# Supplementary material for: A general method for the development of multicolor biosensors with large dynamic ranges
Source: Nat Chem Biol. 2023 Jun 8;19(9):1147–57. doi: 10.1038/s41589-023-01350-1 (PMC10449634; doi:10.1038/s41589-023-01350-1)
Supplement: Supplementary file 3 — Source data for Supplementary figures. [file 41589_2023_1350_MOESM3_ESM.zip]

Archive with 9 entries (9 files):
- Hilbot_SI_SD/Hiblot_Source_Data_Supplementary_Figure_1.xlsx
- Hilbot_SI_SD/Hiblot_Source_Data_Supplementary_Figure_10.xlsx
- Hilbot_SI_SD/Hiblot_Source_Data_Supplementary_Figure_2.xlsx
- Hilbot_SI_SD/Hiblot_Source_Data_Supplementary_Figure_3.xlsx
- Hilbot_SI_SD/Hiblot_Source_Data_Supplementary_Figure_4.xlsx
- Hilbot_SI_SD/Hiblot_Source_Data_Supplementary_Figure_5.xlsx
- Hilbot_SI_SD/Hiblot_Source_Data_Supplementary_Figure_6.xlsx
- Hilbot_SI_SD/Hiblot_Source_Data_Supplementary_Figure_7.xlsx
- Hilbot_SI_SD/Hiblot_Source_Data_Supplementary_Figure_8.xlsx
