# Supplementary material for: A general method for the development of multicolor biosensors with large dynamic ranges
Source: Nat Chem Biol. 2023 Jun 8;19(9):1147–57. doi: 10.1038/s41589-023-01350-1 (PMC10449634; doi:10.1038/s41589-023-01350-1)
Supplement: Supplementary file 3 — Source data for Supplementary figures. [file 41589_2023_1350_MOESM3_ESM.zip › Hilbot_SI_SD/Hiblot_Source_Data_Supplementary_Figure_1.xlsx]

## Sheet: 1b
Wavelength [nm]	HaloTag7-EGFP+SiR			EGFP-HaloTag7+SiR (=ChemoG1+SiR)			ChemoG1
480	0.613467	0.554267	0.603367	0.210067	0.221867	0.199167	0.818167	0.797167	0.829567
482	0.806567	0.765567	0.839667	0.274367	0.289467	0.287267	1.1318	1.0701	1.1402
484	1.14997	1.06697	1.16517	0.389367	0.416067	0.420567	1.60677	1.47047	1.57887
486	1.4995	1.4339	1.543	0.5223	0.5362	0.5358	2.10283	2.01973	2.07523
488	1.92883	1.84523	1.98283	0.661733	0.698133	0.691933	2.73767	2.58267	2.67417
490	2.56903	2.43133	2.59783	0.878133	0.884533	0.896233	3.52593	3.45183	3.48073
492	3.15263	2.99173	3.18793	1.06633	1.10673	1.09783	4.395	4.2455	4.351
494	3.87357	3.72957	3.92447	1.36287	1.37807	1.40567	5.4475	5.2	5.3344
496	4.70953	4.40943	4.65203	1.59073	1.61203	1.66773	6.41207	6.26017	6.36897
498	5.3462	5.1404	5.4595	1.8246	1.8744	1.9037	7.4762	7.2254	7.2799
500	6.15953	5.97603	6.15303	2.15823	2.11373	2.23733	8.53457	8.38077	8.38797
502	6.95207	6.64057	6.89437	2.33077	2.37347	2.43857	9.53187	9.30127	9.38477
504	7.44557	7.15517	7.47197	2.57257	2.56977	2.68237	10.3711	10.1097	10.2027
506	7.87257	7.61097	7.90237	2.71557	2.73027	2.81937	10.9311	10.678	10.737
508	8.04187	7.87027	8.20027	2.76597	2.80947	2.87297	11.3092	10.9845	11.1745
510	8.08783	7.83373	8.19143	2.79583	2.80523	2.90313	11.3237	11.1304	11.2381
512	7.8879	7.6848	7.898	2.7299	2.7289	2.8224	11.06	10.8396	10.986
514	7.57177	7.34137	7.60097	2.58347	2.59277	2.70207	10.6209	10.3947	10.504
516	7.00047	6.87657	7.14697	2.41697	2.50417	2.50587	9.9345	9.8189	9.8418
518	6.56057	6.33937	6.54647	2.25587	2.24807	2.35687	9.12783	9.07603	9.19673
520	5.9687	5.8705	5.9897	2.0645	2.0275	2.1334	8.47327	8.22697	8.27117
522	5.5073	5.3019	5.531	1.8649	1.8936	1.965	7.71243	7.49343	7.68083
524	4.97827	4.77227	5.04057	1.69567	1.71657	1.78747	7.06637	6.89697	6.93507
526	4.5905	4.5579	4.5672	1.5817	1.5749	1.6238	6.4512	6.2758	6.371
528	4.29223	4.11023	4.24883	1.46913	1.46013	1.51123	5.9805	5.8125	5.9574
530	3.98987	3.88147	3.97217	1.38577	1.38997	1.43637	5.60467	5.52317	5.51237
532	3.75203	3.68263	3.73163	1.32273	1.28923	1.35883	5.27927	5.22647	5.20217
534	3.60023	3.43763	3.62423	1.22953	1.24353	1.28173	4.9903	4.9046	4.9913
536	3.424	3.3262	3.4035	1.1961	1.1591	1.2233	4.79423	4.70183	4.71493
538	3.29777	3.19507	3.29377	1.12717	1.12627	1.15417	4.56407	4.45347	4.53457
540	3.07857	2.93507	3.09327	1.08057	1.07787	1.10187	4.38997	4.26717	4.31217
542	2.99417	2.88947	3.01307	1.02027	1.04107	1.04837	4.18463	4.09013	4.15203
544	2.83243	2.74853	2.87143	0.988533	0.984133	1.01083	3.95203	3.92193	3.96203
546	2.70607	2.61537	2.72257	0.943567	0.932967	0.973367	3.7772	3.6952	3.7357
548	2.53127	2.50517	2.54577	0.890167	0.866167	0.919167	3.60577	3.43887	3.50407
550	2.38997	2.32427	2.40387	0.820667	0.832467	0.851267	3.3551	3.2552	3.3068
552	2.18087	2.16567	2.24567	0.752267	0.767867	0.785767	3.11023	3.06353	3.09423
554	2.0657	1.9988	2.0955	0.7021	0.7179	0.747	2.87673	2.84873	2.85083
556	1.88133	1.80283	1.92543	0.651733	0.640533	0.683133	2.64287	2.56437	2.63187
558	1.75743	1.66133	1.73543	0.599033	0.601833	0.612433	2.38203	2.36023	2.39353
560	1.574	1.5366	1.5654	0.5425	0.545	0.56	2.2285	2.1446	2.1742
562	1.41623	1.39703	1.41633	0.490933	0.488833	0.510533	1.99263	1.95913	1.99933
564	1.3132	1.2859	1.2993	0.4424	0.4586	0.4783	1.8684	1.792	1.836
566	1.21343	1.17003	1.16633	0.404933	0.398333	0.432933	1.6782	1.6412	1.6408
568	1.10937	1.07937	1.09057	0.379567	0.382667	0.401767	1.54023	1.53713	1.51793
570	1.0328	0.9884	1.0035	0.3447	0.3418	0.3509	1.45763	1.37503	1.41093
572	0.928867	0.899167	0.929567	0.306767	0.318067	0.335167	1.28683	1.27733	1.24713
574	0.8904	0.8394	0.8776	0.3014	0.298	0.3158	1.2257	1.1803	1.1847
576	0.807933	0.765533	0.809233	0.274833	0.278533	0.282533	1.15257	1.10027	1.10917
578	0.7533	0.7137	0.7679	0.2573	0.2541	0.2713	1.04183	1.04553	1.03963
580	0.687467	0.667867	0.701467	0.239967	0.238467	0.243067	0.984067	0.966067	0.966367
582	0.6475	0.6537	0.6573	0.2264	0.2189	0.2275	0.894567	0.901667	0.902467
584	0.599333	0.583133	0.602133	0.210933	0.205533	0.217333	0.839633	0.834333	0.838233
586	0.583433	0.524633	0.572933	0.199833	0.207733	0.196033	0.773167	0.775367	0.770967
588	0.528867	0.502767	0.526567	0.171167	0.175167	0.180267	0.7479	0.7267	0.7325
590	0.496667	0.483967	0.489767	0.171967	0.169467	0.165567	0.697467	0.665067	0.671067
592	0.4662	0.4399	0.4476	0.1573	0.1544	0.1595	0.633933	0.609233	0.637433
594	0.429467	0.409267	0.425867	0.148567	0.145767	0.148067	0.600433	0.588033	0.584133
596	0.388867	0.387267	0.383967	0.138267	0.141367	0.140567	0.5507	0.543	0.523
598	0.360333	0.349833	0.361833	0.125833	0.122833	0.128933	0.5163	0.5	0.5138
600	0.329467	0.318767	0.342767	0.118567	0.122367	0.116467	0.471967	0.454867	0.459967
602	0.2989	0.3021	0.3133	0.109	0.0984	0.109	0.410333	0.427833	0.404133
604	0.283433	0.281233	0.292733	0.098333	0.099533	0.101633	0.388433	0.372133	0.380833
606	0.2526	0.2477	0.2573	0.0887	0.0968	0.101	0.3453	0.3644	0.3609
608	0.2488	0.2188	0.2312	0.0833	0.0936	0.0822	0.3218	0.317	0.3231
610	0.215633	0.204233	0.214833	0.085233	0.080033	0.085433	0.291567	0.290067	0.294767
612	0.1994	0.1903	0.1988	0.0771	0.0858	0.0806	0.2752	0.264	0.2749
614	0.183467	0.176267	0.175267	0.077967	0.076367	0.080367	0.240533	0.246233	0.247533
616	0.175467	0.155567	0.168867	0.079867	0.072667	0.068467	0.231033	0.223533	0.221933
618	0.146533	0.151033	0.151633	0.087133	0.086333	0.077133	0.207333	0.200233	0.210433
620	0.1335	0.1413	0.1381	0.0828	0.09	0.0867	0.199733	0.188133	0.176733
622	0.138767	0.129367	0.127167	0.102567	0.100667	0.107267	0.173	0.1719	0.1671
624	0.125633	0.119133	0.128833	0.121333	0.112533	0.124333	0.154867	0.159367	0.161167
626	0.107867	0.110767	0.119967	0.134767	0.135767	0.135867	0.156	0.1442	0.1445
628	0.112967	0.107167	0.114867	0.173867	0.170967	0.174667	0.145	0.1299	0.1316
630	0.113533	0.106633	0.110333	0.199333	0.217233	0.220933	0.121833	0.123233	0.130233
632	0.109367	0.109967	0.104167	0.275467	0.288767	0.275667	0.1139	0.1141	0.1119
634	0.115567	0.107367	0.102267	0.381167	0.373067	0.371267	0.103633	0.106433	0.106133
636	0.127	0.1118	0.111	0.4707	0.4817	0.4781	0.1029	0.1018	0.0952
638	0.118467	0.119667	0.121167	0.615767	0.623267	0.646367	0.0929	0.0913	0.0883
640	0.139633	0.129033	0.132733	0.804833	0.832433	0.848033	0.0855	0.0838	0.0797
642	0.162333	0.144833	0.161933	1.06503	1.12413	1.13103	0.082833	0.076833	0.078133
644	0.1776	0.1625	0.1919	1.4408	1.4306	1.4912	0.077533	0.070833	0.071933
646	0.200867	0.178367	0.206367	1.74497	1.77827	1.83467	0.0751	0.0703	0.0656
648	0.225133	0.221133	0.220233	2.21793	2.21833	2.30883	0.0685	0.0626	0.0624
650	0.2613	0.2219	0.2619	2.7146	2.8213	2.8101	0.060567	0.063867	0.059767
652	0.3166	0.2779	0.3084	3.2989	3.3124	3.3669	0.057867	0.057667	0.055867
654	0.332567	0.320367	0.353867	3.85607	3.85967	3.90957	0.056667	0.054667	0.053267
656	0.3679	0.3516	0.3799	4.4183	4.4428	4.5452	0.0438	0.0486	0.0483
658	0.399967	0.388867	0.410667	4.95927	5.03427	5.14297	0.044433	0.045433	0.045633
660	0.4272	0.4183	0.4644	5.4455	5.467	5.6926	0.041567	0.047167	0.040767
662	0.485533	0.429533	0.481533	5.78173	5.84773	5.97083	0.039333	0.041533	0.042433
664	0.47	0.4282	0.5028	6.0399	6.0391	6.1827	0.039167	0.034967	0.033767
666	0.457933	0.434833	0.477833	6.04163	6.13643	6.26743	0.0378	0.0325	0.0337
668	0.504867	0.470167	0.488567	6.06057	6.15277	6.18447	0.032033	0.030933	0.032233
670	0.469133	0.420733	0.460033	5.92113	6.03733	6.09883	0.0285	0.0254	0.0324
672	0.478733	0.420133	0.477133	5.82503	5.75293	5.86793	0.0283	0.0291	0.0281
674	0.418833	0.405233	0.446433	5.41493	5.35103	5.63593	0.029333	0.023533	0.027833
676	0.416133	0.380433	0.429533	5.07413	5.11913	5.24053	0.027233	0.026133	0.020733
678	0.375033	0.340233	0.382233	4.65103	4.67403	4.82543	0.025067	0.018567	0.017267
680	0.363433	0.350833	0.375633	4.19703	4.19013	4.33623	0.0199	0.023	0.0149
682	0.327767	0.331667	0.350867	3.79917	3.87237	3.92627	0.0209	0.0203	0.0175
684	0.2803	0.289	0.2944	3.4038	3.4196	3.494	0.016	0.019	0.0134
686	0.276833	0.250533	0.270833	3.05583	2.99483	3.14583	0.018233	0.016733	0.016933
688	0.2334	0.2494	0.2359	2.6951	2.6556	2.7793	0.014333	0.014533	0.013533
690	0.2228	0.2019	0.1939	2.3894	2.2971	2.4388	0.012633	0.019233	0.014033
692	0.205367	0.179367	0.193067	2.10017	2.07107	2.18287	0.0154	0.0122	0.0162
694	0.1829	0.1703	0.1711	1.8941	1.8976	1.9661	0.014633	0.013733	0.013833
696	0.167833	0.161933	0.173033	1.69503	1.67313	1.74183	0.0119	0.012	0.0127
698	0.1493	0.1252	0.1396	1.4778	1.4955	1.5613	0.0089	0.012	0.0086
700	0.156133	0.128433	0.130033	1.38833	1.36533	1.43153	0.012933	0.014333	0.010233
702	0.142867	0.119267	0.125867	1.23377	1.24247	1.28527	0.008333	0.012233	0.008733
704	0.1095	0.0964	0.128	1.1878	1.1699	1.1656	0.007	0.0089	0.007
706	0.1034	0.1185	0.1085	1.0835	1.0784	1.0997	0.008233	0.008233	0.008233
708	0.0996667	0.094267	0.097067	1.00327	0.987367	1.03767	0.0074	0.0072	0.008
710	0.0917	0.0798	0.0976	0.9577	0.9743	0.9644	0.0063	0.0078	0.0081
712	0.0954333	0.086033	0.101833	0.912333	0.908833	0.948433	0.005	0.0052	0.0072
714	0.0847333	0.079033	0.089733	0.899933	0.904333	0.889133	0.006567	0.007967	0.004667
716	0.0792333	0.083533	0.083133	0.894033	0.884133	0.902333	0.004467	0.004367	0.003967
718	0.0745333	0.070333	0.075833	0.837233	0.853533	0.887633	0.005933	0.006333	0.004733
720	0.0843667	0.072167	0.084267	0.838167	0.819367	0.881367	0.004233	0.005633	0.005033
722	0.0834333	0.068133	0.078133	0.815033	0.838333	0.845433	0.0037	0.005	0.003
724	0.0783	0.0745	0.0783	0.8016	0.7911	0.8173	0.004267	0.003567	0.004367
726	0.0762667	0.063867	0.077467	0.787267	0.812167	0.780467	0.006133	0.003833	0.005433
728	0.0621	0.0656	0.0764	0.7594	0.792	0.782	0.002267	0.004367	0.003867
730	0.0663	0.0652	0.0733	0.752	0.7559	0.793	0.004233	0.002933	0.002233
732	0.0683333	0.058433	0.061533	0.750033	0.729333	0.743733	0.004233	0.002233	0.004833
734	0.0682333	0.057233	0.065733	0.721533	0.704133	0.716433	0.003667	0.001867	0.000867
736	0.0624333	0.066733	0.063833	0.672733	0.680233	0.700733	0.0026	0.0004	0.0015
738	0.0623	0.0544	0.0636	0.6284	0.6569	0.69	0.0034	0.0024	0.0015
740	0.0652667	0.049767	0.061267	0.628667	0.645867	0.665167	0.001	0.0024	0.003
742	0.0598333	0.060833	0.059333	0.598133	0.617133	0.603233	0.001533	0.000933	0.001533
744	0.0484	0.0506	0.0509	0.5601	0.5781	0.5808	0.0025	0.0004	0.0026
746	0.0486	0.0442	0.0426	0.5412	0.531	0.5224	0.001067	0.000767	0.002167
748	0.0506	0.0514	0.0458	0.4916	0.5114	0.5075	0.002733	0.000733	0.001733
750	0.0462333	0.038633	0.035733	0.460533	0.465233	0.465033	0.0024	0.003	0.0026
752	0.0412333	0.040633	0.035133	0.432433	0.430433	0.436533	0.0009	0.0013	0.0005
754	0.0338667	0.034767	0.040367	0.390167	0.381967	0.387567	0.0008	0.0017	0.0024
756	0.0251	0.0357	0.0369	0.3633	0.3709	0.3679	0.002133	0.001933	0.002633
758	0.0375	0.03	0.0293	0.3253	0.3471	0.3425	0.000633	0.002033	0.002333
760	0.0264	0.031	0.034	0.303	0.3093	0.3361	0.001733	0.000733	0.000933
762	0.0276333	0.025233	0.029133	0.288033	0.279733	0.300833	0.001833	0.001233	0.004433
764	0.0315333	0.030633	0.026833	0.265533	0.249633	0.272533	0.0005	0.0008	0.0011
766	0.0282	0.0278	0.0252	0.2358	0.236	0.2507	-0.0004	0.0002	0.0008
768	0.0274333	0.018933	0.024933	0.213433	0.194833	0.213333	0.000867	0.001567	0.000867
770	0.0168333	0.021933	0.017733	0.190633	0.204533	0.202633	0.000733	0.000333	0.001833
772	0.0182333	0.018333	0.018933	0.203333	0.185433	0.175633	0.000767	-3.3e-05	-0.00073
774	0.0125	0.0191	0.0179	0.1665	0.1745	0.1698	-0.00043	0.000967	0.000767
776	0.0162667	0.014667	0.013467	0.148667	0.151867	0.172167	0.000967	0.000667	-0.00053
778	0.0105	0.0163	0.0191	0.149	0.1464	0.154	-0.00023	-0.00113	0.001567
780	0.0114333	0.013333	0.008333	0.121633	0.124933	0.140433	-0.00037	0.000533	-0.00027
782	0.0137333	0.010833	0.014533	0.123533	0.137633	0.129933	0.000833	0.000133	0.000533
784	0.0138667	0.011567	0.019767	0.128367	0.112967	0.116767	0.000933	0.000333	0.001333
786	0.00946667	0.011267	0.015767	0.110867	0.104267	0.118667	0.002033	0.000933	0.000933
788	0.0119	0.0058	0.0122	0.1027	0.0989	0.1117	-0.0012	0.0004	-0.0001
790	0.0114	0.0074	0.0099	0.1002	0.0957	0.0937	-0.00113	-0.00033	0.003167
792	0.00323333	0.007733	0.002533	0.087133	0.085533	0.093233	-0.00023	-0.00063	0.002767
794	0.0103	0.0087	0.0147	0.0901	0.0914	0.0918	-0.00183	-0.00043	6.67e-05
796	0.0082	0.0065	0.0046	0.0791	0.0844	0.0966	-0.00193	-0.00073	-0.00143
798	0.0116	0.0008	0.0056	0.0729	0.0802	0.0957	-0.0007	0.001	-0.0012
800	0.0086	0.007	0.0069	0.0753	0.0772	0.0879	-0.00193	0.000267	0.001767

## Sheet: 1c
EGFP										SiR
Wavelength [nm]	Excitation spectrum				Emission spectrum					Wavelength [nm]	Excitation spectrum			Emission spectrum
350	0.0134687	0.0142286	0.0166131	0.0100802						400	0.0218206	0.0247068	0.020667
352	0.0150811	0.014521	0.0148845	0.0155318						402	0.0226634	0.0237185	0.0198768
354	0.0171204	0.0160316	0.0152206	0.0138346						404	0.0305613	0.0249264	0.0233011
356	0.0221948	0.0229997	0.0218947	0.0176918						406	0.0317163	0.0271885	0.0233213
358	0.0201556	0.0211968	0.0214625	0.0200062						408	0.0290004	0.0270567	0.0266037
360	0.0242815	0.0264107	0.0218947	0.0238634						410	0.0276581	0.0291431	0.0288933
362	0.0261311	0.0286034	0.0242474	0.0256634						412	0.0316539	0.0303729	0.027171
364	0.0246609	0.0298217	0.0304412	0.0268463						414	0.0322782	0.0306804	0.0276371
366	0.0318221	0.0300653	0.0294329	0.0302921						416	0.0324967	0.0334036	0.0277181
368	0.0334819	0.0357665	0.0347626	0.0378523						418	0.031966	0.0313173	0.0312639
370	0.0373233	0.0403957	0.0350026	0.0378009						420	0.0319348	0.0281328	0.0318515
372	0.0384141	0.0405419	0.0411005	0.045361						422	0.0294999	0.0268151	0.0253475
374	0.0456701	0.0432219	0.0399001	0.0440753						424	0.027783	0.0279791	0.0278194
376	0.0433463	0.0481435	0.0466702	0.0448467						426	0.0241618	0.0258268	0.0237671
378	0.0463815	0.0452198	0.0470543	0.0451553						428	0.0231629	0.0247288	0.0226324
380	0.0530684	0.0514082	0.0506554	0.0546698						430	0.0227883	0.0205121	0.0211736
382	0.0543489	0.0568171	0.0565612	0.0551327						432	0.0173566	0.0157025	0.0155813
384	0.0559139	0.0556963	0.0545926	0.0555956						434	0.0137354	0.0143409	0.0139604
386	0.064071	0.0608615	0.052672	0.0569327						436	0.0113317	0.0125181	0.0091178
388	0.0669639	0.060228	0.0665482	0.0564699						438	0.00914653	0.00900426	0.00903675
390	0.0715641	0.0673911	0.068997	0.0663958						440	0.00583755	0.00628102	0.00634194
392	0.0622688	0.0691453	0.0697652	0.0680416						442	0.00393332	0.00448017	0.00389026
394	0.071327	0.0756262	0.07231	0.0730302						444	0.00284073	0.00404094	0.00281639
396	0.0783932	0.07548	0.0748548	0.0827505						446	0.00103016	0.00336013	0.00212749
398	0.077587	0.0805964	0.0872905	0.0823905						448	0.00143597	0.00232793	0.00087126
400	0.0818553	0.0832278	0.0862342	0.0912364						450	0.00168571	0.00184478	0.00115492
402	0.0891587	0.0824481	0.0905555	0.0960708						452	0.00127989	0.000571	0.00022288
404	0.0964621	0.0890751	0.0948768	0.095145						454	0.00012487	0.00140554	0.00129675
406	0.0960353	0.0964331	0.0934844	0.0930364						456	9.365e-05	0.00079062	0.00048628
408	0.103528	0.105984	0.100302	0.108568						458	0.0007492	0.00098827	0.00097257
410	0.108698	0.119189	0.109665	0.113043						460	0.00109259	0.00116397	0.00064838
412	0.115717	0.123867	0.117156	0.126414						462	-9.365e-05	0.00072473	0.00115492
414	0.139571	0.125865	0.127671	0.121837						464	0.00062434	0.00070277	0.00016209
416	0.13535	0.131274	0.133673	0.131969						466	0.00015608	0.00030746	0.00107387
418	0.141705	0.152422	0.141643	0.134643						468	-0.0001249	0.000571	0.00070916
420	0.157782	0.153153	0.148605	0.136135						470	0.0001873	0.00065885	0.00048628
422	0.15598	0.156759	0.155903	0.161644						472	0.00046825	0.00125181	0.00127649
424	0.158826	0.174398	0.165026	0.156706						474	0.00174814	0.00083454	0.00046602
426	0.178792	0.181756	0.166611	0.17661						476	0.00012487	0.00186674	0.00202618
428	0.192592	0.183364	0.187401	0.189004						478	0.00031217	0.00074669	0.00044576
430	0.201318	0.205389	0.20267	0.200525						480	0.00081164	0.00149339	0.00119545
432	0.216731	0.219277	0.214625	0.226908						482	0.00065555	0.00072473	0.00060785
434	0.235322	0.23945	0.229318	0.229171						484	0.00156084	0.00202047	0.00149937
436	0.25875	0.258844	0.254669	0.253446						486	0.00156084	0.00136162	0.00174251
438	0.281656	0.282575	0.266721	0.272115						488	0.00115502	0.0024597	0.00220853
440	0.307028	0.304746	0.282326	0.301378						490	0.00187301	0.00224008	0.00200592
442	0.327374	0.320583	0.30907	0.319327						492	0.00268465	0.00221812	0.0018033
444	0.348904	0.35021	0.334038	0.351008						494	0.00262221	0.00210831	0.00279613
446	0.38196	0.391482	0.36251	0.370294						496	0.00365237	0.00256951	0.00224906
448	0.416864	0.415749	0.40217	0.405164						498	0.0033402	0.00419467	0.00259351
450	0.442758	0.449956	0.430883	0.43777	0.0051624	-0.0050569	0.00467836	0.00122399		500	0.0031529	0.00393113	0.00210723
452	0.480888	0.464185	0.454314	0.469142	0.0114003	0.00379267	0.00584795	0.00091799		502	0.00318412	0.00263539	0.00370791
454	0.504885	0.508625	0.476401	0.499691	0.0062379	0.00328698	0.00865497	0.00703794		504	0.00480739	0.00338209	0.00415367
456	0.538936	0.529286	0.526336	0.530858	0.0206496	0.00960809	0.0247953	-0.003672		506	0.0039021	0.00557825	0.00484257
458	0.576069	0.551847	0.55356	0.552613	0.0075285	0.0103666	0.0189474	0.00948592		508	0.00493226	0.00518294	0.0042955
460	0.602343	0.584397	0.586498	0.589231	0.0195741	0.0154235	0.00444444	-0.0064259		510	0.00412062	0.0052049	0.00382948
462	0.632647	0.628886	0.602007	0.618083	0.0088191	0.0123894	0.0184795	0.00336597		512	0.00661797	0.00538059	0.00459942
464	0.664754	0.646477	0.631056	0.639323	0.0055926	0.0156764	0.00467836	0.0110159		514	0.00365237	0.00573198	0.00547068
466	0.680641	0.674203	0.644932	0.669924	0.0090342	-0.0030341	0.0182456	-0.004896		516	0.00849098	0.00788422	0.00721319
468	0.721759	0.724832	0.695011	0.697336	0.0240912	0.0116308	0.0233918	0.0159119		518	0.00602485	0.00878464	0.00725372
470	0.762307	0.737842	0.693139	0.723719	0.0077436	0.00657396	0.0102924	0.00122399		520	0.00858463	0.0111785	0.0100701
472	0.781561	0.772244	0.752005	0.7698	0.0247365	0.0144121	0.0269006	0.00887393		522	0.0105513	0.0109149	0.00976618
474	0.795077	0.835542	0.796418	0.81007	0.0290385	0.0174463	0.0226901	0.0302938		524	0.00924018	0.00913603	0.0101309
476	0.8628	0.861953	0.829164	0.845968	0.047322	0.0419722	0.0566082	0.0416157		526	0.0113005	0.0155269	0.0117721
478	0.877739	0.867654	0.8537	0.874923	0.0479673	0.0331226	0.0516959	0.0321297		528	0.0148904	0.0150876	0.0127041
480	0.922555	0.902592	0.86748	0.891638	0.0526995	0.0538559	0.0554386	0.0749694		530	0.011956	0.0150657	0.0121368
482	0.936593	0.935435	0.913862	0.921981	0.0853947	0.0654867	0.0895906	0.0853733		532	0.0163264	0.0158343	0.0130891
484	0.978706	0.993519	0.926346	0.941627	0.10755	0.110746	0.12538	0.108323		534	0.0172941	0.0157904	0.0148722
486	1	1	0.948288	0.98272	0.154657	0.148925	0.159766	0.186353		536	0.018137	0.0173058	0.018033
488	0.991511	0.978706	1	0.969914	0.196601	0.189128	0.189474	0.153611		538	0.0167947	0.021171	0.0175872
490	0.993171	0.997856	0.959236	1	0.268875	0.302908	0.276023	0.22399		540	0.020728	0.0223569	0.0206873
492	0.998625	0.982507	0.951601	0.974542	0.301355	0.310746	0.316959	0.316707		542	0.025629	0.0277814	0.0243547
494	0.974106	0.979827	0.929178	0.949702	0.378361	0.377497	0.389474	0.373623		544	0.0282512	0.0236966	0.0267253
496	0.937731	0.934655	0.926346	0.914781	0.458163	0.456637	0.470643	0.486536		546	0.0254729	0.0295823	0.0306358
498	0.880157	0.890118	0.864311	0.86798	0.56937	0.545386	0.602339	0.546206		548	0.0310608	0.0269249	0.0294606
500	0.797354	0.820632	0.784991	0.812539	0.667455	0.652592	0.701053	0.705936		550	0.0270338	0.0330522	0.0307979
502	0.74789	0.750122	0.724636	0.707262	0.779522	0.768142	0.796257	0.764994		552	0.0380533	0.0390917	0.0358836
504	0.644409	0.652665	0.638594	0.639272	0.901269	0.839444	0.88	0.826193		554	0.0432665	0.0379497	0.0377477
506	0.57422	0.555209	0.542565	0.578276	0.909443	0.945638	0.964211	1		556	0.0389586	0.0396627	0.0410909
508	0.497012	0.478024	0.471119	0.470274	0.992687	0.994943	0.974737	0.980722		558	0.0473247	0.0482497	0.0427524
510	0.400076	0.413605	0.386037	0.380477	1	1	1	0.944002		560	0.0517263	0.0460755	0.0496819
512	0.336574	0.327989	0.325587	0.31151	0.973113	0.987611	0.990409	0.97246		562	0.0578448	0.0596038	0.0457511
514	0.270938	0.265422	0.267489	0.264195	0.926221	0.982048	0.974971	0.963892		564	0.0580009	0.0616243	0.0577056
516	0.209665	0.212991	0.206511	0.198982	0.928372	0.912769	0.925848	0.860465		566	0.0613411	0.0679273	0.0592657
518	0.155506	0.169818	0.160513	0.157426	0.803614	0.840961	0.815906	0.819461		568	0.0657739	0.0734177	0.0694371
520	0.117471	0.12645	0.116339	0.116797	0.735212	0.738306	0.734035	0.70563		570	0.076731	0.0802038	0.0727195
522	0.0951816	0.0914628	0.0819609	0.0903621	0.675414	0.703413	0.700819	0.731946		572	0.0803833	0.0865946	0.0713823
524	0.0671061	0.070997	0.0642915	0.0641329	0.633685	0.636662	0.642807	0.577111		574	0.0823812	0.0938639	0.0881793
526	0.0424452	0.0447812	0.0436453	0.0401666	0.580985	0.534766	0.579883	0.597613		576	0.09056	0.102253	0.103639
528	0.027459	0.0263619	0.0281846	0.0348179	0.533663	0.548925	0.534035	0.554774		578	0.109571	0.11207	0.105341
530	0.0180214	0.0161778	0.0183416	0.0208805	0.483975	0.467257	0.489825	0.495716		580	0.116782	0.126828	0.115371
532	0.0135161	0.0102816	0.0125318	0.0167147	0.436008	0.446271	0.440468	0.49235		582	0.11672	0.128563	0.121226
534	0.0112397	0.00930709	0.0104192	0.0108517	0.440095	0.406574	0.420117	0.425337		584	0.137573	0.149559	0.135004
536	0.0083942	0.00959945	0.0108033	0.013526	0.419015	0.401011	0.422456	0.397797		586	0.159299	0.159573	0.168375
538					0.408905	0.405815	0.417076	0.391371		588	0.174752	0.171103	0.181383
540					0.360293	0.373451	0.393216	0.388311		590	0.181245	0.191813	0.179519
542					0.370402	0.360556	0.373333	0.359241		592	0.197634	0.20835	0.188394
544					0.34459	0.356005	0.387836	0.359853		594	0.226509	0.210546	0.202395
546					0.337922	0.335019	0.340351	0.351591		596	0.218268	0.219836	0.216983
548					0.307378	0.321871	0.325848	0.328335		598	0.248143	0.246387	0.253941
550					0.286513	0.278129	0.295673	0.27295		600	0.264407	0.246036	0.238542
552					0.290385	0.267004	0.29848	0.275398		602	0.250484	0.270238	0.24616
554					0.255324	0.267257	0.283743	0.261016		604	0.26987	0.275706	0.273635
556					0.23747	0.238685	0.257778	0.229498		606	0.279703	0.294879	0.263484
558					0.215745	0.216688	0.20655	0.221236		608	0.294031	0.288883	0.278559
560					0.205205	0.208344	0.214737	0.212974		610	0.294094	0.308692	0.27629
562					0.205421	0.189886	0.206082	0.167381		612	0.337516	0.300237	0.286117	0.0060036
564					0.173801	0.17598	0.173567	0.181151		614	0.32734	0.324044	0.288872	0.00980588
566					0.165627	0.171934	0.20117	0.156671		616	0.344665	0.343084	0.33592	0.0180108
568					0.147774	0.127686	0.13731	0.136781		618	0.38431	0.360961	0.344937	0.0122073
570					0.130566	0.123135	0.130292	0.126377		620	0.394175	0.398669	0.348482	0.0174105
572					0.124113	0.127181	0.122339	0.138005		622	0.436692	0.421268	0.386595	0.0190114
574					0.100237	0.0950695	0.102456	0.116279		624	0.439252	0.451597	0.421931	0.0298179
576					0.104754	0.0963337	0.10924	0.114137		626	0.464038	0.492753	0.453033	0.0402241
578					0.0806625	0.102908	0.0909941	0.0951652		628	0.544047	0.546932	0.498825	0.0406244
580					0.0841041	0.0745891	0.0895906	0.0908813		630	0.58953	0.582883	0.579284	0.0572343
582					0.0806625	0.0826801	0.0839766	0.100673		632	0.647375	0.635635	0.617924	0.0678407
584					0.0703377	0.0594185	0.0755556	0.0761934		634	0.667572	0.711842	0.677108	0.0970582
586					0.0722736	0.0647282	0.0669006	0.0697674		636	0.676469	0.776409	0.694858	0.109065
588					0.0608733	0.0614412	0.0549708	0.0615055		638	0.796903	0.821211	0.758682	0.120072
590					0.0707679	0.0644754	0.085848	0.0517136		640	0.85609	0.850398	0.828768	0.151291
592					0.0576468	0.0515803	0.0552047	0.0489596		642	0.902791	0.900316	0.871176	0.221733
594					0.0539901	0.0558786	0.0535672	0.0553856		644	0.91765	0.946084	0.887385	0.246948
596					0.0443106	0.0338812	0.0523977	0.0446756		646	0.923394	0.992094	0.944118	0.313188
598					0.0550656	0.0389381	0.0509942	0.0538556		648	0.952831	0.988624	1	0.342606
600					0.034416	0.0384324	0.0481871	0.0391677		650	1	1	0.969648	0.443866
602					0.0350613	0.0310999	0.0278363	0.0406977		652	0.965443	0.992621	0.942416	0.513508
604					0.0305442	0.0232617	0.0388304	0.0275398		654	0.962914	0.964159	0.963752	0.569942
606					0.0296838	0.0262958	0.0233918	0.0159119		656	0.924393	0.94648	0.881124	0.680608
608					0.0238761	0.0326169	0.0339181	0.0339657		658	0.87454	0.905345	0.852656	0.734441
610					0.025812	0.0268015	0.0360234	0.0275398		660	0.786446	0.812602	0.769705	0.791075
612					0.0206496	0.0237674	0.0233918	0.0146879		662	0.747456	0.759542	0.734854	0.851311
614					0.0331254	0.0389381	0.020117	0.0214198		664	0.693139	0.697808	0.695161	0.985791
616					0.0245214	0.0141593	0.0224561	0.0201958		666	0.64906	0.603681	0.579446	0.998399
618					0.0154872	0.0156764	0.0224561	0.0281518		668	0.548854	0.530153	0.510637	1
620					0.0262422	0.0121365	0.0163743	0.0214198		670	0.454985	0.459569	0.463691	0.977186
622					0.0217251	0.0149178	0.0236257	0.00642595		672	0.3879	0.397879	0.408964	0.978787
624					0.0187137	0.0240202	0.0077193	0.0125459		674	0.295998	0.314842	0.324513	0.927757
626					0.010755	0.0141593	0.0159064	0.00244798		676	0.279516	0.243554	0.265125	0.895337
628					0.0051624	0.0166877	0.00280702	0.00122399		678	0.238621	0.195085	0.209831	0.825095
630					0.0176382	0.0252844	0.0187134	0.0189718		680	0.155241	0.155269	0.163006	0.807084
632					0.0118305	0.00783818	0.0105263	0.00581395		682	0.122027	0.124193	0.129959	0.770462
634					0.0088191	0.00379267	0.0119298	0.00764994		684	0.10236	0.111477	0.110569	0.684611
636					0.0047322	-0.0010114	0.0102924	0.00734394		686	0.0686458	0.0814995	0.0913604	0.611167
638					0.0111852	0.0111252	0.0051462	0.00979192		688	0.063776	0.0742522	0.0623658	0.550931
640					0.0040869	0.00935525	0.0100585	-0.000306		690	0.0479178	0.0519612	0.0515865	0.518111
642					0.0077436	0.00303413	0.0126316	0.0116279		692	0.0280951	0.0353802	0.0429752	0.448469
644					0.0068832	0	0.00233918	0.00734394		694	0.0208216	0.0274959	0.0263403	0.417651
646					0.0051624	0.00252845	0.00654971	0		696	0.0235687	0.0116396	0.0180938	0.406444
648					0.0027963	0.00379267	0.00538012	0.00703794		698	-0.0135793	0.00942153	0.00565304	0.34981
650					0.0032265	0.00429836	0.00725146	0.00887393		700	-0.047793	0.00834541	0.0230174	0.304983
652					0.0015057	0.00884956	0.00678363	0.00642595		702				0.267561
654					-0.0015057	0.00176991	0.00304094	0.00520196		704				0.25035
656					0.0023661	0.0022756	0.00584795	0.00091799		706				0.28257
658					0.0038718	0.00353982	0.00654971	0.00673195		708				0.274965
660					0.0066681	0.0022756	0.00725146	0.00764994		710				0.212728
662					0.0040869	-0.0002528	0.00397661	0.00581395		712				0.212728
664					-0.0025812	0.00151707	0.00327485	-0.004284		714				0.215529
666					0.0027963	0.00480405	0.0025731	0.00152999		716				0.207925
668					0.0068832	0.00303413	0.00701754	0.00611995		718				0.175305
670					0.0040869	0.00176991	0.00304094	0.00336597		720				0.180308
672					0.0081738	0.00859671	0.00654971	0.000612		722				0.173504
674					0.0017208	-0.0045512	-0.0023392	-0.000612		724				0.174705
676					0.0051624	0.00202276	0.00888889	0.00305998		726				0.158895
678					0.0040869	0.00429836	0.00304094	0.00948592		728				0.192916
680					0.0006453	-0.004804	0.00210526	0.00520196		730				0.14989
682					-0.0036567	0.00278129	0.00116959	0.000306		732				0.162097
684					0.0023661	-0.003287	0.00023392	0.00214198		734				0.134481
686					0.0060228	0.00303413	0.00935673	0		736				0.15029
688					-0.0030114	-0.0050569	-0.002807	-0.00612		738				0.130278
690					0.002151	0.0045512	0.00374269	0.00734394		740				0.135681
692					-0.0010755	-0.0027813	-0.0016374	-0.002142		742				0.113668
694					-0.0008604	-0.0040455	-0.0037427	-0.003672		744				0.115469
696					-0.0006453	0.00176991	-0.0016374	0.00275398		746				0.121473
698					-0.0032265	-0.0037927	-0.0049123	-0.005202		748				0.108065
700					0.0030114	0.00050569	0.00327485	-0.003672		750				0.0990594
702					-0.0017208	0.00252845	0.00233918	-0.001224		752				0.108465
704					0.0088191	-0.003287	0.00023392	0.00152999		754				0.0944567
706					-0.0034416	-0.008091	0.00374269	-0.001836		756				0.0912547
708					-0.0002151	-0.0007585	-0.0007018	-0.003978		758				0.095057
710					-0.0008604	0.00050569	0.0051462	-0.003672		760				0.0756454
712					0.0015057	0.00530973	0.0077193	0.00091799		762				0.0660396
714					-0.0034416	-0.0020228	0.00233918	-0.000612		764				0.0634381
716					0.0002151	-0.0017699	-0.0021053	-0.000306		766				0.065039
718					-0.0012906	-0.0020228	-0.0014035	-0.002448		768				0.0482289
720					0.0023661	-0.0017699	0.00350877	0.000306		770				0.0588353
722					-0.0030114	-0.0005057	-0.0009357	-0.002448		772				0.0528317
724					0.0036567	0.0022756	0.0025731	0.00581395		774				0.0444267
726					0.0040869	-0.0012642	-0.0011696	0.000306		776				0.0548329
728					-0.0002151	0.00075853	-0.0025731	-0.002754		778				0.0456274
730					0.0015057	0.00328698	0.00491228	0.00764994		780				0.0382229
732					-0.0012906	0.00050569	-0.0009357	-0.000612		782				0.0310186
734					-0.0015057	-0.0037927	-0.0025731	-0.003978		784				0.0354213
736					-0.002151	0.00303413	0.00046784	0.00244798		786				0.0394236
738					-0.0034416	-0.0035398	-0.0042105	-0.005508		788				0.0308185
740					0.0002151	0.00278129	0.00023392	0.00581395		790				0.0206124
742					0.0017208	0.00202276	-0.0009357	0.00244798		792				0.0184111
744					0.0008604	-0.0025284	0.0051462	0.00244798		794				0.028417
746					0.0053775	0.00379267	0.00023392	0.00458996		796				0.0222133
748					0.0040869	-0.003287	-0.0002339	0.00642595		798				0.0222133
750					-0.0025812	-0.0025284	-0.0004678	-0.005508		800				0.0242145
752					-0.0008604	0.00202276	0.00046784	0.000612
754					0.0019359	-0.0012642	0.00725146	0.00152999
756					-0.0012906	0	0.00093567	0.00489596
758					0.0002151	-0.0012642	0.00023392	0.00091799
760					0.0019359	-0.0007585	-0.0025731	-0.000306
762					-0.0004302	-0.0015171	-0.0051462	-0.001224
764					0.0019359	0.00783818	-0.0025731	0.00336597
766					-0.0023661	-0.004804	-0.0016374	-0.00153
768					0	-0.0020228	0.00046784	-0.002448
770					-0.0049473	-0.0007585	-0.0025731	-0.00153
772					-0.0004302	0.00505689	-0.0004678	0.00611995
774					0.0038718	-0.0015171	0	-0.002448
776					-0.002151	-0.0015171	-0.0032749	0
778					0.0006453	-0.0002528	-0.0007018	-0.00153
780					0.0070983	0.00986094	0.00070175	0.00458996
782					-0.0017208	0.00657396	-0.0009357	0.00305998
784					-0.0019359	-0.0022756	-0.0035088	0.00152999
786					0.004302	0.00202276	-0.0004678	0
788					-0.002151	0.00151707	-0.0037427	-0.005508
790					0.0040869	0.00429836	0.0109941	0.00214198
792					0.0036567	0.00783818	0.00304094	0.0143819
794					0.0098946	0.0045512	0.00608187	0.00795594
796					-0.0090342	0.00657396	-0.0023392	-0.0110159
798					-0.0045171	-0.0027813	0.00397661	-0.002142
800					-0.0060228	-0.0015171	0.00280702	-0.003672
