# Supplementary material for: A general method for the development of multicolor biosensors with large dynamic ranges
Source: Nat Chem Biol. 2023 Jun 8;19(9):1147–57. doi: 10.1038/s41589-023-01350-1 (PMC10449634; doi:10.1038/s41589-023-01350-1)
Supplement: Supplementary file 3 — Source data for Supplementary figures. [file 41589_2023_1350_MOESM3_ESM.zip › Hilbot_SI_SD/Hiblot_Source_Data_Supplementary_Figure_10.xlsx]

## Sheet: 10a
Time [min]	Medium			MNNG
0	1	1	1	1	1	1
0.143283	0.955753	0.988672	0.999629	1.04082	1.02178	1.01463
0.281967	0.929573	0.997775	1.02798	1.00212	1.01886	0.997674
0.42135	0.938383	0.985622	1.0016	1.01527	1.00142	1.0237
0.560217	0.959436	0.989844	0.999467	1.03579	0.986935	0.992802
0.699167	0.941331	1.01197	1.03674	0.985004	0.999482	1.02571
0.838633	0.941223	0.996991	1.00587	0.977045	1.01113	1.01019
0.97825	0.946865	0.990899	0.993893	0.989888	0.957049	0.968568
1.11758	0.944392	0.96518	1.02893	0.991571	1.00196	0.974039
1.25622	0.913559	0.953942	1.00785	0.992667	1.00974	0.994489
1.39648	0.946403	0.975958	1.02018	1.01601	0.979783	0.996022
1.53542	0.941411	0.94044	0.969591	0.965085	1.01308	1.02177
1.67422	0.955552	0.965935	1.02571	1.01446	1.00323	0.953967
1.81357	0.936248	0.961849	1.01173	1.03156	0.960477	1.00848
1.95225	0.918595	0.97837	0.970708	1.01128	1.01378	0.990096
2.09205	0.916945	0.952947	1.03808	1.03834	0.960558	0.967676
2.23102	0.920908	0.963551	0.945825	1.02046	0.954022	0.999347
2.3704	0.925161	1.01232	0.997437	1.03028	0.986097	0.996937
2.50917	0.901218	0.989333	1.00125	1.00176	1.01834	0.95524
2.64775	0.941956	0.978504	0.974793	1.02541	1.02405	0.992268
2.78658	0.939591	0.954055	0.97367	1.00279	0.984034	0.923469
2.92625	0.951535	0.969236	0.96814	0.995692	0.991883	0.975719
3.06492	0.920792	0.967496	0.999194	1.0075	0.972346	0.959831
3.20407	0.964275	0.960191	1.00152	1.00165	1.02254	0.941779
3.34302	0.938309	1.00775	0.98512	0.997032	1.012	1.01543
3.4822	0.955207	0.936724	0.985588	0.98369	0.987014	1.01222
3.62115	0.926347	1.00384	0.989192	0.967364	0.975814	1.01615
3.75977	0.930908	0.955373	0.973314	0.967825	0.959068	0.994342
3.89875	0.900295	0.961202	1.00848	0.997495	0.963535	0.934146
4.03775	0.926686	0.980389	0.956296	0.997946	0.975959	0.955772
4.17642	0.884962	0.973041	0.976557	0.972473	0.977387	1.00975
4.31513	0.936605	0.967337	0.998888	1.00967	0.982701	0.973709
4.45438	0.909778	0.916016	1.00145	0.98989	0.953779	0.976575
4.59365	0.971868	0.991437	0.970244	0.977419	0.981843	0.969877
4.73268	0.932663	0.953825	0.974989	0.959055	0.960031	0.956849
4.87225	0.928125	0.945393	0.988736	0.98135	1.01091	0.976335
5.01127	0.911579	0.945973	0.959303	0.986535	0.974755	0.953599
5.15012	0.923947	0.925775	0.993733	0.970247	0.973634	0.973351
5.28953	0.924718	0.980888	0.963929	1.00613	0.976478	0.925528
5.42955	0.914734	0.959311	0.993146	1.00069	0.959492	0.997541
5.56878	0.920581	0.944848	0.971967	1.00607	0.945486	0.963407
5.70828	0.930539	0.945936	0.96344	0.978247	0.983174	0.976237
5.8473	0.914534	0.966261	0.969361	0.983089	0.929619	0.962812
5.98677	0.926079	0.926719	0.96397	0.985738	0.960386	0.973313
6.12608	0.928655	0.941295	1.01266	1.02072	0.986393	0.95799
6.26523	0.903841	0.959366	0.970388	0.966401	0.987327	0.945588
6.40425	0.928402	0.883632	0.96092	0.959014	0.98406	0.978473
6.5441	0.94794	0.915468	1.01405	0.949948	0.934754	0.962376
6.68285	0.906764	0.936554	0.986821	0.955622	0.950044	0.943025
6.82207	0.931997	0.933233	0.991748	0.996817	1.03035	0.993749
6.96162	0.900248	0.926246	0.938041	0.94231	1.01197	0.95368
7.10075	0.935664	0.935349	0.981469	0.980979	0.979337	0.9759
7.24045	0.915253	0.918225	0.97065	0.963973	0.915532	0.993751
7.37998	0.909743	0.953746	0.971657	0.962905	0.949098	0.950394
7.51923	0.946298	0.928684	1.01554	1.00421	0.947454	0.957843
7.6585	0.934542	0.949246	0.984598	0.993793	0.957556	0.999283
7.7987	0.898196	0.973401	0.946739	0.962604	0.928397	0.983285
7.93845	0.919724	0.923824	0.940864	0.968158	0.950501	0.992732
8.07732	0.932747	0.978728	0.983141	0.975514	0.931858	0.962799
8.21653	0.909971	0.948277	0.974288	0.992922	0.999849	0.984677
8.35588	0.918505	0.949779	0.98352	0.958743	0.998904	0.949822
8.49495	0.912529	0.994311	0.975807	0.961908	0.956451	0.976637
8.6343	0.927966	0.923289	0.985503	1.02417	0.93814	0.932843
8.7731	0.944254	0.939025	0.971387	0.965924	0.986163	1.00257
8.91282	0.908904	0.93908	1.01161	0.977712	0.948435	0.943082
9.05313	0.928498	0.965324	0.959663	0.971956	0.961461	0.956474
9.1933	0.920008	0.91915	0.988416	0.992781	0.972162	0.951652
9.33293	0.926	0.9599	0.972198	0.970682	1.00008	0.904854
9.47222	0.924755	0.969836	1.00313	0.948071	0.991937	0.897027
9.6111	0.906771	0.948823	1.02623	0.951517	0.957431	0.950852
9.751	0.922414	0.958849	0.932418	0.973421	0.985138	0.953417
9.89002	0.92819	0.979463	0.987275	0.971747	0.973426	0.956413
10.3454	0.910121	0.905225	0.977195	0.987501	0.953044	0.952132
10.5009	0.890742	0.928479	0.970812	0.961226	0.923955	0.946845
10.6403	0.905465	0.903571	0.970452	1.00374	0.972084	0.906309
10.7795	0.901667	0.926306	0.966497	0.938654	0.962429	0.911718
10.9188	0.919601	0.920688	0.976594	0.968015	0.972679	0.927458
11.0579	0.907224	0.91083	0.953564	1.01798	0.985205	0.964808
11.1968	0.888875	0.889214	0.977573	0.973935	0.950337	0.928688
11.3367	0.877722	0.93922	0.9487	1.01263	0.970449	0.937973
11.4757	0.885046	0.94293	0.974877	0.949436	0.964915	0.921803
11.6149	0.93195	0.934194	0.964387	0.966789	0.930279	0.951495
11.7543	0.905869	0.946191	0.962166	0.940341	0.971123	0.949891
11.8933	0.901077	0.949593	0.949457	0.948208	0.962351	0.919984
12.0321	0.86693	0.961586	0.936518	1.01599	0.973093	0.935538
12.1715	0.904346	0.910287	0.952094	0.95732	0.905987	0.946103
12.3105	0.906496	0.92606	0.98564	0.943298	0.987016	0.969832
12.4495	0.896854	0.944879	0.922437	0.949248	0.926659	0.923806
12.5888	0.895383	0.961903	0.96895	0.96794	0.997803	0.936052
12.7279	0.880433	0.94308	0.926145	0.996872	0.928908	0.96098
12.8671	0.90046	0.948878	0.962433	0.959894	0.911696	0.958352
13.0059	0.926297	0.917825	0.938379	0.97601	0.932698	0.949719
13.1457	0.951361	0.990408	0.936895	0.909388	0.914021	0.911354
13.2858	0.897647	0.947729	0.966786	0.992707	0.984042	0.929526
13.4249	0.925777	0.907117	0.951482	0.95668	0.93054	0.892889
13.5639	0.873487	0.89794	0.968558	0.9401	0.92256	0.920121
13.7032	0.90868	0.939733	0.980816	0.931014	0.882675	0.906122
13.8423	0.930862	0.913115	0.969484	0.928123	0.894516	0.928073
13.9814	0.881504	0.921032	0.941175	0.920935	0.923444	0.936201
14.1213	0.896614	0.962723	0.95939	0.92789	0.917917	0.923121
14.2607	0.888911	0.9061	0.977255	0.96276	0.927188	0.929913
14.4007	0.896872	0.914703	0.958282	0.904877	0.917242	0.926685
14.5407	0.878113	0.933641	0.950415	0.938305	0.919193	0.92633
14.68	0.873352	0.905324	0.94878	0.937962	0.899193	0.868138
14.8189	0.881641	0.932623	1.02549	0.919644	0.95584	0.935439
14.9583	0.886237	0.918658	0.93869	0.945157	0.904943	0.919058
15.0973	0.889493	0.900083	0.910445	0.885877	0.899996	0.922765
15.2364	0.894052	0.926813	0.972958	0.897574	0.894698	0.898784
15.3762	0.89511	0.901273	0.926311	0.907923	0.883438	0.892891
15.5153	0.890126	0.934697	0.936313	0.925911	0.919506	0.91734
15.6544	0.889368	0.942819	0.964601	0.915215	0.877936	0.874264
15.7936	0.889478	0.937249	0.997036	0.906065	0.875738	0.866457
15.9328	0.896584	0.946828	0.913972	0.894314	0.86653	0.879477
16.073	0.916243	0.889052	0.969834	0.90903	0.875426	0.873646
16.2127	0.889671	0.961936	0.982196	0.913443	0.879461	0.897128
16.3516	0.862307	0.868613	0.948026	0.911047	0.869235	0.861356
16.4915	0.895704	0.931003	0.983435	0.906011	0.839432	0.824764
16.6305	0.892192	0.907394	0.93201	0.866129	0.826388	0.832772
16.77	0.907902	0.913685	0.960738	0.844943	0.845767	0.881722
16.9089	0.918183	0.942718	0.95059	0.855828	0.891321	0.828576
17.0489	0.880827	0.935127	0.942638	0.856606	0.825609	0.85683
17.188	0.888196	0.966738	0.91144	0.858971	0.85989	0.851579
17.3273	0.89208	0.96346	0.913873	0.842857	0.85331	0.820746
17.4667	0.912881	0.920203	0.92577	0.847407	0.853908	0.798328
17.6063	0.899812	0.930045	0.990392	0.831602	0.800821	0.837253
17.7452	0.914918	0.965784	0.946435	0.818352	0.825566	0.776967
17.8845	0.910777	0.908923	0.940928	0.811666	0.802884	0.77887
18.0237	0.929801	0.91092	0.948333	0.807852	0.770818	0.761121
18.1627	0.899788	0.926508	0.927409	0.819324	0.774232	0.762246
18.3023	0.874502	0.93611	0.961777	0.794263	0.789542	0.757203
18.4412	0.877587	0.900723	0.968123	0.762466	0.756398	0.787934
18.581	0.895805	0.947556	0.948852	0.749391	0.767214	0.741936
18.7204	0.886337	0.890313	0.962575	0.749944	0.767813	0.749409
18.8597	0.917297	0.946682	0.937255	0.749028	0.774139	0.702039
18.9986	0.93923	0.957932	0.972011	0.775562	0.744218	0.728279
19.1384	0.879847	0.901624	0.953198	0.735553	0.701192	0.740919
19.278	0.913981	0.927173	0.940718	0.74209	0.718862	0.711274
19.417	0.897581	0.930888	0.930501	0.713942	0.679304	0.697408
19.5569	0.871571	0.937838	0.939599	0.716371	0.684432	0.656107
19.6961	0.862671	0.930396	0.919895	0.695787	0.669859	0.663808
19.8353	0.94771	0.908382	0.941644	0.683452	0.676278	0.68338
19.975	0.920224	0.90694	0.930543	0.678312	0.654001	0.659885
20.1141	0.905061	0.939432	0.89759	0.643976	0.633845	0.646355
20.2542	0.890485	0.941586	0.93025	0.651379	0.618035	0.621561
20.394	0.893107	0.903239	0.918979	0.630618	0.614446	0.591455
20.5331	0.850196	0.913928	0.941905	0.653646	0.625235	0.589854
20.673	0.918109	0.905868	0.94063	0.625293	0.595262	0.608196
20.8119	0.859542	0.911577	0.972729	0.589234	0.58811	0.572539
20.9512	0.841222	0.902207	0.962496	0.60284	0.560514	0.58432
21.0901	0.878868	0.923292	0.969655	0.56627	0.563786	0.562411
21.23	0.905488	0.885695	0.941662	0.554017	0.542474	0.529449
21.3696	0.872154	0.898718	0.938877	0.57848	0.544737	0.529002
21.5085	0.894928	0.907442	0.928886	0.530744	0.539045	0.514867
21.6485	0.938991	0.927434	0.961747	0.543226	0.543262	0.504025
21.7873	0.896089	0.929922	0.9371	0.527969	0.527034	0.502243
21.9269	0.910866	0.931052	0.965988	0.523271	0.495549	0.4937
22.0661	0.902654	0.918262	0.942535	0.49476	0.498817	0.483969
22.2053	0.907526	0.909658	0.915627	0.503047	0.462284	0.475031
22.3446	0.907479	0.924976	0.904785	0.471522	0.481023	0.476295
22.4845	0.885554	0.918034	0.953662	0.496646	0.458156	0.464091
22.6238	0.922459	0.897711	0.930526	0.457923	0.467358	0.444226
22.7636	0.867725	0.905835	0.918972	0.443603	0.448034	0.458381
22.9026	0.876035	0.9567	0.947503	0.45688	0.418256	0.430811
23.0417	0.923058	0.967487	0.921627	0.431829	0.426308	0.433837
23.1807	0.898374	0.902443	0.90099	0.425449	0.410522	0.420362
23.3196	0.892029	0.934544	0.906834	0.419754	0.426192	0.386998
23.4592	0.903953	0.951954	0.918297	0.420905	0.410707	0.397239
23.599	0.891293	0.906347	0.934348	0.417563	0.39432	0.394692
23.738	0.849692	0.922212	0.884129	0.406958	0.382702	0.370625
23.8776	0.91146	0.87845	0.935121	0.379713	0.352421	0.368705
24.0171	0.8906	0.877403	0.958089	0.38901	0.349933	0.357228
24.1564	0.903322	0.883834	0.96575	0.387572	0.371489	0.371349
24.2957	0.92414	0.925966	0.914654	0.361896	0.356652	0.347168
24.4359	0.865015	0.906016	0.911963	0.373891	0.370208	0.349206
24.5753	0.914692	0.90907	0.95484	0.350734	0.339714	0.359515
24.7147	0.852682	0.918923	0.944305	0.350357	0.358021	0.336562
24.8538	0.909057	0.914452	0.915566	0.34315	0.328008	0.323424
24.9928	0.887217	0.881978	0.947693	0.337976	0.332152	0.31454
25.132	0.879068	0.901189	0.937961	0.334089	0.322281	0.305273
25.2719	0.884558	0.913023	0.963059	0.339267	0.321347	0.319055
25.4108	0.856317	0.910214	0.95429	0.340047	0.326024	0.298562
25.5504	0.903091	0.928058	0.930604	0.326513	0.301461	0.300118
25.6896	0.893059	0.923041	0.908646	0.310358	0.299761	0.295707
25.8286	0.879044	0.932557	0.94083	0.314995	0.289532	0.296094
25.9683	0.875237	0.906348	0.907222	0.294357	0.300665	0.292778
26.1071	0.882688	0.926062	0.924503	0.317651	0.287488	0.294901
26.2459	0.905895	0.928409	0.915939	0.312783	0.298009	0.290072
26.3852	0.912565	0.894716	0.888611	0.291157	0.310775	0.287467
26.524	0.918985	0.90261	0.948185	0.28348	0.286576	0.271053
26.6626	0.903601	0.908164	0.915107	0.288409	0.287564	0.280765
26.802	0.926817	0.898173	0.908093	0.284459	0.267092	0.27166
26.941	0.902783	0.911378	0.924955	0.286413	0.276654	0.275316
27.0799	0.923218	0.914024	0.936479	0.284986	0.281928	0.264564
27.2188	0.900067	0.910754	0.96778	0.271689	0.271778	0.271079
27.358	0.927279	0.936256	0.9034	0.275047	0.266998	0.257932
27.4968	0.900042	0.950742	0.934017	0.273769	0.272615	0.271706
27.6368	0.924098	0.904265	0.923465	0.272622	0.25771	0.261487
27.7762	0.913247	0.884648	0.926231	0.26311	0.264695	0.26347
27.9152	0.906216	0.90348	0.990343	0.256439	0.257551	0.254474
28.0544	0.913389	0.917174	0.926359	0.253576	0.263577	0.254526
28.1936	0.926034	0.914083	0.929408	0.263288	0.258387	0.24419
28.3334	0.908776	0.924119	0.9244	0.268723	0.240144	0.252073
28.4723	0.882716	0.923648	0.933987	0.247811	0.244989	0.243496
28.6111	0.899386	0.900426	0.955683	0.258692	0.245336	0.23257
28.7502	0.889135	0.875396	0.950314	0.268941	0.217566	0.230726
28.8903	0.883757	0.944692	0.935713	0.241849	0.241952	0.229771
29.0291	0.872073	0.910717	0.944033	0.255553	0.230595	0.237846
29.1681	0.885311	0.883162	0.948171	0.275286	0.235593	0.244479
29.3076	0.91226	0.931298	0.915675	0.255309	0.240559	0.246903
29.4473	0.910366	0.900551	0.927936	0.250572	0.239356	0.233115
29.5872	0.911183	0.915946	0.902874	0.243311	0.228602	0.238237
29.7271	0.896546	0.943216	0.929685	0.246327	0.224056	0.231671
29.8661	0.909078	0.930733	0.953749	0.233577	0.236866	0.237618
30.0049	0.946376	0.90885	0.952171	0.247728	0.229617	0.224624
30.1444	0.911582	0.90429	0.917352	0.231102	0.247101	0.228439
30.2835	0.885585	0.90943	0.917837	0.238581	0.217661	0.225267
30.4222	0.923876	0.934365	0.934794	0.235755	0.223373	0.22806
30.5619	0.895715	0.913601	0.89169	0.243381	0.238829	0.226179
30.7019	0.910045	0.912722	0.927038	0.217295	0.231126	0.224216
30.8416	0.900541	0.90675	0.902456	0.239056	0.227729	0.216853
30.9815	0.941775	0.92086	0.948177	0.230948	0.234609	0.226037
31.1212	0.909506	0.903144	0.916811	0.237384	0.219559	0.226303
31.2611	0.902898	0.936327	0.940239	0.230042	0.226877	0.233414
31.4011	0.910734	0.900251	0.964033	0.241912	0.221726	0.22231
31.5404	0.906617	0.923501	0.912886	0.242848	0.225477	0.219937
31.68	0.875681	0.960904	0.960695	0.228275	0.244187	0.219494
31.819	0.909287	0.900941	0.935	0.241186	0.238495	0.225279
31.9585	0.895926	0.93106	0.93381	0.241545	0.23114	0.226518
32.0976	0.91362	0.963659	0.961682	0.232064	0.213645	0.215583
32.2367	0.933105	0.917591	0.950131	0.214036	0.202326	0.220465
32.3764	0.90198	0.873424	0.918502	0.219272	0.223726	0.226558
32.5157	0.897355	0.94677	0.922357	0.229392	0.228311	0.237838
32.6553	0.908776	0.928811	0.901283	0.246287	0.216646	0.220043
32.7944	0.887337	0.889693	0.95304	0.227102	0.214368	0.212381
32.9331	0.910451	0.888053	0.940083	0.211145	0.213454	0.22176
33.072	0.913942	0.98108	0.949995	0.219907	0.21292	0.218654
33.2109	0.919741	0.945989	0.920854	0.240913	0.22591	0.214483
33.3501	0.893232	0.924049	0.952934	0.2282	0.22016	0.220108
33.4891	0.917192	0.915876	0.990048	0.223215	0.221414	0.207331
33.6281	0.904362	0.909701	0.952677	0.228234	0.213349	0.208242
33.7673	0.905377	0.930645	0.917556	0.225555	0.222639	0.236684
33.9061	0.892906	0.938317	0.928988	0.215194	0.206872	0.218133
34.0451	0.924332	0.935975	0.932036	0.219283	0.214508	0.209801
34.1842	0.895785	0.90115	0.930692	0.235244	0.214579	0.221486
34.3234	0.91553	0.903632	0.933208	0.207317	0.225035	0.207033
34.4622	0.891701	0.915212	0.951667	0.209928	0.216907	0.210113
34.6018	0.888039	0.916855	0.954651	0.232056	0.223927	0.21561
34.7407	0.854639	0.92708	0.952618	0.229586	0.20935	0.21817
34.88	0.896566	0.9371	0.919017	0.230203	0.218142	0.214449
35.0192	0.917317	0.890725	0.939046	0.229243	0.206327	0.204811
35.1587	0.924701	0.922435	0.985298	0.200225	0.212278	0.209554
35.2975	0.865757	0.896403	0.940854	0.230221	0.204917	0.220167
35.4367	0.923497	0.902734	0.938882	0.22456	0.206921	0.224566
35.5767	0.909547	0.907625	0.963512	0.228845	0.22708	0.228918
35.7157	0.870596	0.882107	0.930675	0.217618	0.212163	0.211896
35.8555	0.910062	0.925568	0.93214	0.216766	0.207614	0.200241
35.9946	0.847325	0.87331	0.957327	0.211182	0.215828	0.219429
36.1343	0.889156	0.915604	0.980768	0.221074	0.206099	0.204519
36.2734	0.879916	0.937767	0.936469	0.22334	0.194779	0.206543
36.4123	0.943755	0.92474	0.930791	0.204893	0.201446	0.215085
36.5514	0.881243	0.947413	0.904897	0.22935	0.218246	0.205132
36.6903	0.918979	0.902582	0.94735	0.227527	0.225559	0.199102
36.8306	0.866977	0.939539	0.977781	0.222564	0.21085	0.191077
36.9693	0.924895	0.920237	0.920872	0.225647	0.210654	0.213916
37.1086	0.87993	0.898286	0.950478	0.229783	0.20257	0.224035
37.2474	0.902961	0.934589	0.910329	0.228498	0.214359	0.219213
37.3869	0.873671	0.968204	0.934994	0.22788	0.198901	0.214031
37.5267	0.846377	0.899039	0.926585	0.230918	0.216257	0.208162
37.6663	0.886273	0.9006	0.913312	0.221837	0.21303	0.214505
37.8061	0.935119	0.925471	0.928631	0.215702	0.207637	0.217924
37.945	0.930041	0.932046	0.942772	0.21789	0.221403	0.199473
38.0852	0.907021	0.944319	0.925331	0.229213	0.188925	0.205133
38.2251	0.881005	0.922131	0.912934	0.225554	0.210705	0.196989
38.3648	0.885528	0.943243	0.866581	0.222269	0.208493	0.206486
38.5043	0.962297	0.933573	0.916964	0.229464	0.204437	0.200934
38.6438	0.907056	0.952238	0.950843	0.22389	0.231505	0.200044
38.7836	0.919168	0.91722	0.930814	0.228442	0.190992	0.193923
38.9239	0.911327	0.923877	0.923602	0.212587	0.209763	0.210218
39.0633	0.920159	0.904199	0.965841	0.211845	0.212804	0.194847
39.2025	0.928782	0.924623	0.975815	0.229963	0.201203	0.200596
39.3422	0.887498	0.936049	0.941237	0.223204	0.217061	0.211944
39.4818	0.920279	0.932205	0.929127	0.203174	0.210724	0.21945
39.6218	0.925628	0.920242	0.920662	0.223358	0.213366	0.193884
39.7607	0.908049	0.939987	0.942212	0.216688	0.214095	0.201562
39.8999	0.881377	0.891146	0.969962	0.236415	0.226148	0.206997
40.0392	0.868119	0.930465	0.919659	0.246578	0.195423	0.213287
40.1783	0.915844	0.924646	0.877105	0.238971	0.208672	0.203469
40.3174	0.906882	0.934209	0.957531	0.221709	0.221354	0.196448
40.4574	0.90152	0.931178	0.936798	0.212157	0.221445	0.205731
40.5965	0.875245	0.904172	0.912607	0.237342	0.198675	0.19372
40.7357	0.934534	0.95807	0.887632	0.225653	0.200379	0.202534
40.8747	0.891457	0.939186	0.985157	0.234692	0.216135	0.201969
41.0137	0.944194	0.905914	0.941656	0.217421	0.195528	0.199529
41.1534	0.927202	0.910972	0.935052	0.215833	0.199728	0.200746
41.2931	0.910924	0.920613	0.915237	0.213208	0.208498	0.206871
41.4326	0.907201	0.873908	0.936284	0.205827	0.194999	0.186383
41.5718	0.914828	0.928704	0.965975	0.205015	0.204809	0.199398
41.7106	0.910398	0.915709	0.952592	0.217768	0.198352	0.20802
41.8494	0.945241	0.941254	0.903252	0.221669	0.208206	0.199656
41.9891	0.876064	0.896251	0.9066	0.214952	0.203703	0.195394
42.1294	0.902631	0.898218	0.952128	0.214568	0.21525	0.198222
42.2702	0.900867	0.935146	0.921613	0.218693	0.214265	0.207211
42.4089	0.929139	0.947018	0.966571	0.248017	0.193633	0.209333
42.5483	0.871423	0.958275	0.993515	0.213698	0.208519	0.205366
42.6869	0.893353	0.915363	0.951994	0.212077	0.207445	0.210835
42.8259	0.926427	0.938849	0.953477	0.226136	0.207908	0.202233
42.9649	0.939308	0.941962	0.933827	0.238838	0.208934	0.209491
43.1042	0.933436	0.925734	0.912525	0.210916	0.214493	0.201187
43.2432	0.912716	0.905036	0.937246	0.21935	0.217052	0.19984
43.3823	0.85916	0.912591	0.947419	0.223636	0.196029	0.202137
43.522	0.905719	0.893764	0.917692	0.215532	0.208032	0.207958
43.6617	0.905088	0.931076	0.928554	0.233588	0.226724	0.215166
43.8008	0.947002	0.898534	0.963287	0.210436	0.212858	0.217839
43.9395	0.932457	0.887895	0.966927	0.229056	0.209595	0.219096
44.0794	0.956656	0.905174	0.948465	0.222641	0.199965	0.191003
44.2194	0.915599	0.934639	0.894085	0.225192	0.212632	0.198279
44.3583	0.96615	0.91906	0.944627	0.214205	0.197618	0.214388
44.4978	0.920745	0.938345	0.970706	0.211719	0.202688	0.212075
44.6367	0.901858	0.950748	0.925115	0.212364	0.190343	0.208887
44.7762	0.924863	0.927022	0.976607	0.213995	0.196032	0.209223
44.9154	0.926298	0.934069	0.934203	0.215248	0.22038	0.208128
45.0542	0.93556	0.933449	0.891394	0.226057	0.19569	0.190115
45.1934	0.934265	0.894916	0.984622	0.220907	0.201021	0.198258
45.3323	0.968926	0.953703	0.97469	0.210355	0.210053	0.217301
45.473	0.875366	0.965306	0.93316	0.210065	0.211703	0.19944
45.6121	0.891996	0.938299	0.893709	0.227871	0.207331	0.202224
45.7513	0.870384	0.911115	0.959106	0.221397	0.205489	0.219043
45.8911	0.897223	0.943632	0.93137	0.219416	0.212232	0.197699
46.0303	0.913421	0.958583	0.949949	0.235356	0.204031	0.182312
46.1695	0.900584	0.913128	0.961946	0.201513	0.212961	0.212854
46.309	0.884014	0.917068	0.957962	0.218673	0.208044	0.209844
46.4481	0.928549	0.932885	0.903924	0.223505	0.201483	0.199327
46.5872	0.905239	0.897894	0.945462	0.210908	0.220022	0.206489
46.7259	0.939172	0.959327	0.923076	0.219264	0.207447	0.192051
46.8648	0.880596	0.894589	0.983576	0.237926	0.230508	0.214393
47.0042	0.90681	0.950669	0.927207	0.223874	0.197095	0.213938
47.1434	0.945787	0.939682	0.955346	0.229753	0.225384	0.192644
47.2824	0.943193	0.878155	0.946964	0.234894	0.199071	0.20248
47.4214	0.990152	0.924932	0.953728	0.220936	0.210059	0.17917
47.5612	0.946599	0.944518	0.916095	0.241832	0.206003	0.205439
47.7002	0.906907	0.957338	0.957907	0.218097	0.209068	0.199836
47.839	0.913328	0.942055	0.91353	0.230747	0.216626	0.193345
47.9789	0.878676	0.971803	0.968834	0.231391	0.215028	0.207811
48.1178	0.891637	0.88894	0.960844	0.210697	0.204724	0.21004
48.2574	0.93483	0.916396	0.945949	0.213122	0.226493	0.212233
48.3966	0.883403	0.932046	0.9557	0.2242	0.206833	0.200615
48.5357	0.919728	0.912916	0.960001	0.207745	0.22587	0.208212
48.6749	0.903222	0.936382	0.95321	0.203544	0.228007	0.200596
48.8147	0.917687	0.902434	0.929123	0.218064	0.225671	0.208722
48.9542	0.918931	0.921994	0.960018	0.215714	0.197602	0.207478
49.0932	0.887128	0.929627	0.889026	0.208369	0.191331	0.207833
49.2335	0.921529	0.892531	0.942093	0.213978	0.216059	0.21237
49.3728	0.943652	0.916723	0.932025	0.2035	0.211084	0.197887
49.512	0.886571	0.926504	0.931117	0.222267	0.201028	0.205597
49.651	0.948203	0.939652	0.912658	0.230996	0.232266	0.196991
49.7904	0.917746	0.928121	0.919001	0.215123	0.212895	0.20449
49.9295	0.902105	0.91741	0.961785	0.215295	0.201608	0.214934
50.0695	0.92285	0.881128	0.974511	0.231904	0.205321	0.202639
50.2085	0.869607	0.957162	0.922852	0.227886	0.208902	0.208186
50.3478	0.88902	0.936438	0.969969	0.219001	0.1998	0.204937
50.4867	0.943477	0.869531	0.892997	0.230018	0.221044	0.213028
50.6257	0.935627	0.936529	0.910503	0.220152	0.225599	0.221624
50.7649	0.88366	0.93717	0.928036	0.233563	0.21698	0.192006
50.9043	0.905448	0.966242	0.909506	0.209362	0.216212	0.206132
51.0442	0.893861	0.940284	0.951995	0.211556	0.218561	0.209825
51.1831	0.914433	0.92021	0.953896	0.225283	0.211489	0.202084
51.3225	0.897158	0.970383	0.938529	0.219674	0.212071	0.207139
51.4622	0.91533	0.949616	0.943551	0.208034	0.226115	0.220839
51.6016	0.932329	0.96745	0.952496	0.22079	0.229047	0.205992
51.7415	0.946998	0.898652	0.964696	0.222885	0.2261	0.221215
51.8811	0.922012	0.904759	0.970317	0.214522	0.210518	0.224757
52.0217	0.91003	0.933243	0.94447	0.226383	0.213316	0.195652
52.1615	0.938373	0.899253	0.996593	0.218723	0.205484	0.201271
52.3012	0.900638	0.913676	0.948062	0.22103	0.205957	0.205058
52.4398	0.914836	0.951969	0.979371	0.244383	0.204397	0.22013
52.5787	0.901138	0.930911	0.970706	0.225994	0.221686	0.220948
52.7185	0.899368	0.928564	0.90707	0.234967	0.196506	0.207625
52.8582	0.937668	0.956891	0.976112	0.246022	0.229522	0.203014
52.9979	0.920068	0.912268	1.03374	0.213308	0.192276	0.203596
53.1371	0.91278	0.936445	0.94471	0.222132	0.209452	0.203319
53.2771	0.879462	0.993938	0.917103	0.212432	0.197386	0.194518
53.4163	0.9477	0.984454	0.976782	0.225306	0.201318	0.223551
53.5553	0.919847	0.913166	0.958924	0.237929	0.199325	0.225307
53.6946	0.895227	0.929591	0.898829	0.227631	0.206939	0.212615
53.8342	0.894327	0.931995	0.906773	0.219036	0.202151	0.206497
53.9734	0.902423	0.908884	0.917951	0.225382	0.212418	0.209779
54.1123	0.893063	0.903127	0.97542	0.247245	0.204497	0.208395
54.2511	0.96003	0.930752	1.0092	0.222026	0.208831	0.209491
54.3901	0.890682	0.898666	0.956351	0.208802	0.202932	0.203177
54.5292	0.916681	0.964848	0.978605	0.227176	0.206508	0.207617
54.6692	0.904964	0.936081	1.01326	0.22512	0.200286	0.22113
54.8088	0.916025	0.92637	0.966816	0.23296	0.212186	0.211089
54.9484	0.910753	0.940539	0.946247	0.210052	0.206675	0.225965
55.0872	0.916135	0.921568	0.913595	0.211376	0.222962	0.204735
55.2266	0.988507	0.939926	0.934947	0.221707	0.20919	0.204254
55.3658	0.915573	0.892323	0.952282	0.212502	0.194316	0.198576
55.5048	0.969923	0.925891	0.942216	0.239168	0.211486	0.198136
55.6441	0.934234	0.968449	0.925963	0.225825	0.216287	0.223194
55.7838	0.951678	0.941755	0.944287	0.222272	0.206766	0.19408
55.9227	0.929193	0.936036	0.962917	0.20394	0.21169	0.20397
56.0622	0.907916	0.914511	0.943795	0.222026	0.212532	0.218213
56.2011	0.893775	0.958884	0.959906	0.225074	0.213875	0.198348
56.3401	0.920658	0.938184	0.950235	0.234749	0.212051	0.194037
56.479	0.93825	0.917827	0.894972	0.233343	0.22446	0.207845
56.6185	0.90485	0.935074	0.927233	0.216184	0.219036	0.19924
56.7581	0.891728	0.902521	0.962757	0.23241	0.209863	0.217514
56.8972	0.90556	0.946511	0.914392	0.2282	0.214269	0.196178
57.0362	0.869905	0.911317	0.962928	0.2229	0.208391	0.218353
57.175	0.902908	0.929753	0.922656	0.214774	0.215647	0.197039
57.314	0.944551	0.896423	0.971697	0.243442	0.225822	0.220521
57.4533	0.88827	0.897581	1.00567	0.228129	0.194875	0.213363
57.593	0.910635	0.962969	0.963548	0.220361	0.232558	0.20392
57.7321	0.929773	0.9002	0.87392	0.2244	0.199982	0.199056
57.8712	0.922159	0.899286	0.945621	0.229954	0.199004	0.214614
58.0114	0.960717	0.944058	0.934282	0.234321	0.215017	0.205089
58.1501	0.934094	0.906841	0.948121	0.233513	0.191672	0.205974
58.2892	0.872766	0.946976	0.928215	0.223117	0.22697	0.226361
58.4282	0.931838	0.935135	0.961909	0.232714	0.197287	0.17945
58.5674	0.935825	0.928866	0.961419	0.243797	0.212081	0.20072
58.7063	0.890329	0.915565	0.90523	0.218103	0.197643	0.226655
58.8455	0.901473	0.927163	0.933364	0.231746	0.212047	0.212589
58.9853	0.90722	0.905814	0.910598	0.250009	0.208816	0.212772
59.1243	0.921572	0.937291	0.922522	0.239871	0.234608	0.212001
59.264	0.924796	0.935023	0.956682	0.237965	0.210584	0.218008
59.4031	0.917709	0.925759	0.931361	0.22695	0.207041	0.205318
59.5419	0.921321	0.930697	0.977636	0.219072	0.214036	0.211403
59.6809	0.921625	0.941596	0.951597	0.228303	0.205385	0.218214
59.8205	0.898388	0.983916	0.991429	0.227395	0.222556	0.210958
59.9593	0.862515	0.940674	0.955294	0.217791	0.202215	0.224911
60.0994	0.959358	0.905896	0.915236	0.221811	0.211251	0.209994
60.2382	0.933995	0.925198	0.910168	0.23265	0.20854	0.200231

## Sheet: 10b
Time [min]	Medium			2DG			2DG+Glc
0	1	1	1	1	1	1	1	1	1
0.175467	1.05387	0.997657	0.997925	1.01488	0.980262	0.977644	1.00051	1.03119	0.959367
0.348317	1.02105	1.00045	1.02366	1.00412	1.00434	1.00461	0.987746	1.00772	0.945401
0.521167	0.996065	0.973736	1.02466	0.986589	0.979507	0.989362	0.983244	0.996267	0.9511
0.69375	0.998365	0.990965	1.0058	1.03896	1.03739	1.03894	0.974984	1.0062	0.962759
0.8669	1.01225	1.00415	1.01585	0.958719	0.994101	0.997617	0.99383	0.968339	0.980981
1.03973	0.975942	0.992932	0.992506	1.00678	0.973203	1.00801	0.989135	1.00117	0.954069
1.21292	1.01649	1.01665	1.03271	1.01988	0.966515	1.02562	0.972552	0.999271	0.921901
1.38608	1.03376	1.00844	1.04355	0.940552	0.975367	0.997247	0.976135	0.963472	0.93005
1.55898	1.04244	0.972981	0.992005	0.996527	0.96768	0.993822	0.965342	0.996189	0.955523
1.7318	1.0252	1.02489	1.02715	0.992138	0.969392	0.960124	0.961283	1.00961	0.983724
1.90528	1.04582	1.01256	1.10183	0.968651	0.971475	1.01213	0.982109	1.00331	0.926817
2.0782	1.00303	0.921021	1.06219	0.966669	0.989137	0.981351	0.954772	1.03705	0.990401
2.25115	1.01058	0.987839	1.01737	0.985487	1.00203	0.977932	0.973553	1.00128	0.943314
2.42377	1.00533	0.957127	1.00723	1.01759	0.992702	1.03273	0.952818	0.984661	0.923591
2.59625	1.04759	0.953362	0.990803	0.983302	0.976046	1.00741	0.930716	0.991861	0.938765
2.76935	1.03405	0.954729	1.01764	0.99296	0.941137	0.973831	0.92426	0.962757	0.922965
2.94202	1.00456	0.96015	1.03825	0.981016	0.953446	0.989385	0.934213	0.973967	0.922441
3.1151	1.02639	0.984516	1.08002	1.03499	0.96703	0.971954	0.953615	0.972904	0.993761
3.28755	1.00759	0.983724	1.07787	0.987013	0.967132	1.0052	0.966129	0.999349	0.919983
3.46083	1.00725	0.971879	0.974903	0.97028	1.01183	0.966394	0.985465	1.00072	0.956917
3.63397	0.999527	0.969531	1.01853	0.99872	0.91286	0.998779	0.949331	1.02634	0.969689
3.80728	0.991235	0.98442	0.991878	1.00619	0.985346	1.02377	0.998624	1.01494	0.961247
3.97978	1.01158	1.00298	0.978959	0.957796	0.963964	0.960262	0.971855	0.983418	0.909447
4.15302	1.02979	0.958476	1.03665	0.981462	0.947729	0.99617	0.976596	1.00044	0.913595
4.32638	1.00741	0.990024	1.00602	1.01418	0.992365	0.95577	0.980928	0.987154	0.948528
4.49903	1.08756	0.939687	0.97256	1.01778	0.931473	1.01252	0.963384	1.01039	0.937234
4.6725	0.96072	0.966775	0.995901	0.941721	0.921105	0.95803	0.9431	0.987965	0.942946
4.84498	1.01871	0.950931	1.01057	0.96259	0.9427	0.959713	0.965391	0.934735	0.951171
5.01757	1.01232	0.992109	0.984783	0.998838	0.97019	1.02812	0.956807	1.00018	0.93455
5.19107	0.970356	0.990241	0.99042	0.981582	0.982226	0.989637	0.979892	0.998159	0.933162
5.36355	1.03945	1.01254	1.02126	0.940024	0.95036	0.962346	0.959152	1.0023	0.902378
5.53717	1.00339	1.00132	0.982478	0.965401	0.95876	0.965639	0.981855	0.962496	0.92334
5.70988	1.01242	0.929513	0.993393	0.955686	0.93486	1.0032	0.972909	0.948422	0.955876
5.88263	1.01216	0.981059	1.03108	1.00097	0.96545	0.95528	0.94408	0.967532	0.928566
6.05647	1.01215	0.945159	0.991066	0.983532	0.977909	0.97758	0.940512	0.992519	0.934544
6.22927	0.957853	0.985779	0.99209	0.982012	0.974928	1.00618	0.93426	1.00261	0.927244
6.40198	1.027	0.965881	0.993257	0.989191	0.979708	0.962882	0.954906	0.975692	0.893225
6.57473	1.00116	0.952912	0.946998	0.962832	0.974366	0.974065	0.962078	0.957471	0.951452
6.74737	1.03501	0.937937	1.01449	1.02405	0.929938	0.986923	1.01489	0.980919	0.942918
6.92023	0.991565	1.01306	1.01235	0.999774	1.001	0.962998	1.01016	0.960283	0.916902
7.0942	0.991464	0.936743	0.978019	0.994051	0.956231	1.01301	0.981919	0.943076	0.942289
7.26692	0.974799	0.896694	1.01712	1.00922	1.00319	0.983392	0.974678	0.984487	0.937481
7.4405	0.95299	0.942365	0.981722	0.959615	0.953272	0.984941	0.98071	0.992665	0.91129
7.61453	0.987787	0.947191	0.973904	1.02606	1.00526	0.980099	0.98202	0.980615	0.914107
7.78692	0.983861	0.950481	0.962335	0.98539	0.97618	0.980671	0.976621	1.0055	0.895672
7.95973	0.946877	0.957349	0.973977	0.971406	0.958096	1.02851	1.01714	0.956617	0.919513
8.13255	0.991287	0.960132	0.937019	0.990255	0.97141	0.99753	0.998541	0.957444	0.935133
8.30513	0.961544	0.981242	1.00203	1.00955	0.97897	0.996035	0.973366	0.997845	0.883724
8.47863	0.991757	1.01524	0.967115	0.975947	0.954184	0.927009	0.962855	1.01394	0.907007
8.65152	0.984781	0.930772	0.978029	0.968896	0.951421	0.952053	0.929908	0.942892	0.91247
8.82433	0.980206	0.971543	0.999815	0.94721	0.941185	0.972026	0.981242	1.03488	0.872074
8.9968	0.981007	0.955349	1.01158	0.951279	0.947906	0.962604	0.984337	0.98208	0.917041
9.16962	0.957956	0.935535	0.956758	1.01592	0.916954	1.00366	0.986679	0.997602	0.924914
9.34202	1.03779	0.971796	0.974975	0.924746	0.962598	1.00616	0.927171	0.984325	0.900394
9.5149	1.01531	0.951002	0.956965	0.961849	0.934983	1.01038	0.94742	0.957766	0.912507
9.6887	0.96865	0.96413	0.992904	1.00433	0.921796	0.992755	0.992689	1.02496	0.923235
9.86257	0.951949	0.945033	0.940752	0.933794	0.956516	0.981439	0.98651	0.967357	0.906445
10.3677	0.967299	1.0019	0.96204	0.954286	0.978398	0.950476	0.94741	0.945725	0.924257
10.5557	1.00338	1.03558	1.03245	1.00818	0.940417	0.935867	0.93282	0.879139	0.881113
10.7282	1.05134	0.996275	0.994645	0.934423	0.90511	0.892597	0.904915	0.939168	0.910454
10.9006	1.02249	0.990582	0.980708	0.952152	0.878299	0.901756	0.9178	0.887274	0.847756
11.0732	1.05221	0.959539	0.962792	0.865878	0.84488	0.886343	0.834324	0.846836	0.848884
11.2454	0.969433	0.960139	1.0319	0.825673	0.868182	0.895449	0.808864	0.853595	0.766044
11.4189	1.00913	1.01422	1.01551	0.780418	0.790027	0.828197	0.784024	0.84598	0.772402
11.5913	1.05717	1.01114	1.02127	0.778526	0.784954	0.825261	0.698112	0.768188	0.720094
11.7637	1.05836	0.969989	0.99499	0.750536	0.768593	0.766333	0.714435	0.717184	0.722806
11.9367	1.00655	0.962653	1.00837	0.713421	0.730015	0.719778	0.707582	0.726045	0.700806
12.1097	0.979101	1.01552	1.005	0.668078	0.636012	0.698274	0.656922	0.706195	0.685278
12.2836	1.02664	0.982738	0.977831	0.673196	0.651676	0.663482	0.693929	0.637432	0.649835
12.4563	1.07125	0.991556	0.991464	0.624599	0.598995	0.6307	0.629353	0.651214	0.608119
12.629	1.04733	0.974309	1.01065	0.620541	0.599544	0.610258	0.587093	0.550597	0.633313
12.8018	0.999636	0.960713	0.957414	0.579711	0.577284	0.581153	0.583224	0.556002	0.571233
12.9748	1.02252	1.03476	0.956892	0.571851	0.534167	0.559678	0.56583	0.543259	0.547648
13.1472	1.05864	0.993867	0.986959	0.529082	0.508948	0.520475	0.505797	0.515441	0.521011
13.3199	1.0321	1.01914	0.960685	0.49035	0.459753	0.504873	0.510434	0.508405	0.488935
13.4924	1.01681	0.960078	0.971759	0.504528	0.484643	0.482138	0.483485	0.485083	0.498663
13.6652	0.989516	0.9678	1.07867	0.450535	0.456648	0.453337	0.446993	0.435174	0.44984
13.8375	0.980264	0.978943	0.957677	0.457825	0.426873	0.437931	0.424825	0.433308	0.446058
14.011	0.982328	0.971585	0.979205	0.431716	0.402728	0.401485	0.425631	0.406376	0.408568
14.1836	0.990625	0.96787	0.93271	0.404814	0.401965	0.414799	0.38968	0.420429	0.413343
14.356	1.03218	0.926782	1.01164	0.417154	0.390768	0.396751	0.393995	0.368961	0.391553
14.5282	0.992054	0.954819	1.05145	0.364158	0.369487	0.393862	0.383715	0.389344	0.370728
14.7015	1.01298	0.986376	1.04888	0.378495	0.38728	0.373757	0.364566	0.351246	0.353956
14.8741	0.995271	0.967342	0.972627	0.379586	0.345524	0.367163	0.343873	0.36341	0.341385
15.0475	1.01922	0.980011	1.009	0.347798	0.350434	0.36753	0.34657	0.35424	0.338737
15.2206	0.99973	0.970889	1.00567	0.35506	0.331177	0.384467	0.324691	0.322738	0.339391
15.3931	0.999622	0.963563	0.986703	0.34376	0.34595	0.325396	0.33443	0.343578	0.300075
15.5662	1.0067	1.00316	0.947455	0.356952	0.316812	0.340521	0.33333	0.340592	0.340691
15.7393	0.99981	0.947823	1.00652	0.318939	0.329499	0.346353	0.321792	0.346719	0.293405
15.9118	0.958384	1.05574	0.932811	0.327135	0.326492	0.306549	0.312207	0.325151	0.325075
16.0845	1.06137	0.952904	1.04918	0.335618	0.318714	0.320089	0.316944	0.307892	0.313805
16.257	1.02718	1.04347	0.996365	0.333484	0.319983	0.313626	0.305932	0.279243	0.29519
16.4297	1.01	0.939443	0.981863	0.293355	0.299705	0.303958	0.302664	0.310024	0.321316
16.6033	1.02651	0.967221	0.985029	0.325442	0.324463	0.297326	0.287658	0.30628	0.295528
16.7761	1.01029	0.928435	1.04537	0.297535	0.334869	0.300924	0.303331	0.317274	0.297112
16.9485	1.02182	0.945936	1.00725	0.311598	0.303934	0.307158	0.289369	0.305374	0.290662
17.1216	1.04259	0.962319	0.968686	0.313985	0.285538	0.289472	0.290162	0.295741	0.265507
17.2946	0.992242	0.970378	0.975804	0.295883	0.285914	0.291701	0.287513	0.285881	0.293189
17.4672	1.02441	1.00521	0.974331	0.314512	0.311623	0.294146	0.296963	0.331535	0.277252
17.64	0.989163	0.97727	0.928946	0.305767	0.296169	0.288903	0.311035	0.281342	0.277317
17.8131	1.04048	0.928935	1.02017	0.289395	0.303972	0.313907	0.277909	0.2964	0.28451
17.9861	0.995833	0.976472	0.998351	0.306661	0.296354	0.287948	0.307884	0.281801	0.288716
18.159	1.00573	0.999807	0.961589	0.299396	0.277268	0.291697	0.281807	0.276912	0.279936
18.3316	0.985519	1.01383	1.01954	0.305787	0.292415	0.299729	0.29449	0.279034	0.263393
18.5045	1.00754	0.953812	1.01099	0.296496	0.297281	0.299491	0.256705	0.294299	0.264056
18.6772	1.01849	1.00262	1.04103	0.303787	0.28945	0.309214	0.276047	0.274885	0.268456
18.8501	0.963515	0.9668	0.986722	0.279558	0.283004	0.2999	0.285464	0.279244	0.269353
19.0234	1.05007	0.96841	0.983113	0.286149	0.297088	0.290769	0.29817	0.285179	0.262292
19.1958	0.995677	0.90708	1.02358	0.301041	0.284133	0.283375	0.27506	0.291204	0.265281
19.3684	0.968702	0.989032	0.984513	0.267967	0.275318	0.27629	0.264496	0.281742	0.273898
19.5408	1.03061	0.993214	1.04373	0.2611	0.274201	0.297316	0.27348	0.275913	0.274334
19.7134	0.987479	0.953892	0.988868	0.291741	0.264693	0.271814	0.265754	0.312158	0.270568
19.8859	0.998298	0.982913	0.965038	0.27183	0.262916	0.276587	0.281901	0.270972	0.269468
20.0586	1.02189	0.975968	0.985319	0.279479	0.276041	0.279808	0.290899	0.287706	0.269201
20.2324	0.98024	1.00614	0.973353	0.286311	0.274706	0.271266	0.277179	0.271893	0.27711
20.4048	1.00211	0.920482	0.983528	0.28645	0.27603	0.269871	0.27033	0.276859	0.251343
20.5772	0.950251	1.00294	0.992489	0.284668	0.284596	0.268789	0.28156	0.25798	0.257738
20.7497	1.00695	0.988594	0.997595	0.268173	0.267596	0.273325	0.27717	0.271275	0.256762
20.924	1.0083	0.996189	0.983038	0.296853	0.286802	0.289795	0.267717	0.282014	0.278553
21.0965	0.989998	0.92084	0.932794	0.294925	0.284373	0.26184	0.282527	0.285991	0.266052
21.2695	1.03305	0.995549	0.981081	0.268352	0.294451	0.282845	0.289157	0.265221	0.254169
21.4424	1.01202	0.964314	0.925564	0.286176	0.286456	0.272571	0.24737	0.28117	0.24626
21.6153	0.986812	1.01447	1.0664	0.268037	0.250632	0.292586	0.276984	0.262789	0.267061
21.788	1.00333	1.00038	0.971681	0.264806	0.278067	0.277831	0.268598	0.277263	0.254193
21.9615	0.983822	0.995495	1.01909	0.288397	0.262892	0.281033	0.274098	0.271296	0.27212
22.1349	1.04506	0.973627	1.02553	0.299995	0.275754	0.253104	0.271889	0.251947	0.261703
22.3086	1.02748	0.973596	1.02777	0.29021	0.277555	0.287822	0.268475	0.2951	0.250933
22.4815	1.01267	0.956033	1.02301	0.277056	0.283567	0.275337	0.247261	0.26468	0.265229
22.6541	1.02351	0.999615	1.00823	0.275658	0.287196	0.270249	0.272292	0.269341	0.26891
22.8273	0.977863	0.974734	0.95633	0.265808	0.270017	0.297166	0.260028	0.287456	0.245773
23	1.07219	0.929559	1.08477	0.268309	0.27314	0.290031	0.269489	0.291109	0.258053
23.1722	0.991591	0.966663	1.01165	0.276866	0.273073	0.26361	0.260479	0.262792	0.255419
23.3451	0.971615	0.973625	0.975561	0.259347	0.272224	0.27267	0.28027	0.265464	0.262724
23.5174	1.05301	0.9666	0.905074	0.263131	0.272238	0.262645	0.265316	0.272946	0.249339
23.6906	1.04158	0.986097	0.941218	0.28365	0.293862	0.27517	0.265474	0.261611	0.246448
23.8641	1.04903	1.01402	0.981117	0.26353	0.285684	0.2631	0.260404	0.294267	0.250244
24.0369	1.03377	0.959656	0.956039	0.273778	0.256557	0.272342	0.275101	0.259059	0.26136
24.2094	1.00612	1.00422	1.01472	0.28418	0.258347	0.287145	0.283481	0.255683	0.261089
24.3819	0.968638	0.961875	0.949585	0.280919	0.270746	0.268468	0.26193	0.266243	0.254688
24.5545	1.04988	0.984546	1.04278	0.268031	0.264017	0.269002	0.26137	0.282512	0.264464
24.7268	1.02891	1.0289	0.9474	0.271564	0.266271	0.264431	0.271681	0.280597	0.244919
24.8996	0.999551	0.95563	1.00162	0.264756	0.265009	0.273455	0.266123	0.274369	0.253012
25.0727	1.07761	0.977361	0.99404	0.280444	0.267797	0.265884	0.279226	0.25326	0.266945
25.2455	1.01375	0.964517	0.932375	0.276428	0.259596	0.284348	0.27362	0.266567	0.247362
25.419	0.994391	0.923647	1.01479	0.245243	0.250675	0.279329	0.269532	0.27704	0.251714
25.592	1.00721	1.02142	1.00908	0.2894	0.272741	0.29168	0.261639	0.280235	0.267843
25.7647	0.994159	0.985419	0.967753	0.267283	0.269379	0.272336	0.245059	0.255376	0.247459
25.9377	1.00372	0.989891	1.00084	0.271593	0.255354	0.263822	0.272706	0.268496	0.258513
26.1109	1.09997	1.0062	1.04137	0.287812	0.281832	0.269624	0.265145	0.263993	0.25704
26.2834	1.02583	0.988292	1.01871	0.271524	0.275155	0.248625	0.244874	0.26498	0.256018
26.4561	0.982592	0.940219	0.996443	0.288989	0.240101	0.268025	0.264247	0.279084	0.251219
26.6295	1.01783	1.00165	0.981926	0.26491	0.265072	0.257843	0.263497	0.257021	0.243256
26.8023	1.03985	0.906533	1.02439	0.255147	0.288395	0.264707	0.248927	0.303773	0.260131
26.9749	1.03514	1.0152	1.02374	0.275492	0.259473	0.271279	0.240465	0.261246	0.260176
27.148	1.03487	0.959796	0.945189	0.282195	0.276753	0.259773	0.259544	0.273969	0.254629
27.3215	1.02053	0.947609	1.02694	0.275098	0.256321	0.264791	0.255036	0.253167	0.267849
27.494	1.01619	0.963053	1.02232	0.252433	0.25702	0.274391	0.253739	0.27555	0.250449
27.6663	1.07835	1.0389	0.99265	0.259448	0.258185	0.260512	0.266825	0.282025	0.250639
27.8401	1.03006	0.970602	1.05616	0.267347	0.275968	0.265746	0.277521	0.272634	0.241246
28.0138	1.09967	0.988299	0.938507	0.285039	0.263586	0.266477	0.259198	0.28451	0.242584
28.1869	1.05503	1.05933	1.00313	0.295508	0.291722	0.279258	0.277893	0.259499	0.250204
28.3593	1.07069	0.975891	1.06105	0.269926	0.260089	0.271899	0.263836	0.274543	0.233179
28.5317	1.05803	1.028	0.978854	0.28485	0.24748	0.276198	0.258612	0.235998	0.249102
28.7043	1.04412	1.0135	1.03203	0.281037	0.283584	0.27549	0.274481	0.265785	0.249142
28.8773	1.03908	0.966166	1.00034	0.25077	0.250763	0.284939	0.257686	0.268062	0.236895
29.0496	1.012	1.05399	1.00997	0.271448	0.279954	0.266795	0.256126	0.267133	0.248321
29.2221	0.948523	0.992364	1.04615	0.265846	0.275097	0.286033	0.263705	0.269099	0.238137
29.395	1.00988	0.983167	0.996525	0.275161	0.255613	0.262862	0.262493	0.278716	0.246787
29.5676	1.01003	1.00862	1.0377	0.2531	0.253813	0.258199	0.271653	0.26973	0.248803
29.7406	0.983386	1.02287	1.08088	0.271241	0.270962	0.261591	0.239883	0.277512	0.247734
29.9131	1.05939	0.980294	0.975864	0.26705	0.269402	0.278046	0.269606	0.276719	0.235404
30.4091	0.992999	1.05763	1.10288	0.287264	0.269713	0.291355	0.272498	0.251948	0.256002
30.5961	1.05534	1.03878	1.07073	0.285735	0.294779	0.273965	0.265838	0.261757	0.266017
30.7684	1.03621	0.985086	1.05194	0.268457	0.268554	0.276348	0.285649	0.269096	0.265298
30.9413	1.0649	1.03245	1.07481	0.28932	0.292132	0.271535	0.277244	0.289456	0.257985
31.1137	1.04051	1.07302	1.07411	0.278644	0.262058	0.263569	0.256895	0.279741	0.278962
31.2868	1.08692	1.05718	1.02257	0.262421	0.255216	0.26834	0.26488	0.264103	0.258994
31.4598	1.06575	1.02107	1.04483	0.274288	0.26912	0.272132	0.269471	0.295235	0.24859
31.6329	1.05528	1.00694	1.09305	0.260073	0.259428	0.269396	0.278335	0.267748	0.249308
31.8055	1.07538	1.01248	0.988301	0.302223	0.252786	0.280685	0.287936	0.285539	0.265997
31.9783	1.06007	0.998041	1.06166	0.275508	0.269073	0.271633	0.300171	0.268404	0.26814
32.1513	1.08999	0.962765	1.03836	0.276468	0.25111	0.259992	0.25953	0.290033	0.256773
32.3248	1.11928	1.03701	1.03114	0.275959	0.252008	0.283829	0.283271	0.263528	0.270806
32.4978	1.03023	1.00974	1.06589	0.281352	0.287344	0.238424	0.285511	0.305728	0.25794
32.6702	1.03379	0.99759	0.983824	0.26767	0.262528	0.283098	0.258611	0.293196	0.267487
32.8427	1.01802	1.00691	1.07491	0.262451	0.260115	0.286212	0.27969	0.290893	0.262093
33.0159	1.15272	1.05039	1.07375	0.250458	0.297603	0.281359	0.315762	0.318597	0.270836
33.1884	1.02235	0.974096	0.964736	0.270697	0.25781	0.284601	0.248183	0.269167	0.260344
33.3608	1.12065	1.01785	0.937228	0.272277	0.259527	0.276672	0.305827	0.265231	0.281313
33.5337	1.07978	0.977604	1.0408	0.259692	0.261162	0.289003	0.297346	0.277843	0.276614
33.7076	1.10148	1.01918	0.974716	0.283292	0.248753	0.303527	0.278157	0.260325	0.264527
33.8801	1.01153	1.06432	1.0329	0.262162	0.276014	0.293535	0.285928	0.286644	0.263708
34.0523	1.12592	1.00046	1.02049	0.273197	0.264035	0.254163	0.295329	0.308385	0.26597
34.2249	1.1171	1.00902	0.995304	0.269655	0.260367	0.285372	0.257036	0.257397	0.261924
34.3978	1.04832	1.02114	1.01952	0.267964	0.279564	0.257783	0.281801	0.295393	0.28822
34.5705	1.08101	0.970318	0.986192	0.26851	0.281083	0.264482	0.317115	0.323233	0.29017
34.7429	1.04563	0.997503	1.07239	0.251624	0.249471	0.286195	0.291439	0.27884	0.301882
34.9165	1.10743	0.982609	0.968103	0.288993	0.264851	0.296099	0.295187	0.282827	0.282509
35.0891	1.00156	0.969864	1.02484	0.291587	0.282391	0.259568	0.277482	0.34042	0.299596
35.2624	1.0898	0.940225	1.00482	0.295264	0.257502	0.281082	0.301001	0.29477	0.284711
35.4359	1.10818	0.995015	1.02168	0.30034	0.248187	0.281239	0.292437	0.322428	0.301988
35.6098	1.06047	1.03629	1.08024	0.281708	0.271704	0.280189	0.287497	0.316926	0.308534
35.7822	1.01103	0.985644	0.999026	0.279725	0.262967	0.284115	0.294321	0.298018	0.324432
35.9547	1.04868	0.939335	0.949801	0.257026	0.288341	0.292772	0.305875	0.312952	0.314572
36.1273	0.975629	1.00042	0.965669	0.276883	0.258969	0.272783	0.316596	0.297337	0.332983
36.3002	1.01425	0.960762	0.979794	0.283085	0.264763	0.261959	0.305761	0.329087	0.323168
36.4726	1.06145	0.96566	1.03279	0.255759	0.269044	0.287096	0.294177	0.314725	0.322841
36.6452	1.04289	0.934401	0.917359	0.268763	0.261746	0.271021	0.30478	0.320902	0.347957
36.8179	1.06038	0.987617	1.0375	0.257892	0.253881	0.261462	0.322495	0.317223	0.308735
36.9908	1.02445	1.05865	0.960908	0.256924	0.254638	0.269816	0.337281	0.333598	0.311306
37.1633	1.05847	1.02328	0.954927	0.257666	0.26424	0.254066	0.308712	0.308871	0.325205
37.3357	1.10747	0.972297	1.02662	0.298056	0.257739	0.281839	0.326256	0.322061	0.323378
37.5082	1.06357	0.963044	1.06848	0.294057	0.273577	0.272519	0.328007	0.340643	0.328743
37.6813	1.10661	0.984762	0.948457	0.274897	0.247838	0.249168	0.348607	0.312781	0.348106
37.855	1.07211	1.10337	1.02392	0.26301	0.287239	0.255869	0.29912	0.346207	0.337498
38.0278	1.0242	0.987437	1.07955	0.273473	0.260131	0.271143	0.328629	0.321835	0.357359
38.2001	1.05124	0.992572	0.973794	0.285363	0.278522	0.294631	0.321025	0.342013	0.347413
38.3736	1.07092	1.02029	1.03405	0.257322	0.289209	0.276399	0.319761	0.341323	0.362744
38.5461	1.00328	0.908199	0.996232	0.249709	0.250516	0.266276	0.334392	0.372087	0.363475
38.7187	1.02496	0.988072	1.07472	0.256397	0.276053	0.270008	0.339896	0.366082	0.352398
38.892	1.00913	1.1099	0.981178	0.29083	0.232958	0.265238	0.345165	0.340132	0.370023
39.0647	1.02452	1.03222	0.941676	0.268699	0.262249	0.271129	0.363309	0.380368	0.388896
39.2379	1.06894	0.993468	1.02029	0.281115	0.264331	0.261236	0.350069	0.355835	0.349528
39.4105	1.00819	1.01801	1.02578	0.27743	0.262885	0.281392	0.353633	0.383111	0.357115
39.5842	1.08176	0.981467	1.0049	0.292344	0.242807	0.283613	0.371103	0.384632	0.370539
39.7566	1.00176	0.955267	1.03041	0.26475	0.273798	0.283896	0.394135	0.365018	0.367051
39.9293	1.03936	1.08497	0.978131	0.28302	0.267586	0.262209	0.363075	0.384444	0.417188
40.1023	1.12603	1.01826	1.00025	0.242386	0.302171	0.291594	0.373906	0.369076	0.396949
40.275	1.08607	0.962075	0.996916	0.296632	0.28349	0.272956	0.377646	0.410159	0.375925
40.4483	1.06181	1.01693	1.0292	0.267144	0.253346	0.26018	0.39296	0.361831	0.413274
40.6208	1.08258	1.02533	0.999044	0.281046	0.250548	0.290413	0.395066	0.376492	0.364362
40.7931	1.07106	0.996548	1.01654	0.266906	0.261962	0.269632	0.375759	0.36514	0.41614
40.9658	1.06702	1.00218	1.03515	0.292441	0.248846	0.275959	0.396731	0.388766	0.367524
41.1387	1.05215	0.969314	1.06962	0.29243	0.273726	0.27804	0.385596	0.396118	0.425144
41.3112	1.03375	1.0005	1.03369	0.273614	0.257477	0.268838	0.390124	0.367004	0.422077
41.4838	1.09935	1.02479	0.9495	0.298347	0.270371	0.289451	0.424539	0.391292	0.425911
41.6561	1.02212	0.993276	1.08684	0.27413	0.26331	0.265116	0.397002	0.388134	0.422194
41.8287	1.0156	0.990859	1.03623	0.262828	0.292408	0.28221	0.405848	0.389089	0.42101
42.001	1.03913	1.0263	0.984711	0.291539	0.272248	0.29867	0.381156	0.395651	0.442778
42.1741	0.987104	1.02649	1.02861	0.262959	0.268511	0.293584	0.4147	0.41218	0.435685
42.3469	1.12165	0.972847	0.977395	0.273065	0.249294	0.267021	0.411485	0.413426	0.446422
42.52	1.00606	1.03758	1.05756	0.277858	0.252545	0.274951	0.428316	0.445244	0.424618
42.693	1.05474	1.01016	1.05872	0.283932	0.28993	0.27795	0.436181	0.453122	0.427503
42.8664	1.08344	1.03412	1.07011	0.283223	0.24509	0.288348	0.423052	0.406277	0.455668
43.0393	0.979858	1.01414	1.02309	0.254786	0.25558	0.293414	0.438409	0.446111	0.463191
43.2119	1.044	1.05806	1.01256	0.290648	0.275769	0.264131	0.415686	0.435188	0.434162
43.3848	1.03459	1.04753	1.05284	0.273607	0.30359	0.270909	0.450973	0.471246	0.434591
43.5577	1.05912	1.00649	0.92504	0.282486	0.256339	0.264825	0.393752	0.467083	0.478087
43.7309	1.00276	0.979804	1.03056	0.283639	0.235725	0.254192	0.458709	0.472744	0.497333
43.9032	1.07935	1.01466	0.90552	0.269352	0.259061	0.269542	0.442313	0.445263	0.466973
44.0758	1.0255	0.997534	1.03307	0.262899	0.264279	0.239961	0.45399	0.448399	0.497854
44.2495	0.996472	1.01745	1.07827	0.267179	0.259794	0.272806	0.462774	0.433285	0.484533
44.422	1.07161	0.938192	1.00538	0.261721	0.26131	0.265239	0.436532	0.477511	0.487692
44.5946	1.01425	1.03446	1.04737	0.251364	0.256255	0.266122	0.46985	0.471886	0.492261
44.7678	1.02975	0.936053	1.01926	0.251669	0.271743	0.270272	0.460878	0.459634	0.47735
44.9408	1.02917	1.02032	0.99614	0.282016	0.251818	0.309799	0.484702	0.481737	0.493022
45.1142	1.10307	1.05286	0.949696	0.280623	0.2471	0.286549	0.458007	0.492517	0.499938
45.2874	1.05989	1.01949	0.972597	0.269913	0.265212	0.277243	0.463731	0.47696	0.491638
45.4599	1.08703	1.00129	1.14663	0.28117	0.291726	0.264057	0.443274	0.490085	0.493159
45.6324	1.00721	1.00389	1.03591	0.268658	0.257507	0.303452	0.471199	0.490817	0.539606
45.8048	1.08711	0.967405	1.04463	0.265986	0.265246	0.286938	0.468567	0.476966	0.51179
45.9778	1.0786	1.00541	1.04833	0.257989	0.28551	0.261324	0.51342	0.530332	0.468957
46.1509	1.03805	1.02371	0.947425	0.288577	0.278773	0.295192	0.470414	0.527062	0.530244
46.3242	1.05654	0.993987	0.967845	0.290149	0.269046	0.289652	0.493264	0.461766	0.520291
46.4969	1.05462	0.97146	1.02141	0.273796	0.289433	0.269004	0.515788	0.50597	0.519233
46.671	1.07485	0.989233	0.943514	0.28548	0.259676	0.296592	0.538578	0.503486	0.509108
46.8433	1.06819	1.05301	1.04703	0.292933	0.283409	0.263276	0.515399	0.548279	0.492686
47.017	1.07896	1.04727	1.02231	0.272948	0.250615	0.280122	0.516536	0.538416	0.515089
47.1893	1.03638	0.963265	1.0107	0.273474	0.269629	0.284233	0.512389	0.522496	0.527877
47.3631	1.16281	1.02299	1.00943	0.281867	0.252427	0.287986	0.541208	0.522867	0.57172
47.5357	1.07496	0.935173	1.14307	0.264116	0.256937	0.260812	0.526214	0.549595	0.542531
47.7087	1.08577	1.0682	1.07748	0.295264	0.258226	0.282826	0.537968	0.581622	0.503546
47.8814	1.06185	1.01344	0.994284	0.255817	0.256816	0.265223	0.499846	0.512897	0.550648
48.0544	1.09914	1.07898	1.05023	0.281874	0.263952	0.271359	0.512553	0.50199	0.514665
48.2268	1.03241	0.984895	1.00669	0.273105	0.265292	0.280683	0.539548	0.497114	0.552632
48.399	1.00886	0.946564	1.06016	0.292592	0.259195	0.279648	0.524468	0.598669	0.559582
48.5715	1.03907	1.03691	0.982192	0.291041	0.25587	0.273518	0.53945	0.564228	0.526999
48.7447	1.07938	1.04517	1.10493	0.294046	0.24107	0.275376	0.573613	0.547907	0.577656
48.9184	1.021	0.93504	1.0385	0.260922	0.281821	0.265995	0.530026	0.577952	0.573833
49.0918	0.970876	1.02574	1.03042	0.272548	0.262623	0.283552	0.553797	0.622519	0.548333
49.2649	1.07544	1.06422	0.944709	0.292114	0.275022	0.284617	0.568842	0.560337	0.561285
49.4373	1.06018	0.97054	1.08736	0.269364	0.253962	0.278868	0.548528	0.535847	0.557317
49.6099	1.04676	1.02312	0.968801	0.267978	0.245193	0.263559	0.582916	0.616055	0.563537
49.7825	1.02133	0.98136	1.07565	0.268447	0.265378	0.277711	0.554172	0.544132	0.551048
49.9555	1.0352	1.01263	1.01345	0.28565	0.256459	0.258905	0.550876	0.535239	0.551334
50.128	1.0881	1.06618	0.964342	0.292185	0.273394	0.267075	0.570055	0.579238	0.575142
50.3005	1.0918	1.03313	1.01752	0.269239	0.251679	0.27848	0.554441	0.578146	0.556555
50.4734	1.02994	1.03226	0.996698	0.288244	0.253798	0.259266	0.556395	0.594316	0.567442
50.6465	1.00174	1.01103	0.970632	0.24763	0.276632	0.265768	0.555896	0.59202	0.594746
50.8201	1.0492	1.0504	0.991975	0.243072	0.270873	0.259586	0.603675	0.582152	0.570414
50.9942	1.01931	0.944083	0.996761	0.285625	0.245978	0.287563	0.551865	0.594837	0.541019
51.1667	1.08639	1.03414	1.04688	0.287814	0.250462	0.289401	0.582875	0.515806	0.528517
51.3398	1.04999	1.03446	0.954791	0.259937	0.251167	0.288165	0.573084	0.555308	0.576267
51.5125	1.07247	1.02468	0.964158	0.272284	0.258335	0.279622	0.574215	0.599494	0.550737
51.6848	1.08523	1.02228	0.977761	0.26939	0.250349	0.263592	0.576757	0.583517	0.578329
51.8573	1.07617	1.02693	0.917048	0.246613	0.26339	0.267537	0.555499	0.567603	0.586048
52.03	1.04535	1.02326	0.990609	0.270342	0.231761	0.280771	0.574588	0.616359	0.58178
52.2024	1.06822	1.02508	0.951	0.268725	0.290347	0.246551	0.531391	0.600775	0.563535
52.3748	1.03637	1.00398	0.974632	0.257219	0.263263	0.270418	0.555035	0.578704	0.575281
52.5473	1.04123	1.00464	0.961643	0.26267	0.244412	0.278155	0.615301	0.636311	0.581166
52.7198	1.08585	1.03438	0.991446	0.277536	0.270033	0.256151	0.588296	0.595015	0.592708
52.8922	1.09529	0.997595	1.05126	0.269739	0.262652	0.251721	0.616535	0.618452	0.578579
53.0649	1.03439	0.941887	0.977786	0.276954	0.255691	0.261488	0.556251	0.611768	0.575541
53.2373	1.01729	0.970262	0.971542	0.26254	0.245473	0.286745	0.59723	0.649962	0.534961
53.4113	1.08632	0.990881	1.06509	0.274946	0.264662	0.282972	0.592924	0.687854	0.595419
53.5845	1.09687	0.998159	1.08252	0.240127	0.260942	0.282475	0.589234	0.606875	0.594205
53.7575	1.00491	1.00207	1.04265	0.22938	0.26745	0.275771	0.614526	0.596918	0.566555
53.9301	1.02697	1.05654	1.04241	0.251896	0.2708	0.257503	0.564287	0.628346	0.606143
54.1034	1.15496	1.02822	0.944053	0.251134	0.242065	0.269196	0.563265	0.574381	0.572234
54.2768	0.953696	0.970185	0.957256	0.265861	0.268923	0.253963	0.590693	0.584283	0.595774
54.4492	1.02332	1.0626	0.996228	0.286409	0.258003	0.26009	0.552334	0.638388	0.541331
54.6218	1.05717	1.06057	1.07673	0.261178	0.247566	0.269202	0.592968	0.600093	0.57132
54.7942	1.0412	1.0588	1.01307	0.257073	0.247101	0.2624	0.612843	0.595035	0.606027
54.9674	1.0619	1.01788	1.0305	0.247376	0.26059	0.272352	0.617725	0.631672	0.570852
55.1398	1.06158	1.01893	1.0295	0.282833	0.260934	0.305791	0.595743	0.663802	0.599553
55.3126	1.12159	1.01897	1.01554	0.290613	0.256144	0.264018	0.582958	0.640271	0.615791
55.4852	1.04369	1.00445	1.05716	0.262308	0.276203	0.282316	0.593912	0.636171	0.600564
55.6575	1.04251	0.993373	1.01213	0.27278	0.282592	0.255942	0.593164	0.585871	0.578822
55.8299	1.04533	1.04034	1.00949	0.277048	0.273116	0.305677	0.576082	0.621159	0.60534
56.0025	1.07474	0.95782	0.969569	0.246634	0.259465	0.290255	0.635538	0.641454	0.58859
56.1764	1.11373	0.986302	1.01113	0.263365	0.286033	0.281341	0.57946	0.683347	0.571744
56.3502	0.995855	1.04907	0.99168	0.281912	0.266992	0.290615	0.598953	0.68205	0.586292
56.523	1.08204	0.973405	1.00339	0.271468	0.278785	0.277057	0.638906	0.601671	0.593808
56.6956	1.04981	0.980323	1.05802	0.273403	0.289074	0.255252	0.602127	0.620974	0.600729
56.8684	1.03442	0.999008	0.94816	0.298565	0.273228	0.251149	0.603789	0.668061	0.607539
57.0421	1.0737	0.940829	0.953266	0.250325	0.282556	0.2725	0.63603	0.620488	0.579973
57.2145	1.09736	1.00533	1.05265	0.25874	0.264048	0.281901	0.613304	0.642224	0.624011
57.3876	1.0227	0.971689	1.00834	0.303884	0.258067	0.282628	0.647471	0.618134	0.59686
57.5605	1.01848	1.05853	1.03327	0.249002	0.261602	0.279949	0.574058	0.639272	0.611875
57.7337	1.03802	0.965339	1.05621	0.262843	0.290729	0.262552	0.651719	0.611975	0.636509
57.9064	1.05538	1.02972	0.974897	0.269176	0.274325	0.254724	0.626092	0.661774	0.595437
58.0798	1.02333	1.0538	1.05577	0.297566	0.258327	0.256264	0.621312	0.64062	0.619554
58.252	1.10904	1.02063	0.98248	0.276679	0.262331	0.272013	0.605979	0.605071	0.593994
58.4247	1.02868	1.05719	1.07428	0.271897	0.276061	0.280072	0.62062	0.642039	0.598826
58.598	1.06035	1.02365	1.01161	0.261841	0.252445	0.257433	0.621819	0.656798	0.634475
58.7712	1.05947	0.984087	1.02058	0.27278	0.284046	0.269053	0.590025	0.591826	0.624046
58.944	1.09418	1.08375	0.962623	0.251129	0.281436	0.257754	0.589054	0.680487	0.571556
59.1171	0.993334	0.999502	0.95681	0.277939	0.246786	0.267883	0.651983	0.631014	0.587302
59.2899	1.04976	0.98671	1.01943	0.283343	0.301624	0.289201	0.625774	0.641256	0.579294
59.4624	1.06142	0.994753	1.03846	0.289778	0.283839	0.275686	0.619095	0.583571	0.612186
59.6358	1.0254	0.996879	1.11375	0.299302	0.281162	0.277157	0.634655	0.687338	0.610778
59.8092	1.04676	1.07755	1.02797	0.28996	0.258172	0.279447	0.591493	0.615118	0.597585
59.9819	1.03587	1.03947	0.998211	0.264209	0.237766	0.272794	0.589258	0.628758	0.604572
60.1547	1.07365	0.960011	0.911407	0.272326	0.263708	0.261421	0.611274	0.646238	0.602981
60.3276	1.07168	1.07519	1.0477	0.257109	0.275443	0.279666	0.616286	0.600013	0.610835
60.5	1.0877	0.974325	1.01911	0.287434	0.235262	0.281444	0.644278	0.631998	0.626752

## Sheet: 10c
Time [min]	Medium			Histamine			Ionomycin
0	1	1	1	1	1	1	1	1	1
0.175	0.944	1.061	1.103	1.013	1.038	1.036	1.001	1.023	0.959
0.347	0.945	1.051	1.027	0.938	0.953	1.092	1.039	1.071	0.984
0.52	0.954	1.005	1.055	0.979	1.085	1.066	0.917	0.986	0.893
0.692	0.935	1.01	1.051	0.957	1.077	1.109	0.959	1.049	0.965
0.865	0.951	1.065	1.025	0.967	1.071	1.059	0.993	1.084	1.012
1.037	0.959	1.027	1.114	0.989	1.018	1.095	0.991	1.093	0.95
1.21	0.941	1.049	1.097	1.046	1.098	1.117	0.952	1.083	1.047
1.382	0.97	1.007	1.038	1.073	1.15	1.059	0.966	1.034	0.966
1.555	0.995	1.031	1.117	0.97	1.125	1.108	0.981	1.065	1.018
1.727	0.996	1.029	1.145	0.966	1.096	1.027	1.019	1.058	1.049
1.9	0.98	1.038	1.1	0.969	1.062	1.156	0.996	1.072	1.035
2.072	1.017	1.102	1.089	0.995	1.038	1.063	0.909	1.078	1.023
2.671	1.067	1.243	1.335	2.355	2.904	3.236	4.241	4.863	4.349
2.858	1.041	1.222	1.243	2.409	2.514	2.762	5.279	5.832	5.193
3.031	1.053	1.265	1.196	2.071	2.606	2.495	5.838	6.723	5.689
3.203	1.015	0.995	1.198	2.065	2.343	2.485	6.136	6.776	6.385
3.375	1.031	1.146	1.159	2.002	2.174	2.307	6.302	6.967	6.323
3.547	1.057	1.212	1.118	2.016	2.045	2.179	6.419	7.476	6.476
3.72	1.007	0.942	0.973	1.907	2.093	2.123	6.509	8.076	6.679
3.893	0.902	1.091	1.014	1.709	1.934	1.899	7.085	7.663	7.106
4.065	0.902	1.035	1.088	1.807	2.029	2.074	7.277	8.115	7.062
4.237	0.932	1.032	0.99	1.753	1.812	2.139	7.299	8.351	7.429
4.41	0.879	1.018	1.131	1.802	1.906	2.115	7.423	7.985	6.945
4.582	0.968	1.056	1.054	1.745	1.82	2.012	7.378	7.964	7.096
4.755	0.861	1.067	0.988	1.695	1.71	1.857	7.606	8.616	7.214
4.927	0.87	1.018	0.905	1.574	1.706	1.989	7.155	8.905	7.707
5.1	0.992	0.912	0.981	1.593	1.78	1.904	7.429	8.71	6.91
5.272	0.949	1.062	0.966	1.422	1.447	1.77	6.404	8.283	6.808
5.445	0.858	0.92	0.932	1.572	1.721	1.932	7.72	8.248	7.372
5.617	0.99	1.05	1.066	1.532	1.567	1.722	7.578	8.889	7.603
5.789	0.883	1.029	1.078	1.61	1.689	1.637	7.192	7.652	6.849
5.962	0.895	1.06	1	1.68	1.525	1.751	7.078	8.497	7.203
6.134	0.99	0.957	1.1	1.661	1.563	1.782	6.891	8.762	7.526
6.306	0.9	0.956	1.118	1.474	1.625	1.641	6.743	7.851	6.561
6.479	0.909	0.983	1.041	1.513	1.585	1.639	6.828	8.073	6.67
6.651	0.822	0.943	1.03	1.516	1.645	1.875	6.975	8.442	7.277
6.824	0.92	1.046	1.056	1.53	1.603	1.713	7.022	7.816	6.893
6.996	0.867	1.059	0.998	1.598	1.663	1.658	7.042	7.882	6.636
7.168	0.897	1.102	1.05	1.511	1.527	1.608	6.932	8.061	6.927
7.341	0.945	1.006	0.948	1.475	1.591	1.711	6.527	7.581	6.612
7.513	0.902	1.054	1.04	1.448	1.53	1.729	6.416	7.636	6.647
7.685	0.894	1.021	1.05	1.462	1.504	1.657	7.211	7.972	6.214
7.858	0.951	0.871	1.001	1.493	1.56	1.519	7.118	8.676	6.813
8.03	0.97	1.086	1.034	1.393	1.479	1.656	7.163	7.894	6.612
8.203	0.909	0.946	0.974	1.427	1.474	1.664	7.283	8.006	7.171
8.375	0.799	0.987	0.975	1.388	1.558	1.718	7.549	8.341	6.986
8.547	0.791	1.001	1.032	1.425	1.455	1.659	7.361	8.032	6.522
8.72	0.876	0.947	1.018	1.296	1.47	1.714	7.549	8.46	6.318
8.892	0.787	0.986	1.061	1.393	1.561	1.559	7.305	8.505	6.566
9.065	0.925	1.05	1.039	1.319	1.456	1.557	7.279	8.35	6.874
9.237	0.813	0.916	1.033	1.334	1.484	1.544	7.176	8.679	7.109
9.409	0.999	0.994	1.063	1.386	1.451	1.649	7.491	8.596	7.31
9.582	0.861	1.07	0.999	1.399	1.574	1.75	7.989	8.838	7.252
9.754	0.827	0.999	1.041	1.392	1.454	1.579	8.374	8.719	7.201
9.926	0.953	1.135	1.157	1.363	1.45	1.369	7.523	8.498	7.166
10.1	0.893	0.967	1.079	1.438	1.335	1.678	7.513	8.779	7.512
10.27	0.912	1.009	0.995	1.284	1.519	1.592	7.471	8.964	7.474
10.44

## Sheet: 10d
Time [min]	Medium			MNNG
0	1	1	1	1	1	1
0.143	0.94	0.96	0.945	0.906	0.962	0.973
0.283	0.931	0.97	0.99	0.928	0.907	0.988
0.422	0.907	0.935	0.934	0.886	0.898	0.975
0.56	0.997	0.981	0.988	0.961	0.949	0.969
0.7	0.978	0.947	0.985	0.983	0.977	1.038
0.839	0.972	0.98	0.947	0.917	0.94	0.955
0.979	0.908	0.958	0.96	0.923	0.917	0.921
1.118	0.931	0.9	0.947	0.906	0.88	0.916
1.257	0.987	0.938	0.982	0.922	0.953	0.978
1.397	0.956	0.967	0.959	0.913	0.912	0.935
1.537	0.925	0.951	0.968	0.946	0.913	0.94
1.676	0.917	0.873	0.906	0.89	0.951	0.962
1.815	0.908	0.884	0.919	0.88	0.944	0.919
1.955	0.933	0.939	0.97	0.886	0.954	0.929
2.095	0.974	1.003	1.027	0.948	1.012	0.962
2.234	0.928	0.908	0.927	0.939	0.911	1.002
2.374	0.941	0.944	0.959	0.947	0.923	0.956
2.513	0.896	0.93	0.971	0.841	0.892	0.955
2.652	0.987	0.98	1.008	0.915	0.921	0.918
2.791	0.984	0.979	1	0.971	0.978	1.019
2.931	0.962	0.954	0.988	0.924	0.917	1.002
3.07	0.963	0.966	0.98	0.941	0.929	0.967
3.21	0.9	0.92	0.933	0.902	0.885	0.937
3.349	1.01	0.924	0.961	0.914	0.868	0.91
3.489	0.979	0.974	1.023	0.983	0.977	0.988
3.628	0.911	0.918	0.955	0.923	0.971	1.022
3.768	0.906	0.891	0.93	0.879	0.932	0.949
3.908	0.914	0.901	0.895	0.871	0.889	0.907
4.048	0.953	0.927	0.948	0.9	0.906	1.001
4.187	0.976	0.98	1.02	0.944	0.955	0.975
4.327	0.929	0.943	0.98	0.914	0.975	1.03
4.466	0.913	0.912	0.98	0.909	0.929	0.948
4.605	0.904	0.907	0.922	0.865	0.893	0.942
4.744	0.981	0.954	1.001	0.914	0.888	0.916
4.883	0.964	0.975	0.995	0.941	0.94	0.998
5.022	0.928	0.918	0.953	0.936	0.982	0.984
5.162	0.949	0.925	0.941	0.894	0.908	0.923
5.301	0.901	0.914	0.932	0.898	0.864	0.876
5.441	0.988	0.927	0.903	0.879	0.875	0.924
5.58	0.931	0.93	0.938	0.925	0.942	0.937
5.719	0.917	0.933	0.957	0.937	0.957	0.963
5.858	0.864	0.905	0.888	0.9	0.931	0.926
5.998	0.904	0.887	0.88	0.869	0.884	0.921
6.138	0.917	0.924	0.927	0.87	0.869	0.896
6.278	0.955	0.949	1.013	0.963	0.938	1.015
6.416	0.943	0.95	0.96	0.95	0.948	0.973
6.556	0.932	0.917	0.959	0.933	0.91	0.942
6.695	0.901	0.894	0.924	0.884	0.896	0.899
6.834	0.933	0.98	0.906	0.894	0.891	0.894
6.973	0.954	0.948	0.991	0.934	0.953	1.008
7.112	0.93	0.91	1.024	0.94	0.983	0.968
7.252	0.958	0.929	0.909	0.89	0.929	0.945
7.391	0.876	0.9	0.901	0.872	0.889	0.909
7.531	0.921	0.913	0.899	0.875	0.891	0.907
7.67	0.97	0.973	1.005	0.95	0.955	0.967
7.809	0.959	0.953	0.952	0.931	0.934	1.015
7.949	0.898	0.931	0.948	0.895	0.911	0.952
8.088	0.883	0.878	0.946	0.856	0.905	0.934
8.227	0.943	0.856	0.908	0.871	0.887	0.908
8.367	0.947	0.935	1.007	0.939	0.959	0.962
8.507	0.912	0.947	1.01	0.899	0.947	0.984
8.646	0.921	0.898	0.958	0.905	0.915	0.985
8.786	0.87	0.885	0.907	0.862	0.89	0.935
8.925	0.898	0.874	0.922	0.856	0.887	0.903
9.064	0.925	0.934	0.982	0.936	0.915	0.929
9.203	0.967	0.926	1.001	0.958	0.94	0.971
9.343	0.922	0.867	0.97	0.925	0.935	0.915
9.481	0.869	0.871	0.909	0.869	0.895	0.9
9.621	0.881	0.885	0.914	0.847	0.894	0.907
9.76	0.902	0.942	0.938	0.875	0.897	0.92
9.899	0.945	0.956	0.98	0.929	0.954	0.987
10	0.9309	0.908	0.945	0.902	0.9	0.94
10.144	0.9425	0.916	0.936	0.908	0.925	0.933
10.2833	0.9187	0.925	0.973	0.916	0.913	0.936
10.4227	0.9421	0.917	0.942	0.893	0.917	0.924
10.5617	0.947	0.917	0.956	0.869	0.898	0.976
10.7011	0.9285	0.934	0.957	0.922	0.923	0.942
10.84	0.9258	0.908	0.93	0.877	0.928	0.94
10.9794	0.9432	0.919	0.951	0.879	0.905	0.947
11.1193	0.9822	0.966	0.988	0.887	0.928	0.942
11.2585	0.9216	0.896	0.956	0.891	0.947	0.97
11.3983	0.9394	0.903	0.945	0.917	0.903	0.948
11.5375	0.9141	0.888	0.97	0.907	0.92	0.954
11.6779	0.9383	0.911	0.96	0.876	0.899	0.917
11.8171	0.94	0.89	0.984	0.882	0.89	0.91
11.9568	0.9519	0.895	0.955	0.928	0.953	0.932
12.0966	0.9409	0.914	0.96	0.875	0.91	0.957
12.2359	0.8761	0.888	0.91	0.873	0.913	0.921
12.3752	0.936	0.897	0.948	0.857	0.893	0.883
12.5142	0.9983	0.93	0.943	0.91	0.918	0.914
12.6541	0.9345	0.912	0.968	0.932	0.899	0.969
12.7932	0.9181	0.879	0.934	0.902	0.897	0.912
12.9322	0.8976	0.866	0.938	0.885	0.893	0.933
13.0712	0.9339	0.882	0.93	0.881	0.861	0.902
13.2105	0.9391	0.954	0.976	0.898	0.902	0.966
13.3494	0.9228	0.93	0.947	0.907	0.929	0.963
13.4883	0.924	0.905	0.925	0.865	0.894	0.915
13.6274	0.8722	0.838	0.89	0.882	0.864	0.902
13.7665	0.9272	0.937	0.903	0.861	0.853	0.879
13.9055	0.9584	0.972	1.001	0.872	0.881	0.884
14.0449	0.8907	0.884	0.98	0.914	0.917	0.934
14.1849	0.9202	0.902	0.913	0.847	0.881	0.886
14.3242	0.8884	0.88	0.941	0.861	0.867	0.848
14.4633	0.9427	0.896	0.929	0.847	0.816	0.877
14.6032	0.9593	0.902	0.944	0.863	0.876	0.898
14.743	0.9485	0.934	0.997	0.899	0.881	0.948
14.8821	0.9766	0.938	0.953	0.857	0.822	0.89
15.0218	0.9062	0.912	0.914	0.837	0.842	0.867
15.1609	0.9206	0.881	0.914	0.818	0.816	0.846
15.3006	0.9725	0.912	0.987	0.86	0.875	0.875
15.4399	0.91	0.953	0.958	0.845	0.846	0.836
15.5797	0.8797	0.888	0.923	0.822	0.822	0.848
15.7187	0.9023	0.855	0.915	0.779	0.838	0.831
15.8581	0.8849	0.864	0.895	0.791	0.81	0.829
15.997	0.9647	0.933	1	0.816	0.783	0.829
16.1361	0.9216	0.897	0.941	0.813	0.829	0.807
16.2752	0.9224	0.92	0.95	0.792	0.801	0.801
16.4144	0.9188	0.871	0.92	0.757	0.766	0.816
16.5533	0.9084	0.869	0.933	0.734	0.798	0.796
16.6925	0.9599	0.915	0.969	0.796	0.789	0.818
16.8316	0.946	0.944	0.957	0.801	0.795	0.803
16.9714	0.9259	0.873	0.932	0.749	0.774	0.771
17.1106	0.9132	0.899	0.928	0.752	0.757	0.811
17.2498	0.879	0.892	0.908	0.711	0.708	0.709
17.3891	0.9681	0.87	0.956	0.765	0.787	0.786
17.5283	0.9284	0.916	0.964	0.746	0.785	0.769
17.6674	0.9198	0.88	0.957	0.693	0.727	0.754
17.8063	0.8817	0.87	0.91	0.713	0.74	0.718
17.9453	0.883	0.87	0.903	0.679	0.682	0.715
18.0845	0.9547	0.929	0.965	0.695	0.703	0.729
18.2235	0.9329	0.947	0.982	0.685	0.721	0.718
18.3626	0.9201	0.884	0.921	0.679	0.672	0.686
18.5019	0.8942	0.873	0.93	0.622	0.643	0.673
18.6412	0.8696	0.85	0.899	0.621	0.624	0.628
18.7808	0.9563	0.876	0.889	0.63	0.655	0.673
18.9201	0.9253	0.92	0.956	0.625	0.646	0.668
19.059	0.9134	0.871	0.891	0.607	0.618	0.613
19.1989	0.8794	0.894	0.898	0.583	0.594	0.61
19.338	0.8306	0.848	0.91	0.598	0.579	0.576
19.477	0.9513	0.914	0.97	0.58	0.584	0.579
19.6162	0.9368	0.913	0.938	0.6	0.603	0.612
19.7562	0.9006	0.858	0.944	0.569	0.584	0.576
19.896	0.9259	0.896	0.915	0.54	0.543	0.553
20.0354	0.878	0.839	0.932	0.519	0.556	0.529
20.1743	0.947	0.892	0.9	0.51	0.527	0.538
20.3136	0.9143	0.947	0.936	0.521	0.536	0.529
20.4531	0.9044	0.866	0.938	0.512	0.526	0.499
20.593	0.899	0.857	0.919	0.51	0.476	0.498
20.7323	0.8632	0.849	0.908	0.465	0.44	0.474
20.8714	0.9207	0.891	0.926	0.461	0.458	0.437
21.0104	0.9297	0.891	1.002	0.454	0.462	0.478
21.1492	0.8683	0.894	0.931	0.448	0.435	0.47
21.2881	0.898	0.909	0.958	0.428	0.43	0.432
21.4271	0.8414	0.876	0.869	0.415	0.399	0.417
21.566	0.9619	0.946	0.932	0.414	0.393	0.421
21.7055	0.9526	0.913	0.933	0.401	0.419	0.403
21.845	0.9255	0.882	0.914	0.388	0.383	0.428
21.985	0.9079	0.864	0.883	0.364	0.373	0.383
22.124	0.9218	0.885	0.948	0.373	0.355	0.373
22.2637	0.9148	0.883	0.898	0.357	0.351	0.36
22.403	0.9086	0.891	0.934	0.371	0.353	0.352
22.5423	0.8952	0.884	0.869	0.343	0.333	0.345
22.681	0.9031	0.873	0.946	0.331	0.328	0.36
22.8206	0.8975	0.851	0.874	0.316	0.314	0.339
22.9599	0.9098	0.891	0.925	0.323	0.321	0.318
23.0988	0.9664	0.896	0.932	0.327	0.314	0.344
23.2379	0.9213	0.887	0.896	0.279	0.288	0.314
23.3769	0.8759	0.867	0.908	0.292	0.294	0.304
23.5165	0.8782	0.859	0.851	0.297	0.294	0.297
23.6555	0.908	0.916	0.895	0.3	0.284	0.274
23.7951	0.9395	0.933	0.949	0.287	0.267	0.284
23.9346	0.8829	0.873	0.903	0.277	0.275	0.277
24.0743	0.9434	0.867	0.895	0.281	0.268	0.275
24.2137	0.8926	0.845	0.866	0.261	0.263	0.276
24.3528	0.9204	0.896	0.901	0.251	0.246	0.271
24.4925	0.929	0.893	0.919	0.262	0.248	0.262
24.632	0.9245	0.876	0.892	0.247	0.251	0.268
24.7709	0.9022	0.897	0.909	0.242	0.235	0.259
24.9104	0.869	0.854	0.903	0.242	0.23	0.256
25.0495	0.8983	0.896	0.892	0.226	0.199	0.238
25.1887	0.9461	0.897	0.924	0.253	0.249	0.255
25.328	0.9212	0.864	0.863	0.236	0.228	0.256
25.4674	0.8981	0.872	0.872	0.233	0.223	0.239
25.6064	0.8744	0.868	0.873	0.224	0.206	0.23
25.7466	0.9272	0.867	0.856	0.219	0.214	0.231
25.886	0.9635	0.931	0.907	0.226	0.212	0.237
26.0257	0.9167	0.862	0.901	0.214	0.214	0.236
26.1647	0.9371	0.873	0.917	0.214	0.212	0.214
26.304	0.9082	0.887	0.875	0.212	0.206	0.223
26.4438	0.9064	0.86	0.897	0.207	0.193	0.208
26.5837	0.939	0.862	0.871	0.203	0.211	0.226
26.7231	0.919	0.876	0.901	0.203	0.203	0.217
26.862	0.8975	0.908	0.927	0.205	0.192	0.22
27.0018	0.8641	0.923	0.922	0.19	0.203	0.2
27.1411	0.8736	0.842	0.887	0.206	0.202	0.212
27.2803	0.9416	0.895	0.977	0.2	0.203	0.201
27.4196	0.8978	0.91	0.905	0.195	0.196	0.203
27.5598	0.9082	0.89	0.892	0.204	0.19	0.2
27.699	0.8768	0.872	0.91	0.194	0.184	0.2
27.8386	0.9238	0.878	0.872	0.18	0.183	0.193
27.9778	0.9009	0.86	0.898	0.196	0.174	0.2
28.1177	0.8515	0.897	0.913	0.193	0.188	0.2
28.2571	0.9136	0.874	0.922	0.186	0.189	0.204
28.3962	0.863	0.871	0.881	0.185	0.189	0.188
28.5355	0.8842	0.861	0.885	0.174	0.172	0.197
28.6747	0.9223	0.888	0.919	0.198	0.173	0.195
28.8147	0.9286	0.936	0.91	0.188	0.179	0.204
28.9537	0.9177	0.878	0.893	0.185	0.177	0.184
29.0935	0.89	0.848	0.889	0.175	0.172	0.186
29.2329	0.8781	0.888	0.909	0.182	0.176	0.181
29.3724	0.9483	0.949	0.907	0.183	0.156	0.188
29.5118	0.9166	0.884	0.93	0.195	0.168	0.201
29.6518	0.9247	0.893	0.886	0.179	0.176	0.2
29.7915	0.8772	0.875	0.877	0.174	0.176	0.197
29.9317	0.8892	0.873	0.871	0.172	0.167	0.178
30.0709	0.9075	0.872	0.883	0.178	0.159	0.169
30.2099	0.9199	0.895	0.903	0.177	0.17	0.189
30.3493	0.9101	0.877	0.897	0.171	0.161	0.181
30.4884	0.8706	0.91	0.874	0.17	0.176	0.172
30.6278	0.87	0.847	0.867	0.173	0.165	0.18
30.7669	0.8917	0.855	0.932	0.184	0.167	0.182
30.9059	0.9573	0.897	0.943	0.18	0.178	0.179
31.0447	0.9093	0.898	0.904	0.176	0.162	0.181
31.1837	0.9145	0.88	0.91	0.169	0.169	0.174
31.3234	0.9014	0.849	0.879	0.164	0.171	0.179
31.4627	0.9213	0.906	0.904	0.18	0.172	0.167
31.6017	0.9088	0.903	0.934	0.179	0.174	0.166
31.741	0.9134	0.843	0.873	0.17	0.161	0.179
31.8806	0.9131	0.889	0.891	0.178	0.178	0.169
32.0196	0.8749	0.873	0.884	0.161	0.15	0.162
32.1593	0.9103	0.898	0.917	0.166	0.153	0.167
32.2982	0.8867	0.88	0.929	0.171	0.154	0.179
32.4379	0.9214	0.849	0.92	0.176	0.163	0.173
32.5774	0.9386	0.855	0.899	0.166	0.174	0.172
32.7164	0.8835	0.895	0.849	0.161	0.172	0.171
32.8552	0.9131	0.881	0.883	0.166	0.152	0.163
32.9942	0.9077	0.906	0.936	0.175	0.171	0.188
33.1333	0.8725	0.848	0.882	0.173	0.172	0.175
33.2726	0.8995	0.898	0.908	0.178	0.162	0.181
33.4115	0.8637	0.88	0.901	0.17	0.171	0.181
33.5511	0.9181	0.869	0.899	0.171	0.158	0.167
33.6899	0.9123	0.876	0.908	0.182	0.159	0.165
33.8288	0.8774	0.886	0.903	0.164	0.166	0.174
33.9681	0.9271	0.865	0.934	0.167	0.158	0.172
34.1082	0.8722	0.829	0.869	0.166	0.148	0.171
34.2473	0.8538	0.897	0.883	0.163	0.157	0.167
34.3861	0.9422	0.933	0.951	0.16	0.166	0.182
34.5252	0.8933	0.894	0.903	0.162	0.17	0.163
34.6646	0.9123	0.865	0.903	0.167	0.158	0.158
34.8038	0.8902	0.864	0.909	0.176	0.158	0.163
34.9434	0.9212	0.887	0.899	0.166	0.156	0.169
35.0823	0.9049	0.898	0.919	0.173	0.172	0.177
35.2213	0.8798	0.863	0.921	0.171	0.167	0.164
35.3607	0.9156	0.894	0.868	0.174	0.164	0.159
35.4996	0.9	0.852	0.936	0.163	0.165	0.176
35.6392	0.9331	0.884	0.889	0.168	0.162	0.174
35.7782	0.9157	0.891	0.929	0.17	0.158	0.175
35.9173	0.9352	0.884	0.905	0.168	0.164	0.17
36.0561	0.8863	0.845	0.907	0.174	0.151	0.17
36.1952	0.8899	0.852	0.915	0.169	0.154	0.164
36.3342	0.9192	0.89	0.889	0.16	0.154	0.165
36.4735	0.9213	0.893	0.869	0.161	0.169	0.177
36.6125	0.8999	0.87	0.88	0.169	0.159	0.157
36.7517	0.876	0.88	0.921	0.158	0.163	0.179
36.8912	0.871	0.891	0.921	0.182	0.151	0.161
37.0306	0.932	0.9	0.884	0.171	0.148	0.173
37.1702	0.9639	0.888	0.939	0.16	0.173	0.163
37.31	0.9226	0.906	0.869	0.183	0.176	0.169
37.4491	0.9393	0.882	0.897	0.163	0.151	0.179
37.5888	0.9	0.865	0.895	0.166	0.157	0.17
37.7281	0.9192	0.882	0.882	0.16	0.153	0.163
37.8669	0.9451	0.895	0.925	0.158	0.16	0.161
38.0065	0.9311	0.892	0.929	0.164	0.164	0.166
38.1458	0.9586	0.907	0.902	0.16	0.16	0.171
38.2852	0.903	0.886	0.857	0.159	0.148	0.174
38.4242	0.9263	0.891	0.9	0.147	0.165	0.165
38.5636	0.9421	0.895	0.926	0.155	0.159	0.179
38.703	0.9162	0.852	0.888	0.168	0.153	0.161
38.8424	0.8852	0.876	0.906	0.159	0.149	0.163
38.9815	0.8848	0.868	0.915	0.169	0.161	0.173
39.1206	0.8856	0.892	0.892	0.158	0.168	0.175
39.2599	0.9186	0.892	0.933	0.169	0.158	0.171
39.399	0.9087	0.885	0.983	0.18	0.159	0.168
39.5381	0.924	0.902	0.924	0.165	0.163	0.183
39.6775	0.8886	0.885	0.906	0.174	0.157	0.165
39.8164	0.9193	0.866	0.886	0.164	0.148	0.168
39.9556	0.9208	0.869	0.866	0.184	0.158	0.168
40.0948	0.9023	0.871	0.93	0.16	0.162	0.176
40.2337	0.9353	0.889	0.932	0.161	0.15	0.167
40.373	0.8927	0.867	0.895	0.158	0.165	0.173
40.5118	0.886	0.847	0.918	0.16	0.148	0.156
40.6509	0.933	0.893	0.866	0.161	0.168	0.172
40.7902	0.8977	0.91	0.895	0.171	0.167	0.156
40.9295	0.9015	0.894	0.897	0.159	0.151	0.171
41.0686	0.9119	0.921	0.904	0.159	0.147	0.156
41.2079	0.8972	0.891	0.907	0.152	0.143	0.173
41.3475	0.9233	0.895	0.907	0.163	0.155	0.151
41.4865	0.9032	0.903	0.952	0.173	0.169	0.181
41.6264	0.9133	0.866	0.89	0.173	0.171	0.167
41.7659	0.9077	0.861	0.929	0.179	0.147	0.171
41.9053	0.9107	0.865	0.869	0.177	0.156	0.172
42.0443	0.922	0.879	0.929	0.167	0.159	0.16
42.1838	0.9333	0.903	0.926	0.175	0.17	0.17
42.3238	0.9203	0.854	0.894	0.171	0.159	0.18
42.4634	0.8702	0.889	0.928	0.165	0.149	0.157
42.6028	0.9192	0.89	0.887	0.177	0.145	0.164
42.7421	0.9038	0.894	0.911	0.165	0.161	0.165
42.8814	0.9528	0.926	0.933	0.156	0.158	0.167
43.021	0.915	0.895	0.891	0.177	0.146	0.163
43.16	0.8988	0.882	0.908	0.165	0.166	0.162
43.299	0.899	0.882	0.906	0.162	0.161	0.179
43.4383	0.9323	0.908	0.902	0.182	0.159	0.153
43.5774	0.9226	0.891	0.954	0.17	0.165	0.16
43.7165	0.8888	0.872	0.916	0.169	0.163	0.172
43.8556	0.9011	0.888	0.894	0.185	0.147	0.169
43.9958	0.8936	0.857	0.881	0.178	0.159	0.168
44.1352	0.9461	0.862	0.883	0.165	0.163	0.169
44.2743	0.9402	0.931	0.928	0.165	0.169	0.169
44.4141	0.9213	0.874	0.947	0.163	0.16	0.175
44.5536	0.9316	0.912	0.922	0.161	0.158	0.164
44.693	0.9382	0.902	0.884	0.171	0.161	0.172
44.8325	0.9276	0.872	0.889	0.173	0.157	0.157
44.9716	0.9485	0.892	0.882	0.166	0.16	0.178
45.111	0.8862	0.877	0.928	0.167	0.155	0.169
45.2501	0.9227	0.878	0.889	0.163	0.168	0.176
45.3892	0.9179	0.886	0.955	0.17	0.162	0.158
45.5282	0.9361	0.862	0.889	0.17	0.157	0.162
45.6679	0.9193	0.92	0.93	0.171	0.168	0.161
45.8073	0.9247	0.932	0.9	0.179	0.147	0.166
45.9467	0.8795	0.888	0.916	0.161	0.163	0.163
46.0863	0.9112	0.853	0.915	0.168	0.148	0.174
46.2255	0.8938	0.891	0.857	0.16	0.149	0.156
46.365	0.9555	0.932	0.939	0.179	0.158	0.163
46.5048	0.9211	0.889	0.983	0.162	0.164	0.165
46.6441	0.9143	0.894	0.909	0.16	0.154	0.161
46.7831	0.9067	0.872	0.89	0.159	0.156	0.157
46.9222	0.9518	0.895	0.898	0.157	0.152	0.16
47.0616	0.9601	0.915	0.908	0.166	0.164	0.161
47.2009	0.9219	0.886	0.878	0.165	0.156	0.156
47.3398	0.8817	0.904	0.891	0.163	0.163	0.166
47.4789	0.8891	0.881	0.915	0.174	0.15	0.171
47.6184	0.9567	0.883	0.897	0.165	0.154	0.156
47.7579	0.9599	0.89	0.925	0.161	0.149	0.166
47.8969	0.9302	0.896	0.873	0.149	0.162	0.162
48.0357	0.9053	0.896	0.875	0.161	0.157	0.165
48.1747	0.8682	0.869	0.877	0.165	0.158	0.17
48.3135	0.9261	0.848	0.89	0.167	0.161	0.167
48.4526	0.944	0.925	0.916	0.165	0.16	0.163
48.5924	0.9505	0.914	0.942	0.155	0.165	0.163
48.7317	0.8941	0.885	0.884	0.159	0.163	0.17
48.871	0.933	0.879	0.899	0.168	0.167	0.162
49.0101	0.8787	0.895	0.915	0.162	0.166	0.164
49.1493	0.9354	0.867	0.885	0.168	0.163	0.16
49.2887	0.9568	0.857	0.919	0.168	0.168	0.162
49.4277	0.9502	0.896	0.928	0.149	0.148	0.166
49.5665	0.9236	0.884	0.927	0.157	0.148	0.176
49.7056	0.9296	0.89	0.891	0.167	0.147	0.168
49.8451	0.9562	0.944	0.921	0.177	0.149	0.171
49.9844	0.9451	0.893	0.901	0.179	0.158	0.176
50.1232	0.9466	0.895	0.871	0.178	0.143	0.157
50.2623	0.9098	0.898	0.918	0.163	0.158	0.171
50.4014	0.9185	0.909	0.93	0.16	0.164	0.16
50.5404	0.9173	0.884	0.925	0.173	0.156	0.174
50.6796	0.8954	0.867	0.903	0.169	0.162	0.183
50.819	0.9067	0.953	0.922	0.167	0.168	0.161
50.9581	0.9149	0.885	0.934	0.163	0.168	0.158
51.0969	0.9094	0.849	0.901	0.179	0.162	0.163
51.2373	0.9535	0.896	0.934	0.179	0.155	0.169
51.3765	0.9403	0.888	0.901	0.18	0.181	0.16
51.5155	0.9424	0.852	0.955	0.152	0.17	0.16
51.6544	0.9025	0.912	0.927	0.156	0.158	0.158
51.7939	0.9213	0.887	0.926	0.156	0.157	0.171
51.9328	0.95	0.872	0.911	0.155	0.161	0.162
52.0716	0.9314	0.943	0.865	0.169	0.163	0.16
52.2106	0.9223	0.887	0.918	0.174	0.146	0.171
52.3506	0.8796	0.867	0.873	0.168	0.162	0.174
52.4898	0.9181	0.89	0.904	0.156	0.149	0.149
52.6293	0.9157	0.895	0.919	0.171	0.163	0.174
52.7689	0.9146	0.863	0.923	0.167	0.16	0.174
52.9078	0.9337	0.917	0.918	0.177	0.162	0.179
53.0473	0.9351	0.891	0.91	0.165	0.174	0.172
53.1863	0.9613	0.876	0.918	0.171	0.157	0.17
53.3257	0.9819	0.908	0.925	0.178	0.157	0.172
53.4649	0.9381	0.903	0.966	0.176	0.162	0.175
53.6039	0.9106	0.895	0.915	0.164	0.159	0.159
53.743	0.8919	0.884	0.908	0.163	0.171	0.155
53.8823	0.9257	0.901	0.934	0.174	0.165	0.17
54.0222	0.9525	0.849	0.919	0.166	0.155	0.173
54.1612	0.9195	0.93	0.906	0.177	0.16	0.183
54.3005	0.9038	0.902	0.917	0.158	0.15	0.17
54.4397	0.9423	0.863	0.873	0.171	0.161	0.166
54.579	0.9105	0.866	0.905	0.171	0.155	0.156
54.7178	0.9123	0.901	0.932	0.171	0.168	0.157
54.857	0.8971	0.928	0.93	0.174	0.155	0.169
54.9962	0.9842	0.844	0.923	0.182	0.165	0.158
55.1352	0.9387	0.9	0.903	0.17	0.154	0.168
55.2744	0.9427	0.914	0.923	0.165	0.162	0.174
55.4135	0.9342	0.884	0.966	0.17	0.158	0.152
55.553	0.9406	0.885	0.949	0.169	0.163	0.176
55.6922	0.9449	0.95	0.911	0.157	0.164	0.165
55.8314	0.9757	0.92	0.908	0.162	0.156	0.169
55.9703	0.9096	0.871	0.865	0.155	0.157	0.173
56.1096	0.9214	0.904	0.905	0.168	0.167	0.173
56.2485	0.9387	0.941	0.924	0.173	0.165	0.175
56.3874	0.9481	0.902	0.918	0.175	0.168	0.156
56.5267	0.9137	0.856	0.884	0.157	0.164	0.164
56.6664	0.8464	0.922	0.866	0.166	0.156	0.155
56.8055	0.9414	0.885	0.924	0.169	0.154	0.157
56.9447	0.9582	0.923	0.93	0.177	0.172	0.159
57.0834	0.8761	0.886	0.929	0.167	0.137	0.162
57.2227	0.9175	0.893	0.931	0.168	0.168	0.146
57.3615	0.8857	0.857	0.895	0.16	0.158	0.166
57.5012	0.9553	0.912	0.892	0.166	0.161	0.168
57.6403	0.9445	0.917	0.911	0.173	0.184	0.172
57.7793	0.9192	0.889	0.877	0.172	0.166	0.166
57.918	0.92	0.899	0.949	0.162	0.163	0.158
58.0572	0.927	0.884	0.941	0.158	0.162	0.178
58.1962	0.9136	0.881	0.918	0.175	0.163	0.177
58.336	0.9329	0.867	0.965	0.175	0.161	0.165
58.4748	0.915	0.908	0.923	0.163	0.154	0.172
58.6141	0.9031	0.89	0.941	0.17	0.166	0.166
58.7539	0.9258	0.868	0.893	0.154	0.156	0.163
58.8934	0.9539	0.893	0.972	0.158	0.159	0.163
59.0326	0.9571	0.908	0.946	0.155	0.149	0.164
59.1722	0.9361	0.917	0.896	0.162	0.151	0.164
59.3115	0.9029	0.913	0.896	0.163	0.16	0.178
59.4506	0.9086	0.877	0.89	0.156	0.171	0.173
59.5897	0.9292	0.849	0.906	0.178	0.172	0.168
59.7294	0.9105	0.915	0.944	0.178	0.162	0.165
59.8684	0.9271	0.907	0.894	0.176	0.171	0.183
60.0078	0.9339	0.832	0.903	0.156	0.159	0.174
60.1469	0.9071	0.862	0.848	0.168	0.172	0.161
60.2862	0.8917	0.923	0.919	0.164	0.153	0.157
60.4254	0.8938	0.947	0.912	0.169	0.164	0.179
60.5643	0.9145	0.857	0.905	0.17	0.147	0.165
60.7034	0.9307	0.923	0.918	0.18	0.156	0.169
60.8424	0.93	0.872	0.916	0.173	0.155	0.16
60.9817	0.9585	0.85	0.953	0.161	0.151	0.164
61.1209	0.9424	0.934	0.948	0.169	0.17	0.156
61.2597	0.9279	0.902	0.907	0.164	0.165	0.171
61.3991	0.9531	0.869	0.938	0.174	0.163	0.178
61.5382	0.9105	0.887	0.886	0.17	0.164	0.161
61.6771	0.9461	0.893	0.958	0.171	0.169	0.163
61.8162	0.9163	0.902	0.918	0.168	0.16	0.168
61.9552	0.9585	0.92	0.898	0.164	0.147	0.175
62.0944	0.948	0.884	0.867	0.183	0.154	0.17
62.2337	0.9203	0.907	0.874	0.169	0.144	0.178
62.3727	0.941	0.89	0.905	0.164	0.154	0.184
62.5117	0.9325	0.867	0.902	0.172	0.17	0.186
62.651	0.9277	0.892	0.929	0.164	0.157	0.166
62.7898	0.9575	0.909	0.932	0.158	0.172	0.176
62.9289	0.9204	0.906	0.906	0.162	0.167	0.167
63.0688	0.9025	0.882	0.867	0.172	0.146	0.152
63.208	0.9584	0.91	0.975	0.162	0.165	0.168
63.3476	0.9031	0.855	0.931	0.171	0.161	0.178
63.4868	0.9262	0.861	0.912	0.178	0.161	0.151
63.6258	0.9219	0.862	0.872	0.169	0.156	0.176
63.7647	0.9301	0.922	0.848	0.167	0.165	0.161
63.9036	0.9396	0.929	0.934	0.172	0.156	0.184
64.0432	0.9039	0.892	0.929	0.178	0.156	0.187
64.1824	0.9143	0.862	0.9	0.171	0.151	0.172
64.3216	0.942	0.899	0.892	0.173	0.175	0.176
64.461	0.9307	0.846	0.887	0.168	0.173	0.152
64.6003	0.9371	0.889	0.912	0.171	0.164	0.16
64.7392	0.954	0.867	0.898	0.16	0.155	0.169
64.8787	0.9369	0.925	0.904	0.155	0.165	0.182
65.0177	0.9331	0.899	0.946	0.153	0.159	0.174
65.157	0.9033	0.934	0.928	0.166	0.167	0.163
65.296	0.9701	0.876	0.95	0.181	0.159	0.157
65.4347	0.9073	0.906	0.951	0.176	0.162	0.176
65.5739	0.9135	0.895	0.916	0.171	0.148	0.156
65.7141	0.9492	0.925	0.885	0.161	0.165	0.163
65.8534	0.9185	0.903	0.926	0.165	0.166	0.156
65.9928	0.9357	0.867	0.899	0.159	0.167	0.161
66.1326	0.9467	0.938	0.94	0.167	0.147	0.152
66.2717	0.9369	0.942	0.891	0.169	0.164	0.171
66.4111	0.9545	0.886	0.909	0.16	0.187	0.151
66.5505	0.9021	0.912	0.901	0.153	0.161	0.164
66.6893	0.9458	0.887	0.946	0.168	0.155	0.166
66.8288	0.9362	0.894	0.921	0.172	0.159	0.171
66.9682	0.9356	0.919	0.945	0.182	0.165	0.174
67.1071	0.9292	0.877	0.933	0.17	0.156	0.167
67.2463	0.9231	0.872	0.877	0.158	0.165	0.176
67.3856	0.9286	0.965	0.896	0.171	0.164	0.176
67.5244	0.8885	0.864	0.907	0.175	0.177	0.175
67.6637	0.9199	0.897	0.921	0.159	0.155	0.175
67.8027	0.9309	0.884	0.917	0.176	0.175	0.172
67.9422	0.9107	0.874	0.903	0.172	0.163	0.159
68.0818	0.9204	0.883	0.951	0.185	0.155	0.172
68.221	0.8957	0.896	0.908	0.164	0.148	0.164
68.3599	0.9195	0.911	0.871	0.159	0.157	0.161
68.4989	0.8946	0.862	0.909	0.172	0.163	0.164
68.638	0.9563	0.927	0.929	0.158	0.16	0.179
68.777	0.9339	0.891	0.943	0.159	0.159	0.166
68.916	0.9329	0.91	0.915	0.166	0.158	0.165
69.0556	0.9032	0.936	0.89	0.166	0.157	0.165
69.1944	0.911	0.903	0.902	0.148	0.17	0.16
69.3337	0.9265	0.895	0.905	0.155	0.164	0.182
69.4725	0.9455	0.864	0.948	0.168	0.152	0.167
69.6115	0.9296	0.872	0.954	0.174	0.172	0.159
69.7507	0.9426	0.898	0.886	0.172	0.168	0.152
69.8898	0.8925	0.936	0.91	0.173	0.163	0.157

## Sheet: 10e
Time [min]	Medium			2DG			2DG+Glc
0	1	1	1	1	1	1	1	1	1
0.17795	1.06114	0.961278	0.965175	1.00332	0.977346	1.03564	1.01077	1.04784	0.965656
0.392467	1.01552	0.984056	0.960574	0.962456	0.988273	0.974447	0.994285	1.04172	0.969143
0.661583	1.16807	1.00479	0.987053	1.02613	1.01083	0.992508	1.00293	0.943353	0.987284
0.911317	1.0286	0.994478	0.972011	0.932794	0.977021	0.99017	1.03809	0.983644	0.954432
1.11805	1.0408	0.982992	0.917334	0.966843	0.95034	0.992178	0.998668	1.03835	0.948463
1.29132	1.0907	0.936693	0.965601	0.943435	0.962	0.991039	0.983884	0.950387	0.868847
1.48382	1.05258	1.00827	0.966452	0.963603	0.9733	0.983359	0.992235	0.924473	0.861492
1.65913	1.00001	0.923478	0.952936	0.931667	0.966064	0.982119	0.969027	0.972629	0.825941
1.83425	0.996402	0.961874	0.991749	0.955829	0.95121	0.970344	0.939266	0.954005	0.842291
2.04973	0.973991	0.922576	0.902795	0.917245	0.951512	0.985662	0.970484	1.0012	0.902513
2.22358	0.972974	0.876829	0.956804	0.969842	0.992366	1.00232	0.992386	0.977851	0.922841
2.39888	0.997865	0.949357	0.974813	0.951615	0.952022	0.99143	0.994342	0.988821	0.887264
2.57412	0.958884	0.88611	0.913541	0.959456	0.985214	1.02209	0.98131	1.00726	0.929969
2.74832	0.944954	0.937155	0.961598	0.963656	0.985571	1.01178	0.982277	0.992846	0.919312
2.92503	0.986812	0.887803	0.922575	0.903359	0.965892	1.00821	0.986465	1.04754	0.898857
3.10105	0.963976	0.932915	0.92451	0.953194	1.00255	1.03625	0.996621	0.961207	0.895478
3.27807	0.960278	0.964975	0.999852	0.937625	0.958524	1.02251	1.01103	1.00792	0.926934
3.45298	0.990056	0.940773	0.988348	0.992114	0.919355	1.00581	0.97815	1.01387	0.905291
3.62825	0.972328	0.925964	0.9736	0.919628	0.978704	1.01965	0.98808	0.95512	0.92775
3.80363	0.95748	0.959389	0.951707	0.991726	0.966794	0.996959	1.02044	0.983373	0.898936
3.97777	1.03783	0.938055	0.958203	0.949673	0.962258	1.00048	0.969612	0.969063	0.896242
4.15117	1.10843	0.976822	0.994523	1.0313	1.04523	1.0606	1.11087	1.00057	0.892528
4.384	0.959787	0.982329	0.945991	0.966631	0.917031	0.952896	0.995859	0.965019	0.893619
4.5951	1.05204	1.02147	0.978452	0.944191	0.951954	1.00373	0.995635	1.00563	0.913622
4.76975	1.01567	0.976292	0.957555	0.956965	0.994779	1.00885	0.951831	0.966985	0.904258
4.94345	1.03604	0.889452	0.934478	0.951432	0.964718	1.04573	0.985036	0.952703	0.835258
5.1292	1.00852	0.984549	0.937925	0.924888	0.946238	1.00855	0.986968	0.948812	0.851811
5.30507	1.02518	0.898338	0.973211	0.980498	0.952994	1.02488	0.980151	0.95835	0.899793
5.4812	1.0001	0.937063	0.958924	0.941541	0.960345	0.969777	0.91235	0.888184	0.856946
5.65838	1.01233	0.905661	0.923824	0.937014	0.945122	0.959927	0.968002	0.917338	0.824576
5.83453	0.975877	0.905555	0.973934	0.954395	0.888021	0.953449	0.917066	0.945796	0.859339
6.01282	1.06385	0.96247	0.938939	0.922519	0.900348	0.962908	0.951698	0.958693	0.862171
6.19007	1.05347	0.929758	0.954737	0.921433	0.909297	0.914603	0.945208	1.02421	0.856486
6.36427	1.01227	0.952494	1.00123	0.91269	0.893361	0.955874	0.953374	0.903954	0.915822
6.53985	1.01543	0.968918	0.979571	0.937675	0.924126	0.97991	1.11827	1.01373	0.970566
6.78497	1.11548	0.957978	1.04085	1.03485	1.01908	1.08102	1.00411	0.950693	0.896426
7.00062	1.02515	0.916674	0.977982	0.993983	0.942693	0.924928	0.924066	0.956634	0.846298
7.22595	0.942113	0.928572	0.899314	0.971426	0.960675	0.95273	0.935765	0.983808	0.905221
7.45222	0.9498	0.898752	0.957176	1.03925	0.999563	1.05009	1.02824	1.03199	0.93111
7.66947	1.00244	0.950561	0.935342	0.946051	0.942489	1.02454	0.968851	0.988917	0.878205
7.84455	1.03987	1.01175	0.960763	0.961997	0.939905	0.961355	0.996277	0.964031	0.91176
8.05232	1.0955	0.987402	0.948297	0.917685	0.976016	0.944957	0.975818	0.945121	0.911148
8.22635	1.09727	0.98357	0.991336	0.993431	0.946575	1.01322	0.980102	1.02079	0.927434
8.40115	1.06131	1.04171	0.969418	0.948014	0.956175	1.04168	0.964389	0.961093	0.866367
8.57677	1.08503	0.940754	0.97022	0.94351	0.976954	1.00504	0.984791	0.97309	0.864029
8.75112	1.044	1.01411	1.04234	0.940022	0.950518	0.91376	0.973799	0.977237	0.877431
8.92562	0.968562	0.92124	0.951585	0.944373	0.901895	0.989405	1.01285	0.992928	0.876267
9.10113	1.07121	1.03098	0.970083	1.00292	0.923491	1.07692	0.958011	0.990909	0.901221
9.27725	0.934985	0.965517	0.961844	0.974927	0.973245	0.993197	0.975917	0.975511	0.865287
9.45317	1.02941	0.955073	0.930034	0.944242	0.974893	0.989629	0.979766	0.9841	0.889819
9.62707	0.944984	0.89277	0.945139	0.970732	0.908047	0.978255	0.995152	1.01167	0.891428
9.80318	0.973532	0.962279	0.934546	0.972451	0.923253	0.966066	0.981178	0.95819	0.889514
9.98198	0.983992	0.89291	0.927755	0.898997	0.9828	1.02522	0.96922	1.02863	0.91332
10.4979	0.963398	1.01447	0.932153	0.983044	0.92238	0.933908	0.960556	0.899617	0.789482
10.6876	1.04423	0.989551	0.968802	0.926858	0.947077	0.97813	0.959185	0.965362	0.852109
10.8617	1.0079	1.01573	0.999775	0.928999	0.934312	0.96223	0.921481	0.89635	0.799817
11.0374	1.01863	0.886133	0.903592	0.820841	0.83589	0.870144	0.907584	0.912513	0.816621
11.2462	0.924781	0.963391	0.957539	0.833552	0.821376	0.821673	0.843449	0.850005	0.807673
11.4213	1.0405	0.91468	0.969315	0.84385	0.76534	0.781677	0.823004	0.821737	0.755891
11.6317	1.05373	0.998728	1.02209	0.783052	0.849505	0.788838	0.830157	0.828065	0.751776
11.819	1.00512	0.925044	0.997811	0.732031	0.731651	0.801018	0.819407	0.787747	0.7368
11.9929	1.05069	0.999966	0.950541	0.704038	0.719022	0.769386	0.847788	0.759116	0.737438
12.2059	1.09946	1.03415	1.0608	0.734025	0.743083	0.74554	0.687507	0.677399	0.596544
12.3808	1.08126	1.01166	1.01109	0.716755	0.68599	0.746217	0.697592	0.705777	0.575558
12.5576	1.13965	0.968395	0.939728	0.646194	0.629316	0.659932	0.653607	0.659092	0.559929
12.7535	1.00305	1.0084	0.99931	0.620675	0.605695	0.666835	0.613718	0.634843	0.549131
12.9287	0.999029	1.00204	0.956478	0.602352	0.556349	0.58661	0.588111	0.610894	0.492574
13.1437	1.0057	0.909387	0.930927	0.499882	0.499808	0.509939	0.526192	0.507606	0.490436
13.3281	1.01705	0.95849	0.915353	0.502592	0.477533	0.478035	0.505363	0.513092	0.467438
13.5307	0.978262	0.946134	0.983767	0.498123	0.487123	0.515844	0.485504	0.496855	0.427035
13.7061	1.0706	0.931266	0.956867	0.44535	0.460849	0.512177	0.504883	0.468737	0.421713
13.8813	0.984472	0.980017	0.958112	0.436262	0.437177	0.442846	0.430287	0.455879	0.387376
14.0599	1.00448	0.964226	0.966162	0.452148	0.438826	0.45626	0.497779	0.460419	0.440974
14.2651	1.05781	0.987033	0.987238	0.416215	0.422942	0.426893	0.452862	0.435777	0.399125
14.4404	1.11203	1.02162	1.01017	0.435659	0.414477	0.399422	0.395338	0.396711	0.359362
14.6487	1.09276	1.03241	1.00703	0.405756	0.368483	0.388088	0.377971	0.355451	0.351815
14.824	0.955267	1.048	0.985089	0.355698	0.377635	0.353776	0.391284	0.381843	0.335382
15.0376	0.985071	0.949946	0.934823	0.364748	0.339561	0.342181	0.324938	0.329622	0.303158
15.2135	1.02399	1.00981	0.928026	0.361525	0.338125	0.333519	0.311488	0.326936	0.298093
15.3893	1.01434	0.985377	0.980131	0.333204	0.304802	0.310217	0.322504	0.367177	0.288739
15.6038	0.984351	0.95605	0.877611	0.311561	0.314746	0.33846	0.312356	0.312732	0.303643
15.7807	0.958677	0.947328	0.866885	0.341486	0.330698	0.33726	0.303253	0.332296	0.300751
15.9567	1.04467	0.99596	1.01245	0.329519	0.330142	0.303172	0.308686	0.328207	0.304776
16.1307	0.986753	0.902536	0.900402	0.335956	0.305346	0.304197	0.311243	0.306973	0.293231
16.3187	0.999532	0.981599	0.908219	0.326045	0.290963	0.31725	0.288567	0.305598	0.303932
16.496	1.04757	0.947661	0.977167	0.309418	0.309061	0.3253	0.285977	0.31945	0.303619
16.6714	1.04659	0.989372	0.96507	0.305275	0.312541	0.327818	0.31215	0.30475	0.301279
16.8463	1.06304	0.968467	0.975457	0.324425	0.310292	0.298809	0.276015	0.304491	0.282229
17.0216	0.984577	0.980619	0.989682	0.302221	0.292692	0.295904	0.307065	0.295777	0.299507
17.233	1.07243	1.02742	0.981162	0.309569	0.284931	0.329523	0.287144	0.30812	0.263584
17.4068	1.0588	0.937261	0.97195	0.30054	0.284291	0.297362	0.282808	0.263087	0.26813
17.6199	1.0081	0.949066	0.937801	0.289997	0.297684	0.292005	0.293675	0.276975	0.260243
17.7944	0.962716	0.900641	0.881141	0.267524	0.270626	0.284466	0.28298	0.278898	0.262066
18.0213	1.07408	1.01158	0.944556	0.302518	0.308431	0.322994	0.318376	0.315444	0.279606
18.2563	0.962172	0.944425	0.948338	0.281757	0.292121	0.292939	0.273925	0.290233	0.253837
18.496	1.01346	0.90417	0.99038	0.260142	0.265383	0.283547	0.257069	0.276954	0.257725
18.6966	1.01563	0.906023	0.885743	0.267242	0.275136	0.280388	0.250053	0.261109	0.242602
18.8729	0.96936	0.928281	0.895677	0.271398	0.267783	0.263321	0.251805	0.248723	0.257533
19.0479	1.01566	0.960956	0.961648	0.29248	0.28054	0.301227	0.298127	0.282774	0.262626
19.2221	1.05411	0.90969	0.862365	0.264026	0.26041	0.266342	0.255206	0.265191	0.237582
19.3968	1.00463	0.901059	0.902029	0.275038	0.256332	0.248565	0.2793	0.24634	0.254718
19.5706	0.926742	0.854924	0.862835	0.260063	0.268251	0.269946	0.274973	0.245049	0.250783
19.7466	0.974339	0.925699	0.88715	0.256189	0.256114	0.26818	0.269286	0.270796	0.242256
19.9221	0.947865	0.88473	0.887622	0.263063	0.265304	0.249885	0.263199	0.274597	0.242331
20.0971	0.997045	0.965778	0.982525	0.270286	0.277219	0.271164	0.282549	0.263415	0.27018
20.2715	0.982552	0.870555	0.870015	0.252632	0.241333	0.266533	0.260099	0.271318	0.249294
20.4485	0.925797	0.91648	0.908349	0.258859	0.265969	0.260556	0.278171	0.27671	0.261078
20.6255	0.954041	0.92587	0.957066	0.268004	0.263741	0.271807	0.265128	0.268122	0.245481
20.8005	0.944169	0.885566	0.883294	0.259787	0.254885	0.264508	0.272668	0.25363	0.240709
20.976	0.988414	0.879683	0.922923	0.249106	0.266775	0.277427	0.266805	0.273824	0.255851
21.1514	0.931549	0.907409	0.895581	0.257668	0.26758	0.266405	0.265477	0.265614	0.251393
21.3305	0.987354	0.923206	0.912689	0.273552	0.285779	0.288945	0.2719	0.270896	0.246288
21.52	1.00728	0.972068	0.88951	0.271679	0.263802	0.272498	0.273211	0.265054	0.250081
21.6963	0.995582	0.981643	0.951261	0.250017	0.270347	0.279681	0.265084	0.258534	0.254857
21.953	0.983632	0.938059	0.969493	0.27184	0.261198	0.276342	0.266421	0.248364	0.252699
22.136	0.969915	0.959429	0.924739	0.255012	0.258219	0.264909	0.265574	0.241323	0.239157
22.3461	0.979177	0.858079	0.873939	0.241718	0.258488	0.247297	0.23257	0.262713	0.234937
22.5239	1.00381	0.910382	0.860441	0.250163	0.252419	0.252908	0.247063	0.246187	0.229775
22.7044	0.928702	0.894111	0.864587	0.262234	0.260057	0.273524	0.290503	0.262478	0.242028
22.8844	0.985475	0.897695	0.96437	0.264379	0.252216	0.283286	0.282735	0.254838	0.244084
23.0625	0.953902	0.881139	0.878965	0.28191	0.260761	0.270258	0.28136	0.301385	0.233805
23.2427	1.08726	0.923276	0.893496	0.268235	0.274867	0.26223	0.263541	0.28462	0.24152
23.4185	0.928854	0.926687	0.899039	0.256793	0.271176	0.268949	0.284249	0.271244	0.243506
23.5948	0.96226	0.907264	0.927074	0.244113	0.25786	0.260731	0.259929	0.234649	0.238448
23.7749	0.943885	0.921945	0.963043	0.256563	0.269219	0.256257	0.258237	0.268537	0.220452
23.9545	1.00639	0.985143	1.02832	0.273918	0.248407	0.275458	0.289648	0.286391	0.252566
24.1674	0.942751	0.960569	0.932305	0.25565	0.246312	0.271543	0.253879	0.283766	0.240849
24.3455	0.957364	0.990446	0.977729	0.267207	0.278793	0.28163	0.299539	0.294125	0.237389
24.5231	1.06544	0.963344	1.00249	0.266219	0.280495	0.275307	0.262074	0.257179	0.232759
24.7044	0.996644	1.02784	0.960281	0.267597	0.275153	0.282892	0.267734	0.267624	0.220926
24.8883	1.12847	0.96953	0.992035	0.263044	0.260699	0.250163	0.275551	0.270902	0.236906
25.0716	1.00579	0.929687	0.923403	0.263217	0.256354	0.266266	0.243969	0.267718	0.259431
25.253	0.992955	0.969584	0.89129	0.270238	0.258327	0.254228	0.256853	0.246998	0.243528
25.4332	0.988321	0.918213	0.930371	0.246077	0.265792	0.277798	0.274042	0.258208	0.222326
25.6136	0.960878	0.967425	0.933877	0.261285	0.260378	0.250195	0.270693	0.280636	0.208084
25.7905	1.00575	0.94198	0.925625	0.261483	0.277645	0.286988	0.248268	0.257092	0.224017
25.9729	0.996126	0.976683	0.964641	0.265101	0.263443	0.261739	0.242105	0.236812	0.232779
26.1804	1.0303	0.972134	0.929192	0.260723	0.262222	0.257356	0.275551	0.282153	0.219589
26.357	0.952278	0.909612	0.873945	0.252206	0.251044	0.250116	0.256266	0.260416	0.232939
26.5878	1.01066	0.903396	1.01487	0.275376	0.283364	0.296938	0.266514	0.294682	0.259157
26.7739	0.971693	0.875824	1.00401	0.235578	0.264503	0.269961	0.243605	0.272819	0.222342
26.9931	1.02041	0.964826	0.991214	0.248284	0.251145	0.25113	0.279881	0.235325	0.255497
27.1722	0.988813	0.888239	0.921159	0.251934	0.253781	0.244151	0.257533	0.250489	0.237683
27.3538	0.975153	0.959966	0.994012	0.268603	0.253829	0.25233	0.270194	0.243527	0.222679
27.5291	0.952946	0.891817	0.948088	0.249446	0.252272	0.2587	0.260952	0.241401	0.220268
27.7111	1.09541	0.8999	0.988796	0.263104	0.24612	0.263121	0.237506	0.260258	0.245582
27.8939	0.865816	0.908852	0.928921	0.24239	0.252568	0.252085	0.263623	0.283835	0.228056
28.1014	0.973915	0.926206	0.918022	0.276274	0.25934	0.258465	0.282139	0.25313	0.235311
28.328	1.00905	0.932693	0.963985	0.260818	0.272272	0.284992	0.251476	0.268472	0.222531
28.5126	1.00575	1.02256	1.0457	0.273846	0.257371	0.274681	0.280975	0.268871	0.235093
28.6908	1.03019	1.01206	0.96754	0.267214	0.244915	0.257022	0.262544	0.29207	0.237573
28.8727	1.01747	0.947925	0.881988	0.265452	0.257382	0.273312	0.268677	0.252011	0.229439
29.1345	0.911704	0.888682	0.876278	0.230402	0.24457	0.247155	0.280075	0.267464	0.24808
29.3109	0.967299	0.830606	0.897193	0.251404	0.244741	0.251659	0.257496	0.262387	0.219269
29.4864	0.933378	0.893721	0.915908	0.267796	0.252237	0.250321	0.265569	0.241253	0.246637
29.6608	0.913901	0.947216	0.920061	0.248172	0.256002	0.257038	0.259772	0.27701	0.24912
29.8361	0.987776	0.90275	0.876084	0.238518	0.267293	0.274973	0.260989	0.275039	0.237392
30.0125	1.07424	0.989165	1.00433	0.264768	0.253987	0.268009	0.267917	0.247519	0.2332
30.6521	1.02696	0.979954	1.01916	0.267291	0.240579	0.260887	0.271452	0.277644	0.244933
30.8447	1.08678	0.951931	0.972623	0.249008	0.261199	0.233091	0.252867	0.260585	0.226465
31.0205	1.0658	1.04793	0.964335	0.234826	0.241715	0.265097	0.263388	0.263764	0.268912
31.3454	0.999848	0.942916	0.966014	0.245461	0.23476	0.257034	0.267965	0.279382	0.254569
31.6433	1.12112	1.00823	1.05305	0.285623	0.280553	0.297027	0.293698	0.28677	0.238679
31.8223	1.10153	1.05581	1.08701	0.262413	0.281386	0.262627	0.268402	0.266254	0.271387
31.9981	1.22087	1.01924	1.10194	0.267819	0.268884	0.280289	0.295394	0.252203	0.243201
32.1753	1.08194	1.07982	1.034	0.283357	0.252465	0.248385	0.276981	0.240073	0.240793
32.3506	1.15037	1.15149	1.08425	0.252116	0.237803	0.268355	0.283813	0.307139	0.248604
32.5262	1.17264	1.0159	1.06815	0.257763	0.256562	0.260687	0.259582	0.273784	0.285523
32.7026	1.09846	1.08666	1.14523	0.270765	0.246475	0.259443	0.272147	0.275071	0.23731
32.878	1.09344	1.0324	1.07267	0.253493	0.271878	0.273878	0.306303	0.281509	0.243334
33.0554	1.16994	1.09003	0.982918	0.26658	0.272478	0.271896	0.277801	0.27283	0.253833
33.2662	1.02179	0.982793	0.975913	0.241726	0.260916	0.237817	0.300732	0.268451	0.248433
33.4437	1.00078	0.970823	0.930079	0.26835	0.271167	0.246516	0.272082	0.276288	0.24702
33.6623	1.0359	0.999391	1.0187	0.245724	0.260204	0.284426	0.292495	0.269015	0.263498
33.8393	1.06527	0.953689	0.967305	0.29298	0.263203	0.290232	0.327701	0.276161	0.229777
34.0504	1.05194	1.06394	0.968689	0.259282	0.257983	0.265914	0.296433	0.278794	0.264816
34.2286	1.05908	1.1171	0.980965	0.256711	0.268894	0.259888	0.273675	0.269459	0.242629
34.4463	1.03747	0.990048	0.895798	0.244705	0.241049	0.253634	0.268509	0.279965	0.27578
34.6725	0.991823	1.00941	0.905237	0.240497	0.239808	0.251392	0.281578	0.294075	0.257104
34.8718	1.02936	1.00582	0.917207	0.269706	0.284524	0.243376	0.330823	0.312424	0.263932
35.0851	1.06969	1.01984	0.979342	0.265575	0.266436	0.269769	0.30991	0.313597	0.282358
35.2653	1.03324	0.964084	0.954941	0.259702	0.253318	0.269482	0.318821	0.344869	0.294682
35.4398	1.04746	0.978763	0.983178	0.255798	0.26273	0.266177	0.304358	0.302966	0.305975
35.62	1.02623	0.994079	0.955429	0.299377	0.279935	0.253768	0.301688	0.308383	0.301922
35.7965	1.11617	0.958177	0.988192	0.273576	0.273594	0.282381	0.295226	0.335824	0.305753
35.9721	1.02209	1.01816	1.02745	0.278203	0.292032	0.280905	0.301765	0.316012	0.284887
36.1474	0.984134	0.997879	1.01881	0.273769	0.274105	0.290807	0.316453	0.34637	0.313566
36.3229	1.03345	1.07515	1.01768	0.27314	0.266996	0.274878	0.337932	0.286215	0.299655
36.5005	1.12187	1.06638	1.03229	0.257048	0.277317	0.268086	0.299076	0.291595	0.287623
36.6768	1.15445	1.01642	0.999678	0.29147	0.281331	0.256107	0.318442	0.313863	0.282603
36.854	1.09923	0.9966	0.994917	0.288094	0.266981	0.268445	0.308699	0.312509	0.313297
37.0309	1.02412	1.02895	0.941031	0.277083	0.265493	0.25971	0.324712	0.307626	0.282863
37.2068	1.08484	1.02433	1.00214	0.269082	0.255108	0.268493	0.302479	0.31005	0.297262
37.3846	1.08475	0.992921	1.00348	0.257769	0.254519	0.265331	0.305651	0.35992	0.302996
37.5606	1.1193	1.03286	0.984029	0.287263	0.253702	0.26567	0.314366	0.322543	0.321794
37.7378	1.10236	0.970184	0.988048	0.244024	0.251626	0.290729	0.336949	0.29768	0.298199
37.9125	1.13185	0.933412	0.994237	0.274099	0.260183	0.286632	0.313441	0.303537	0.3053
38.0884	1.15939	0.967814	0.959059	0.274856	0.246151	0.280422	0.328159	0.371146	0.291995
38.2649	1.08066	0.98589	1.00881	0.243308	0.263951	0.254441	0.332784	0.316084	0.304648
38.4463	0.964479	0.960401	1.01309	0.272235	0.253174	0.266603	0.324924	0.321472	0.320823
38.6221	0.979334	0.98852	0.968754	0.276103	0.25448	0.275085	0.330481	0.337343	0.34473
38.8013	0.987848	0.974307	1.03237	0.285055	0.275382	0.270614	0.343829	0.36643	0.298147
39.029	0.973061	1.01026	0.92907	0.244694	0.269398	0.289548	0.32641	0.340048	0.358969
39.2537	1.04479	0.991692	1.05993	0.240702	0.283789	0.26085	0.349357	0.362982	0.368442
39.444	1.15309	1.04364	0.96439	0.267579	0.253055	0.274952	0.344734	0.376087	0.339013
39.6534	1.06681	0.96603	0.922376	0.282399	0.25846	0.268058	0.31199	0.34802	0.34621
39.8643	1.0087	1.02837	1.02612	0.271061	0.250218	0.263237	0.365315	0.372958	0.343113
40.0407	1.05564	0.951122	0.993003	0.268618	0.260985	0.259947	0.315847	0.362409	0.325065
40.2182	1.00808	0.984154	0.975479	0.267861	0.257658	0.253991	0.319612	0.354734	0.34623
40.3963	1.0506	1.0168	0.948074	0.267842	0.243415	0.260016	0.332326	0.338194	0.32938
40.572	1.05092	0.968086	0.900921	0.262591	0.247168	0.267163	0.339209	0.331729	0.389673
40.7501	1.00758	0.912281	0.896868	0.237681	0.247191	0.229297	0.359796	0.391768	0.345404
40.925	0.961733	1.06486	0.91575	0.259108	0.252312	0.237774	0.405089	0.377684	0.393767
41.1013	1.00571	0.911804	0.968572	0.269003	0.243147	0.26134	0.376527	0.403637	0.405151
41.2774	0.999746	0.977	0.909452	0.254653	0.243676	0.255434	0.36742	0.377091	0.419326
41.4556	1.01412	0.966482	0.960261	0.278289	0.267563	0.272478	0.416047	0.443065	0.456378
41.6888	1.05255	0.936133	0.936266	0.275186	0.254048	0.270087	0.391037	0.407024	0.428151
41.9321	1.07709	0.922763	0.945899	0.253541	0.266378	0.251659	0.399432	0.413639	0.429767
42.1663	1.04731	0.922086	0.870434	0.268435	0.263277	0.263229	0.383133	0.432285	0.434479
42.3729	1.0291	0.994911	1.04458	0.258875	0.25466	0.276722	0.418807	0.406144	0.446038
42.5523	1.01237	0.957754	0.999385	0.25852	0.271438	0.255364	0.389261	0.469105	0.401482
42.7453	1.07669	0.99542	1.00391	0.306842	0.268696	0.290821	0.464332	0.418755	0.407711
42.9232	1.0066	1.02799	1.05059	0.278654	0.275343	0.259973	0.426011	0.403958	0.41948
43.0986	1.06693	0.977017	0.981882	0.268841	0.265381	0.252618	0.382932	0.443325	0.42431
43.3127	1.0141	1.0008	1.01562	0.251974	0.252701	0.258125	0.392487	0.426502	0.385358
43.4872	1.0898	0.982962	1.03702	0.270072	0.253538	0.247185	0.414818	0.431691	0.426992
43.6986	0.987717	1.02846	0.912547	0.253946	0.24634	0.22361	0.409835	0.443091	0.428614
43.8737	1.1306	1.0141	0.975337	0.280716	0.259414	0.280621	0.439798	0.485528	0.449841
44.0896	0.967614	1.01171	0.943822	0.288494	0.273096	0.282016	0.433747	0.447428	0.435369
44.2655	0.985948	0.938745	0.964797	0.254949	0.265004	0.257973	0.453709	0.430884	0.455949
44.4398	1.05287	1.00044	0.925755	0.257135	0.25178	0.257048	0.457873	0.487507	0.424099
44.6188	1.07568	0.937723	0.909213	0.252881	0.258184	0.276289	0.480905	0.445447	0.444713
44.7944	1.01364	0.963016	1.00473	0.283151	0.266724	0.271932	0.442792	0.41164	0.500989
44.9697	1.03236	0.935599	1.03675	0.261843	0.265556	0.26457	0.440849	0.462701	0.422605
45.1452	1.07268	1.01348	0.942198	0.239993	0.27726	0.252648	0.43632	0.484763	0.526929
45.32	0.999306	0.933213	0.984715	0.241092	0.240751	0.268113	0.468198	0.473505	0.493392
45.4969	1.08066	0.98874	1.04452	0.263645	0.262176	0.26755	0.487811	0.487156	0.523349
45.6728	1.00268	1.02393	0.990188	0.273482	0.265769	0.250613	0.464979	0.513188	0.52125
45.8505	1.02143	0.998439	0.996642	0.276883	0.251164	0.294245	0.468904	0.537243	0.48914
46.0266	0.975361	1.02649	0.95183	0.275763	0.276271	0.254697	0.441577	0.458535	0.498654
46.2016	1.00399	1.01618	0.932677	0.274345	0.270024	0.267149	0.502626	0.514433	0.46919
46.3764	1.00175	0.978517	0.994831	0.265097	0.282927	0.282838	0.507177	0.560434	0.557161
46.5541	0.989771	0.936212	0.970433	0.245194	0.290499	0.245792	0.49872	0.51109	0.500871
46.7311	1.00167	1.03299	1.04612	0.24503	0.253295	0.273933	0.488429	0.538484	0.5303
46.9068	1.0905	0.999225	0.937701	0.269027	0.25272	0.257419	0.484399	0.483739	0.51583
47.0829	1.0454	0.966244	0.90268	0.249	0.290096	0.262716	0.469878	0.539774	0.490642
47.2974	1.03204	0.9199	0.929963	0.273777	0.251416	0.255186	0.473883	0.549966	0.488089
47.4731	1.00434	0.990542	0.984042	0.240332	0.227539	0.294563	0.500431	0.553853	0.489807
47.6478	1.06282	0.92774	1.01628	0.236501	0.269703	0.247749	0.478891	0.524634	0.527491
47.827	1.00531	1.00071	0.958225	0.250871	0.26527	0.252226	0.510853	0.518866	0.512176
48.0025	0.950068	1.01058	0.949066	0.273876	0.257915	0.253758	0.495953	0.516052	0.486149
48.1786	0.976497	0.987638	0.983911	0.243037	0.255266	0.266462	0.519223	0.509993	0.502748
48.3533	1.11295	1.00322	0.995573	0.274387	0.262779	0.27783	0.566828	0.533631	0.512101
48.5286	1.07882	0.97816	0.969266	0.269142	0.24327	0.289527	0.498564	0.509781	0.544869
48.706	0.950955	0.907999	0.966898	0.267564	0.267264	0.267714	0.50989	0.577817	0.507479
48.8828	1.04933	1.03117	0.942606	0.275771	0.263265	0.272394	0.486892	0.519157	0.489908
49.0587	0.969018	1.02292	1.02515	0.270602	0.279842	0.27517	0.535814	0.535121	0.488166
49.2348	1.00611	1.01159	0.925953	0.266034	0.238989	0.264571	0.555075	0.547114	0.509142
49.4466	1.00221	1.00551	0.939475	0.250972	0.248297	0.280023	0.496396	0.544421	0.545463
49.6606	1.06506	0.962009	0.941594	0.253617	0.246361	0.27862	0.516942	0.57011	0.55199
49.837	1.11057	1.02577	1.04664	0.289785	0.269639	0.264472	0.527129	0.5251	0.479086
50.0578	1.01278	1.0732	0.930757	0.248139	0.255226	0.256478	0.481307	0.531916	0.537718
50.2561	1.08784	0.983059	1.00134	0.260145	0.267946	0.245089	0.493654	0.571006	0.537413
50.4305	1.03794	0.957936	1.02017	0.256435	0.244519	0.248134	0.524001	0.559058	0.493972
50.6105	1.02526	1.03586	0.933953	0.268728	0.263749	0.253936	0.541018	0.538394	0.518357
50.7853	1.01991	0.976508	0.983645	0.243201	0.260805	0.255962	0.517102	0.560375	0.567205
50.9628	1.01603	0.967461	0.948062	0.254333	0.249877	0.261986	0.580852	0.606121	0.498204
51.1394	1.07858	0.993224	0.985583	0.262347	0.241619	0.267662	0.547636	0.601613	0.515248
51.3154	1.03334	0.931246	0.945933	0.274943	0.266163	0.268471	0.53381	0.547935	0.527743
51.4914	1.02492	0.968376	0.966459	0.244787	0.259421	0.244594	0.551851	0.570588	0.46857
51.6669	1.03279	0.982568	0.968238	0.26942	0.258254	0.262695	0.52198	0.535352	0.524725
51.8422	1.05488	1.00815	0.90443	0.240236	0.276801	0.264959	0.536754	0.606079	0.505792
52.0203	1.04575	0.924489	0.935682	0.260371	0.242802	0.259389	0.486687	0.564833	0.520022
52.1972	0.976179	0.992391	0.936793	0.264162	0.236957	0.264217	0.569862	0.607218	0.483849
52.3748	1.05527	1.00235	0.943508	0.264765	0.271059	0.255695	0.543425	0.5538	0.497792
52.5523	1.08526	0.996511	0.896827	0.252338	0.24454	0.27215	0.516558	0.592969	0.524016
52.7278	1.07066	0.982154	0.961802	0.26174	0.261109	0.230799	0.48521	0.587482	0.584413
52.9445	1.03964	0.952957	1.02173	0.246572	0.257806	0.250896	0.546093	0.622911	0.57319
53.1383	1.05766	0.989522	0.988477	0.261662	0.247078	0.241137	0.570499	0.605589	0.604655
53.3303	0.95363	1.00616	0.993444	0.27802	0.2628	0.252863	0.527325	0.648399	0.61007
53.5598	1.04479	0.952051	0.946181	0.26815	0.2383	0.244873	0.500086	0.546571	0.511963
53.7635	1.02058	0.963604	0.934805	0.242442	0.241761	0.24055	0.539106	0.551772	0.554585
53.9408	0.978332	0.929983	0.912756	0.25218	0.258904	0.287865	0.557262	0.609016	0.567272
54.132	0.979419	0.874699	0.949482	0.261593	0.25039	0.247624	0.525525	0.605037	0.51723
54.3067	0.985212	0.896197	0.87276	0.237082	0.249086	0.268661	0.590658	0.670372	0.552226
54.4811	0.946342	0.949538	0.940009	0.259345	0.252802	0.279748	0.566679	0.660595	0.543181
54.6911	1.00953	0.994683	0.967517	0.25664	0.280477	0.258359	0.57275	0.620328	0.530755
54.8675	1.04447	0.96235	0.926681	0.24461	0.26243	0.280364	0.593574	0.629799	0.619182
55.0639	1.04752	0.920727	0.920789	0.269948	0.266423	0.261479	0.654238	0.677593	0.533102
55.2403	1.05829	0.965891	0.949938	0.262461	0.238171	0.256898	0.624922	0.708388	0.572482
55.4502	0.994217	0.99383	0.98041	0.26125	0.271697	0.240818	0.535003	0.63769	0.559381
55.6639	1.02037	0.954674	0.9454	0.265914	0.253695	0.248963	0.586347	0.678334	0.555487
55.8783	0.927114	0.972318	0.984374	0.253584	0.250534	0.233032	0.563426	0.657082	0.574157
56.0556	0.974243	0.944209	0.965423	0.265213	0.247431	0.282271	0.593961	0.632131	0.568135
56.2318	0.959631	0.937028	0.920698	0.245429	0.25976	0.294921	0.60777	0.651417	0.526825
56.4416	0.994383	0.952383	0.949402	0.252952	0.259971	0.247013	0.635533	0.624213	0.583281
56.6181	1.02114	0.94084	0.939443	0.2772	0.281617	0.270714	0.623907	0.703268	0.596371
56.8107	1.0411	0.922039	1.02984	0.287667	0.267783	0.239111	0.613618	0.711223	0.593284
56.9855	1.08924	1.05821	1.0267	0.270298	0.270923	0.29018	0.619188	0.641565	0.60518
57.1651	1.10222	1.03644	1.05869	0.292289	0.267333	0.294376	0.592285	0.695339	0.609146
57.3798	1.05928	0.980785	1.02207	0.271169	0.254991	0.243067	0.639345	0.639403	0.602615
57.5579	1.0207	0.901387	0.860151	0.257174	0.25541	0.245502	0.559311	0.661262	0.583189
57.7331	1.04949	0.980296	1.02562	0.261409	0.256387	0.274655	0.578606	0.626582	0.602513
57.91	1.12736	0.990373	0.936898	0.268747	0.248254	0.255544	0.625928	0.632234	0.526857
58.1025	1.02917	0.987223	0.991791	0.263851	0.275469	0.225692	0.553244	0.613068	0.58063
58.2784	1.00989	0.894204	0.954444	0.239654	0.251948	0.236948	0.575037	0.58628	0.567912
58.4527	1.03355	1.03578	1.06598	0.246455	0.230432	0.273832	0.560574	0.602957	0.592078
58.6273	1.00776	0.998231	0.956645	0.234567	0.239548	0.249429	0.513121	0.581612	0.607672
58.8032	0.960297	1.04313	0.926899	0.272194	0.237149	0.269842	0.533944	0.639668	0.568147
59.0252	1.08778	0.931016	0.935299	0.251138	0.259642	0.291369	0.645993	0.599152	0.586422
59.2011	1.10627	1.01052	0.997179	0.257317	0.274698	0.268484	0.59499	0.663022	0.598844
59.3759	1.06762	1.05723	1.01976	0.248804	0.262743	0.253552	0.576924	0.609233	0.529213
59.5526	0.971611	0.953682	0.910848	0.269449	0.24395	0.265425	0.575018	0.647679	0.567824
59.7277	1.12124	1.00277	1.03801	0.27208	0.268137	0.265347	0.567727	0.682969	0.625735
59.9425	1.02051	1.00512	0.992311	0.270756	0.264863	0.258875	0.655192	0.63504	0.560951
60.1163	1.05353	1.02974	0.961271	0.261998	0.267207	0.275821	0.574142	0.611619	0.575482
60.295	1.05044	1.07074	1.01641	0.252343	0.246559	0.284409	0.580666	0.668074	0.549999
60.5236	0.9162	0.854552	0.965077	0.274018	0.248589	0.255346	0.588234	0.605328	0.603459

## Sheet: 10f
Time [min]	Medium			Histamine			Ionomycin
0	1	1	1	1	1	1	1	1	1
0.175	1.014	0.995	1.028	1.107	1.095	0.897	0.97	1.006	1.034
0.347	0.958	1.004	0.945	1.016	1.069	0.955	1.002	1.03	1.189
0.52	0.901	0.999	0.989	1.077	1.16	0.875	1.046	1.033	1.085
0.692	0.896	1.031	0.96	1.07	1.003	0.901	1.018	1.04	1.085
0.865	1	0.99	0.946	1.092	1.118	0.907	0.967	1.07	1.197
1.037	1.04	0.999	0.959	1.06	1.039	0.892	1.012	1.008	1.178
1.21	1.069	1.004	0.925	1.233	1.092	0.875	0.94	1.016	1.13
1.382	1.015	1.055	1.008	1.075	1.156	0.94	1.017	1.024	1.205
1.555	0.936	0.978	0.974	1.082	1.094	0.967	0.946	0.992	1.124
1.727	1.071	0.901	0.942	1.103	1.119	0.989	1.01	0.999	1.115
1.9	1.02	0.96	1.006	1.044	1.018	0.983	0.941	0.958	1.129
2.072	0.967	1.049	0.939	1.21	1.153	1.003	1.035	0.972	1.089
2.671	1.176	1.157	1.092	2.535	2.53	2.051	4.62	4.871	5.205
2.858	1.2	1.18	1.055	2.356	2.113	1.9	5.493	6.073	6.503
3.031	0.97	1.214	1.047	2.223	2.454	1.996	5.917	6.538	6.792
3.203	0.956	1.074	0.992	2.181	2.162	1.568	6.023	6.906	7.493
3.375	1.138	1	1.059	1.87	2.022	1.641	6.24	6.651	7.773
3.547	0.966	0.935	0.883	1.808	1.895	1.596	6.595	7.488	7.482
3.72	1.013	1.01	0.839	1.922	1.794	1.667	7.019	6.763	7.841
3.893	1.064	0.93	0.96	1.703	1.701	1.445	6.404	7.222	8.161
4.065	0.998	0.985	1.031	2.073	1.986	1.54	6.58	6.962	7.325
4.237	0.993	0.925	0.923	1.786	1.891	1.519	7.473	7.316	8.149
4.41	1.036	1.012	0.907	1.713	1.854	1.565	6.551	7.498	7.787
4.582	0.968	1.004	0.945	1.661	1.733	1.414	6.419	7.522	8.055
4.755	0.854	0.89	0.928	1.614	1.826	1.416	7.016	7.158	7.898
4.927	0.965	1.022	1.02	1.731	1.648	1.439	6.73	7.178	8.212
5.1	0.984	0.935	0.914	1.773	1.586	1.456	6.704	6.984	7.355
5.272	0.934	0.989	0.902	1.567	1.576	1.436	6.592	7.365	8.181
5.445	0.991	0.911	0.922	1.705	1.69	1.57	7.294	6.97	7.701
5.617	0.882	0.873	0.891	1.536	1.528	1.495	6.979	7.253	7.68
5.789	0.867	0.901	0.896	1.526	1.618	1.31	6.804	7.144	7.971
5.962	0.899	0.822	0.97	1.602	1.62	1.297	6.83	7.027	7.879
6.134	0.921	0.907	1.028	1.602	1.607	1.307	7.189	7.144	7.1
6.306	0.951	0.977	1.014	1.523	1.475	1.308	7.035	6.609	7.531
6.479	0.946	0.986	0.894	1.458	1.46	1.313	6.811	6.963	7.383
6.651	0.859	0.917	0.847	1.614	1.58	1.203	6.41	7.091	7.603
6.824	0.943	0.942	1	1.672	1.546	1.318	6.956	6.834	8.136
6.996	0.95	0.957	0.911	1.444	1.484	1.292	6.442	6.811	7.332
7.168	0.972	1.033	0.926	1.41	1.433	1.39	6.244	7.048	8.053
7.341	0.991	0.931	0.913	1.675	1.548	1.415	6.542	6.976	7.4
7.513	0.898	0.937	0.916	1.5	1.575	1.361	6.638	7.14	7.589
7.685	0.845	0.952	1.02	1.523	1.374	1.204	6.712	6.664	7.715
7.858	0.915	0.908	0.946	1.563	1.376	1.279	6.151	6.671	7.541
8.03	1.009	1.098	0.933	1.526	1.488	1.262	6.381	6.756	7.397
8.203	0.919	0.989	0.869	1.418	1.377	1.26	6.684	6.89	7.645
8.375	0.939	1.049	1.016	1.466	1.295	1.125	6.522	6.219	7.479
8.547	0.858	0.951	0.969	1.35	1.639	1.204	6.684	6.341	7.885
8.72	0.883	0.951	0.845	1.418	1.352	1.008	6.43	6.434	7.45
8.892	0.946	0.964	1.028	1.473	1.51	1.15	6.516	6.48	7.759
9.065	0.887	0.806	1.12	1.396	1.463	1.287	6.541	7.024	7.715
9.237	0.996	0.854	1.027	1.422	1.534	1.32	6.141	6.859	7.766
9.409	0.856	0.938	1.037	1.5	1.364	1.221	6.605	6.299	7.867
9.582	0.925	0.981	0.985	1.379	1.212	1.126	5.916	6.266	7.533
9.754	0.959	0.965	0.916	1.512	1.417	1.221	6.609	6.606	7.621
9.926	1.023	0.909	0.869	1.333	1.268	1.12	6.926	6.868	7.533
10.1	0.884	1.02	0.903	1.549	1.565	1.233	7.007	6.485	6.856
10.27
10.44

## Sheet: 10g
Wavelength [nm]	Medium			MNNG
398	247	192	172	222	176	172
413	2408	2186	2356	1750	1939	1990
428	12887	12950	12652	10579	10969	11066
443	28421	28182	28581	22966	23680	24444
458	37717	36987	37208	30472	30741	31964
473	35506	34876	34549	28175	29598	29562
488	30442	31876	30600	25485	27658	27629
503	29844	29632	29156	31200	32159	33019
518	27244	28170	27088	36275	37806	38495
533	21716	21789	21957	30961	32599	32602
548	12535	12212	12418	17327	18393	19049
563	6892	7279	6929	10233	10544	10837
578	4359	4552	4699	5857	6466	6850
593	4050	3924	4160	4176	4530	4576
608	9146	9077	8875	3856	4215	4008
623	28602	28377	28886	6651	6985	7369
638	37503	38621	37816	8368	9156	9213
653	35453	34966	34899	8224	9142	8003

## Sheet: 10h
Wavelength [nm]	Medium			2DG + Glc			2DG
398	40	53	64	27	10	38	36	38	12
413	208	293	269	235	226	208	165	151	230
428	950	1358	1091	1030	1065	1195	786	789	1071
443	2180	3095	2320	2027	2326	2780	1593	1758	2492
458	2889	3887	2982	2818	3095	3575	2068	2264	3139
473	2321	3786	2808	2307	2915	3503	1940	2206	3167
488	2299	3300	2708	2201	2764	2981	1847	1980	2764
503	2116	3159	2646	2419	2974	3369	1873	2072	3027
518	2211	3168	2395	2348	2827	3460	2138	2291	3604
533	1730	2430	1973	1879	2378	2492	1873	1989	2989
548	980	1504	1257	1241	1611	1679	1088	1081	1738
563	579	955	736	659	791	1010	462	754	1083
578	417	540	441	492	579	642	350	532	524
593	440	595	440	335	507	566	318	356	473
608	822	1374	1107	790	665	992	412	339	698
623	2165	4015	2818	1890	2260	2753	759	998	1477
638	3207	5231	4067	2156	3385	3690	1148	1020	2071
653	3433	5014	3842	2129	2704	3278	1035	1046	1620

## Sheet: 10i
Wavelength [nm]	Medium			Ionomycin
398	189	202	238	199	230	202
413	1036	1161	1260	943	998	986
428	4808	6835	6492	5822	5529	5099
443	10832	14155	13763	11843	11840	11065
458	13790	18629	17544	15330	15253	13591
473	13639	16593	17386	13540	14566	13282
488	14120	16961	17410	13527	13428	12667
503	18410	22010	23522	12730	12725	12378
518	23434	28439	30767	12927	12193	12936
533	18863	21983	23998	10082	9599	9612
548	10813	13060	13612	5348	5492	5384
563	7131	8741	9013	3700	3456	3524
578	4358	5383	5965	2343	2565	2336
593	2061	2856	2983	1918	2172	1965
608	2100	2570	3044	3182	3656	2809
623	2684	3324	3972	10597	12929	9988
638	3492	4386	5046	16487	18712	15536
653	3455	3586	4356	14383	15898	14135
