# Supplementary material for: A general method for the development of multicolor biosensors with large dynamic ranges
Source: Nat Chem Biol. 2023 Jun 8;19(9):1147–57. doi: 10.1038/s41589-023-01350-1 (PMC10449634; doi:10.1038/s41589-023-01350-1)
Supplement: Supplementary file 3 — Source data for Supplementary figures. [file 41589_2023_1350_MOESM3_ESM.zip › Hilbot_SI_SD/Hiblot_Source_Data_Supplementary_Figure_2.xlsx]

## Sheet: 2a
pH	ChemoG1			ChemoG2			ChemoG3			ChemoG4			ChemoG5
5.5	2217	2129	2091	1704	1735	1655	1100	1069	1079	735	775	730	777	767	796
6	3242	3068	3085	2425	2374	2413	1445	1379	1345	907	908	886	925	947	883
6.5	3704	3662	3667	2757	2913	2816	1646	1564	1578	1033	1025	990	994	986	983
7	3987	4037	3992	2889	2941	2875	1736	1725	1753	985	1063	1049	1040	1030	1005
7.5	4347	4310	4224	3139	3155	3146	2013	1916	1886	1092	1091	1050	1132	1110	1136
8	4567	4454	4355	3294	3402	3320	2123	2130	2055	1093	1067	1034	1119	1071	1070

## Sheet: 2b
NaCl [mM]	ChemoG1			ChemoG2			ChemoG3			ChemoG4			ChemoG5
0	6681	6134	6356	3955	4204	4289	2913	2836	2887	1017	959	967	1005	965	952
50	3861	3455	3538	3187	3046	3032	2283	2267	2303	983	913	909	1006	1002	983
100	3597	3683	3509	3069	2905	2999	2186	2239	2241	887	996	1007	1009	968	994
250	3484	3211	3242	2812	2869	3094	2124	2229	2176	901	926	875	910	935	842
500	3013	2967	2858	2482	2463	2541	1850	1998	1953	903	868	884	919	897	887

## Sheet: 2c
pH	ChemoG1			ChemoG2			ChemoG3			ChemoG4			ChemoG5
5.5	11545	11050	11015	14005	14085	13806	17693	16874	17920	20580	20932	20619	22182	22552	22404
6	15341	14395	14350	18275	18012	18129	21523	20938	20264	24477	24036	23815	25502	25546	24997
6.5	16715	16368	16549	20069	20644	20501	24024	22697	23067	26270	26189	25826	27148	26735	27175
7	18178	18118	17929	21260	21832	21524	24587	24189	24446	26014	26342	27239	28097	27514	27706
7.5	19211	18733	18785	22068	22828	22699	27157	26016	26037	28362	28028	27876	29820	28973	29558
8	20146	19697	18863	22945	23824	24187	27724	26850	26525	28179	27789	28499	29786	28558	28681

## Sheet: 2d
NaCl [mM]	ChemoG1			ChemoG2			ChemoG3			ChemoG4			ChemoG5
0	13755	15048	13004	17134	18185	18540	24053	23720	23592	27309	25964	26519	27586	28027	27029
50	19894	17885	18292	21791	21016	21223	25626	24902	25302	26670	25247	24889	27609	27804	27441
100	19592	19240	18223	21699	20800	21270	24795	25298	25994	24583	27137	27673	28454	27079	28031
250	20190	18366	18774	20816	21169	22150	24642	26126	24782	24593	25644	24048	24137	27236	23213
500	19449	18714	18500	19635	19879	19661	22442	23945	23260	24437	24745	24374	25324	25486	25634

## Sheet: 2e
pH	ChemoG1			ChemoG2			ChemoG3			ChemoG4			ChemoG5
5.5	5.20749	5.19023	5.26781	8.2189	8.11816	8.34199	16.0846	15.7849	16.608	28	27.009	28.2452	28.5483	29.4029	28.1457
6	4.73196	4.69198	4.65154	7.53608	7.5872	7.51305	14.8948	15.1835	15.0662	26.9868	26.4714	26.8792	27.5697	26.9757	28.3092
6.5	4.51269	4.46969	4.51295	7.27929	7.08685	7.28019	14.5954	14.5122	14.6179	25.4308	25.5502	26.0869	27.3119	27.1146	27.645
7	4.55932	4.48799	4.49123	7.35895	7.42333	7.48661	14.163	14.0226	13.9452	26.4102	24.7808	25.9666	27.0163	26.7126	27.5682
7.5	4.41937	4.3464	4.44721	7.03026	7.2355	7.21519	13.4908	13.5783	13.8054	25.9725	25.6902	26.5486	26.3428	26.1018	26.0194
8	4.41121	4.42232	4.33134	6.9657	7.00294	7.28524	13.0589	12.6056	12.9075	25.7813	26.044	27.5619	26.6184	26.6648	26.8047

## Sheet: 2f
NaCl [mM]	ChemoG1			ChemoG2			ChemoG3			ChemoG4			ChemoG5
0	2.05882	2.45321	2.04594	4.33224	4.32564	4.32269	8.25712	8.36389	8.17181	26.8525	27.074	27.424	27.4488	29.0435	28.3918
50	5.15255	5.17656	5.17015	6.83746	6.89954	6.99967	11.2247	10.9846	10.9865	27.1312	27.6528	27.3806	27.4443	27.7485	27.9156
100	5.44676	5.224	5.19322	7.07038	7.16007	7.09236	11.3426	11.2988	11.5993	27.7148	27.246	27.4806	28.2002	27.9742	28.2002
250	5.79506	5.71971	5.79087	7.40256	7.37853	7.15902	11.6017	11.721	11.3888	27.2952	27.6933	27.4834	26.5242	29.1294	27.5689
500	6.45503	6.30738	6.47306	7.91096	8.07105	7.7375	12.1308	11.9845	11.9099	27.062	28.5081	27.5724	27.556	28.4125	28.8997
