# Supplementary material for: A general method for the development of multicolor biosensors with large dynamic ranges
Source: Nat Chem Biol. 2023 Jun 8;19(9):1147–57. doi: 10.1038/s41589-023-01350-1 (PMC10449634; doi:10.1038/s41589-023-01350-1)
Supplement: Supplementary file 3 — Source data for Supplementary figures. [file 41589_2023_1350_MOESM3_ESM.zip › Hilbot_SI_SD/Hiblot_Source_Data_Supplementary_Figure_3.xlsx]

## Sheet: 3b
HT7-EGFP	ChemoG1	ChemoG2	ChemoG3	ChemoG4	ChemoG5	NES	PDGFRtm	NLS	Cox8	Lamin B1
0.0649057	3.89652	7.24339	7.91095	17.1191	20.5474	28.9632	18.1693	25.3246	11.521	21.1541
0.0611407	3.90032	6.70825	7.67328	15.1071	17.0795	28.1364	15.6187	19.9206	14.672	44.8509
0.0611407	4.38581	5.67118	8.74985	17.0337	21.8386	28.4569	31.4189	20.5814	11.0324	17.7262
0.0620947	3.81937	5.96785	5.95532	15.0895	18.9015	27.3009	24.041	10.1335	22.8574	16.2343
0.168956	3.74819	6.68625	8.83308	13.2336	12.2969	19.9255	24.6758	19.6299	20.897	17.2137
0.193872	3.90361	7.31387	7.3891	10.0486	13.5602	19.4554	16.7864	15.6386	17.5252	14.0346
0.0947854	3.49902	6.7447	8.17647	13.9604	18.5005	20.1009	21.7415	12.5482	19.2154	15.4166
0.109086	3.18824	3.28827	11.3415	16.5908	15.4721	19.4642	27.9288	19.6736	14.461	15.4166
0.0725032	3.08154	5.76239	7.67825	10.3258	16.0406	18.0556	23.9347	19.1541	13.3549	8.30642
	4.17742	4.39936	7.94797	14.4082	12.4481	25.847	27.6807	13.418	17.5183	14.2767
	3.52605	5.75159	7.73623	13.0288	16.4482	16.7388	14.7526	13.6407	14.7066	14.5492
	3.62919	5.4069	11.0818	14.3047	17.1504	25.9489	21.1959	13.7639	18.8552	14.6519
	3.54887	4.87821	8.28066	13.0888	17.6973	24.9507	22.8644	14.6787	19.6955	16.9053
	3.36843	5.51215	8.10073	12.4593	16.6864	29.0982	23.7626	16.1883	12.3735	15.7027
	3.83194	4.8045	8.07015	15.108	15.678	27.2791	18.1668	16.9289	16.4431	10.3596
	4.0048		10.2247	12.768	17.9963	28.1328	20.7806	20.1758	12.2069	9.79539
	4.01634		8.02207	13.0366	13.9572	27.4175	18.3205	16.0063	8.06384	10.0156
	3.69797		11.6162	13.1324	15.8516	21.1398	25.6747	14.5032	7.36842	9.44761
			9.83498	15.4387	13	22.4107	32.783	13.7135	16.6512	21.6421
			9.53278	9.97036	17.0588	21.7292	28.5805	20.1391	21.3059	16.499
				11.0248	13.2685	22.2156	24.3653	21.8075	15.5582	16.0594
				13.0901	17.3239	26.1136	26.729	22.8298	12.6601	14.8183
				12.8987	14.6744	25.0692	21.9107	17.7035	17.4292	13.9293
				13.3441	12.0656	21.6875	28.1478	19.1371	20.1752	20.8384
				10.0891	16.3387	19.8922	21.1	15.4893	16.3962	15.3342
				10.2167	24.0956	25.0832	20.6914	15.4457	22.2392	20.9232
				16.8304	16.0244	29.0233	15.8729	18.9603	13.1268	14.7932
				12.8332	18.5627	18.2405	20.4699	19.5679	4.70239	10.3527
				17.6643	18.5534	21.8038	29.4105	20.7388	14.5962	10.7537
					14.7269	28.1429	36.1248	16.2171	11.1455
					15.2477	20.5603	45.5297	21.5586	14.8301
					14.936	18.6284	33.3359	21.3823	9.38446
						21.3615	39.4381	20.7925	11.0606
						21.2455	23.523	19.6151	7.96137
						28.1727	27.1426	16.2	10.7512
						21.1571	47.4982	14.7534	10.5587
						28.6594	27.0617	20.4222	11.3135
						28.5704	40.9029	13.6621	11.1539
						19.7028	54.9951	12.5183	9.96028
						19.6886	32.4141	17.5367	8.9299
						17.6113	34.1727	22.2442	10.5864
						28.7338	41.6405	20.4865	10.5825
						24.2055	35.8965	14.1345	10.5679
						25.2708	43.7326	12.1392	11.5274
						17.5658	15.7871	19.5213	13.5273
						21.8752	14.7078	20.0755	17.006
						16.4133	26.5876	21.4192	19.4761
						13.4801	19.143	20.1777	26.8128
						16.7653	19.6642	21.7752	17.7503
						16.959	27.5574	14.311	12.8157
						11.6166	23.5158	21.0986	13.6598
						10.2261	16.5794		14.6202
						19.4184	22.2885		21.2879
						15.0506	22.6355		10.2562
						20.7	22.0852		17.0011
						12.0327	31.1925		15.2268
						15.6604	30.9289		14.4315
						9.71164	20.6371		23.9042
						11.0109	19.6063		23.5392
						19.1539			20.1601
									18.9727
									11.0645
									14.5832
									18.2384
									14.3549
									9.51398
									11.7514
									16.7555
									18.735
									12.6958
									17.6892
									21.9509
									18.4324
									9.62091
									11.5941
									10.3494
									11.636
									14.9289
									16.7259
									12.2549
									16.7745
									9.73552
									9.81573
									11.6444
									11.407
									17.254
									20.9084
									15.9067
									17.0524
									17.1642
									15.8646
									14.5499
									40.0089
									32.9742
									37.492
									35.4214
									34.1977
									27.9007
									27.9619
									32.0401
									16.0539
									31.4979
									53.7017
									18.0419
									11.7657
									12.5535
									11.8448
									14.6634
									17.4848
									17.2071
									17.0803
									15.988
									8.59597
									13.3777
									15.8827
									13.949
									12.6713
									15.9071
									12.4758
									12.7568
									13.3529
									11.7927
									15.5071
									15.2172
									14.8789
									12.4276
