# Supplementary material for: A general method for the development of multicolor biosensors with large dynamic ranges
Source: Nat Chem Biol. 2023 Jun 8;19(9):1147–57. doi: 10.1038/s41589-023-01350-1 (PMC10449634; doi:10.1038/s41589-023-01350-1)
Supplement: Supplementary file 3 — Source data for Supplementary figures. [file 41589_2023_1350_MOESM3_ESM.zip › Hilbot_SI_SD/Hiblot_Source_Data_Supplementary_Figure_4.xlsx]

## Sheet: 4a
Wavelength [nm]	TMR			Cy3			SiR			Cy5
480	0.0519609	0.0803042	0.0669762	0.0725759	0.0642415	0.0747294	0.205583	0.08374	0.061827	0.0621369	0.074633	0.0627693
482	0.0956328	0.0848898	0.0986352	0.0900313	0.0874878	0.0919242	0.244851	0.085716	0.111104	0.0886636	0.0939315	0.0892437
484	0.115427	0.124259	0.128465	0.12782	0.123394	0.124348	0.284305	0.142048	0.132194	0.125426	0.125394	0.120663
486	0.169863	0.147075	0.151259	0.168611	0.180128	0.174307	0.311911	0.185202	0.183706	0.163751	0.163031	0.160992
488	0.206606	0.212281	0.23301	0.227167	0.222913	0.226154	0.383437	0.22974	0.227135	0.215011	0.211826	0.207297
490	0.293455	0.284085	0.297735	0.290458	0.283888	0.298367	0.423449	0.314732	0.312484	0.289621	0.279599	0.281089
492	0.359644	0.354658	0.352751	0.363746	0.368203	0.364787	0.493238	0.385295	0.37753	0.35133	0.356793	0.345952
494	0.450204	0.428476	0.447305	0.457367	0.441366	0.455348	0.577792	0.466201	0.477332	0.440899	0.440344	0.430475
496	0.524929	0.534951	0.533418	0.546223	0.53922	0.543708	0.66036	0.576822	0.554336	0.516497	0.533818	0.515632
498	0.594581	0.606644	0.604193	0.630838	0.635221	0.633719	0.718921	0.67756	0.634691	0.619559	0.627978	0.619555
500	0.729185	0.715804	0.742085	0.730928	0.737254	0.744489	0.804777	0.764198	0.737057	0.719545	0.721087	0.703511
502	0.839292	0.798121	0.82876	0.816502	0.81827	0.810935	0.883189	0.863289	0.794875	0.797512	0.797732	0.793167
504	0.892738	0.883794	0.889546	0.89632	0.894449	0.888863	0.962841	0.905192	0.912944	0.891836	0.882974	0.869053
506	0.933564	0.939716	0.978191	0.945127	0.933497	0.963173	0.985546	0.965872	0.948029	0.94489	0.953126	0.93038
508	0.986639	0.98546	1.00929	0.994367	0.984042	0.992766	1.02128	1.02695	0.99435	0.988316	0.997165	0.976067
510	1	1	1	1	1	1	1	1	1	1	1	1
512	1.00903	0.94844	1.00802	0.977098	0.977005	0.970381	0.984305	1.00922	0.996386	0.984778	0.987058	0.971792
514	0.993072	0.919696	0.944843	0.944725	0.932334	0.964824	0.993548	0.96093	0.947043	0.948576	0.922852	0.9356
516	0.906842	0.901018	0.929788	0.889511	0.891245	0.896779	0.908313	0.873765	0.867608	0.897695	0.885261	0.894909
518	0.831869	0.827424	0.855213	0.813345	0.808909	0.830332	0.837221	0.843128	0.818922	0.832201	0.786116	0.822491
520	0.81925	0.775081	0.774166	0.735632	0.752458	0.753244	0.830955	0.77362	0.739356	0.750794	0.763022	0.747103
522	0.759743	0.752153	0.780498	0.705302	0.693086	0.698723	0.729342	0.700488	0.670368	0.693347	0.68377	0.682805
524	0.726092	0.694665	0.70311	0.616013	0.615148	0.6317	0.681266	0.622941	0.615506	0.638944	0.629625	0.612928
526	0.677966	0.641092	0.694527	0.570394	0.556906	0.562816	0.616191	0.582488	0.557819	0.573138	0.567842	0.573629
528	0.660151	0.624091	0.683833	0.52982	0.5281	0.524836	0.598015	0.528199	0.543693	0.529859	0.531257	0.525109
530	0.686255	0.660888	0.69326	0.493918	0.500518	0.50481	0.574256	0.50593	0.487582	0.498955	0.492569	0.492523
532	0.703081	0.67498	0.742507	0.47278	0.480947	0.472229	0.537717	0.456845	0.457556	0.465352	0.462386	0.466838
534	0.747124	0.741416	0.772337	0.464176	0.448465	0.451993	0.549814	0.432534	0.441393	0.450411	0.449307	0.437411
536	0.813436	0.736942	0.897284	0.433568	0.444036	0.439386	0.498201	0.449664	0.415506	0.42056	0.424521	0.418594
538	0.924904	0.876636	0.992261	0.430658	0.423743	0.425022	0.494975	0.389313	0.407556	0.390298	0.390268	0.396223
540	1.08079	0.985125	1.1507	0.413915	0.424214	0.416398	0.452543	0.40058	0.380552	0.380737	0.383455	0.386419
542	1.32624	1.17325	1.46194	0.408096	0.408381	0.407853	0.450868	0.389906	0.362024	0.375981	0.35972	0.373182
544	1.71657	1.40778	1.74574	0.419548	0.422706	0.407434	0.427916	0.353077	0.358016	0.348714	0.34751	0.342295
546	2.06272	1.79275	2.23568	0.422611	0.428706	0.411234	0.393548	0.342667	0.336202	0.33527	0.341519	0.324972
548	2.64407	2.28655	2.79921	0.454953	0.466497	0.441247	0.404901	0.317367	0.296189	0.317086	0.314492	0.312902
550	3.33267	2.86925	3.51963	0.515212	0.497565	0.47021	0.376055	0.30116	0.274901	0.291563	0.300361	0.289707
552	4.39379	3.68292	4.73829	0.570858	0.592812	0.526408	0.351117	0.286731	0.276675	0.276144	0.276627	0.276916
554	5.2744	4.62845	5.84874	0.683235	0.668237	0.592435	0.342432	0.257149	0.250723	0.264362	0.259615	0.259164
556	6.85439	5.762	7.48107	0.837981	0.829265	0.714005	0.324256	0.244762	0.219448	0.242311	0.233182	0.234956
558	8.29618	7.13522	9.12621	1.02742	1.05045	0.881052	0.294293	0.207208	0.220631	0.216689	0.220058	0.214302
560	10.2426	8.67051	11.0765	1.23512	1.28439	1.04663	0.287717	0.19805	0.177201	0.204364	0.186262	0.19533
562	12.0748	10.4808	13.3568	1.55975	1.62696	1.31087	0.262097	0.18171	0.167017	0.177163	0.174144	0.176427
564	14.1049	12.0344	15.2202	1.86324	1.94996	1.55065	0.244541	0.174331	0.154731	0.16492	0.17579	0.165885
566	16.0125	13.6326	17.4005	2.22547	2.3158	1.84087	0.214268	0.148307	0.158147	0.148365	0.14076	0.151738
568	17.9891	15.3399	19.8286	2.58237	2.62913	2.09428	0.216749	0.142641	0.144218	0.143132	0.13573	0.135119
570	19.6147	16.8462	21.5807	2.82483	2.91851	2.31514	0.20639	0.134603	0.128909	0.129095	0.129556	0.127032
572	21.287	18.05	23.2817	3.03748	3.14906	2.48586	0.180459	0.126235	0.108541	0.115931	0.122422	0.115083
574	22.5978	18.9294	24.5851	3.11891	3.29856	2.56447	0.175496	0.108908	0.111564	0.112887	0.113596	0.105005
576	23.4748	19.4999	25.5012	3.15701	3.3197	2.6058	0.169231	0.093161	0.10611	0.10168	0.101203	0.0999399
578	23.9715	19.8172	26.0943	3.11662	3.24113	2.52447	0.159677	0.103966	0.094415	0.092432	0.101111	0.0920079
580	24.1044	20.0517	26.605	3.00504	3.06236	2.48665	0.156266	0.082949	0.085874	0.089289	0.0919193	0.0882479
582	23.7271	20.0264	26.0447	2.842	2.98244	2.32287	0.1433	0.08677	0.083771	0.0818509	0.0846024	0.0824792
584	23.2122	19.2748	25.2284	2.64616	2.75469	2.18411	0.148759	0.081104	0.07615	0.0748408	0.0847853	0.0757146
586	22.3916	18.5108	24.2022	2.4185	2.57337	1.96818	0.129963	0.073	0.071813	0.0700193	0.0768738	0.0732252
588	21.0872	17.6808	23.0021	2.25706	2.37156	1.83791	0.123325	0.072473	0.06498	0.0635521	0.0677734	0.0690531
590	19.9164	16.7357	21.7898	2.07428	2.20853	1.73652	0.118114	0.071287	0.064389	0.0602939	0.0646637	0.0625977
592	18.6839	15.5524	20.289	1.89527	2.00999	1.58727	0.110918	0.058506	0.053219	0.0609521	0.0519504	0.0600223
594	17.3745	14.429	19.2942	1.82436	1.88531	1.46347	0.113275	0.051522	0.057687	0.0524774	0.0585814	0.053584
596	15.9182	13.2883	17.5119	1.66937	1.74677	1.36985	0.106948	0.057056	0.056702	0.0503217	0.0534138	0.0520216
598	14.8617	12.2242	16.2053	1.59073	1.65715	1.30555	0.109864	0.055607	0.060578	0.0462736	0.0450908	0.0476951
600	13.4994	11.2974	14.5938	1.50608	1.56778	1.22893	0.104715	0.041244	0.05138	0.0423736	0.0454109	0.0454803
602	12.061	9.95291	13.4424	1.43357	1.51189	1.16977	0.103288	0.062261	0.056176	0.0390495	0.041478	0.0410851
604	11.0217	9.2285	12.2823	1.40302	1.44664	1.14369	0.105397	0.055607	0.050131	0.0364824	0.0466914	0.0359344
606	10.2646	8.38195	11.1669	1.38287	1.43763	1.12296	0.10366	0.058506	0.054993	0.0349356	0.0453194	0.0354194
608	9.37164	7.84331	10.3533	1.36238	1.401	1.1077	0.106079	0.058901	0.058344	0.0362191	0.0475145	0.032638
610	8.60732	7.14115	9.40411	1.32435	1.38426	1.0855	0.106886	0.076361	0.07339	0.0318584	0.0391457	0.0317624
612	7.99641	6.65284	8.86661	1.32509	1.38193	1.09793	0.118176	0.086177	0.070762	0.0315457	0.0473316	0.0315049
614	7.35606	6.12493	8.10877	1.31503	1.40571	1.1034	0.1384	0.09382	0.099869	0.0300647	0.0475145	0.0300627
616	6.94062	5.83727	7.83101	1.35233	1.38426	1.0844	0.152357	0.123863	0.117806	0.0294723	0.0522705	0.0284488
618	6.54448	5.55363	7.32447	1.34047	1.39013	1.08375	0.173139	0.155422	0.140604	0.0322039	0.0583985	0.0311615
620	6.29049	5.24192	6.7933	1.30705	1.34609	1.0654	0.229467	0.20141	0.200657	0.0339976	0.0680477	0.0326895
622	5.92961	4.847	6.52976	1.24623	1.33292	1.04844	0.262717	0.248188	0.25933	0.0372065	0.0871176	0.0372736
624	5.55945	4.77721	6.30575	1.24549	1.30063	1.01903	0.331328	0.312755	0.324507	0.0430647	0.110532	0.0433857
626	5.53483	4.59993	6.17419	1.17886	1.24468	0.956725	0.414578	0.441494	0.418791	0.0565913	0.141903	0.0550949
628	5.27242	4.26675	5.7494	1.13358	1.21399	0.93877	0.560112	0.585584	0.552431	0.0723066	0.196552	0.0678857
630	5.06099	4.12169	5.65049	1.09864	1.14397	0.893345	0.705025	0.751351	0.733311	0.0880548	0.260621	0.0858958
632	4.98973	4.00112	5.42226	1.01473	1.08274	0.846767	0.947395	1.01489	0.984888	0.111093	0.364979	0.118791
634	4.71657	3.90784	5.13972	0.965615	1.03101	0.786716	1.25186	1.33193	1.33003	0.146983	0.460877	0.146897
636	4.52208	3.79398	4.86816	0.916406	0.949204	0.751016	1.63325	1.72552	1.71702	0.194524	0.599945	0.192446
638	4.35148	3.55922	4.77093	0.841045	0.910156	0.721842	2.09863	2.28521	2.24422	0.265431	0.838249	0.259765
640	4.12458	3.42143	4.47376	0.807155	0.826312	0.652303	2.8389	3.07774	2.99238	0.350524	1.08982	0.341368
642	3.91587	3.17325	4.28001	0.726161	0.776144	0.600168	3.5139	3.9751	3.83305	0.452649	1.42603	0.442424
644	3.69232	3.01901	3.94583	0.694098	0.730029	0.544704	4.76408	5.23132	5.09349	0.57949	1.83432	0.569851
646	3.47903	2.91142	3.82595	0.6482	0.664782	0.533302	5.83728	6.37014	6.11071	0.718771	2.30928	0.67671
648	3.19485	2.65049	3.63191	0.602922	0.627305	0.493801	7.25292	8.07524	7.70683	0.869094	2.78173	0.861671
650	3.05852	2.5845	3.31363	0.567763	0.599598	0.472727	8.86359	9.74417	9.50874	1.05141	3.35387	1.03403
652	2.84585	2.35533	3.16181	0.51713	0.555807	0.434668	10.6455	11.8411	11.4012	1.22865	3.8682	1.1841
654	2.71657	2.21832	2.85437	0.505989	0.536016	0.413908	12.307	13.6614	13.4449	1.37414	4.33818	1.33047
656	2.48534	2.11419	2.79541	0.493145	0.504634	0.385626	14.2288	15.7869	15.3308	1.51021	4.83715	1.48772
658	2.35766	1.89229	2.60996	0.445916	0.486979	0.366019	15.7043	17.3427	17.1206	1.62394	5.17186	1.59363
660	2.10405	1.7677	2.33052	0.436477	0.454277	0.347907	17.2349	18.6912	18.9195	1.70518	5.41025	1.67218
662	2.01361	1.64881	2.08358	0.414039	0.434895	0.335719	18.3803	20.1033	19.8823	1.76249	5.61033	1.72532
664	1.86849	1.46594	1.94864	0.401906	0.425785	0.330476	18.9194	20.852	20.5963	1.81316	5.74317	1.76674
666	1.70073	1.38855	1.76122	0.383337	0.410894	0.319572	19.2328	20.9669	20.7836	1.75989	5.64481	1.74132
668	1.60473	1.31339	1.72576	0.369874	0.400182	0.296847	19.0827	20.9746	20.597	1.72703	5.52303	1.70308
670	1.40096	1.18801	1.58013	0.361951	0.370779	0.286834	18.3974	19.9066	19.9302	1.68117	5.34737	1.62653
672	1.35618	1.1634	1.49064	0.347993	0.355229	0.290582	17.7875	19.5821	19.4597	1.59323	5.06604	1.56458
674	1.3375	1.10827	1.43281	0.337687	0.345082	0.284632	16.8484	18.4369	18.2254	1.51492	4.81154	1.50444
676	1.18904	0.93938	1.28563	0.315775	0.341689	0.265812	15.5189	17.0917	16.6788	1.41115	4.44021	1.37351
678	1.06606	0.911867	1.19361	0.309059	0.331417	0.254043	13.9726	15.1728	15.0726	1.29696	4.14574	1.26965
680	1.05184	0.809529	1.09807	0.299526	0.304841	0.245236	12.6671	13.7685	13.6956	1.21755	3.82846	1.16434
682	0.936162	0.858852	1.14268	0.288973	0.3077	0.243847	11.3869	12.3871	12.3508	1.13991	3.50057	1.11005
684	0.952369	0.794542	1.0114	0.273746	0.294757	0.213756	10.1248	10.891	10.8136	1.02118	3.25815	0.994077
686	0.865891	0.710771	0.962009	0.263192	0.280401	0.222432	8.89584	9.70233	9.54113	0.932482	2.97672	0.93141
688	0.831993	0.677888	0.87843	0.252731	0.261427	0.198841	7.80409	8.48709	8.3525	0.862693	2.76256	0.860108
690	0.743783	0.671737	0.879977	0.238278	0.249395	0.189222	6.95211	7.26123	7.33325	0.779608	2.57941	0.782694
692	0.718298	0.590538	0.824539	0.219492	0.23372	0.182014	5.96979	6.50573	6.35788	0.757014	2.37724	0.73584
694	0.69009	0.61917	0.70128	0.210238	0.22194	0.171503	5.34101	5.90611	5.79619	0.718212	2.2876	0.703013
696	0.692936	0.507661	0.72506	0.20866	0.216002	0.157165	4.73362	5.17782	5.18798	0.675723	2.13614	0.653395
698	0.616479	0.504977	0.653581	0.186902	0.201143	0.148961	4.29882	4.64883	4.57017	0.643947	2.12933	0.630303
700	0.635779	0.507438	0.684818	0.176318	0.195426	0.139105	3.93728	4.31032	4.14961	0.621863	2.02497	0.604893
702	0.540765	0.458897	0.628817	0.172728	0.195175	0.138004	3.68015	3.91349	3.83272	0.604354	1.89646	0.58611
704	0.491897	0.4221	0.578022	0.155303	0.163855	0.132107	3.33741	3.60047	3.60513	0.591617	1.8361	0.57732
706	0.507361	0.410804	0.554524	0.150816	0.16219	0.128778	3.06979	3.31724	3.24836	0.565091	1.88339	0.546931
708	0.490783	0.378146	0.533418	0.135681	0.146766	0.110928	2.9536	3.16458	3.1249	0.552798	1.78264	0.548768
710	0.440802	0.375014	0.499367	0.138405	0.131876	0.108306	2.73871	2.96324	2.9523	0.538975	1.72273	0.518173
712	0.458741	0.355441	0.453637	0.117359	0.125844	0.0955676	2.65316	2.90124	2.86426	0.526897	1.70426	0.51213
714	0.385995	0.304217	0.409455	0.121166	0.114567	0.0912951	2.55862	2.73145	2.74185	0.505077	1.64691	0.493965
716	0.336138	0.319539	0.408752	0.109003	0.114284	0.0870226	2.47692	2.79905	2.72845	0.504287	1.59551	0.488643
718	0.342942	0.27894	0.400169	0.101142	0.106305	0.08199	2.45552	2.74391	2.7044	0.487387	1.58888	0.475612
720	0.314858	0.28442	0.349655	0.0954783	0.0940219	0.0777175	2.4165	2.60364	2.61163	0.483059	1.52838	0.457602
722	0.284053	0.262834	0.365837	0.0917025	0.0921999	0.0758303	2.417	2.60812	2.6092	0.45696	1.47597	0.452691
724	0.269454	0.213623	0.33657	0.0838414	0.0881161	0.0666038	2.37934	2.59402	2.53916	0.454557	1.43198	0.444141
726	0.299889	0.229281	0.337695	0.0757018	0.0807967	0.0630652	2.30279	2.53446	2.47208	0.44034	1.42859	0.424157
728	0.246938	0.190806	0.276347	0.0722974	0.0724406	0.0602343	2.3049	2.53769	2.47608	0.423456	1.36283	0.413924
730	0.242732	0.191254	0.256648	0.0726069	0.0758333	0.0592383	2.22878	2.3679	2.41932	0.40751	1.28458	0.388463
732	0.202895	0.179846	0.243422	0.0709665	0.0762416	0.054127	2.13952	2.27764	2.28279	0.386085	1.22623	0.376376
734	0.22504	0.168997	0.216266	0.0598867	0.0630478	0.0499856	2.06601	2.2725	2.19744	0.368691	1.16417	0.363482
736	0.200297	0.153115	0.184466	0.062734	0.0584614	0.0464208	2.04665	2.17486	2.16275	0.353239	1.10998	0.340802
738	0.177781	0.165865	0.22302	0.0614342	0.0583985	0.0491992	1.90962	2.13803	2.07418	0.335401	1.01852	0.323805
740	0.164048	0.120344	0.200647	0.0557705	0.0589954	0.0446122	1.84498	1.98221	1.98226	0.309385	0.96497	0.297176
742	0.147223	0.121016	0.160405	0.0528303	0.0515503	0.0421745	1.74721	1.90012	1.86078	0.289654	0.926053	0.282531
744	0.147717	0.116989	0.161531	0.0474761	0.0542833	0.0415717	1.60366	1.71544	1.75703	0.277823	0.85988	0.270461
746	0.137202	0.116206	0.145631	0.0464857	0.0498225	0.0376399	1.54076	1.69884	1.59816	0.257253	0.81607	0.251369
748	0.115675	0.0958506	0.153229	0.0473213	0.0508592	0.0408115	1.39001	1.54902	1.50039	0.242492	0.762519	0.237377
750	0.108252	0.0913768	0.118334	0.0442883	0.0463984	0.0372992	1.28418	1.45342	1.37234	0.225641	0.706727	0.22165
752	0.0962514	0.0892518	0.108625	0.0421528	0.0448591	0.0355954	1.25385	1.29035	1.32267	0.199526	0.660402	0.198558
754	0.0987257	0.0876859	0.106655	0.0400483	0.0435397	0.0283086	1.13461	1.21788	1.20742	0.190656	0.602186	0.190231
756	0.0899419	0.0741528	0.0980723	0.0386865	0.0381365	0.0314015	1.00831	1.11299	1.10342	0.183432	0.587598	0.181664
758	0.0857355	0.0649815	0.103982	0.0357463	0.0382936	0.0318471	0.955831	1.01713	1.01748	0.16617	0.552888	0.171483
760	0.0857355	0.059613	0.0786548	0.0355916	0.0366915	0.0287804	0.862779	0.877388	0.914586	0.160312	0.52298	0.15737
762	0.0831375	0.0684487	0.0841424	0.032311	0.0366287	0.0301434	0.809429	0.823495	0.832852	0.154915	0.482645	0.147343
764	0.0936533	0.0694553	0.0797805	0.0340751	0.0331417	0.02304	0.698883	0.768349	0.761498	0.138887	0.456121	0.141403
766	0.06458	0.0548037	0.0641621	0.0291232	0.0314454	0.023407	0.659926	0.74496	0.702694	0.137241	0.411762	0.127496
768	0.0535692	0.0591656	0.0668355	0.0306707	0.0288066	0.0200519	0.599504	0.657267	0.657227	0.12949	0.392967	0.12456
770	0.0607448	0.0435074	0.0648656	0.0293708	0.0230264	0.0235643	0.556141	0.595204	0.588436	0.120769	0.379979	0.12329
772	0.0570333	0.045297	0.0747151	0.0267401	0.0260107	0.020812	0.470161	0.532745	0.542707	0.114878	0.372936	0.110928
774	0.0561673	0.0601722	0.0731673	0.0224072	0.0268903	0.0179812	0.479404	0.479905	0.482523	0.102552	0.327251	0.102498
776	0.0507237	0.0326585	0.0548755	0.0185076	0.0231207	0.0176142	0.447519	0.469364	0.447569	0.0986687	0.328532	0.093742
778	0.0512186	0.030198	0.0675391	0.0184148	0.0200107	0.0164871	0.420968	0.433852	0.412746	0.0989485	0.318242	0.095579
780	0.0455277	0.0342244	0.0557197	0.0217263	0.0214243	0.01709	0.389764	0.39913	0.391327	0.0891738	0.292907	0.0909091
782	0.0429296	0.0490997	0.0612073	0.0181672	0.0239688	0.0161726	0.353102	0.385097	0.370039	0.0894371	0.284218	0.0863078
784	0.0277125	0.0431719	0.0534684	0.0167745	0.018974	0.0160415	0.305707	0.374687	0.346255	0.0823117	0.268624	0.0842991
786	0.0357541	0.025836	0.0505136	0.0167745	0.0185342	0.0164609	0.302543	0.325273	0.31866	0.0854877	0.272968	0.0825994
788	0.0358778	0.0232636	0.0430561	0.0200551	0.0173405	0.0150455	0.290881	0.320793	0.314783	0.083118	0.249829	0.0730878
790	0.038847	0.0216978	0.0467145	0.0135867	0.015864	0.0147572	0.252171	0.314271	0.298226	0.0780497	0.235835	0.0751824
792	0.0383521	0.0279611	0.0346138	0.0166507	0.0203562	0.0115331	0.271588	0.282909	0.270696	0.0716484	0.240271	0.0705983
794	0.033156	0.0263953	0.0633179	0.0140509	0.0136337	0.0134204	0.269293	0.267229	0.264126	0.0720598	0.22239	0.0707872
796	0.0269702	0.0293032	0.0520613	0.0147009	0.0141049	0.0126602	0.224628	0.250033	0.251511	0.0654939	0.228381	0.0675079
798	0.0247433	0.0181188	0.0267342	0.0129368	0.0158954	0.0103798	0.226117	0.241138	0.253088	0.0679458	0.213701	0.0632672
800	0.0301868	0.0270663	0.0340509	0.0144842	0.0150787	0.00786349	0.239702	0.246278	0.222536	0.0629597	0.187131	0.0640055
