# Supplementary material for: A general method for the development of multicolor biosensors with large dynamic ranges
Source: Nat Chem Biol. 2023 Jun 8;19(9):1147–57. doi: 10.1038/s41589-023-01350-1 (PMC10449634; doi:10.1038/s41589-023-01350-1)
Supplement: Supplementary file 3 — Source data for Supplementary figures. [file 41589_2023_1350_MOESM3_ESM.zip › Hilbot_SI_SD/Hiblot_Source_Data_Supplementary_Figure_5.xlsx]

## Sheet: 5a
Wavelength [nm]	EGTA			Ca2+
550	10946	7647	9919	6447	8501	5016
552	14495.3	10117.3	13120.3	8476.33	11131.3	6706.33
554	17192	12486	15534	10531	13329	8149
556	21064.7	14747.7	19021.7	12396.7	16095.7	9817.67
558	23830.7	17077.7	21457.7	14293.7	18517.7	11199.7
560	26452.7	19052.7	23985.7	15837.7	20240.7	12404.7
562	28318.3	20398.3	25809.3	16955.3	21383.3	13430.3
564	29091.7	21335.7	26751.7	17599.7	22404.7	13958.7
566	30037.7	21571.7	27337.7	17937.7	22913.7	14190.7
568	29701.3	21469.3	27044.3	17647.3	22398.3	13875.3
570	28865	20903	26016	17256	21793	13531
572	27533.3	19787.3	24960.3	16354.3	20781.3	12864.3
574	26287.7	18774.7	23805.7	15569.7	19793.7	12139.7
576	24533.7	17534.7	22081.7	14342.7	18537.7	11501.7
578	22864	16612	20822	13571	17330	10788
580	21382.7	15214.7	19434.7	12651.7	16010.7	9912.67
582	20191.3	14359.3	18001.3	11695.3	15102.3	9412.33
584	18378	13207	16830	10951	13751	8543
586	17286.7	12489.7	15660.7	10203.7	12958.7	8131.67
588	16263.3	11703.3	14952.3	9815.33	12450.3	7630.33
590	15548	11060	14122	9381	11636	7202
592	14940	10586	13444	8802	11134	6971
594	14495.3	10338.3	13146.3	8604.33	10828.3	6720.33
596	13837	10046	12811	8459	10493	6446
598	13368.3	9699.33	12459.3	8101.33	10037.3	6417.33
600	13222.3	9464.33	11888.3	7803.33	9899.33	6193.33
602	12696	9141	11367	7485	9671	6107
604	12607.3	9046.33	11198.3	7354.33	9421.33	5772.33
606	12137.3	8909.33	11093.3	7191.33	9227.33	5626.33
608	11841	8394	10700	6971	8831	5424
610	11326.3	8071.33	10303.3	6661.33	8557.33	5202.33
612	11179	7748	9916	6569	8090	5101
614	10361.3	7554.33	9300.33	6140.33	7745.33	4819.33
616	9819.33	7238.33	8990.33	5949.33	7414.33	4527.33
618	9407.33	6790.33	8561.33	5748.33	7092.33	4401.33
620	8832.67	6438.67	7855.67	5278.67	6553.67	4107.67
622	8313	6027	7644	4854	6250	3965
624	7752.67	5611.67	6995.67	4565.67	5883.67	3730.67
626	7256.67	5333.67	6623.67	4406.67	5548.67	3395.67
628	6976.33	5071.33	6030.33	4073.33	5342.33	3225.33
630	6472	4701	5731	3940	5098	3022
632	6174.67	4495.67	5570.67	3835.67	4873.67	2949.67
634	5927.33	4230.33	5359.33	3662.33	4836.33	2897.33
636	5867.67	4155.67	5214.67	3764.67	4764.67	2777.67
638	5593.67	4057.67	5189.67	3914.67	5055.67	2941.67
640	5678.67	3992.67	5083.67	3994.67	5272.67	3186.67
642	5824.33	4096.33	5136.33	4451.33	5691.33	3412.33
644	5881	4194	5345	4825	6255	3783
646	6140.33	4342.33	5626.33	5280.33	7013.33	4094.33
648	6613.33	4792.33	5922.33	6097.33	7769.33	4584.33
650	7285.33	5092.33	6612.33	6901.33	9044.33	5169.33
652	7705.33	5561.33	7069.33	7879.33	10178.3	5970.33
654	8393.67	5918.67	7596.67	8732.67	11224.7	6559.67
656	9146.33	6554.33	8426.33	9558.33	12395.3	7396.33
658	9519.33	7090.33	8909.33	10526.3	13632.3	8050.33
660	10103.3	7428.33	9341.33	11477.3	14633.3	8501.33
662	10802.7	7857.67	9609.67	11834.7	15428.7	9033.67
664	11089.7	7926.67	10085.7	12316.7	16146.7	9469.67
666	11217	7898	10195	12401	15926	9384
668	11194.3	7972.33	10254.3	12459.3	16159.3	9435.33
670	11235.7	8062.67	10145.7	12748.7	15741.7	9326.67
672	10738	7942	9670	12246	15540	9156
674	10490.7	7718.67	9397.67	11682.7	14868.7	8735.67
676	9644.67	6924.67	8794.67	10686.7	13850.7	8394.67
678	9035.67	6724.67	8298.67	10308.7	12981.7	7674.67
680	8494.33	6171.33	7815.33	9209.33	11970.3	7155.33
682	7941	5904	6982	8647	11095	6447
684	7245.33	5333.33	6554.33	7904.33	10011.3	6061.33
686	6631	4728	6075	7068	9132	5310
688	5937.33	4356.33	5195.33	6310.33	8398.33	4658.33
690	5326	3898	4812	5549	7453	4328
692	4769.67	3633.67	4398.67	5183.67	6656.67	3827.67
694	4366.67	3374.67	4112.67	4752.67	6203.67	3531.67
696	3992.67	2872.67	3502.67	4176.67	5523.67	3070.67
698	3880	2609	3372	3900	5138	2834
700	3330.33	2571.33	3170.33	3727.33	4569.33	2584.33
702	3053	2183	2893	3180	4191	2307
704	2926	2133	2682	3003	4033	2288
706	2657	1944	2433	2726	3626	2127
708	2553	1807	2201	2663	3332	1960
710	2307	1716	2153	2444	3250	1816
712	2219.67	1591.67	1942.67	2371.67	3112.67	1741.67
714	2143	1532	1983	2253	2954	1618
716	1992.33	1430.33	1936.33	2086.33	2901.33	1652.33
718	1925.67	1371.67	1767.67	2103.67	2652.67	1550.67
720	1842.33	1377.33	1669.33	2082.33	2663.33	1492.33
722	1810.67	1297.67	1647.67	1932.67	2564.67	1478.67
724	1786.33	1267.33	1530.33	1913.33	2492.33	1355.33
726	1716.33	1244.33	1537.33	1840.33	2319.33	1389.33
728	1647.33	1194.33	1459.33	1849.33	2332.33	1393.33
730	1614	1142	1420	1744	2293	1337
732	1521.67	1082.67	1403.67	1708.67	2304.67	1286.67
734	1537.33	1118.33	1353.33	1640.33	2207.33	1255.33
736	1521.67	1020.67	1360.67	1616.67	2091.67	1269.67
738	1394.33	1040.33	1272.33	1479.33	2040.33	1121.33
740	1356.67	960.667	1165.67	1483.67	1875.67	1098.67
742	1259	934	1183	1417	1878	1083
744	1194.33	806.333	1069.33	1349.33	1753.33	1056.33
746	1119	792	1047	1315	1548	861
748	1060	801	1057	1176	1576	844
750	989.667	793.667	934.667	1106.67	1414.67	827.667
752	940.667	657.667	847.667	1016.67	1336.67	813.667
754	940.667	621.667	782.667	929.667	1223.67	714.667
756	838	618	678	873	1158	675
758	760.333	543.333	712.333	833.333	1099.33	648.333
760	703.667	530.667	631.667	720.667	972.667	575.667
762	663.667	474.667	576.667	835.667	971.667	563.667
764	551	447	537	707	861	508
766	570.667	445.667	502.667	592.667	780.667	442.667
768	506	400	488	513	761	418
770	504	328	435	541	702	404
772	469	316	352	466	631	327
774	413	294	325	485	591	374
776	428.333	272.333	373.333	456.333	539.333	275.333
778	409.333	277.333	362.333	370.333	542.333	291.333
780	360	254	303	343	501	273
782	345.333	243.333	283.333	325.333	456.333	244.333
784	260	227	293	322	423	181
786	276.333	155.333	254.333	297.333	376.333	242.333
788	275	167	248	269	382	198
790	276.333	226.333	228.333	247.333	324.333	211.333
792	214.333	147.333	213.333	222.333	309.333	183.333
794	260	173	178	240	301	188
796	210.667	130.667	224.667	225.667	309.667	157.667
798	209.667	170.667	212.667	261.667	299.667	177.667
800	204.667	119.667	199.667	197.667	290.667	156.667

## Sheet: 5b
Wavelength [nm]	EGTA			Ca2+
550	565	592	583	396	365	367
552	833.333	815.333	777.333	506.333	563.333	562.333
554	1130	1112	1113	728	705	732
556	1353.67	1432.67	1369.67	933.667	921.667	954.667
558	1816.67	1796.67	1762.67	1194.67	1164.67	1215.67
560	2187.67	2287.67	2205.67	1471.67	1413.67	1442.67
562	2731.33	2648.33	2601.33	1780.33	1794.33	1818.33
564	3106.67	3054.67	3082.67	2000.67	2077.67	2052.67
566	3657.67	3600.67	3505.67	2356.67	2380.67	2374.67
568	3880.33	3947.33	3815.33	2577.33	2553.33	2570.33
570	4374	4260	4221	2803	2878	2944
572	4639.33	4717.33	4496.33	3040.33	3135.33	3155.33
574	4977.67	4957.67	4839.67	3291.67	3233.67	3311.67
576	5137.67	5139.67	5067.67	3367.67	3413.67	3413.67
578	5283	5402	5258	3604	3562	3594
580	5510.67	5437.67	5380.67	3696.67	3642.67	3674.67
582	5610.33	5638.33	5382.33	3735.33	3792.33	3726.33
584	5680	5566	5540	3659	3661	3805
586	5689.67	5542.67	5467.67	3778.67	3788.67	3823.67
588	5714.33	5655.33	5465.33	3716.33	3821.33	3797.33
590	5545	5629	5558	3770	3718	3716
592	5548	5476	5345	3712	3749	3688
594	5587.33	5448.33	5338.33	3703.33	3641.33	3662.33
596	5328	5233	5215	3588	3632	3522
598	5329.33	5244.33	5141.33	3602.33	3541.33	3515.33
600	5107.33	5086.33	4941.33	3422.33	3473.33	3510.33
602	4983	4984	4825	3374	3246	3320
604	4673.33	4858.33	4737.33	3170.33	3162.33	3280.33
606	4530.33	4603.33	4539.33	3123.33	3091.33	3114.33
608	4544	4443	4304	3022	3038	3003
610	4316.33	4355.33	4203.33	2905.33	2840.33	2917.33
612	4071	4164	4069	2784	2781	2810
614	3947.33	3941.33	3891.33	2655.33	2675.33	2735.33
616	3846.33	3666.33	3754.33	2572.33	2632.33	2601.33
618	3656.33	3677.33	3561.33	2434.33	2441.33	2505.33
620	3441.67	3411.67	3353.67	2255.67	2284.67	2324.67
622	3339	3373	3226	2263	2295	2307
624	3268.67	3235.67	3155.67	2158.67	2155.67	2213.67
626	3127.67	3061.67	2926.67	2055.67	2102.67	2072.67
628	2967.33	3014.33	2836.33	1946.33	2021.33	2006.33
630	2926	2881	2669	1893	1977	2040
632	2777.67	2776.67	2725.67	1974.67	1943.67	1927.67
634	2737.33	2677.33	2555.33	1886.33	1919.33	2000.33
636	2639.67	2611.67	2497.67	1914.67	1950.67	1927.67
638	2603.67	2638.67	2582.67	1958.67	1931.67	1957.67
640	2647.67	2612.67	2380.67	2040.67	2073.67	2128.67
642	2678.33	2703.33	2560.33	2323.33	2339.33	2319.33
644	2719	2821	2680	2482	2482	2555
646	2831.33	2963.33	2846.33	2768.33	2717.33	2920.33
648	3141.33	3087.33	2921.33	3238.33	3205.33	3271.33
650	3316.33	3278.33	3153.33	3635.33	3538.33	3486.33
652	3466.33	3646.33	3329.33	3976.33	3979.33	4092.33
654	3719.67	3815.67	3704.67	4466.67	4509.67	4414.67
656	3978.33	3978.33	3926.33	4937.33	4894.33	4865.33
658	4251.33	4210.33	4098.33	5239.33	5322.33	5216.33
660	4584.33	4470.33	4343.33	5674.33	5495.33	5730.33
662	4665.67	4595.67	4583.67	6051.67	6134.67	6002.67
664	4772.67	4895.67	4692.67	6258.67	6224.67	6366.67
666	4813	4845	4554	6425	6349	6457
668	4759.33	4644.33	4702.33	6245.33	6405.33	6354.33
670	4637.67	4793.67	4517.67	6345.67	6123.67	6372.67
672	4623	4554	4469	6254	6212	6188
674	4478.67	4440.67	4371.67	5791.67	5994.67	5912.67
676	4132.67	4224.67	3986.67	5562.67	5397.67	5480.67
678	3837.67	3920.67	3672.67	5122.67	5110.67	5267.67
680	3586.33	3687.33	3402.33	4847.33	4799.33	4816.33
682	3382	3311	3369	4455	4396	4375
684	3177.33	3065.33	3008.33	3934.33	4023.33	3989.33
686	2686	2782	2534	3555	3712	3595
688	2385.33	2550.33	2376.33	3135.33	3124.33	3152.33
690	2302	2258	2130	2784	2962	2916
692	2125.67	2071.67	1985.67	2552.67	2571.67	2634.67
694	1858.67	1828.67	1760.67	2443.67	2387.67	2276.67
696	1775.67	1724.67	1655.67	2176.67	2132.67	2104.67
698	1574	1587	1604	1933	1940	1958
700	1465.33	1473.33	1398.33	1789.33	1751.33	1702.33
702	1274	1390	1301	1569	1677	1612
704	1245	1275	1229	1540	1567	1489
706	1121	1179	1144	1493	1518	1395
708	1144	1044	1077	1292	1343	1318
710	1002	1057	991	1294	1227	1170
712	971.667	920.667	868.667	1212.67	1248.67	1193.67
714	942	883	952	1209	1131	1081
716	931.333	933.333	884.333	1123.33	1061.33	1170.33
718	902.667	818.667	782.667	990.667	1029.67	1056.67
720	851.333	873.333	820.333	1012.33	969.333	1014.33
722	829.667	818.667	840.667	1019.67	998.667	998.667
724	818.333	802.333	760.333	988.333	990.333	941.333
726	741.333	731.333	753.333	953.333	878.333	993.333
728	703.333	690.333	700.333	926.333	954.333	950.333
730	690	692	680	897	878	918
732	704.667	718.667	658.667	821.667	931.667	900.667
734	679.333	695.333	605.333	859.333	829.333	805.333
736	647.667	659.667	593.667	817.667	818.667	837.667
738	521.333	657.333	563.333	745.333	795.333	734.333
740	583.667	599.667	583.667	697.667	759.667	772.667
742	518	528	542	742	741	724
744	538.333	539.333	453.333	701.333	706.333	662.333
746	474	470	474	617	585	674
748	488	482	449	576	641	607
750	406.667	431.667	429.667	599.667	546.667	562.667
752	415.667	424.667	413.667	526.667	505.667	492.667
754	367.667	357.667	351.667	478.667	499.667	459.667
756	375	370	327	423	484	448
758	360.333	344.333	314.333	459.333	433.333	437.333
760	323.667	290.667	274.667	374.667	426.667	390.667
762	299.667	317.667	264.667	372.667	370.667	346.667
764	279	252	227	317	308	314
766	283.667	271.667	198.667	288.667	286.667	330.667
768	253	236	219	304	303	276
770	210	224	206	257	283	250
772	200	197	198	257	218	273
774	176	192	204	204	226	239
776	200.333	150.333	135.333	197.333	201.333	199.333
778	164.333	166.333	167.333	216.333	239.333	188.333
780	131	198	167	202	158	170
782	122.333	166.333	127.333	172.333	182.333	184.333
784	133	119	129	158	160	146
786	128.333	117.333	111.333	150.333	130.333	114.333
788	98	102	105	160	113	152
790	96.3333	97.3333	103.333	140.333	138.333	139.333
792	130.333	129.333	98.3333	130.333	132.333	140.333
794	103	105	116	107	115	121
796	101.667	84.6667	104.667	139.667	99.6667	103.667
798	136.667	114.667	99.6667	105.667	112.667	130.667
800	94.6667	93.6667	83.6667	91.6667	96.6667	116.667

## Sheet: 5c
Wavelength [nm]	EGTA			Ca2+
550	231	227	221	113	101	110
552	333.333	351.333	310.333	136.333	152.333	147.333
554	480	442	416	219	202	231
556	673.667	584.667	566.667	292.667	262.667	283.667
558	884.667	800.667	770.667	379.667	393.667	386.667
560	1063.67	1009.67	957.667	475.667	492.667	489.667
562	1399.33	1326.33	1268.33	606.333	595.333	611.333
564	1618.67	1588.67	1525.67	734.667	748.667	768.667
566	1994.67	1855.67	1900.67	879.667	909.667	925.667
568	2239.33	2234.33	2166.33	990.333	1111.33	1047.33
570	2552	2445	2384	1209	1171	1184
572	2934.33	2857.33	2646.33	1306.33	1375.33	1341.33
574	3248.67	3058.67	2975.67	1404.67	1459.67	1471.67
576	3509.67	3399.67	3247.67	1486.67	1528.67	1519.67
578	3723	3618	3368	1618	1630	1662
580	3944.67	3749.67	3535.67	1741.67	1828.67	1732.67
582	4028.33	3950.33	3773.33	1785.33	1787.33	1859.33
584	4314	4081	3881	1875	1905	1897
586	4261.67	4142.67	3935.67	1869.67	1850.67	1925.67
588	4395.33	4314.33	4070.33	1962.33	2008.33	1980.33
590	4579	4257	4085	1919	2048	2017
592	4610	4235	4059	1948	2024	2038
594	4417.33	4311.33	4186.33	1959.33	2017.33	1994.33
596	4600	4439	4163	1946	1985	2078
598	4582.33	4364.33	4046.33	1972.33	1971.33	2069.33
600	4490.33	4359.33	4123.33	1952.33	2004.33	1976.33
602	4448	4166	4017	1817	1948	1908
604	4377.33	4084.33	3959.33	1823.33	1888.33	1886.33
606	4251.33	4059.33	3920.33	1785.33	1920.33	1906.33
608	4208	3960	3728	1753	1774	1798
610	4061.33	3818.33	3702.33	1725.33	1806.33	1808.33
612	3952	3744	3639	1677	1784	1759
614	3830.33	3589.33	3455.33	1629.33	1648.33	1640.33
616	3646.33	3497.33	3453.33	1517.33	1566.33	1566.33
618	3707.33	3368.33	3204.33	1562.33	1538.33	1549.33
620	3347.67	3245.67	3141.67	1448.67	1513.67	1489.67
622	3284	3096	3064	1381	1406	1468
624	3157.67	3107.67	2905.67	1422.67	1450.67	1501.67
626	3190.67	2998.67	2744.67	1380.67	1402.67	1381.67
628	3023.33	2916.33	2806.33	1381.33	1370.33	1394.33
630	2983	2739	2750	1342	1409	1378
632	2838.67	2733.67	2631.67	1348.67	1489.67	1450.67
634	2843.33	2635.33	2489.33	1465.33	1559.33	1516.33
636	2771.67	2605.67	2443.67	1585.67	1593.67	1634.67
638	2850.67	2625.67	2458.67	1783.67	1855.67	1797.67
640	2948.67	2705.67	2459.67	2056.67	2010.67	2028.67
642	2936.33	2804.33	2572.33	2268.33	2347.33	2446.33
644	3042	2889	2714	2629	2766	2843
646	3101.33	3168.33	2945.33	3193.33	3210.33	3185.33
648	3352.33	3313.33	3080.33	3705.33	3821.33	3797.33
650	3842.33	3572.33	3360.33	4275.33	4547.33	4540.33
652	4021.33	3943.33	3546.33	5053.33	5221.33	5366.33
654	4298.67	4099.67	3775.67	5687.67	6039.67	6052.67
656	4558.33	4348.33	4117.33	6253.33	6703.33	6756.33
658	4971.33	4710.33	4424.33	7073.33	7424.33	7432.33
660	5093.33	5019.33	4591.33	7615.33	8086.33	8203.33
662	5446.67	5235.67	4797.67	8305.67	8603.67	8585.67
664	5661.67	5442.67	4994.67	8571.67	9064.67	9082.67
666	5608	5345	5033	8738	9302	9279
668	5573.33	5469.33	5068.33	8865.33	9289.33	9048.33
670	5531.67	5244.67	5041.67	8653.67	9153.67	9192.67
672	5188	5259	4753	8450	9111	8943
674	5133.67	5148.67	4721.67	8241.67	8564.67	8521.67
676	4873.67	4707.67	4222.67	7938.67	7997.67	7976.67
678	4445.67	4490.67	4036.67	7115.67	7594.67	7510.67
680	4202.33	4145.33	3786.33	6614.33	6891.33	6977.33
682	3996	3736	3462	5970	6323	6335
684	3502.33	3456.33	3292.33	5568.33	5867.33	5786.33
686	3372	3099	2751	5040	5183	5235
688	2971.33	2665.33	2642.33	4462.33	4552.33	4624.33
690	2765	2653	2263	4064	4127	4394
692	2477.67	2357.67	2179.67	3606.67	3733.67	3569.67
694	2193.67	2150.67	2040.67	3336.67	3506.67	3319.67
696	2032.67	2002.67	1786.67	2883.67	3062.67	3010.67
698	1885	1762	1698	2693	2727	2835
700	1775.33	1551.33	1400.33	2448.33	2464.33	2543.33
702	1611	1508	1325	2136	2215	2188
704	1506	1326	1271	1952	2195	2139
706	1406	1346	1181	1819	2043	1980
708	1299	1104	1123	1616	1829	1795
710	1225	1108	1014	1583	1739	1762
712	1156.67	1026.67	956.667	1520.67	1630.67	1629.67
714	1099	984	969	1481	1523	1497
716	1087.33	1033.33	936.333	1472.33	1573.33	1513.33
718	992.667	947.667	885.667	1316.67	1490.67	1463.67
720	991.333	955.333	871.333	1442.33	1452.33	1364.33
722	953.667	835.667	819.667	1351.67	1363.67	1379.67
724	875.333	858.333	804.333	1297.33	1351.33	1354.33
726	868.333	850.333	728.333	1224.33	1311.33	1273.33
728	895.333	850.333	766.333	1219.33	1299.33	1233.33
730	810	764	691	1179	1220	1317
732	773.667	767.667	634.667	1174.67	1265.67	1248.67
734	764.333	748.333	662.333	1189.33	1238.33	1210.33
736	749.667	710.667	602.667	1050.67	1190.67	1134.67
738	710.333	634.333	601.333	1022.33	1092.33	1105.33
740	694.667	689.667	601.667	982.667	1041.67	1059.67
742	613	552	555	957	1076	1044
744	622.333	526.333	528.333	814.333	937.333	999.333
746	586	551	508	888	908	868
748	546	521	481	868	911	909
750	537.667	471.667	429.667	783.667	790.667	792.667
752	471.667	438.667	454.667	602.667	714.667	752.667
754	480.667	407.667	393.667	640.667	681.667	650.667
756	427	447	323	589	674	623
758	365.333	380.333	373.333	600.333	591.333	610.333
760	370.667	393.667	314.667	537.667	577.667	565.667
762	356.667	357.667	357.667	485.667	534.667	499.667
764	327	314	233	471	414	418
766	311.667	299.667	332.667	399.667	465.667	443.667
768	236	247	218	343	373	412
770	218	245	216	386	348	333
772	251	258	247	358	390	331
774	244	201	213	287	334	337
776	232.333	196.333	191.333	268.333	328.333	292.333
778	185.333	204.333	147.333	291.333	272.333	288.333
780	199	191	150	219	208	251
782	172.333	135.333	150.333	253.333	240.333	229.333
784	180	143	97	228	234	232
786	133.333	138.333	140.333	179.333	172.333	218.333
788	104	139	94	166	189	174
790	131.333	120.333	109.333	184.333	153.333	202.333
792	131.333	138.333	104.333	206.333	182.333	175.333
794	116	110	98	132	170	160
796	104.667	116.667	86.6667	165.667	167.667	165.667
798	118.667	101.667	85.6667	192.667	161.667	162.667
800	100.667	120.667	106.667	169.667	143.667	132.667

## Sheet: 5d
Wavelength [nm]	EGTA			Ca2+
550	856	767	800	475	504	487
552	1197.33	1179.33	1213.33	657.333	740.333	695.333
554	1679	1603	1670	965	993	980
556	2309.67	2076.67	2213.67	1258.67	1306.67	1329.67
558	2965.67	2835.67	2923.67	1613.67	1732.67	1672.67
560	3721.67	3565.67	3669.67	2086.67	2151.67	2057.67
562	4686.33	4491.33	4511.33	2585.33	2734.33	2643.33
564	5372.67	5358.67	5330.67	3117.67	3201.67	3234.67
566	6461.67	6145.67	6305.67	3739.67	3898.67	3714.67
568	7139.33	7168.33	7257.33	4092.33	4298.33	4233.33
570	8274	7790	8115	4768	4847	4782
572	9038.33	8783.33	8908.33	5138.33	5339.33	5203.33
574	9588.67	9446.67	9643.67	5592.67	5658.67	5608.67
576	10363.7	9938.67	10354.7	5912.67	6091.67	6081.67
578	10985	10562	10955	6175	6451	6235
580	11549.7	11042.7	11171.7	6498.67	6665.67	6573.67
582	11845.3	11521.3	11693.3	6597.33	6898.33	6632.33
584	11813	11676	11957	6861	7080	6781
586	12202.7	11883.7	12192.7	6913.67	7019.67	7167.67
588	12445.3	11875.3	12246.3	6920.33	7088.33	7126.33
590	12403	12026	12300	6848	7316	7196
592	12236	12174	12353	7019	7214	7077
594	12418.3	12093.3	12306.3	6943.33	7078.33	7170.33
596	12249	11911	12243	6782	7007	6940
598	12052.3	11817.3	12028.3	6825.33	7025.33	6937.33
600	12178.3	11683.3	11843.3	6654.33	7067.33	6819.33
602	11557	11511	11661	6528	6895	6648
604	11629.3	11076.3	11299.3	6473.33	6614.33	6628.33
606	11154.3	10965.3	11045.3	6285.33	6461.33	6398.33
608	10893	10511	10604	6090	6298	6093
610	10457.3	10244.3	10329.3	6008.33	6115.33	5976.33
612	10190	9952	10195	5715	5969	5825
614	9898.33	9513.33	9783.33	5555.33	5707.33	5542.33
616	9500.33	9170.33	9376.33	5384.33	5549.33	5495.33
618	9251.33	8946.33	9030.33	5128.33	5272.33	5270.33
620	8753.67	8610.67	8644.67	5027.67	5115.67	5087.67
622	8549	8161	8509	4774	4907	4710
624	8144.67	7876.67	8139.67	4637.67	4741.67	4698.67
626	7837.67	7314.67	7649.67	4446.67	4701.67	4569.67
628	7495.33	7339.33	7429.33	4356.33	4605.33	4512.33
630	7238	6934	7232	4356	4432	4419
632	7069.67	6918.67	6977.67	4210.67	4429.67	4297.67
634	6814.33	6636.33	6714.33	4363.33	4394.33	4371.33
636	6541.67	6468.67	6688.67	4508.67	4441.67	4427.67
638	6601.67	6419.67	6485.67	4572.67	4849.67	4618.67
640	6462.67	6496.67	6552.67	4938.67	5033.67	4872.67
642	6602.33	6455.33	6730.33	5418.33	5538.33	5550.33
644	6891	6727	6835	6075	6178	5922
646	7056.33	6927.33	6976.33	6636.33	6771.33	6705.33
648	7610.33	7267.33	7347.33	7600.33	7830.33	7630.33
650	7880.33	7829.33	7929.33	8646.33	8542.33	8540.33
652	8396.33	8032.33	8579.33	9535.33	10064.3	9460.33
654	9189.67	8830.67	8901.67	10823.7	11200.7	10791.7
656	9540.33	9016.33	9446.33	11860.3	12190.3	12059.3
658	9857.33	9719.33	9940.33	12757.3	13200.3	13021.3
660	10536.3	9897.33	10384.3	14116.3	14501.3	14008.3
662	10998.7	10650.7	10861.7	14729.7	15114.7	14704.7
664	11292.7	10633.7	11026.7	15556.7	15737.7	15329.7
666	11306	10717	11087	15385	15696	15320
668	11117.3	10515.3	10908.3	15254.3	15618.3	15428.3
670	10913.7	10516.7	10769.7	15241.7	15584.7	15681.7
672	10710	10106	10354	14693	15487	14961
674	10090.7	9720.67	10155.7	14153.7	14500.7	14120.7
676	9674.67	9046.67	9474.67	13200.7	13815.7	13519.7
678	9037.67	8390.67	8793.67	12672.7	12868.7	12660.7
680	8261.33	8181.33	8298.33	11552.3	11879.3	11683.3
682	7837	7334	7547	10714	10773	10883
684	7065.33	6880.33	7079.33	9803.33	10407.3	9727.33
686	6396	6249	6630	8825	8845	8825
688	5935.33	5724.33	5772.33	7684.33	8164.33	7953.33
690	5300	5278	5266	6950	7174	6977
692	5048.67	4597.67	4766.67	6285.67	6616.67	6611.67
694	4378.67	4247.67	4380.67	5784.67	6084.67	5921.67
696	4047.67	3743.67	4004.67	5150.67	5348.67	5330.67
698	3682	3664	3650	4714	4953	4779
700	3537.33	3343.33	3387.33	4347.33	4408.33	4274.33
702	3081	2953	3067	4026	4158	4004
704	2957	2784	2851	3785	3911	3781
706	2658	2662	2747	3489	3686	3396
708	2670	2556	2564	3333	3378	3237
710	2400	2421	2340	3084	3184	3131
712	2344.67	2128.67	2271.67	2821.67	3048.67	2839.67
714	2142	2036	2074	2806	2808	2824
716	2035.33	2084.33	2084.33	2677.33	2753.33	2742.33
718	2076.67	2011.67	1976.67	2557.67	2649.67	2512.67
720	1822.33	1875.33	1954.33	2505.33	2610.33	2537.33
722	1832.67	1818.67	1816.67	2479.67	2559.67	2500.67
724	1785.33	1737.33	1819.33	2394.33	2408.33	2365.33
726	1690.33	1638.33	1754.33	2255.33	2384.33	2440.33
728	1625.33	1588.33	1620.33	2279.33	2177.33	2238.33
730	1671	1554	1555	2166	2230	2168
732	1565.67	1561.67	1549.67	2083.67	2119.67	2175.67
734	1529.33	1422.33	1495.33	2034.33	2071.33	1997.33
736	1477.67	1412.67	1415.67	1952.67	1995.67	1984.67
738	1367.33	1320.33	1319.33	1890.33	1872.33	1838.33
740	1318.67	1279.67	1351.67	1850.67	1883.67	1842.67
742	1314	1218	1208	1732	1800	1823
744	1154.33	1173.33	1144.33	1616.33	1652.33	1589.33
746	1085	1105	1107	1543	1597	1554
748	1066	1024	1082	1464	1528	1499
750	1001.67	997.667	1041.67	1355.67	1323.67	1334.67
752	873.667	858.667	902.667	1278.67	1239.67	1226.67
754	807.667	805.667	798.667	1165.67	1195.67	1192.67
756	846	785	819	1150	1148	1059
758	754.333	703.333	708.333	974.333	1063.33	1002.33
760	732.667	670.667	711.667	941.667	933.667	973.667
762	660.667	683.667	646.667	870.667	919.667	839.667
764	575	552	615	768	836	857
766	621.667	560.667	469.667	840.667	799.667	791.667
768	534	498	512	674	701	738
770	491	480	498	664	665	637
772	486	468	464	562	596	645
774	427	389	450	526	590	570
776	419.333	375.333	410.333	536.333	533.333	531.333
778	357.333	346.333	415.333	447.333	460.333	495.333
780	300	296	327	437	501	446
782	325.333	345.333	273.333	406.333	380.333	421.333
784	326	275	289	389	435	434
786	272.333	274.333	263.333	388.333	357.333	366.333
788	265	265	241	398	341	305
790	223.333	253.333	185.333	286.333	311.333	319.333
792	265.333	232.333	198.333	335.333	342.333	331.333
794	239	221	265	313	330	305
796	203.667	227.667	244.667	285.667	297.667	283.667
798	245.667	189.667	193.667	253.667	322.667	291.667
800	212.667	171.667	219.667	260.667	279.667	277.667

## Sheet: 5e
Wavelength [nm]	EGTA			Ca2+
560	1960.33	1497.33	1506.33	513.333	949.333	672.333
562	2620.33	2065.33	2080.33	759.333	1245.33	917.333
564	3512	2720	2657	906	1697	1200
566	4639.67	3497.67	3610.67	1219.67	2291.67	1550.67
568	6082.33	4643.33	4711.33	1661.33	2851.33	2049.33
570	7881.67	5802.67	6067.67	2016.67	3697.67	2638.67
572	9734.67	7196.67	7506.67	2565.67	4578.67	3276.67
574	11731.7	8856.67	9161.67	3152.67	5676.67	3926.67
576	13979	10470	11118	3663	6563	4612
578	16158	12375	12799	4285	7685	5380
580	18740.3	13796.3	14683.3	4897.33	8581.33	6049.33
582	20601.7	15310.7	16167.7	5487.67	9439.67	6857.67
584	22075	16657	17656	5862	10524	7455
586	23988	17690	18775	6173	11318	7851
588	24880	18524	19507	6409	11712	8254
590	25941.3	19128.3	20040.3	6768.33	12048.3	8426.33
592	26522.3	19578.3	20660.3	6806.33	12197.3	8640.33
594	26737.3	19771.3	20820.3	6983.33	12291.3	8594.33
596	26530.3	19645.3	20940.3	6796.33	12225.3	8561.33
598	26238.7	19349.7	20726.7	6727.67	12282.7	8417.67
600	25869	19073	20214	6651	12048	8244
602	25196.3	18545.3	19667.3	6352.33	11548.3	7982.33
604	24318.7	18193.7	19007.7	6193.67	11216.7	7714.67
606	23601	17398	18454	5915	10833	7627
608	23017	16733	18001	5713	10628	7367
610	22129	16305	17155	5593	10177	7186
612	20978	15457	16547	5290	9859	6813
614	20223	14991	15921	5062	9430	6440
616	19807.7	14609.7	15580.7	4940.67	9095.67	6419.67
618	18933	14158	14737	4769	8856	6064
620	18547.7	13622.7	14426.7	4670.67	8459.67	5804.67
622	17816	12935	13851	4453	8359	5668
624	17315.3	12715.3	13540.3	4269.33	8119.33	5501.33
626	16828.7	12416.7	13018.7	4140.67	7892.67	5437.67
628	16168.3	12069.3	12751.3	4014.33	7876.33	5212.33
630	15821.3	11578.3	12394.3	4189.33	7634.33	5339.33
632	15385	11465	12031	4006	7721	5341
634	14997	11057	11761	4133	7812	5378
636	14906	10970	11634	4204	8091	5475
638	14667.7	10963.7	11703.7	4489.67	8404.67	5693.67
640	14586	10847	11658	4618	9064	6031
642	14772.3	10944.3	11643.3	4821.33	9620.33	6503.33
644	15006	11187	11861	5211	10389	6994
646	15198	11455	12258	6023	11764	7783
648	15971.3	11631.3	12474.3	6554.33	13166.3	8760.33
650	16099.7	12419.7	12996.7	7377.67	14524.7	9663.67
652	16941.3	12559.3	13675.3	8069.33	16242.3	10755.3
654	17710.7	13305.7	14198.7	8847.67	17861.7	11888.7
656	18294.7	13939.7	14767.7	9709.67	19759.7	12991.7
658	18734.3	14179.3	15286.3	10588.3	21207.3	14106.3
660	19058.7	14644.7	15799.7	11410.7	22932.7	14957.7
662	19614.7	15011.7	16015.7	11718.7	23921.7	15854.7
664	20285.7	15126.7	16474.7	12220.7	24651.7	16418.7
666	19967.3	15001.3	16147.3	12545.3	24868.3	16293.3
668	19890.3	14855.3	16156.3	12520.3	25011.3	16468.3
670	19238	14885	15752	12188	24756	15883
672	18863.7	14191.7	15573.7	11791.7	24110.7	15848.7
674	17945	13566	14903	11181	23284	15217
676	17272.7	13252.7	14161.7	10784.7	22137.7	14571.7
678	16036	12417	13229	10151	20447	13554
680	14809.3	11262.3	12247.3	9192.33	18976.3	12206.3
682	13970.3	10728.3	11516.3	8648.33	17755.3	11567.3
684	12525.7	9949.67	10472.7	7605.67	16118.7	10603.7
686	11940.7	8926.67	9749.67	6956.67	14421.7	9464.67
688	10784.7	8236.67	9032.67	6312.67	13054.7	8495.67
690	10002	7423	8148	5837	11889	7652
692	9101	6776	7447	5047	10686	7102
694	8645.67	6423.67	6921.67	4819.67	9817.67	6517.67
696	7772.33	5815.33	6453.33	4282.33	8789.33	5688.33
698	7309	5402	5812	3965	8207	5348
700	6686.67	4925.67	5434.67	3681.67	7591.67	4873.67
702	6385.33	4679.33	5201.33	3266.33	6883.33	4425.33
704	5712.33	4308.33	4925.33	3085.33	6291.33	3968.33
706	5452.67	4104.67	4536.67	2818.67	6064.67	3859.67
708	5224.67	3795.67	4063.67	2740.67	5498.67	3669.67
710	4660	3576	3934	2469	5326	3390
712	4477.33	3514.33	3783.33	2393.33	5035.33	3228.33
714	4209	3251	3366	2228	4813	3056
716	4093.67	3030.67	3443.67	2231.67	4547.67	2973.67
718	3847	2913	3157	2128	4277	2900
720	3752.67	2777.67	3157.67	2048.67	4273.67	2796.67
722	3730.33	2748.33	3059.33	1974.33	4171.33	2721.33
724	3476.67	2604.67	2834.67	1969.67	4128.67	2667.67
726	3290.67	2587.67	2769.67	1929.67	3974.67	2613.67
728	3240.33	2412.33	2608.33	1855.33	3858.33	2338.33
730	3103.67	2368.67	2459.67	1730.67	3595.67	2384.67
732	2950	2309	2457	1703	3615	2313
734	2929	2171	2435	1778	3332	2220
736	2762	2065	2212	1604	3260	2189
738	2685	2006	2195	1539	3149	2133
740	2417.67	1852.67	2038.67	1428.67	3027.67	1936.67
742	2379.67	1842.67	1934.67	1413.67	2919.67	1894.67
744	2306	1787	1842	1350	2804	1835
746	2158.67	1668.67	1772.67	1247.67	2582.67	1655.67
748	2116.67	1521.67	1677.67	1201.67	2385.67	1571.67
750	1861	1392	1574	1067	2280	1430
752	1663	1337	1431	1018	2181	1400
754	1634.33	1215.33	1404.33	946.333	2083.33	1277.33
756	1489.33	1177.33	1209.33	870.333	1941.33	1233.33
758	1439	1136	1211	834	1625	1106
760	1413	996	1160	761	1620	939
762	1258.67	889.667	1077.67	681.667	1504.67	911.667
764	1266.33	895.333	984.333	632.333	1367.33	922.333
766	1066	802	908	626	1235	871
768	1045	808	865	574	1127	742
770	880.667	698.667	817.667	512.667	1067.67	701.667
772	846.667	734.667	780.667	539.667	1035.67	663.667
774	898.667	602.667	730.667	473.667	1001.67	622.667
776	821	569	665	391	914	612
778	749	522	572	381	863	535
780	659.667	541.667	550.667	376.667	803.667	485.667
782	664	436	610	328	699	465
784	621.667	440.667	557.667	346.667	639.667	405.667
786	591.333	438.333	550.333	292.333	692.333	417.333
788	551.667	390.667	480.667	284.667	629.667	372.667
790	511.667	422.667	419.667	280.667	555.667	357.667
792	454	347	332	239	475	341
794	435	356	406	221	467	326
796	470.333	384.333	380.333	246.333	480.333	320.333
798	454.667	330.667	345.667	181.667	515.667	331.667
800	407.333	292.333	345.333	207.333	457.333	287.333
792
794
796
798
800

## Sheet: 5f
Wavelength [nm]	EGTA			Ca2+
570	415.333	419.333	412.333	297.333	302.333	278.333
572	568.333	561.333	570.333	386.333	388.333	387.333
574	757	760	751	501	522	495
576	975	938	1012	662	696	673
578	1329.67	1261.67	1276.67	919.667	888.667	914.667
580	1677.33	1635.33	1674.33	1163.33	1164.33	1153.33
582	2202.33	2127.33	2060.33	1512.33	1506.33	1561.33
584	2767.67	2698.67	2679.67	1923.67	1844.67	1980.67
586	3538.67	3429.67	3340.67	2420.67	2400.67	2412.67
588	4142	4139	3961	2982	2866	2932
590	5045.67	4943.67	4859.67	3615.67	3492.67	3596.67
592	5962.67	5684.67	5809.67	4133.67	4117.67	4226.67
594	6853.33	6649.33	6712.33	4795.33	4722.33	4797.33
596	7830.33	7694.33	7703.33	5485.33	5439.33	5417.33
598	8588	8292	8285	6011	5991	6054
600	9355	9126	9076	6554	6401	6620
602	10168	9778	9723	7074	6981	7044
604	10697.3	10313.3	10208.3	7246.33	7353.33	7373.33
606	10995	10624	10638	7654	7743	7747
608	11327.3	10751.3	10987.3	7666.33	7830.33	7803.33
610	11449.7	10841.7	11055.7	7840.67	7838.67	8009.67
612	11421.3	11033.3	10841.3	7739.33	7760.33	7748.33
614	11058.3	10782.3	10898.3	7680.33	7727.33	7593.33
616	10859	10457	10514	7566	7470	7514
618	10552.3	10091.3	10251.3	7192.33	7247.33	7292.33
620	10066	9677	9915	6987	7007	6988
622	9922	9318	9352	6658	6602	6601
624	9462	8982	9019	6433	6532	6598
626	9141	8741	8788	6203	6372	6286
628	8498	8272	8354	6166	6077	6034
630	8345	8106	7969	5947	6087	6245
632	8269.67	7743.67	7735.67	5990.67	6028.67	6036.67
634	8077.33	7634.33	7587.33	5947.33	6012.33	6129.33
636	8010.67	7623.67	7741.67	6241.67	6161.67	6222.67
638	7950	7576	7657	6538	6492	6577
640	8106	7669	7703	6774	7027	7007
642	8314.33	7871.33	7902.33	7625.33	7655.33	7755.33
644	8713.67	8265.67	8518.67	8614.67	8427.67	8469.67
646	9067.33	8751.33	8867.33	9586.33	9550.33	9657.33
648	10018	9452	9433	10828	11147	10980
650	10650.3	10002.3	10207.3	12132.3	12340.3	12429.3
652	11571.3	11050.3	10860.3	14017.3	13995.3	14229.3
654	12320	12118	11719	15522	15658	15784
656	13226.3	12709.3	12595.3	17000.3	17185.3	17387.3
658	13954.7	13134.7	13245.7	18913.7	19027.7	19431.7
660	15028	14103	14040	20244	20543	20569
662	15393.3	14988.3	14474.3	21502.3	21576.3	21700.3
664	15653.7	15237.7	14867.7	22157.7	21841.7	22644.7
666	15842.3	15214.3	14996.3	22702.3	22603.3	23127.3
668	15945.3	15173.3	15140.3	22404.3	22913.3	22374.3
670	15697	14667	15217	22452	22258	22939
672	15265.7	14560.7	14844.7	21754.7	22041.7	21662.7
674	15058.3	14212.3	14208.3	20946.3	20905.3	21402.3
676	14273.3	13336.3	13560.3	19874.3	19731.3	20013.3
678	13336.7	12365.7	12710.7	18614.7	18529.7	18631.7
680	12282	11849	11880	17128	16971	16877
682	11695.3	11038.3	11275.3	15982.3	16060.3	16089.3
684	10530.3	10009.3	9953.33	14297.3	14430.3	14756.3
686	9561.67	9203.67	9305.67	12807.7	13329.7	13073.7
688	8952.67	8237.67	8558.67	11615.7	12035.7	11876.7
690	7901.67	7745.67	7592.67	10668.7	10722.7	10639.7
692	7329.33	7016.33	7027.33	9489.33	10023.3	9538.33
694	6723.33	6309.33	6505.33	8701.33	8842.33	8767.33
696	6276	5879	6086	8004	8350	7958
698	5653.33	5352.33	5493.33	7264.33	7192.33	7254.33
700	5217.33	5153.33	5100.33	6686.33	6776.33	6862.33
702	4836	4784	4722	6347	6223	6287
704	4648.33	4321.33	4391.33	5649.33	5530.33	5707.33
706	4255.67	4157.67	4441.67	5488.67	5329.67	5175.67
708	4170.67	3769.67	3865.67	5004.67	5046.67	5077.67
710	3924	3687	3701	4745	4668	4771
712	3671.67	3294.67	3491.67	4588.67	4525.67	4606.67
714	3451.33	3316.33	3378.33	4227.33	4265.33	4318.33
716	3313.67	3116.67	3315.67	4159.67	4244.67	4072.67
718	3144.67	2950.67	3005.67	3896.67	3932.67	3981.67
720	3007.67	2873.67	3057.67	3799.67	3915.67	3924.67
722	2898.67	2844.67	2807.67	3619.67	3772.67	3847.67
724	2802.67	2715.67	2760.67	3606.67	3636.67	3842.67
726	2798.67	2647.67	2725.67	3584.67	3438.67	3503.67
728	2655.67	2535.67	2630.67	3556.67	3557.67	3592.67
730	2661	2543	2521	3371	3439	3447
732	2505.33	2388.33	2354.33	3322.33	3339.33	3349.33
734	2368.67	2339.67	2325.67	3177.67	3273.67	3272.67
736	2387.33	2277.33	2191.33	3102.33	3040.33	3058.33
738	2225.33	2178.33	2160.33	2984.33	2950.33	3044.33
740	2119.33	1933.33	2003.33	2837.33	2804.33	2764.33
742	2124.67	2022.67	1917.67	2689.67	2747.67	2716.67
744	1898.67	1884.67	1946.67	2567.67	2517.67	2573.67
746	1863	1773	1853	2479	2409	2488
748	1744	1677	1683	2239	2240	2346
750	1611.33	1596.33	1616.33	2194.33	2115.33	2065.33
752	1613.33	1550.33	1527.33	2024.33	1946.33	1987.33
754	1477.33	1363.33	1333.33	1893.33	1851.33	1799.33
756	1377.67	1258.67	1239.67	1721.67	1711.67	1733.67
758	1284.33	1188.33	1277.33	1633.33	1672.33	1657.33
760	1241.67	1237.67	1187.67	1608.67	1504.67	1504.67
762	1163.67	1088.67	1112.67	1464.67	1419.67	1387.67
764	1044	972	1036	1284	1366	1315
766	997.333	961.333	925.333	1213.33	1227.33	1264.33
768	814.667	869.667	905.667	1170.67	1093.67	1183.67
770	821	804	914	1079	1025	1039
772	806	759	781	979	953	1015
774	820	732	702	916	917	900
776	701	622	644	804	898	818
778	665	657	636	788	740	803
780	593.667	622.667	557.667	678.667	692.667	738.667
782	588	570	557	726	661	645
784	591	491	526	616	671	599
786	457.333	462.333	531.333	614.333	604.333	618.333
788	475.667	494.667	422.667	580.667	596.667	675.667
790	518	472	517	534	566	579
792	443.667	399.667	412.667	515.667	516.667	545.667
794	428	416	464	513	474	501
796	384.333	357.333	408.333	488.333	507.333	449.333
798	375.333	399.333	416.333	435.333	415.333	432.333
800	366.667	343.667	350.667	467.667	466.667	482.667

## Sheet: 5g
Wavelength [nm]	ChemoRuby2			ChemoRuby2+SiR
560	3938	3892	3876	376	367	353
562	4899	4747	4924	418	479	423
564	5835	5826	5971	498	551	513
566	7137	6915	7136	624	653	603
568	8229	8125	8195	720	758	678
570	9315	9125	9348	788	824	797
572	10260	10439	10318	869	900	863
574	11102	11157	11520	945	976	976
576	12270	12415	12261	967	1069	1000
578	12982	13000	12879	1083	1095	1057
580	13710	13728	13633	1142	1180	1150
582	14314	13952	14143	1148	1226	1183
584	14570	14602	14736	1232	1272	1233
586	14931	15066	15098	1229	1321	1267
588	15417	15260	15114	1293	1355	1271
590	15486	15424	15442	1264	1371	1340
592	15804	15666	15652	1278	1368	1312
594	15506	15546	15611	1233	1368	1306
596	15736	15592	15521	1288	1336	1281
598	15507	15503	15649	1279	1335	1314
600	15283	15213	15170	1235	1340	1261
602	14835	15070	14998	1292	1321	1271
604	14879	14773	14516	1240	1263	1219
606	14504	14317	14426	1189	1283	1239
608	14140	14044	14002	1207	1259	1185
610	13856	13634	13580	1155	1240	1177
612	13214	13310	13362	1174	1174	1146
614	13008	12722	12787	1139	1231	1140
616	12434	12311	12405	1184	1166	1131
618	11903	12046	11869	1106	1162	1120
620	11387	11545	11494	1110	1169	1109
622	11105	11045	10959	1090	1117	1126
624	10579	10564	10483	1102	1204	1109
626	10196	10111	10213	1204	1248	1197
628	9596	9648	9451	1224	1408	1280
630	9291	9338	9211	1383	1475	1383
632	8764	8641	8676	1542	1646	1563
634	8352	8511	8341	1834	1987	1908
636	7984	7955	8052	2182	2271	2131
638	7570	7734	7548	2551	2734	2625
640	7325	7107	7139	3212	3414	3238
642	7026	6898	6872	3976	4425	4186
644	6503	6555	6629	4969	5453	5043
646	6382	6355	6097	6124	6500	6116
648	6101	6094	5943	7423	7770	7547
650	5768	5721	5530	8971	9441	9177
652	5366	5377	5342	10656	11094	10840
654	5161	5176	5161	12214	12629	12204
656	4919	4915	4820	13864	14527	13970
658	4668	4739	4442	15611	15853	15696
660	4340	4309	4237	17015	17733	16707
662	4154	4174	4041	18084	18921	17886
664	3932	3917	3798	18550	19626	18872
666	3784	3665	3689	19284	20020	19294
668	3509	3483	3537	18901	20293	19341
670	3344	3303	3322	18799	19632	18928
672	3251	3291	3172	18386	19364	18704
674	3139	3032	3036	17579	18025	17801
676	2887	2858	2904	16661	17655	16357
678	2678	2767	2769	15496	16137	15585
680	2624	2562	2511	14420	14790	14408
682	2523	2516	2486	13045	13325	13125
684	2243	2378	2437	11913	12269	11996
686	2272	2224	2192	10593	11124	10924
688	2127	2164	2116	9413	9822	9556
690	1956	1932	1910	8478	8884	8501
692	1854	1836	1825	7598	7726	7813
694	1760	1793	1789	7000	7139	7166
696	1640	1611	1648	6368	6240	6166
698	1530	1589	1531	5670	5786	5702
700	1552	1493	1469	5133	5265	5304
702	1397	1426	1477	4700	4865	4761
704	1327	1358	1411	4314	4527	4410
706	1206	1289	1260	4080	4311	4027
708	1139	1248	1188	3730	3918	3790
710	1156	1094	1127	3595	3741	3710
712	1090	1032	1046	3528	3531	3445
714	1002	1030	1009	3105	3416	3348
716	961	945	969	3155	3300	3201
718	911	856	879	3083	3149	3075
720	803	824	909	2839	3125	2981
722	796	779	779	2871	2954	2981
724	739	776	714	2841	2987	2836
726	677	718	729	2733	2878	2761
728	632	671	670	2739	2780	2787
730	606	623	585	2636	2681	2567
732	551	558	561	2552	2690	2628
734	524	518	566	2444	2598	2501
736	527	535	521	2444	2548	2403
738	446	523	464	2329	2394	2306
740	411	470	444	2239	2316	2291
742	431	448	461	2116	2190	2106
744	397	411	430	1969	2140	2025
746	400	400	354	1849	1931	1803
748	368	358	345	1805	1921	1865
750	358	335	367	1632	1650	1707
752	324	315	317	1558	1510	1653
754	299	291	308	1498	1458	1428
756	278	287	304	1249	1356	1334
758	300	264	277	1254	1304	1203
760	277	245	280	1156	1178	1185
762	266	236	228	1066	1087	1041
764	254	246	223	944	1015	983
766	233	244	203	921	943	882
768	223	241	242	846	816	856
770	212	216	198	739	780	769
772	202	179	159	732	713	750
774	212	190	176	650	655	658
776	195	169	161	601	688	573
778	162	155	167	571	573	583
780	149	161	145	515	532	541
782	152	165	140	497	539	510
784	143	132	176	469	454	477
786	107	156	158	455	480	488
788	141	148	136	433	423	410
790	117	147	141	401	394	397
792	126	152	116	362	391	357
794	122	121	151	370	358	346
796	115	124	112	345	338	333
798	103	104	106	337	317	331
800	119	120	87	332	355	301

## Sheet: 5h
Wavelength [nm]	0 uM			39 uM
530	0.31569	0.329744	0.344246	0.259544	0.261837	0.282862
532	0.388658	0.38854	0.414066	0.325769	0.31898	0.344831
534	0.455577	0.486003	0.507161	0.389462	0.386633	0.405021
536	0.565406	0.592922	0.637425	0.473023	0.465306	0.474007
538	0.658885	0.698156	0.769991	0.547137	0.546837	0.565033
540	0.764272	0.82202	0.883376	0.647156	0.649082	0.664954
542	0.879868	0.945511	1.00341	0.735099	0.726837	0.757857
544	0.992533	1.06732	1.15712	0.816323	0.815204	0.848488
546	1.10217	1.14587	1.23547	0.921017	0.87602	0.946136
548	1.18403	1.25606	1.33708	0.973899	0.951224	0.993576
550	1.26229	1.33957	1.4208	1.01461	1.01296	1.05139
552	1.30454	1.39098	1.50205	1.06632	1.07653	1.09626
554	1.31966	1.43629	1.55124	1.1081	1.10663	1.13016
556	1.33989	1.41532	1.58312	1.13479	1.10633	1.1607
558	1.34773	1.43123	1.55311	1.11843	1.08888	1.18274
560	1.31824	1.41841	1.52481	1.07587	1.11663	1.11188
562	1.27401	1.37356	1.50034	1.09038	1.08837	1.12107
564	1.25331	1.33208	1.4364	1.05103	1.06122	1.06948
566	1.23478	1.28892	1.34987	1.03964	1.02214	1.0505
568	1.17278	1.26402	1.34237	0.986073	1.0001	1.03993
570	1.14471	1.19427	1.27425	0.976919	0.981531	0.996738
572	1.10614	1.12452	1.17135	0.962894	0.946224	0.976972
574	1.06389	1.1087	1.16709	0.941566	0.956837	0.98814
576	1.02788	1.08857	1.0821	0.952182	0.935612	0.955228
578	1.01125	1.06095	1.1006	0.944683	0.930612	0.930915
580	0.990359	1.04082	1.06309	0.924036	0.913163	0.925381
582	0.963138	1.02181	1.03103	0.931145	0.922857	0.948409
584	0.961437	1.00552	1.01125	0.903779	0.916122	0.943171
586	0.955104	1.00871	1.01015	0.947117	0.940102	0.941688
588	0.964839	1.01826	1.00401	0.971562	0.962653	0.954339
590	1	1	1	1	1	1
592	0.9931	1.04869	1.03478	1.04305	1.05776	1.04803
594	1.02902	1.05468	1.02421	1.0857	1.07561	1.10219
596	1.07628	1.13014	1.1	1.16887	1.12286	1.13184
598	1.08459	1.12789	1.09497	1.20043	1.17194	1.18699
600	1.13336	1.15701	1.126	1.25847	1.24143	1.24886
602	1.16559	1.19839	1.12362	1.31895	1.27684	1.30223
604	1.2051	1.23462	1.15797	1.38206	1.31735	1.30559
606	1.23157	1.25962	1.17238	1.42335	1.35306	1.34117
608	1.19868	1.24876	1.15644	1.40914	1.36071	1.3392
610	1.1759	1.23771	1.15644	1.41907	1.35429	1.34918
612	1.19556	1.19848	1.14356	1.3842	1.36122	1.33495
614	1.15775	1.18837	1.11159	1.32733	1.27684	1.32012
616	1.10312	1.16281	1.06437	1.27474	1.23306	1.24728
618	1.03951	1.07911	1.00793	1.25068	1.20133	1.21022
620	0.989509	1.00103	0.926002	1.17696	1.11959	1.13837
622	0.898015	0.959367	0.869139	1.08366	1.03684	1.02935
624	0.858885	0.895984	0.814152	0.992988	0.973878	0.992291
626	0.820416	0.815841	0.770503	0.926665	0.904592	0.907689
628	0.723535	0.752083	0.715175	0.86531	0.850714	0.807966
630	0.686578	0.700683	0.640665	0.769186	0.787245	0.759142
632	0.63327	0.641887	0.602217	0.735002	0.734388	0.704388
634	0.593667	0.605374	0.555925	0.663031	0.66602	0.650326
636	0.531569	0.573542	0.528048	0.637515	0.618061	0.592607
638	0.515217	0.522142	0.468116	0.575769	0.575102	0.564143
640	0.450473	0.485535	0.457374	0.520549	0.521633	0.536964
642	0.44603	0.445932	0.427451	0.506233	0.488469	0.478158
644	0.413327	0.434604	0.407161	0.461141	0.475306	0.450682
646	0.395558	0.401648	0.380904	0.441469	0.425612	0.432694
648	0.375142	0.379646	0.35942	0.406895	0.399796	0.402945
650	0.353781	0.364292	0.325916	0.396961	0.368776	0.378336
652	0.328544	0.324033	0.306905	0.378847	0.37551	0.362621
654	0.319187	0.321412	0.303751	0.361219	0.353163	0.352639
656	0.297164	0.307649	0.289429	0.338527	0.32602	0.323681
658	0.272684	0.274132	0.264962	0.331808	0.310408	0.306187
660	0.265123	0.27048	0.250639	0.297526	0.309592	0.298972
662	0.247448	0.265425	0.235379	0.291683	0.287653	0.291164
664	0.244707	0.2467	0.229497	0.271036	0.277653	0.269223
666	0.236484	0.242019	0.231458	0.259349	0.245204	0.262601
668	0.214367	0.228256	0.214578	0.243085	0.247143	0.252125
670	0.221267	0.21131	0.200597	0.227698	0.235204	0.238387
672	0.20983	0.220485	0.186871	0.235684	0.22051	0.226823
674	0.177977	0.199326	0.183205	0.227892	0.226531	0.2203
676	0.186578	0.189963	0.171952	0.215037	0.203163	0.207452
678	0.16966	0.175639	0.163086	0.189618	0.192857	0.191441
680	0.1638	0.162063	0.149105	0.18319	0.193878	0.172168
682	0.153781	0.152327	0.140835	0.179879	0.180204	0.166535
684	0.14225	0.142122	0.125746	0.165368	0.164694	0.157541
686	0.140737	0.137721	0.122933	0.141215	0.155612	0.149634
688	0.13034	0.119745	0.121654	0.145111	0.127449	0.139059
690	0.12155	0.12218	0.105456	0.130892	0.126939	0.127397
692	0.11569	0.102331	0.100597	0.12836	0.125612	0.120281
694	0.10586	0.106544	0.098124	0.114044	0.112653	0.104764
696	0.097543	0.090254	0.085251	0.120958	0.107653	0.104961
698	0.091966	0.092126	0.083802	0.103818	0.099184	0.092508
700	0.081002	0.088007	0.079028	0.09106	0.090918	0.094386
702	0.076465	0.077521	0.078005	0.094468	0.093878	0.08895
704	0.075992	0.081921	0.070247	0.077425	0.07551	0.076497
706	0.069754	0.070312	0.061893	0.076938	0.078673	0.079166
708	0.060775	0.065911	0.06087	0.07947	0.069694	0.070765
710	0.060113	0.062166	0.05422	0.067783	0.065306	0.059992
712	0.053592	0.057579	0.057545	0.065056	0.066327	0.056039
714	0.050378	0.055426	0.043649	0.060771	0.058367	0.056928
716	0.043573	0.048216	0.048508	0.053078	0.053265	0.054556
718	0.045274	0.049995	0.048423	0.051909	0.044898	0.050109
720	0.041399	0.045127	0.040494	0.043046	0.04602	0.054556
722	0.036957	0.044846	0.043478	0.050156	0.043367	0.042894
724	0.038941	0.040071	0.036232	0.050156	0.043673	0.03815
726	0.036484	0.038667	0.03376	0.040417	0.04449	0.038545
728	0.033176	0.032675	0.033504	0.036521	0.04102	0.033307
730	0.032798	0.038011	0.030435	0.041975	0.036531	0.034987
732	0.029395	0.030428	0.029753	0.032333	0.033367	0.038743
734	0.029962	0.027432	0.028048	0.028243	0.036939	0.032615
736	0.025709	0.031551	0.028303	0.032333	0.031735	0.035185
738	0.024291	0.028181	0.026002	0.028535	0.030306	0.032417
740	0.029112	0.02247	0.021569	0.030775	0.027959	0.029354
742	0.026276	0.026589	0.024041	0.026003	0.027449	0.024313
744	0.025614	0.024061	0.020972	0.027951	0.02898	0.027772
746	0.020132	0.021908	0.016965	0.02912	0.025102	0.025598
748	0.022401	0.018818	0.020972	0.021815	0.027245	0.023424
750	0.019565	0.024342	0.017647	0.019381	0.025306	0.020261
752	0.01862	0.019287	0.018329	0.02201	0.022143	0.020261
754	0.017391	0.018912	0.014834	0.021231	0.021633	0.020063
756	0.01569	0.017133	0.017391	0.018017	0.020102	0.019668
758	0.014367	0.016197	0.016113	0.016654	0.020816	0.015813
760	0.014556	0.013482	0.012447	0.018115	0.014796	0.017494
762	0.014556	0.017976	0.01509	0.014024	0.017755	0.017494
764	0.015406	0.01292	0.011509	0.011297	0.016837	0.015517
766	0.012382	0.013014	0.010571	0.015777	0.013163	0.018877
768	0.014178	0.011235	0.011679	0.015095	0.014796	0.01275
770	0.010019	0.015916	0.012447	0.012563	0.014388	0.01018
772	0.010397	0.013295	0.009633	0.013732	0.011429	0.012848
774	0.014272	0.012265	0.011765	0.014316	0.011429	0.013343
776	0.010775	0.008894	0.008951	0.0112	0.012449	0.012453
778	0.009357	0.00749	0.008099	0.011589	0.013469	0.012552
780	0.008696	0.013669	0.009804	0.01081	0.013776	0.010872
782	0.009641	0.007958	0.007161	0.008668	0.011224	0.009192
784	0.006144	0.007677	0.007502	0.012076	0.009592	0.010575
786	0.00775	0.009175	0.009719	0.009252	0.009082	0.009389
788	0.009168	0.007115	0.00682	0.009642	0.010102	0.008796
790	0.007561	0.007958	0.007246	0.009057	0.008878	0.011959
792	0.005482	0.008145	0.007502	0.009642	0.00898	0.007808
794	0.007089	0.005711	0.004689	0.009349	0.007551	0.007215
796	0.005104	0.006928	0.005712	0.007012	0.00949	0.008006
798	0.009263	0.005056	0.00665	0.008473	0.00602	0.00593
800	0.006333	0.004775	0.006564	0.009836	0.01051	0.005831
