# Supplementary material for: A general method for the development of multicolor biosensors with large dynamic ranges
Source: Nat Chem Biol. 2023 Jun 8;19(9):1147–57. doi: 10.1038/s41589-023-01350-1 (PMC10449634; doi:10.1038/s41589-023-01350-1)
Supplement: Supplementary file 3 — Source data for Supplementary figures. [file 41589_2023_1350_MOESM3_ESM.zip › Hilbot_SI_SD/Hiblot_Source_Data_Supplementary_Figure_6.xlsx]

## Sheet: 6a
Time [sec]	FRET/ECFP
0	1.8445	1.846	1.754	1.813	2.039	1.756	1.726	1.797
1.636	1.78251	1.791	1.77	1.789	2.024	1.843	1.741	1.838
3.273	1.79416	1.912	1.78	1.778	2.058	1.916	1.928	1.979
4.909	1.94225	1.903	1.891	1.798	1.971	1.712	1.893	1.967
6.546	1.88697	1.789	1.77	1.85	1.993	1.796	1.746	1.8
8.182	1.91193	1.807	1.811	1.846	2.018	1.834	1.784	1.931
9.818	1.79437	1.862	1.772	1.837	1.97	1.842	1.91	1.794
11.46	1.81844	1.862	1.807	1.852	2.047	1.754	1.83	1.927
13.09	1.83863	1.825	1.813	1.838	2.055	1.772	1.774	1.648
14.73	1.86493	1.863	1.786	1.735	2.059	1.854	1.75	1.844
16.36	1.79297	1.873	1.776	1.851	2.079	1.811	1.818	1.834
18	1.90294	1.91	1.805	1.851	2.062	1.739	1.847	1.784
19.64	1.85199	1.862	1.784	1.76	1.924	1.894	1.749	1.875
21.27	1.85103	1.889	1.76	1.763	2.102	1.757	1.828	1.783
22.91	1.91384	1.837	1.852	1.837	2.099	1.923	1.649	1.819
24.55	1.94944	1.828	1.827	1.811	2.118	1.861	1.931	1.835
26.18	1.84996	1.885	1.843	1.846	2.145	1.899	1.821	1.836
27.82	1.85299	1.888	1.758	1.771	2.199	1.791	1.784	1.644
29.46	1.89498	1.847	1.774	1.751	2.17	1.768	1.926	1.766
31.09	1.85064	1.929	1.795	1.778	2.165	1.817	1.748	1.872
32.73	1.81328	1.816	1.78	1.775	2.074	1.861	1.944	1.762
34.36	1.8381	1.859	1.849	1.804	2.137	1.77	1.721	1.702
36	1.88582	1.911	1.779	1.789	2.081	1.8	1.78	1.744
37.64	1.87584	1.918	1.832	1.708	2.132	1.805	1.813	1.992
39.27	1.8913	1.935	1.783	1.77	2.131	1.772	1.721	1.833
40.91	1.88767	1.883	1.839	1.9	2.134	1.884	1.636	1.798
42.55	1.82696	1.884	1.743	1.772	2.179	1.815	1.849	1.777
44.18	1.85771	1.904	1.814	1.887	2.246	1.984	1.826	1.787
45.82	1.84863	1.871	1.856	1.847	2.093	1.879	1.865	1.831
47.46	1.73091	1.839	1.808	1.826	2.122	1.778	1.904	1.923
49.09	1.79651	1.904	1.845	1.783	2.187	1.781	1.877	1.838
50.73	1.81819	1.895	1.809	1.761	2.13	1.856	1.76	1.833
52.37	1.79953	1.843	1.763	1.8	2.098	1.726	1.828	1.741
54	1.91596	1.82	1.782	1.778	2.178	1.847	1.69	1.764
55.64	1.80458	1.849	1.736	1.781	2.193	1.775	1.654	1.675
57.27	1.8032	1.827	1.857	1.736	2.149	1.699	1.951	1.863
58.91	1.81566	1.844	1.701	1.718	2.127	1.802	1.752	1.692
60.55	1.89719	1.815	1.753	1.824	1.991	1.819	1.649	2.034
62.18	1.74458	1.776	1.731	1.729	1.937	1.784	1.905	1.662
63.82	1.81811	1.788	1.794	1.748	1.939	1.778	1.864	1.764
65.46	1.75599	1.804	1.804	1.752	2.048	1.838	1.607	1.706
67.09	1.75084	1.846	1.84	1.723	2.041	1.755	1.68	1.755
68.73	4.04251	2.005	1.695	3.127	2.175	3.312	3.357	2.645
70.37	6.27271	5.863	4.028	5.735	2.186	5.034	5.39	5.113
72	5.83971	5.685	5.612	5.522	2.466	5.176	4.936	5.034
73.64	5.80417	5.604	4.983	5.218	2.507	4.839	4.119	4.629
75.27	5.62	5.379	4.389	4.734	2.644	3.973	4.297	4.889
76.91	5.57174	5.68	3.807	3.963	2.579	3.516	4.393	4.448
78.55	5.60727	5.492	3.412	3.612	2.671	2.895	4.07	4.741
80.18	5.52861	5.302	2.843	3.239	2.913	2.509	4.323	3.974
81.82	5.57139	5.328	2.508	3.189	3.124	2.488	3.702	3.708
83.46	5.50075	5.33	2.522	2.854	3.202	2.165	3.614	3.991
85.09	5.20332	5.176	2.425	2.824	3.058	2.162	3.808	3.767
86.73	5.28978	5.325	2.2	2.96	3.21	1.98	3.514	3.473
88.37	5.11579	4.985	2.152	3.162	3.244	2.004	3.564	3.751
90	5.1949	5.157	2.154	3.071	3.155	2.072	3.223	3.508
91.64	4.98712	4.898	1.978	3.44	3.351	2.147	3.285	3.517
93.27	5.06244	4.683	1.982	3.491	3.291	2.398	3.517	3.129
94.91	4.81334	4.766	1.966	4.007	3.66	2.536	3.179	3.5
96.55	4.68315	4.851	1.995	4.104	3.705	2.759	2.994	2.991
98.18	4.48902	4.666	1.855	3.804	3.478	3.061	3.344	3.317
99.82	4.86282	4.495	1.918	3.839	3.197	3.059	3.144	3.251
101.5	4.59224	4.523	1.938	3.531	3.541	3.06	3.223	2.91
103.1	4.61377	4.506	1.866	3.275	3.499	2.877	3.046	3.142
104.7	4.47531	4.231	1.884	2.869	3.423	2.493	3.085	3.077
106.4	4.36746	4.379	1.788	2.429	3.549	2.264	2.84	3.134
108	4.12495	4.074	1.773	2.466	3.519	1.945	2.83	3.027
109.6	4.11045	4.134	1.927	2.207	3.198	1.807	2.79	2.899
111.3	4.14129	4.147	1.953	2.004	3.556	1.745	2.89	3.037
112.9	4.1251	4.081	1.765	1.963	3.305	1.615	2.91	3.145
114.5	4.28334	4.002	1.799	1.987	3.237	1.549	2.864	2.686
116.2	3.90451	4.014	1.73	1.963	3.075	1.544	2.864	2.907
117.8	3.88265	3.988	1.758	2.046	3.26	1.529	2.815	2.666
119.5	4.05095	3.75	1.744	1.845	3.208	1.585	2.787	2.831
121.1	3.86589	3.677	1.677	2.105	3.079	1.533	2.744	2.934
122.7	3.90196	3.829	1.77	2.034	3.389	1.577	2.629	3.052
124.4	3.64547	3.768	1.751	2.022	3.122	1.538	2.649	2.633
126	3.72439	3.749	1.721	2.202	3.027	1.509	2.554	2.841
127.6	3.79938	3.691	1.738	2.126	3.269	1.536	2.574	2.683
129.3	3.7823	3.526	1.613	1.978	3.013	1.549	2.857	2.64
130.9	3.46765	3.75	1.636	2.163	3.057	1.543	2.78	2.978
132.5	3.7571	3.614	1.69	2.126	3.083	1.574	2.765	2.695
134.2	3.47214	3.408	1.503	2.034	3.002	1.609	2.618	2.614
135.8	3.51676	3.551	1.607	2.079	3.235	1.693	2.704	2.877
137.5	3.36673	3.669	1.561	2.169	2.997	1.955	2.571	2.787
139.1	3.55371	3.531	1.605	2.095	3.117	2.189	2.477	2.543
140.7	3.49135	3.593	1.592	2.072	3.046	2.256	2.86	2.598
142.4	3.40796	3.412	1.587	2.114	2.839	2.468	2.755	2.755
144	3.32106	3.542	1.556	2.095	3.037	2.614	2.893	2.555
145.6	3.35231	3.565	1.578	2.105	2.989	2.692	2.624	2.617
147.3	3.47817	3.401	1.582	2.069	3.045	2.356	2.403	2.469
148.9	3.2143	3.494	1.513	2.048	3.1	1.939	2.588	2.464
150.5	3.16111	3.513	1.545	2.032	3.147	1.818	2.743	2.613
152.2	3.4291	3.44	1.568	1.959	2.998	1.717	2.607	2.517
153.8	3.14561	3.296	1.609	2.089	2.83	1.551	2.429	2.558
155.5	3.22895	3.225	1.554	2.147	2.952	1.557	2.415	2.448
157.1	3.14793	3.194	1.572	2.07	2.776	1.516	2.377	2.249
158.7	3.08789	3.21	1.594	2.07	2.987	1.495	2.505	2.462
160.4	2.85651	3.166	1.61	2.064	2.815	1.511	2.588	2.544
162	2.92232	3.216	1.509	1.937	2.953	1.564	2.659	2.493
163.6	2.83393	3.006	1.529	2.108	2.993	1.506	2.655	2.435
165.3	2.98505	3.209	1.58	2.057	2.794	1.53	2.517	2.712
166.9	2.84383	3.154	1.556	2.095	2.992	1.508	2.571	2.62
168.5	2.76603	3.179	1.634	2.038	2.92	1.553	2.718	2.456
170.2	2.71429	2.948	1.493	1.973	2.676	1.485	2.364	2.324
171.8	2.46201	2.94	1.594	1.879	2.807	1.534	2.716	2.565
173.5	2.75769	2.881	1.551	1.948	2.839	1.496	2.43	2.413
175.1	2.62998	2.926	1.574	1.984	2.741	1.56	2.594	2.503
176.7	2.51106	2.86	1.6	1.873	2.828	1.576	2.483	2.228
178.4	2.3658	2.86	1.625	1.888	2.808	1.573	2.462	2.319
180	2.31576	2.896	1.508	1.765	2.954	1.615	2.382	2.367
181.6	2.35951	2.839	1.441	1.888	2.786	1.647	2.435	2.48
183.3	2.32604	2.668	1.584	1.772	2.674	1.779	2.48	2.685
184.9	2.30534	2.686	1.479	1.986	2.732	1.788	2.733	2.427
186.5	2.2344	2.624	1.516	1.943	2.715	1.907	2.463	2.265
188.2	2.21569	2.62	1.593	1.908	2.792	2.119	2.393	2.308
189.8	2.30559	2.574	1.558	1.783	2.783	2.232	2.365	2.229
191.5	1.95972	2.478	1.457	1.869	2.828	2.333	2.62	2.333
193.1	2.07547	2.59	1.51	1.924	2.527	2.251	2.353	2.37
194.7	2.03712	2.383	1.523	1.767	2.756	2.188	2.423	2.468
196.4	2.03278	2.387	1.557	1.77	2.608	2.168	2.497	2.203
198	1.90394	2.38	1.496	1.836	2.866	2.016	2.55	2.45
199.6	2.00216	2.301	1.493	1.87	2.686	1.89	2.282	2.258
201.3	1.9398	2.286	1.494	1.826	2.646	1.69	2.451	2.579
202.9	1.95532	2.347	1.522	1.809	2.725	1.545	2.472	2.479
204.5	1.87171	2.367	1.479	1.848	2.607	1.517	2.248	2.379
206.2	1.82905	2.247	1.51	1.78	2.625	1.65	2.608	2.312
207.8	1.7893	2.222	1.502	1.833	2.611	1.536	2.474	2.113
209.5	1.93816	2.18	1.585	1.666	2.62	1.488	2.378	2.237
211.1	1.88287	2.089	1.503	1.83	2.504	1.535	2.559	2.259
212.7	1.87325	2.143	1.564	1.782	2.594	1.578	2.355	2.112
214.4	1.9157	2.1	1.549	1.847	2.48	1.558	2.432	2.267
216	1.91185	1.993	1.455	1.748	2.711	1.536	2.461	2.452
217.6	1.91665	2.059	1.52	1.847	2.442	1.516	2.352	2.22
219.3	1.83003	1.98	1.542	1.814	2.609	1.518	2.258	2.421
220.9	1.7668	1.944	1.487	1.793	2.461	1.445	2.343	2.447
222.5	1.80872	1.866	1.507	1.881	2.643	1.527	2.368	2.211
224.2	1.83459	1.845	1.548	1.836	2.552	1.543	2.254	2.223
225.8	1.72933	1.781	1.409	1.695	2.576	1.386	2.322	2.138
227.5	1.84545	1.808	1.505	1.697	2.499	1.546	2.256	2.235
229.1	1.93758	1.784	1.446	1.699	2.706	1.596	2.46	2.153
230.7	1.83163	1.824	1.522	1.703	2.469	1.503	2.42	2.281
232.4	1.88171	1.683	1.521	1.712	2.582	1.547	2.423	2.461
234	1.81277	1.708	1.47	1.678	2.388	1.584	2.322	2.423
235.6	1.82087	1.704	1.531	1.688	2.513	1.568	2.402	2.057
237.3	1.76253	1.7	1.456	1.696	2.537	1.511	2.195	2.38

## Sheet: 6b
Time [sec]	Cell1	Cell2	Cell3	Cell4	Cell5	Cell6	Cell7	Cell8	Cell9	Cell10
0	0	0	0	0	0	0	0	0	0	0
1.087	-0.00161	-0.01059	-0.00308	-0.01484	-0.01199	-0.0054	-0.01485	-0.01362	-0.00878	-0.01032
2.175	-0.0046	-0.02137	-0.01407	-0.0271	-0.01978	-0.01184	-0.02576	-0.02087	-0.01747	-0.02414
3.262	-0.00928	-0.02902	-0.02746	-0.03086	-0.02842	-0.01899	-0.03285	-0.03154	-0.02224	-0.03358
4.349	-0.00443	-0.04164	-0.03216	-0.03913	-0.03808	-0.02216	-0.03486	-0.03955	-0.02841	-0.04461
5.437	-0.0104	-0.0467	-0.03906	-0.0401	-0.03971	-0.02629	-0.03714	-0.04443	-0.03277	-0.05164
6.524	-0.01132	-0.05306	-0.05303	-0.04652	-0.04517	-0.03333	-0.0299	-0.0467	-0.03801	-0.05444
7.611	-0.01905	-0.06131	-0.04843	-0.05262	-0.04762	-0.03893	-0.04169	-0.05309	-0.04163	-0.06256
8.699	-0.02287	-0.06762	-0.04905	-0.05489	-0.05683	-0.04597	-0.05196	-0.06165	-0.04511	-0.06934
9.786	-0.03503	-0.06768	-0.05655	-0.05447	-0.0613	-0.05414	-0.05609	-0.0707	-0.05036	-0.07581
10.873	-0.03413	-0.07274	-0.0574	-0.05662	-0.06687	-0.05465	-0.06278	-0.07471	-0.04759	-0.08155
11.961	-0.04867	-0.07801	-0.06145	-0.06472	-0.06801	-0.05841	-0.06814	-0.07569	-0.05397	-0.08726
13.048	-0.0507	-0.08254	-0.06312	-0.06473	-0.06454	-0.05739	-0.0677	-0.08501	-0.05624	-0.08865
14.135	-0.05632	-0.08652	-0.05901	-0.06719	-0.06954	-0.05844	-0.06625	-0.08691	-0.064	-0.09196
15.223	-0.05908	-0.08779	-0.06394	-0.07273	-0.06893	-0.05853	-0.07304	-0.08187	-0.06623	-0.09578
16.31	-0.06626	-0.08862	-0.07466	-0.07142	-0.07147	-0.05934	-0.07473	-0.09232	-0.07285	-0.09781
17.397	-0.08336	-0.09635	-0.08067	-0.07169	-0.0746	-0.06447	-0.07119	-0.09658	-0.07403	-0.09896
18.485	-0.10119	-0.10478	-0.07576	-0.075	-0.07922	-0.06648	-0.07142	-0.09992	-0.07903	-0.10352
19.572	-0.11191	-0.1078	-0.08128	-0.07597	-0.08361	-0.0713	-0.06954	-0.10341	-0.08295	-0.10402
20.659	-0.10865	-0.10994	-0.08484	-0.07945	-0.08641	-0.07331	-0.06912	-0.10609	-0.08683	-0.10878
21.747	-0.10711	-0.11087	-0.09048	-0.07907	-0.08989	-0.07698	-0.07022	-0.10729	-0.09104	-0.11413
22.834	-0.11405	-0.11518	-0.08818	-0.07829	-0.08965	-0.07727	-0.07645	-0.1084	-0.09283	-0.11373
23.921	-0.10761	-0.1135	-0.08455	-0.07933	-0.09562	-0.08365	-0.07395	-0.11346	-0.10561	-0.11291
25.009	-0.11291	-0.11497	-0.08877	-0.08282	-0.0983	-0.07982	-0.07177	-0.1191	-0.10961	-0.1199
26.096	-0.11877	-0.11631	-0.08418	-0.08106	-0.09639	-0.08661	-0.07603	-0.12079	-0.11316	-0.12198
27.183	-0.12315	-0.11756	-0.08877	-0.07429	-0.09504	-0.08029	-0.07281	-0.11845	-0.11518	-0.12102
28.271	-0.13332	-0.12046	-0.09721	-0.08099	-0.09335	-0.08347	-0.0685	-0.12406	-0.11637	-0.12765
29.358	-0.13564	-0.11975	-0.09284	-0.08338	-0.09703	-0.08439	-0.07539	-0.12304	-0.11629	-0.13047
30.446	-0.13681	-0.12076	-0.09368	-0.08545	-0.0936	-0.08437	-0.07958	-0.12432	-0.1171	-0.13108
31.533	-0.14036	-0.11755	-0.09986	-0.08771	-0.09791	-0.09107	-0.08594	-0.12983	-0.11985	-0.13262
32.62	-0.139	-0.11472	-0.09548	-0.08405	-0.10096	-0.08846	-0.09344	-0.12869	-0.11958	-0.13193
33.708	-0.14639	-0.11833	-0.09507	-0.08654	-0.10211	-0.09455	-0.09653	-0.13394	-0.12568	-0.13532
34.795	-0.15314	-0.12087	-0.10163	-0.08737	-0.10279	-0.0934	-0.0988	-0.13035	-0.12607	-0.13994
35.882	-0.15848	-0.12154	-0.10379	-0.08847	-0.10536	-0.09303	-0.09873	-0.13169	-0.12754	-0.14309
36.97	-0.16155	-0.12266	-0.10419	-0.09294	-0.09927	-0.08698	-0.09644	-0.13438	-0.12905	-0.13914
38.057	-0.15877	-0.12496	-0.10564	-0.0971	-0.10249	-0.09236	-0.10331	-0.1376	-0.12843	-0.14027
39.144	-0.16056	-0.12615	-0.10716	-0.10027	-0.10126	-0.09546	-0.10098	-0.13918	-0.13105	-0.14241
40.232	-0.16373	-0.12776	-0.1069	-0.10565	-0.10657	-0.09441	-0.10568	-0.14344	-0.1343	-0.14553
41.319	-0.16799	-0.12711	-0.10889	-0.11313	-0.10302	-0.09576	-0.10793	-0.14347	-0.13519	-0.14302
42.406	-0.17378	-0.12391	-0.11091	-0.11126	-0.10872	-0.09719	-0.10606	-0.1483	-0.13332	-0.14363
43.494	-0.17978	-0.12878	-0.1093	-0.10958	-0.10607	-0.09677	-0.10733	-0.1479	-0.13255	-0.1451
44.581	-0.18283	-0.12961	-0.11653	-0.11289	-0.11148	-0.09485	-0.10901	-0.14801	-0.13404	-0.14885
45.668	-0.18199	-0.12817	-0.11816	-0.10903	-0.11354	-0.09341	-0.11073	-0.14541	-0.13374	-0.15154
46.756	-0.18182	-0.12938	-0.11688	-0.10602	-0.11054	-0.09647	-0.1083	-0.14238	-0.13548	-0.15316
47.843	-0.18386	-0.13462	-0.11665	-0.11287	-0.11107	-0.1014	-0.11149	-0.14243	-0.13899	-0.15581
48.93	-0.18126	-0.13945	-0.11378	-0.10592	-0.11146	-0.10208	-0.11462	-0.14694	-0.1392	-0.15662
50.018	-0.17856	-0.14455	-0.11761	-0.10938	-0.10994	-0.09939	-0.11408	-0.14561	-0.13827	-0.15722
51.105	-0.1733	-0.14184	-0.12209	-0.11112	-0.10955	-0.10156	-0.11608	-0.14655	-0.14052	-0.16118
52.192	-0.17248	-0.14272	-0.12005	-0.11184	-0.11309	-0.09923	-0.11554	-0.14888	-0.14304	-0.16146
53.28	-0.17286	-0.14415	-0.12515	-0.11377	-0.11903	-0.10608	-0.11883	-0.1513	-0.14039	-0.16176
54.367	-0.17589	-0.13878	-0.12581	-0.11276	-0.11952	-0.11238	-0.1224	-0.15166	-0.14112	-0.16017
55.454	-0.17565	-0.1426	-0.12862	-0.11191	-0.12308	-0.11025	-0.12308	-0.15346	-0.14194	-0.15457
56.542	-0.1821	-0.1424	-0.13117	-0.11526	-0.12458	-0.10837	-0.12092	-0.15465	-0.14187	-0.16053
57.629	-0.17694	-0.14304	-0.12652	-0.1193	-0.12606	-0.10625	-0.12267	-0.15501	-0.14286	-0.16086
58.716	-0.17763	-0.14766	-0.12477	-0.12006	-0.1311	-0.10472	-0.12691	-0.15583	-0.14216	-0.16113
59.804	-0.17737	-0.14746	-0.13072	-0.12793	-0.13093	-0.11078	-0.11838	-0.16094	-0.14365	-0.15979
60.891	-0.18567	-0.15334	-0.13055	-0.12277	-0.12896	-0.1076	-0.12481	-0.15768	-0.14828	-0.16598
61.978	-0.19181	-0.15409	-0.13106	-0.12651	-0.12844	-0.10994	-0.12339	-0.15653	-0.1466	-0.16573
63.066	-0.19529	-0.15471	-0.13019	-0.13324	-0.13146	-0.109	-0.12691	-0.15368	-0.1493	-0.16658
64.153	-0.1928	-0.15842	-0.13816	-0.13609	-0.13245	-0.10607	-0.1299	-0.15972	-0.15125	-0.16709
65.24	-0.19452	-0.15717	-0.13995	-0.13479	-0.13276	-0.10593	-0.12975	-0.1647	-0.15318	-0.17162
66.328	-0.19738	-0.15735	-0.14122	-0.13322	-0.13631	-0.10616	-0.13676	-0.16417	-0.15329	-0.17028
67.415	-0.19661	-0.15513	-0.14199	-0.13372	-0.13281	-0.10863	-0.13623	-0.16356	-0.15312	-0.17161
68.502	-0.20515	-0.1588	-0.14189	-0.13759	-0.13106	-0.11267	-0.13446	-0.16595	-0.15332	-0.17181
69.59	-0.21148	-0.16488	-0.14524	-0.13527	-0.12836	-0.11128	-0.13351	-0.16507	-0.15391	-0.17337
70.677	-0.20922	-0.16473	-0.14178	-0.13656	-0.12718	-0.11406	-0.13119	-0.16693	-0.1584	-0.17046
71.764	-0.21401	-0.16265	-0.14536	-0.14029	-0.13012	-0.11389	-0.13627	-0.1681	-0.15783	-0.16875
72.852	-0.21804	-0.16129	-0.15067	-0.13921	-0.13757	-0.11423	-0.13503	-0.16753	-0.16129	-0.16669
73.939	-0.22102	-0.15676	-0.15194	-0.1296	-0.13546	-0.11705	-0.13234	-0.16971	-0.16267	-0.16841
75.026	-0.21646	-0.15569	-0.15946	-0.13244	-0.13381	-0.11789	-0.13477	-0.1686	-0.16089	-0.16753
76.114	-0.2149	-0.15064	-0.15486	-0.13791	-0.13656	-0.11855	-0.13298	-0.16989	-0.16235	-0.17039
77.201	-0.11218	-0.03795	-0.03013	-0.05085	-0.03228	-0.01055	-0.01677	-0.03421	-0.03415	-0.03874
78.288	-0.13285	-0.02275	-0.04555	-0.07209	-0.03108	-0.00849	0.086575	-0.05531	-0.04305	-0.05376
79.376	-0.09154	1.67043	0.140424	-0.00708	1.28379	1.45049	1.99519	0.902293	0.780527	1.35252
80.463	-0.07677	1.67646	1.25418	0.105938	1.33923	1.75642	1.95501	1.08451	1.35637	1.37842
81.55	-0.08044	1.60407	1.42169	0.586686	1.28295	1.69951	1.84221	1.05299	1.32329	1.31295
82.638	-0.09652	1.52991	1.39257	1.42439	1.23192	1.61397	1.74492	0.981493	1.25375	1.24518
83.725	-0.11313	1.4609	1.36238	1.59319	1.19163	1.49721	1.67092	0.904569	1.16646	1.19047
84.812	-0.12145	1.40505	1.32065	1.55136	1.14312	1.39354	1.61089	0.808374	1.06576	1.16062
85.9	-0.12845	1.3574	1.28582	1.45887	1.10622	1.27096	1.54086	0.702734	0.959502	1.14002
86.987	-0.14171	1.31105	1.25607	1.34908	1.06844	1.15161	1.47956	0.604665	0.843842	1.11524
88.074	-0.14849	1.27343	1.22538	1.22678	1.04167	1.02284	1.40463	0.497011	0.71503	1.09528
89.162	-0.15463	1.23849	1.19494	1.08688	1.01458	0.890999	1.33561	0.382715	0.590588	1.07774
90.249	-0.15981	1.1993	1.15537	0.962805	0.98502	0.774695	1.28405	0.289927	0.482739	1.04945
91.337	-0.16232	1.15952	1.1075	0.832304	0.949223	0.671928	1.22996	0.210167	0.375324	1.03377
92.424	-0.16893	1.1176	1.04323	0.712176	0.918566	0.58794	1.19144	0.161998	0.291675	1.01655
93.511	-0.17461	1.06639	0.985029	0.624848	0.875906	0.553687	1.16005	0.147088	0.257793	0.997975
94.599	-0.17784	1.01428	0.948107	0.560055	0.837866	0.529731	1.1128	0.153114	0.232605	0.983875
95.686	-0.18186	0.970086	0.901699	0.531578	0.802753	0.569739	1.08799	0.188815	0.244972	0.969136
96.773	-0.19083	0.920656	0.853108	0.562267	0.772566	0.65103	1.07536	0.269229	0.275962	0.965929
97.861	-0.19334	0.868542	0.827496	0.589048	0.749523	0.749314	1.04265	0.382222	0.336463	0.950253
98.948	-0.19333	0.818967	0.772865	0.643171	0.729203	0.848499	1.00384	0.485145	0.414002	0.933592
100.035	-0.20171	0.768263	0.731813	0.704729	0.715112	0.934695	0.970837	0.556861	0.503858	0.921618
101.123	-0.2063	0.706555	0.702747	0.794898	0.701554	0.977486	0.941254	0.599704	0.576863	0.90239
102.21	-0.21237	0.656315	0.68664	0.876519	0.687072	0.969782	0.909015	0.582964	0.645238	0.890881
103.297	-0.22394	0.600323	0.660544	0.939434	0.664094	0.936667	0.888848	0.532114	0.666232	0.882634
104.385	-0.22838	0.55136	0.640836	0.956477	0.653249	0.858945	0.897165	0.460843	0.646484	0.873369
105.472	-0.23075	0.509663	0.621851	0.9459	0.638068	0.759294	0.881773	0.361953	0.587509	0.863203
106.559	-0.23587	0.465956	0.61966	0.898429	0.618399	0.65963	0.863036	0.263471	0.504696	0.845355
107.647	-0.24081	0.427375	0.609518	0.815524	0.604486	0.556668	0.850241	0.166439	0.4126	0.833182
108.734	-0.24558	0.415928	0.600832	0.710709	0.582718	0.471998	0.846723	0.088095	0.316559	0.815766
109.821	-0.24762	0.424403	0.588899	0.623505	0.571514	0.396251	0.849169	0.035427	0.229253	0.801815
110.909	-0.23563	0.452297	0.582454	0.574889	0.557929	0.369845	0.840991	0.004962	0.144535	0.791061
111.996	-0.22891	0.490849	0.54395	0.543535	0.545075	0.360511	0.83619	-0.01416	0.094266	0.7823
113.083	-0.22168	0.539281	0.530242	0.538474	0.529429	0.395465	0.841073	-0.02098	0.058741	0.769937
114.171	-0.22143	0.59142	0.506912	0.542939	0.518228	0.488796	0.855175	-0.00642	0.052468	0.750707
115.258	-0.2229	0.641859	0.485513	0.556787	0.503085	0.591163	0.867212	0.029313	0.073224	0.737204
116.345	-0.2212	0.68948	0.467839	0.594536	0.494418	0.669144	0.881337	0.102997	0.096102	0.730925
117.433	-0.21835	0.708033	0.473088	0.650325	0.478188	0.731416	0.873541	0.236327	0.148277	0.726465
118.52	-0.22586	0.710605	0.468275	0.692961	0.456247	0.771204	0.859231	0.384031	0.264187	0.713722
119.607	-0.22129	0.706721	0.468907	0.711256	0.439576	0.773826	0.841837	0.494418	0.404532	0.703992
120.695	-0.22357	0.693218	0.45298	0.7096	0.410124	0.753765	0.830863	0.543101	0.517762	0.695747
121.782	-0.22377	0.644401	0.444473	0.694334	0.400691	0.712155	0.806317	0.55322	0.593075	0.687661
122.869	-0.22502	0.587012	0.450742	0.67427	0.401448	0.674158	0.78481	0.518906	0.617016	0.67396
123.957	-0.23237	0.506857	0.44684	0.66123	0.394294	0.601415	0.777593	0.454582	0.598357	0.667728
125.044	-0.23373	0.42305	0.437186	0.666542	0.40654	0.54438	0.767177	0.371718	0.555757	0.660478
126.131	-0.23565	0.311457	0.448307	0.675107	0.418767	0.50135	0.75937	0.278083	0.493939	0.646046
127.219	-0.23195	0.221463	0.428791	0.663312	0.442321	0.476363	0.755667	0.193533	0.408078	0.633138
128.306	-0.23102	0.137523	0.418821	0.647634	0.469752	0.453968	0.760467	0.121224	0.329157	0.618497
129.393	-0.22549	0.081263	0.415886	0.62913	0.478248	0.449885	0.761219	0.054018	0.260022	0.605613
130.481	-0.22328	0.060958	0.392601	0.612495	0.473437	0.467575	0.756339	0.020868	0.198739	0.589435
131.568	-0.22223	0.060808	0.399133	0.596841	0.479766	0.512254	0.749541	0.010869	0.155456	0.57227
132.655	-0.21815	0.07612	0.389982	0.593048	0.468718	0.595246	0.76354	0.010044	0.127681	0.559393
133.743	-0.21741	0.116466	0.382591	0.596096	0.457359	0.646934	0.776972	0.026807	0.111976	0.547424
134.83	-0.21831	0.169422	0.362646	0.588545	0.423015	0.706251	0.814626	0.0371	0.11969	0.53385
135.917	-0.21943	0.26813	0.346332	0.588595	0.393611	0.737659	0.831789	0.048044	0.128104	0.52383
137.005	-0.21731	0.439962	0.341071	0.614618	0.369007	0.752016	0.836775	0.073199	0.138488	0.517025
138.092	-0.21715	0.656758	0.331965	0.635804	0.366475	0.722574	0.817959	0.110793	0.165091	0.511926
139.179	-0.2115	0.795314	0.336922	0.637595	0.358923	0.673457	0.791001	0.181803	0.20313	0.521139
140.267	-0.20648	0.860599	0.342666	0.645062	0.358067	0.634031	0.770122	0.290526	0.256532	0.513711
141.354	-0.20079	0.867308	0.3468	0.655594	0.362275	0.589737	0.75563	0.413445	0.332525	0.510986
142.441	-0.191	0.842361	0.355151	0.670518	0.362813	0.536084	0.737979	0.493566	0.438159	0.512702
143.529	-0.188	0.779782	0.36044	0.685304	0.373729	0.493393	0.744652	0.536395	0.530995	0.505731
144.616	-0.17968	0.691976	0.376734	0.695296	0.373155	0.448902	0.746998	0.532329	0.590127	0.503545
145.703	-0.17381	0.580198	0.391429	0.690313	0.407306	0.416224	0.740756	0.49803	0.614243	0.494205
146.791	-0.16906	0.459963	0.397234	0.665218	0.42543	0.413699	0.756485	0.421398	0.59819	0.494589
147.878	-0.16791	0.333262	0.399496	0.637651	0.441367	0.439349	0.762747	0.345205	0.546154	0.488698
148.965	-0.16629	0.214626	0.398021	0.600673	0.453159	0.472971	0.758098	0.25159	0.481615	0.4815
150.053	-0.17411	0.113561	0.394284	0.57436	0.463859	0.511462	0.760667	0.163141	0.412485	0.463801
151.14	-0.18131	0.051688	0.378741	0.557791	0.465492	0.565904	0.75232	0.100502	0.331962	0.454617
152.228	-0.18531	0.020377	0.367763	0.554426	0.461454	0.606949	0.762511	0.059373	0.26068	0.455082
153.315	-0.18651	0.010667	0.370214	0.587176	0.444631	0.655369	0.746183	0.043785	0.190016	0.440674
154.402	-0.19204	0.018594	0.359588	0.608941	0.443964	0.702268	0.746215	0.037976	0.140973	0.436017
155.49	-0.19407	0.035925	0.35635	0.624729	0.42536	0.716121	0.741255	0.036565	0.104672	0.427397
156.577	-0.19497	0.076346	0.341255	0.632944	0.407098	0.719933	0.733866	0.035708	0.080714	0.423384
157.664	-0.19662	0.142133	0.318449	0.630671	0.398111	0.708317	0.737141	0.037078	0.089599	0.416645
158.752	-0.20229	0.227455	0.310982	0.616636	0.381255	0.696142	0.737121	0.050289	0.10102	0.40562
159.839	-0.20454	0.358375	0.318629	0.5886	0.35291	0.670227	0.74646	0.069182	0.108461	0.38171
160.926	-0.20377	0.504918	0.320332	0.558262	0.336547	0.622157	0.761422	0.094745	0.120154	0.381958
162.014	-0.19691	0.663606	0.318065	0.533817	0.32751	0.573573	0.764891	0.111437	0.145339	0.380532
163.101	-0.19652	0.758799	0.306688	0.515308	0.310561	0.531842	0.749199	0.14694	0.179922	0.406145
164.188	-0.19472	0.792179	0.31703	0.49465	0.309729	0.475748	0.72745	0.209677	0.240441	0.434394
165.276	-0.19559	0.78008	0.308251	0.461139	0.304497	0.444864	0.711535	0.28202	0.317515	0.443782
166.363	-0.19019	0.750218	0.306824	0.459807	0.314366	0.445152	0.700284	0.372839	0.412208	0.451864
167.45	-0.19406	0.679048	0.30748	0.468092	0.324164	0.4685	0.680342	0.434098	0.469682	0.469054
168.538	-0.19656	0.583466	0.312321	0.462239	0.320414	0.473514	0.658468	0.459712	0.504602	0.463935
169.625	-0.19366	0.487089	0.311605	0.472527	0.328011	0.474597	0.615933	0.456361	0.518808	0.461105
170.712	-0.19303	0.365658	0.316122	0.488236	0.337163	0.509626	0.578283	0.427209	0.505531	0.449141
171.8	-0.19044	0.237961	0.303302	0.491645	0.336477	0.528548	0.559889	0.370965	0.475976	0.432866
172.887	-0.1934	0.138677	0.309762	0.484773	0.339229	0.532793	0.554014	0.304392	0.420554	0.401692
173.974	-0.19367	0.057778	0.316714	0.49344	0.334265	0.525076	0.573375	0.230349	0.353556	0.378661
175.062	-0.18683	0.023557	0.320448	0.476455	0.334165	0.493002	0.604562	0.159503	0.271054	0.355093
176.149	-0.1845	0.010938	0.310238	0.464412	0.344041	0.482217	0.665611	0.105294	0.17851	0.33166
177.236	-0.17965	0.009424	0.304913	0.41889	0.345829	0.483627	0.703702	0.067961	0.118978	0.318796
178.324	-0.17355	0.003637	0.297378	0.389635	0.345248	0.482279	0.757115	0.04715	0.0823	0.30595
179.411	-0.17895	0.002739	0.305145	0.351135	0.352048	0.486986	0.772872	0.036635	0.05232	0.29254
180.498	-0.1776	0.014463	0.308575	0.328631	0.347813	0.492194	0.778759	0.037287	0.048519	0.289738
181.586	-0.18205	0.01473	0.307232	0.294698	0.342999	0.518128	0.763648	0.036737	0.044519	0.296895
182.673	-0.17931	0.044291	0.293328	0.266266	0.329386	0.5243	0.738219	0.038661	0.049324	0.322621
183.76	-0.18201	0.068413	0.272652	0.240656	0.321076	0.526773	0.700721	0.049698	0.053684	0.331751
184.848	-0.18328	0.101083	0.268863	0.22593	0.29961	0.502736	0.651598	0.06403	0.056721	0.351636
185.935	-0.17881	0.159653	0.257458	0.220753	0.29267	0.490752	0.595611	0.089249	0.076991	0.376998
187.022	-0.17893	0.269258	0.250714	0.234929	0.289552	0.465345	0.559188	0.122386	0.082581	0.389245
188.11	-0.1795	0.447074	0.239017	0.245155	0.264192	0.437089	0.526173	0.149307	0.094288	0.410646
189.197	-0.17738	0.597461	0.252696	0.262583	0.260347	0.42816	0.506351	0.192597	0.129629	0.419222
190.284	-0.17453	0.701309	0.25946	0.273188	0.241117	0.412238	0.481038	0.247206	0.163606	0.425095
191.372	-0.1745	0.747489	0.261047	0.276914	0.227647	0.393691	0.494709	0.315532	0.216084	0.432084
192.459	-0.17607	0.742774	0.25025	0.279654	0.216353	0.391386	0.523576	0.373457	0.287286	0.440099
193.546	-0.17386	0.700045	0.249622	0.269842	0.209963	0.404792	0.571664	0.39626	0.376133	0.44179
194.634	-0.1714	0.633036	0.23292	0.258519	0.197358	0.421781	0.602333	0.394157	0.453767	0.440841
195.721	-0.17123	0.527963	0.234711	0.261963	0.200929	0.45831	0.637291	0.357323	0.479938	0.434052
196.808	-0.17483	0.404188	0.230406	0.276045	0.188025	0.482683	0.669587	0.322328	0.481688	0.410318
197.896	-0.17532	0.265979	0.219117	0.280437	0.195241	0.490833	0.687557	0.265121	0.439023	0.391813
198.983	-0.18501	0.138909	0.204293	0.287709	0.200268	0.498152	0.688184	0.199698	0.382158	0.375715
200.07	-0.18361	0.030392	0.186164	0.309036	0.211118	0.495268	0.684903	0.135168	0.318392	0.353987
201.158	-0.18772	-0.02616	0.181023	0.30526	0.230477	0.500451	0.672985	0.077547	0.244622	0.329003
202.245	-0.18794	-0.04942	0.174607	0.298646	0.233853	0.472296	0.647792	0.040835	0.161447	0.29491
203.332	-0.19126	-0.06223	0.172872	0.308311	0.257364	0.469447	0.607461	0.020669	0.099942	0.268512
204.42	-0.19854	-0.08113	0.172792	0.320043	0.277549	0.436588	0.542604	0.006805	0.049804	0.245777
205.507	-0.20207	-0.07954	0.162546	0.307555	0.276412	0.399361	0.476244	-0.00381	0.022553	0.222475
206.594	-0.20422	-0.07723	0.155695	0.278908	0.290433	0.358158	0.441744	-0.01071	0.007675	0.206527
207.682	-0.20546	-0.06422	0.149127	0.244611	0.281918	0.328395	0.429915	-0.00853	0.008247	0.204413
208.769	-0.19456	-0.0461	0.151581	0.246846	0.278739	0.31538	0.399406	-0.01266	0.015823	0.204217
209.857	-0.192	-0.01437	0.150242	0.25298	0.278539	0.32149	0.409371	-0.01111	0.021317	0.202328
210.944	-0.19553	0.011015	0.134563	0.261498	0.267884	0.354931	0.440864	-0.00382	0.009801	0.202101
212.031	-0.19962	0.045763	0.139272	0.293503	0.263165	0.394845	0.475152	-0.00252	0.016903	0.204195
213.119	-0.20403	0.114668	0.144278	0.307734	0.252748	0.438757	0.508956	0.003475	0.029159	0.219271
214.206	-0.21034	0.229025	0.152888	0.317768	0.22929	0.456053	0.556668	0.017641	0.041684	0.237808
215.293	-0.212	0.382004	0.153984	0.342357	0.209756	0.48278	0.573209	0.031766	0.055574	0.283406
216.381	-0.21201	0.505555	0.158289	0.338904	0.181516	0.50112	0.580789	0.07995	0.071077	0.316252
217.468	-0.21185	0.588398	0.171813	0.344633	0.193793	0.499294	0.582012	0.134838	0.103479	0.358697
218.555	-0.21277	0.628218	0.181123	0.323974	0.179895	0.481315	0.596344	0.188831	0.155923	0.38884
219.643	-0.21394	0.617497	0.185153	0.302636	0.161092	0.42312	0.591732	0.273948	0.19853	0.416985
220.73	-0.21613	0.567926	0.19418	0.273849	0.134345	0.378641	0.583557	0.33167	0.251468	0.412137
221.817	-0.21039	0.50094	0.194607	0.253459	0.125724	0.350596	0.551372	0.352222	0.295813	0.4141
222.905	-0.21917	0.423334	0.182003	0.250504	0.11789	0.335223	0.520045	0.325328	0.320284	0.40709
223.992	-0.22123	0.323707	0.183358	0.227961	0.126641	0.337053	0.505536	0.286509	0.33129	0.377434
225.079	-0.2227	0.207594	0.17306	0.218838	0.142611	0.356738	0.502625	0.233423	0.322937	0.354541
226.167	-0.22088	0.086102	0.161019	0.2136	0.176697	0.372777	0.479568	0.165106	0.318787	0.33015
227.254	-0.22293	-0.00487	0.165961	0.222425	0.205405	0.377516	0.453534	0.101663	0.294077	0.293046
228.341	-0.22401	-0.05544	0.158817	0.22237	0.224688	0.389242	0.407196	0.038338	0.262448	0.256929
229.429	-0.22732	-0.07783	0.135111	0.22357	0.22935	0.403215	0.382277	0.004669	0.210492	0.220584
230.516	-0.22022	-0.08634	0.129874	0.221207	0.229733	0.400725	0.375713	-0.0158	0.163911	0.180661
231.603	-0.22243	-0.09395	0.121467	0.222501	0.213247	0.394366	0.379144	-0.02491	0.111292	0.141614
232.691	-0.22273	-0.08835	0.130814	0.214618	0.214106	0.376314	0.385926	-0.03317	0.072127	0.115149
233.778	-0.22433	-0.06985	0.116026	0.209803	0.204343	0.343904	0.399073	-0.03246	0.031196	0.097608
234.865	-0.22186	-0.05931	0.113768	0.194511	0.18786	0.303269	0.452114	-0.04488	0.002094	0.086768
235.953	-0.22241	-0.04604	0.125617	0.178022	0.178114	0.275098	0.483054	-0.03522	-0.00739	0.081074
237.04	-0.2189	-0.0176	0.125109	0.169296	0.162979	0.254119	0.48715	-0.02831	-0.01035	0.080105
238.127	-0.22047	0.044776	0.134967	0.156376	0.15717	0.255099	0.48646	-0.02619	-0.00696	0.08427
239.215	-0.21039	0.125584	0.136258	0.144938	0.142808	0.27545	0.489083	-0.02402	0.004129	0.104308
240.302	-0.20745	0.242558	0.154235	0.14939	0.141083	0.305665	0.491887	-0.01732	0.015687	0.142465
241.389	-0.20578	0.379237	0.168695	0.151703	0.130999	0.321144	0.459637	0.003118	0.022557	0.186173
242.477	-0.20633	0.498582	0.181555	0.165704	0.137954	0.357605	0.423846	0.047988	0.052291	0.249708
243.564	-0.20644	0.573165	0.203702	0.182003	0.133196	0.380449	0.388882	0.109148	0.072404	0.315491
244.651	-0.20975	0.588012	0.203238	0.196763	0.140118	0.397906	0.367535	0.165326	0.112107	0.374615
245.739	-0.21347	0.559179	0.202371	0.183696	0.152772	0.398262	0.350956	0.243758	0.150954	0.414304
246.826	-0.21495	0.510844	0.209902	0.195897	0.153065	0.404689	0.365915	0.295946	0.183066	0.415228
247.913	-0.21776	0.429585	0.211933	0.207329	0.154899	0.388056	0.390407	0.297241	0.211156	0.399566
249.001	-0.21703	0.316601	0.200248	0.22705	0.160937	0.36806	0.422464	0.273597	0.244652	0.368418
250.088	-0.21278	0.185451	0.201219	0.268496	0.168624	0.336523	0.466219	0.219926	0.270008	0.334318
251.175	-0.20908	0.062671	0.212964	0.288883	0.160133	0.297757	0.481549	0.155759	0.269009	0.286896
252.263	-0.20494	-0.01676	0.20343	0.280785	0.162257	0.275453	0.483039	0.081167	0.253209	0.240984
253.35	-0.2039	-0.06078	0.185045	0.241474	0.15821	0.260818	0.47833	0.015865	0.225927	0.200929
254.437	-0.21543	-0.08342	0.178665	0.228894	0.160632	0.276608	0.437087	-0.02256	0.183847	0.149267
255.525	-0.21653	-0.09471	0.14957	0.218723	0.157616	0.280788	0.396709	-0.04482	0.145095	0.110732
256.612	-0.22191	-0.09874	0.134943	0.20442	0.140336	0.279944	0.380048	-0.0534	0.113322	0.081117
257.699	-0.22381	-0.09683	0.109542	0.178089	0.131087	0.280442	0.39332	-0.04916	0.082378	0.055556
258.787	-0.22489	-0.08422	0.082383	0.163078	0.131355	0.274403	0.398343	-0.05328	0.061102	0.036522
259.874	-0.23045	-0.06452	0.06026	0.159329	0.13712	0.283775	0.398565	-0.04806	0.039179	0.028316
260.961	-0.22928	-0.04815	0.039312	0.146878	0.145271	0.289636	0.40847	-0.05264	0.012123	0.023453
262.049	-0.22845	-0.02645	0.033244	0.146747	0.152196	0.290874	0.402419	-0.05082	-0.00138	0.036086
263.136	-0.23658	-1.2e-05	0.01611	0.134897	0.150721	0.296448	0.425702	-0.04577	-0.0078	0.039791
264.223	-0.23822	0.066186	0.019888	0.124109	0.134693	0.30271	0.440923	-0.03145	-0.0202	0.06589
265.311	-0.23917	0.153176	0.029254	0.133588	0.142623	0.328913	0.433056	-0.01361	-0.01604	0.084949
266.398	-0.22936	0.239511	0.018753	0.140304	0.148514	0.351553	0.390897	-0.00273	-0.02647	0.102818
267.486	-0.2282	0.366499	0.018397	0.141704	0.162428	0.361675	0.367326	0.007578	-0.01557	0.12614
268.573	-0.24182	0.443781	0.018889	0.145239	0.169052	0.361035	0.332947	0.034839	-0.00569	0.164551
269.66	-0.24067	0.467462	0.032433	0.140555	0.191053	0.356344	0.299051	0.054199	0.00602	0.226691
270.747	-0.2405	0.477424	0.062183	0.149581	0.214387	0.34433	0.30626	0.08852	0.026253	0.302882
271.835	-0.24	0.466403	0.08048	0.160736	0.225249	0.331868	0.334845	0.114271	0.074441	0.342445
272.922	-0.24288	0.409764	0.084157	0.19261	0.229568	0.300948	0.362409	0.147317	0.112319	0.356502
274.01	-0.24208	0.325387	0.088855	0.210328	0.239346	0.274884	0.364467	0.16743	0.156918	0.353492
275.097	-0.24675	0.207231	0.107755	0.227561	0.259195	0.250903	0.385082	0.191156	0.183451	0.328512
276.184	-0.25251	0.088447	0.124501	0.211993	0.291921	0.225867	0.38889	0.188998	0.205542	0.293564
277.272	-0.25373	-0.00072	0.142603	0.203253	0.313211	0.221254	0.363438	0.169183	0.227925	0.246637
278.359	-0.25743	-0.06625	0.16415	0.169345	0.34648	0.207139	0.325914	0.127883	0.230171	0.202963
279.446	-0.25421	-0.09736	0.167144	0.14126	0.359019	0.202361	0.31114	0.092066	0.210144	0.157749
280.534	-0.25625	-0.10461	0.167979	0.109015	0.353175	0.202564	0.289169	0.049841	0.180489	0.115601
281.621	-0.25952	-0.10694	0.158793	0.111481	0.373368	0.221684	0.277003	0.015271	0.150125	0.07205
282.708	-0.25839	-0.1055	0.151629	0.116821	0.399699	0.247149	0.276943	-0.01139	0.109417	0.049769
283.796	-0.25358	-0.10406	0.140352	0.110062	0.416601	0.27611	0.285184	-0.03102	0.065749	0.030861
284.883	-0.25478	-0.10007	0.125325	0.102474	0.422269	0.293302	0.306642	-0.04493	0.025963	0.016582
285.97	-0.25225	-0.09459	0.10006	0.102327	0.43065	0.309835	0.32789	-0.0504	-0.00654	0.019448
287.058	-0.25661	-0.08629	0.086048	0.10703	0.43069	0.309745	0.342878	-0.06195	-0.02351	0.026765
288.145	-0.25849	-0.0728	0.075639	0.115023	0.431123	0.298355	0.362273	-0.06272	-0.03186	0.030706
289.232	-0.26037	-0.04136	0.072421	0.111188	0.427256	0.281373	0.372477	-0.06803	-0.03346	0.046368
290.32	-0.2593	0.001533	0.066804	0.105924	0.433938	0.249752	0.381987	-0.06557	-0.03993	0.071518
291.407	-0.26193	0.063925	0.054799	0.095889	0.426577	0.214843	0.378897	-0.06152	-0.04158	0.106667
292.494	-0.26274	0.140771	0.046072	0.084263	0.430482	0.188737	0.381017	-0.05811	-0.04073	0.132821
293.582	-0.26465	0.220541	0.050934	0.077852	0.41051	0.196942	0.33818	-0.04377	-0.03741	0.181106
294.669	-0.26641	0.291551	0.048303	0.080036	0.383685	0.206599	0.305528	-0.03086	-0.01698	0.223652
295.756	-0.26735	0.347254	0.048739	0.07586	0.363194	0.208338	0.281318	0.000257	0.007946	0.264197
296.844	-0.26795	0.382944	0.051913	0.063833	0.347901	0.221095	0.263916	0.040448	0.019761	0.285147
297.931	-0.272	0.394702	0.058665	0.057246	0.328832	0.22147	0.254683	0.086063	0.033623	0.29132
299.018	-0.26773	0.377441	0.053052	0.06712	0.324422	0.215373	0.251006	0.112777	0.054988	0.278
300.106	-0.26727	0.325392	0.039856	0.078806	0.310288	0.208416	0.264888	0.133798	0.085242	0.25516
301.193	-0.2714	0.25219	0.04684	0.094846	0.288648	0.208652	0.261157	0.132889	0.110784	0.224972
302.28	-0.27285	0.16797	0.048639	0.097499	0.276222	0.200844	0.280706	0.110323	0.142711	0.189166
303.368	-0.27731	0.070453	0.044245	0.124984	0.253262	0.20453	0.307991	0.077699	0.165231	0.13826
304.455	-0.27797	-0.00508	0.030502	0.136111	0.215985	0.196855	0.315197	0.043866	0.152878	0.093111
305.542	-0.28056	-0.07401	0.033224	0.128982	0.201716	0.184728	0.304165	-0.00412	0.123595	0.054401
306.63	-0.28373	-0.10338	0.045089	0.101757	0.177871	0.208969	0.297161	-0.0366	0.097117	0.022222
307.717	-0.28301	-0.11829	0.055343	0.076685	0.142636	0.205248	0.288912	-0.07293	0.055952	0.008007
308.804	-0.28225	-0.12375	0.055723	0.060902	0.119478	0.194252	0.265205	-0.08875	0.028733	-0.00382
309.892	-0.27869	-0.12325	0.05653	0.054977	0.105401	0.203651	0.251893	-0.09998	-0.00337	-0.01407
310.979	-0.28104	-0.11381	0.055927	0.059183	0.094924	0.205833	0.243164	-0.10396	-0.02398	-0.01812
312.066	-0.28389	-0.10786	0.05342	0.060501	0.088655	0.20925	0.233724	-0.10625	-0.04399	-0.01864
313.154	-0.2799	-0.08927	0.051309	0.049023	0.085712	0.195051	0.229867	-0.10993	-0.0621	-0.0092
314.241	-0.27764	-0.06478	0.045309	0.037491	0.092487	0.196334	0.226469	-0.10435	-0.07974	0.000137
315.328	-0.28034	-0.03383	0.042547	0.021503	0.086867	0.194682	0.203243	-0.10354	-0.08729	0.028825
316.416	-0.27413	-0.01211	0.06028	0.009295	0.08037	0.187318	0.202288	-0.09635	-0.08824	0.067067
317.503	-0.27405	-0.00054	0.049578	0.008303	0.075959	0.179934	0.201051	-0.07989	-0.08187	0.111879
318.59	-0.27392	0.049428	0.059588	0.012134	0.072638	0.167503	0.210618	-0.0695	-0.07908	0.143515
319.678	-0.28215	0.107019	0.059316	0.010945	0.070862	0.170523	0.217709	-0.04662	-0.08006	0.195577
320.765	-0.28529	0.188712	0.064549	0.000172	0.079243	0.180341	0.234268	-0.0234	-0.0748	0.229528
321.852	-0.28402	0.262117	0.064665	-0.00359	0.073026	0.184693	0.254233	0.002199	-0.06441	0.245767
322.94	-0.28552	0.323624	0.051793	0.008045	0.074827	0.185042	0.286398	0.033033	-0.06299	0.251949
324.027	-0.28265	0.352157	0.052868	0.021453	0.087653	0.182905	0.314983	0.058284	-0.04534	0.248742
325.114	-0.28683	0.371008	0.04664	0.039328	0.094443	0.181586	0.345429	0.072246	-0.03066	0.230848
326.202	-0.28965	0.342249	0.033708	0.052053	0.084916	0.186574	0.340153	0.080568	-0.02105	0.203258
327.289	-0.28873	0.307868	0.021655	0.054775	0.086809	0.196755	0.325327	0.071425	0.007066	0.167781
328.376	-0.28597	0.268735	0.009295	0.055957	0.086994	0.208933	0.284246	0.05924	0.031009	0.136
329.464	-0.28418	0.21321	-0.0011	0.059047	0.085554	0.203618	0.228516	0.055358	0.049725	0.10445
330.551	-0.27821	0.154094	-0.00067	0.054319	0.082499	0.211936	0.175459	0.035956	0.061096	0.073764
331.639	-0.27603	0.090381	-0.01376	0.065579	0.082551	0.22329	0.144754	0.013441	0.066914	0.038977
332.726	-0.27384	0.02282	-0.01135	0.078136	0.080946	0.211888	0.132383	-0.00091	0.073791	0.014687
333.813	-0.27156	-0.05085	-0.02754	0.083574	0.082023	0.19561	0.1421	-0.03241	0.068069	-0.01692
334.901	-0.27165	-0.09384	-0.04201	0.085568	0.084222	0.195306	0.150064	-0.04626	0.070932	-0.03461
335.988	-0.27002	-0.12485	-0.05827	0.090002	0.078752	0.177671	0.177751	-0.06114	0.064828	-0.04067
337.075	-0.2685	-0.13456	-0.06251	0.097461	0.077054	0.168489	0.203631	-0.07575	0.051915	-0.04741
338.163	-0.27087	-0.1485	-0.06632	0.090105	0.073895	0.163863	0.229759	-0.09309	0.039365	-0.04236
339.25	-0.26638	-0.15228	-0.08082	0.077551	0.0699	0.142212	0.249564	-0.09817	0.021902	-0.03346
340.337	-0.26586	-0.15157	-0.08158	0.067349	0.071163	0.137085	0.26411	-0.09925	0.006731	-0.02943
341.425	-0.2639	-0.14216	-0.08566	0.065294	0.073775	0.126003	0.278057	-0.10092	-0.00339	-0.00974
342.512	-0.26289	-0.12445	-0.09376	0.071328	0.071195	0.119317	0.276632	-0.09836	-0.02427	0.010835
343.599	-0.26138	-0.10478	-0.10171	0.053562	0.07898	0.119989	0.271353	-0.09322	-0.03704	0.037749
344.687	-0.26371	-0.08144	-0.10393	0.043676	0.079513	0.116524	0.252893	-0.07715	-0.05022	0.068843
345.774	-0.25857	-0.05389	-0.09848	0.044823	0.071183	0.106133	0.237994	-0.06195	-0.05713	0.097981
346.861	-0.25768	-0.0273	-0.09372	0.044067	0.060355	0.105639	0.21141	-0.04916	-0.06634	0.121993
347.949	-0.25624	0.024099	-0.08105	0.047648	0.053247	0.11258	0.201755	-0.02224	-0.07934	0.14619
349.036	-0.26287	0.085608	-0.07085	0.031955	0.04544	0.124451	0.177532	0.013676	-0.08624	0.161047
350.123	-0.2669	0.162094	-0.04969	0.019051	0.03213	0.128624	0.150677	0.044172	-0.08196	0.175235
351.211	-0.26191	0.269681	-0.03349	0.005438	0.032293	0.139251	0.129498	0.060668	-0.08874	0.178707
352.298	-0.26036	0.35872	-0.01636	-0.0092	0.027486	0.148429	0.121249	0.070399	-0.08617	0.186669
353.385	-0.26223	0.388952	-0.01368	-0.01293	0.027832	0.149047	0.136285	0.072811	-0.08609	0.180632
354.473	-0.264	0.376936	-0.00054	-0.01897	0.025565	0.143321	0.147787	0.060224	-0.07129	0.166695
355.56	-0.26821	0.341657	-0.00838	-0.0107	0.034134	0.136413	0.175012	0.033969	-0.06265	0.140474
356.647	-0.27007	0.281938	0.014407	-0.00632	0.051451	0.131372	0.21184	0.011758	-0.06434	0.11731
357.735	-0.2718	0.210412	0.035271	0.014414	0.059856	0.130884	0.248783	-0.01749	-0.06776	0.082034
358.822	-0.27644	0.133937	0.05741	0.029295	0.059756	0.121745	0.267901	-0.05992	-0.06657	0.052779

## Sheet: 6c
Time [sec]	Cell1	Cell2	Cell3	Cell4	Cell5	Cell6	Cell7	Cell8	Cell9	Cell10
0	0	0	0	0	0	0	0	0	0	0
1.087	-0.01775	-0.00361	-0.01387	-0.01086	-0.0092	-0.01603	-0.01505	-0.00851	-0.00542	-0.01437
2.175	-0.02491	-0.0181	-0.0222	-0.02529	-0.02188	-0.02777	-0.02588	-0.01659	-0.02356	-0.02544
3.262	-0.03483	-0.01842	-0.02899	-0.03361	-0.02787	-0.03241	-0.03802	-0.0254	-0.03019	-0.03898
4.349	-0.0404	-0.0345	-0.03225	-0.04616	-0.03754	-0.04281	-0.04194	-0.02643	-0.03667	-0.04682
5.437	-0.04134	-0.04407	-0.04374	-0.0499	-0.0453	-0.05104	-0.05041	-0.02422	-0.04478	-0.05611
6.524	-0.05348	-0.04024	-0.04754	-0.05498	-0.04867	-0.05818	-0.05881	-0.0312	-0.04897	-0.06081
7.611	-0.0554	-0.04863	-0.05422	-0.06746	-0.05836	-0.06381	-0.07288	-0.03621	-0.06066	-0.07087
8.699	-0.0617	-0.05912	-0.05709	-0.06511	-0.05854	-0.07132	-0.07417	-0.03739	-0.06298	-0.0789
9.786	-0.06261	-0.05896	-0.0649	-0.0786	-0.06425	-0.07501	-0.07862	-0.04958	-0.07121	-0.08463
10.873	-0.06824	-0.06375	-0.07123	-0.08438	-0.07327	-0.07856	-0.08322	-0.05167	-0.07604	-0.08903
11.961	-0.06995	-0.06803	-0.06768	-0.09112	-0.08033	-0.08503	-0.08187	-0.05176	-0.08507	-0.09642
13.048	-0.0761	-0.07345	-0.08223	-0.09089	-0.08111	-0.09042	-0.08376	-0.05825	-0.08693	-0.10403
14.135	-0.07295	-0.06874	-0.08568	-0.09789	-0.08593	-0.09304	-0.09217	-0.05825	-0.09408	-0.10638
15.223	-0.07716	-0.07372	-0.0886	-0.10864	-0.08981	-0.09623	-0.10131	-0.05748	-0.09807	-0.11158
16.31	-0.07853	-0.07501	-0.09064	-0.11142	-0.08926	-0.10164	-0.10106	-0.05162	-0.09259	-0.11651
17.397	-0.08244	-0.0785	-0.09249	-0.11054	-0.09769	-0.10459	-0.10173	-0.05739	-0.10269	-0.11873
18.485	-0.0836	-0.08486	-0.09934	-0.11895	-0.08636	-0.11103	-0.10754	-0.06354	-0.11113	-0.11656
19.572	-0.08873	-0.08772	-0.09652	-0.12407	-0.09345	-0.11553	-0.11299	-0.07213	-0.1138	-0.12335
20.659	-0.08985	-0.09088	-0.09437	-0.12078	-0.10015	-0.11498	-0.12155	-0.07257	-0.11753	-0.12337
21.747	-0.09316	-0.08909	-0.09865	-0.11981	-0.09908	-0.11934	-0.11678	-0.07324	-0.11375	-0.1282
22.834	-0.09446	-0.09199	-0.10618	-0.12338	-0.10242	-0.12207	-0.12049	-0.08235	-0.11468	-0.13838
23.921	-0.09176	-0.09375	-0.10512	-0.12797	-0.10796	-0.12146	-0.12173	-0.09206	-0.11887	-0.14073
25.009	-0.10024	-0.09866	-0.10702	-0.13181	-0.10731	-0.12449	-0.1246	-0.09192	-0.12001	-0.14244
26.096	-0.09704	-0.09503	-0.11392	-0.12723	-0.1097	-0.12552	-0.12635	-0.09273	-0.1249	-0.14129
27.183	-0.10344	-0.1029	-0.12066	-0.13118	-0.11508	-0.12571	-0.12835	-0.10091	-0.12865	-0.14181
28.271	-0.10412	-0.10464	-0.11763	-0.13427	-0.10892	-0.13191	-0.12472	-0.09506	-0.12902	-0.14858
29.358	-0.10318	-0.10115	-0.12169	-0.13373	-0.10869	-0.12867	-0.13109	-0.10495	-0.13336	-0.15024
30.446	-0.10542	-0.10573	-0.1236	-0.14332	-0.11335	-0.13395	-0.12858	-0.11143	-0.13526	-0.15379
31.533	-0.10406	-0.10624	-0.12836	-0.1394	-0.10515	-0.13523	-0.13077	-0.11179	-0.13603	-0.15837
32.62	-0.10175	-0.10324	-0.1317	-0.1368	-0.10907	-0.13144	-0.13502	-0.11272	-0.13748	-0.15911
33.708	-0.10643	-0.10335	-0.13028	-0.14128	-0.11442	-0.13352	-0.13454	-0.11563	-0.13959	-0.1568
34.795	-0.10887	-0.10571	-0.13308	-0.14199	-0.11357	-0.14201	-0.13431	-0.11791	-0.13722	-0.16629
35.882	-0.11092	-0.10373	-0.13435	-0.14598	-0.11708	-0.1406	-0.13917	-0.11459	-0.13228	-0.1625
36.97	-0.11158	-0.10503	-0.13608	-0.14106	-0.11261	-0.13797	-0.1428	-0.11832	-0.1355	-0.1583
38.057	-0.11307	-0.1096	-0.13565	-0.14524	-0.12293	-0.13861	-0.14382	-0.12066	-0.14103	-0.16326
39.144	-0.10851	-0.11037	-0.13454	-0.14499	-0.11786	-0.1389	-0.1426	-0.11821	-0.14227	-0.16297
40.232	-0.11409	-0.11388	-0.13913	-0.1442	-0.12053	-0.13901	-0.15017	-0.12425	-0.14248	-0.16875
41.319	-0.11711	-0.11567	-0.13628	-0.14084	-0.11725	-0.13938	-0.14629	-0.1202	-0.14783	-0.17019
42.406	-0.11435	-0.11564	-0.13429	-0.14724	-0.12158	-0.13827	-0.14877	-0.12561	-0.1399	-0.17023
43.494	-0.11852	-0.11567	-0.13698	-0.15018	-0.12667	-0.14269	-0.15471	-0.12563	-0.14584	-0.16939
44.581	-0.12044	-0.11766	-0.13636	-0.14343	-0.12071	-0.14468	-0.15393	-0.12973	-0.14495	-0.16806
45.668	-0.12277	-0.1202	-0.14121	-0.14954	-0.13002	-0.1385	-0.15711	-0.13393	-0.15325	-0.17082
46.756	-0.11712	-0.12311	-0.14138	-0.1577	-0.12579	-0.14431	-0.15284	-0.13378	-0.15496	-0.17084
47.843	-0.12017	-0.11756	-0.14765	-0.15115	-0.12852	-0.13928	-0.15407	-0.13748	-0.15935	-0.17531
48.93	-0.12089	-0.1226	-0.15141	-0.1498	-0.12954	-0.14451	-0.15974	-0.14042	-0.15827	-0.1789
50.018	-0.11947	-0.12859	-0.15012	-0.14759	-0.12722	-0.14624	-0.15879	-0.14153	-0.15792	-0.18583
51.105	-0.12039	-0.12488	-0.14733	-0.15637	-0.12673	-0.14626	-0.15633	-0.13936	-0.15923	-0.18294
52.192	-0.11998	-0.11931	-0.15146	-0.16043	-0.1396	-0.14956	-0.15869	-0.13757	-0.15795	-0.18154
53.28	-0.12017	-0.12589	-0.14994	-0.15768	-0.13318	-0.15324	-0.1578	-0.14446	-0.15707	-0.1863
54.367	-0.12334	-0.12584	-0.15105	-0.16144	-0.1388	-0.15118	-0.15993	-0.15174	-0.16292	-0.18425
55.454	-0.12619	-0.13281	-0.15099	-0.16098	-0.13955	-0.15341	-0.16984	-0.15629	-0.16036	-0.18409
56.542	-0.1322	-0.13137	-0.14588	-0.15742	-0.13421	-0.15296	-0.16319	-0.1595	-0.15801	-0.18591
57.629	-0.12631	-0.13375	-0.14444	-0.16017	-0.13925	-0.15174	-0.16407	-0.15214	-0.16229	-0.18949
58.716	-0.1387	-0.13204	-0.15218	-0.1667	-0.13869	-0.16015	-0.16331	-0.15666	-0.16256	-0.187
59.804	-0.12659	-0.12864	-0.15604	-0.15429	-0.14434	-0.1481	-0.15946	-0.15237	-0.16382	-0.19167
60.891	-0.12786	-0.12904	-0.15521	-0.16619	-0.14218	-0.15381	-0.16637	-0.16409	-0.162	-0.19191
61.978	-0.13398	-0.12913	-0.1555	-0.16222	-0.13882	-0.15675	-0.17147	-0.16217	-0.16417	-0.19153
63.066	-0.13436	-0.13062	-0.15541	-0.16733	-0.14731	-0.1568	-0.16488	-0.16062	-0.16557	-0.19302
64.153	-0.13422	-0.13196	-0.15542	-0.16154	-0.13956	-0.15788	-0.17176	-0.16432	-0.16871	-0.19798
65.24	-0.13186	-0.13012	-0.16133	-0.16227	-0.14477	-0.1586	-0.1678	-0.16594	-0.16742	-0.19513
66.328	-0.13985	-0.12645	-0.16064	-0.16144	-0.15089	-0.15308	-0.16546	-0.16799	-0.16604	-0.1975
67.415	-0.13849	-0.13351	-0.16082	-0.16818	-0.14448	-0.15835	-0.16731	-0.1687	-0.16677	-0.1949
68.502	-0.14154	-0.13534	-0.16028	-0.16968	-0.14711	-0.16362	-0.16851	-0.17656	-0.17221	-0.1985
69.59	-0.14095	-0.13535	-0.16092	-0.17169	-0.14829	-0.16555	-0.17139	-0.17712	-0.16953	-0.19642
70.677	-0.14528	-0.13803	-0.16502	-0.16404	-0.14053	-0.17075	-0.17468	-0.17224	-0.17609	-0.20037
71.764	-0.13982	-0.13987	-0.16349	-0.16945	-0.14178	-0.17176	-0.17526	-0.17018	-0.17682	-0.20021
72.852	-0.13927	-0.14181	-0.16959	-0.16672	-0.14052	-0.16786	-0.17327	-0.17193	-0.17341	-0.20205
73.939	-0.14451	-0.13934	-0.16683	-0.17284	-0.14577	-0.16515	-0.17345	-0.17364	-0.17278	-0.20383
75.026	-0.14023	-0.14299	-0.16413	-0.17158	-0.14887	-0.16779	-0.17768	-0.16931	-0.17975	-0.20482
76.114	-0.14849	-0.14077	-0.17161	-0.17565	-0.15016	-0.17005	-0.1788	-0.17271	-0.17283	-0.2084
77.201	-0.03249	-0.02343	-0.02799	-0.02064	-0.00081	-0.02189	-0.02664	-0.06498	-0.02386	-0.01166
78.288	-0.04306	-0.05207	-0.0428	-0.03561	-0.02677	-0.03871	-0.02675	-0.08684	-0.04231	-0.03389
79.376	0.459767	0.096891	0.726526	0.302316	0.178894	0.340899	1.02775	0.063249	0.078472	0.69662
80.463	0.691107	0.480508	1.05564	0.794562	0.891825	1.23531	1.25642	0.622588	0.840197	0.763606
81.55	0.701995	0.694814	1.05614	0.864028	1.03484	1.29236	1.23866	0.899958	1.12798	0.75382
82.638	0.690218	0.790661	1.00683	0.838594	1.00721	1.25709	1.21376	0.95493	1.13195	0.727651
83.725	0.678816	0.770907	0.967359	0.803732	0.962472	1.21279	1.19914	0.995396	1.09462	0.706835
84.812	0.673085	0.748156	0.917359	0.757673	0.911709	1.17977	1.17793	0.990687	1.06493	0.69053
85.9	0.659531	0.719667	0.88574	0.742333	0.874809	1.13128	1.16035	0.961125	1.02891	0.663617
86.987	0.656834	0.705194	0.847662	0.706944	0.830336	1.08528	1.14521	0.916126	1.00396	0.658673
88.074	0.63235	0.679341	0.816888	0.678033	0.782503	1.01918	1.1196	0.865497	0.959817	0.637146
89.162	0.641497	0.668894	0.773122	0.650761	0.734635	0.975369	1.11131	0.808101	0.930504	0.612639
90.249	0.625893	0.656463	0.741601	0.610653	0.695996	0.916461	1.08838	0.753369	0.899604	0.590291
91.337	0.608427	0.647573	0.716313	0.597181	0.656774	0.868997	1.07587	0.689788	0.867938	0.56946
92.424	0.60078	0.625042	0.680666	0.564832	0.616513	0.808186	1.05249	0.644952	0.846663	0.543044
93.511	0.58832	0.618771	0.656094	0.534599	0.586485	0.770504	1.03852	0.590552	0.813211	0.521971
94.599	0.577311	0.619228	0.62139	0.508708	0.550983	0.719853	1.0162	0.538142	0.786572	0.489579
95.686	0.56479	0.60629	0.601368	0.481049	0.519261	0.681314	0.994437	0.496199	0.754667	0.471126
96.773	0.544217	0.597521	0.574047	0.449286	0.50246	0.629725	0.979118	0.476587	0.737331	0.440028
97.861	0.53053	0.583247	0.551295	0.430618	0.491841	0.588213	0.950782	0.477329	0.698424	0.421685
98.948	0.514431	0.583973	0.531597	0.398836	0.465613	0.562084	0.939012	0.463079	0.671663	0.391678
100.035	0.499831	0.580315	0.502005	0.381648	0.458713	0.543651	0.921079	0.456954	0.653005	0.365259
101.123	0.488743	0.569209	0.487439	0.365911	0.444161	0.51942	0.899332	0.458425	0.627193	0.341056
102.21	0.472964	0.550599	0.459206	0.347779	0.432557	0.511197	0.876639	0.466539	0.607183	0.313428
103.297	0.448443	0.540764	0.443287	0.320785	0.410997	0.495337	0.851424	0.47431	0.592884	0.290755
104.385	0.434907	0.526473	0.42744	0.302475	0.413138	0.49091	0.844031	0.476479	0.564755	0.260796
105.472	0.420234	0.505102	0.399661	0.273206	0.398882	0.475089	0.819391	0.476212	0.557626	0.241799
106.559	0.40318	0.487004	0.383453	0.264394	0.395799	0.455252	0.796426	0.478081	0.54302	0.223409
107.647	0.386687	0.476943	0.354804	0.251438	0.383971	0.45213	0.783185	0.490385	0.513636	0.202758
108.734	0.377299	0.458246	0.338389	0.240122	0.374625	0.451478	0.766228	0.499169	0.507247	0.187016
109.821	0.359386	0.428646	0.319836	0.220689	0.365252	0.461961	0.747523	0.492358	0.493922	0.176307
110.909	0.34756	0.417941	0.313028	0.208737	0.354866	0.46759	0.719273	0.480587	0.484624	0.165125
111.996	0.340009	0.417193	0.301614	0.205588	0.349588	0.494783	0.728254	0.479432	0.4948	0.14447
113.083	0.325131	0.390756	0.307333	0.199199	0.328539	0.505667	0.707015	0.460583	0.490763	0.144067
114.171	0.320785	0.375563	0.306415	0.185767	0.317428	0.512223	0.703169	0.461412	0.478954	0.146301
115.258	0.309364	0.357729	0.30347	0.188529	0.301074	0.511158	0.691443	0.450867	0.47059	0.139366
116.345	0.296312	0.350226	0.30279	0.192205	0.282597	0.491338	0.66883	0.438029	0.453346	0.135959
117.433	0.295303	0.338213	0.309825	0.181843	0.271244	0.484025	0.649253	0.428422	0.440517	0.136339
118.52	0.279052	0.324361	0.309446	0.180362	0.268816	0.457534	0.626319	0.423665	0.418251	0.139132
119.607	0.273333	0.318839	0.290789	0.183502	0.260966	0.470201	0.594255	0.417671	0.399084	0.138909
120.695	0.266858	0.307397	0.269518	0.184505	0.259837	0.46212	0.578473	0.401819	0.382176	0.147607
121.782	0.264917	0.302881	0.26879	0.198633	0.264165	0.463503	0.556034	0.403993	0.36998	0.154827
122.869	0.254319	0.291989	0.254719	0.190049	0.259299	0.460036	0.530293	0.397067	0.35518	0.167315
123.957	0.261078	0.2781	0.244322	0.186562	0.261011	0.446617	0.50935	0.391427	0.352547	0.165981
125.044	0.247228	0.262956	0.237691	0.172454	0.257229	0.427833	0.487071	0.385199	0.345704	0.167237
126.131	0.23897	0.245562	0.233993	0.184237	0.259362	0.412561	0.463476	0.382077	0.333798	0.167953
127.219	0.238704	0.239847	0.230919	0.186462	0.246727	0.404655	0.460243	0.369015	0.332527	0.159567
128.306	0.236497	0.230991	0.224772	0.175146	0.22066	0.395467	0.454556	0.363435	0.331287	0.159223
129.393	0.236443	0.224021	0.216292	0.174173	0.213948	0.378839	0.443528	0.376219	0.326878	0.157768
130.481	0.24111	0.22286	0.206624	0.180849	0.216332	0.359655	0.426509	0.378159	0.336798	0.154764
131.568	0.239441	0.221447	0.221533	0.179101	0.205256	0.357482	0.42583	0.367691	0.345693	0.145859
132.655	0.239907	0.216111	0.239908	0.173348	0.200489	0.362891	0.423888	0.362176	0.35244	0.143481
133.743	0.24406	0.208091	0.239785	0.16699	0.210472	0.349638	0.425218	0.372023	0.34875	0.143011
134.83	0.241787	0.215038	0.251431	0.178743	0.210257	0.349627	0.429062	0.357991	0.371705	0.137117
135.917	0.237216	0.209768	0.270657	0.179359	0.200955	0.344519	0.424086	0.363702	0.381539	0.144146
137.005	0.24036	0.217673	0.273394	0.188032	0.212577	0.35141	0.433495	0.378758	0.379043	0.150888
138.092	0.248739	0.222382	0.281727	0.194281	0.211287	0.351925	0.442266	0.390114	0.381916	0.155187
139.179	0.25221	0.222855	0.286454	0.194182	0.220382	0.341387	0.444826	0.3894	0.378094	0.155492
140.267	0.25276	0.217013	0.288946	0.206909	0.239666	0.363599	0.44422	0.389259	0.390005	0.174594
141.354	0.249689	0.22368	0.295602	0.215682	0.258645	0.375904	0.429409	0.38194	0.386239	0.179432
142.441	0.257735	0.232905	0.30595	0.214708	0.273081	0.384374	0.428562	0.377783	0.391623	0.18745
143.529	0.256496	0.230055	0.31304	0.213446	0.270527	0.396739	0.41317	0.379717	0.380844	0.188842
144.616	0.251472	0.222519	0.304339	0.21593	0.276486	0.402083	0.415834	0.382676	0.386254	0.185729
145.703	0.25707	0.221062	0.313456	0.215543	0.263627	0.388681	0.398568	0.376883	0.381186	0.187903
146.791	0.256683	0.225429	0.309709	0.213466	0.267229	0.385263	0.39753	0.38242	0.385606	0.194118
147.878	0.249731	0.227839	0.300623	0.208518	0.272866	0.381099	0.39421	0.395035	0.383131	0.189875
148.965	0.251018	0.223768	0.304835	0.210575	0.273368	0.374692	0.399687	0.388229	0.36901	0.187172
150.053	0.245983	0.230424	0.301866	0.202915	0.264765	0.372914	0.403291	0.37708	0.368637	0.194983
151.14	0.239248	0.224615	0.293851	0.207406	0.254819	0.371181	0.401189	0.37805	0.371628	0.198472
152.228	0.237428	0.208327	0.29818	0.206998	0.252803	0.368915	0.400429	0.387875	0.3732	0.199962
153.315	0.227368	0.201468	0.301566	0.198365	0.264282	0.366342	0.393988	0.377685	0.36827	0.206462
154.402	0.23793	0.204532	0.299025	0.199388	0.253744	0.372739	0.392084	0.378927	0.370526	0.201702
155.49	0.236007	0.203624	0.2936	0.195931	0.245786	0.376431	0.383584	0.380235	0.366091	0.201377
156.577	0.235899	0.206605	0.290679	0.191649	0.247399	0.367072	0.373601	0.366982	0.353614	0.196528
157.664	0.237404	0.210098	0.292253	0.189582	0.245141	0.361794	0.37284	0.362285	0.344055	0.193587
158.752	0.238275	0.213052	0.292265	0.183562	0.256369	0.361646	0.382521	0.351174	0.345974	0.18684
159.839	0.236358	0.213333	0.295902	0.183094	0.259353	0.352271	0.390656	0.361397	0.334834	0.185721
160.926	0.238565	0.206369	0.306935	0.177312	0.259855	0.347608	0.386106	0.378856	0.345377	0.182177
162.014	0.238444	0.209059	0.304982	0.187089	0.269855	0.337437	0.392653	0.382436	0.335002	0.170518
163.101	0.230845	0.206275	0.299723	0.183571	0.279443	0.335078	0.383337	0.370628	0.334757	0.159962
164.188	0.222381	0.201572	0.293214	0.192434	0.266172	0.334919	0.389364	0.369075	0.342509	0.155308
165.276	0.223094	0.201578	0.285615	0.191847	0.2649	0.333547	0.394884	0.3507	0.336472	0.153321
166.363	0.219044	0.203948	0.272941	0.199607	0.269291	0.325209	0.384048	0.355217	0.321764	0.143993
167.45	0.238129	0.205555	0.277362	0.200233	0.261889	0.333712	0.369984	0.340074	0.319422	0.139929
168.538	0.24935	0.213756	0.274857	0.202448	0.251055	0.337591	0.366764	0.341453	0.32057	0.133894
169.625	0.243135	0.206605	0.277956	0.183562	0.244917	0.337733	0.365558	0.340663	0.316141	0.13813
170.712	0.238039	0.214263	0.279241	0.188161	0.235589	0.342868	0.368451	0.338772	0.324193	0.129838
171.8	0.240215	0.215792	0.267988	0.170705	0.239953	0.335199	0.371579	0.331677	0.311507	0.136237
172.887	0.226383	0.195235	0.260677	0.178495	0.224334	0.342819	0.365762	0.318566	0.313839	0.131951
173.974	0.238649	0.211793	0.265832	0.181565	0.223402	0.345567	0.360143	0.333028	0.318136	0.13937
175.062	0.234194	0.207144	0.278568	0.182141	0.237471	0.346313	0.371536	0.322075	0.319228	0.140227
176.149	0.218197	0.186582	0.281097	0.190278	0.231924	0.35881	0.356626	0.314267	0.309496	0.153098
177.236	0.215495	0.189025	0.276358	0.190387	0.231565	0.340125	0.355501	0.308431	0.307965	0.148514
178.324	0.218687	0.189129	0.267896	0.185966	0.225445	0.327518	0.353727	0.299341	0.306082	0.1495
179.411	0.214304	0.192798	0.262336	0.175713	0.2179	0.308504	0.347972	0.304464	0.291579	0.150384
180.498	0.209691	0.192699	0.253042	0.181664	0.2179	0.28621	0.33703	0.30818	0.28646	0.146211
181.586	0.207521	0.186951	0.253635	0.171739	0.21592	0.27882	0.338668	0.30849	0.282786	0.144916
182.673	0.211287	0.186813	0.24578	0.176875	0.214898	0.257008	0.337784	0.308926	0.270135	0.136171
183.76	0.207865	0.189547	0.231428	0.18069	0.204074	0.244095	0.345004	0.293641	0.268517	0.141294
184.848	0.20749	0.180157	0.231875	0.183989	0.193661	0.242685	0.355828	0.29441	0.272845	0.144904
185.935	0.200647	0.170261	0.222537	0.179577	0.192102	0.248083	0.355328	0.289587	0.25902	0.141881
187.022	0.205374	0.167275	0.220443	0.189155	0.187765	0.251643	0.346296	0.282258	0.252217	0.147775
188.11	0.201191	0.168655	0.210818	0.197182	0.184745	0.24427	0.324457	0.293429	0.247155	0.145385
189.197	0.201668	0.16827	0.221153	0.193	0.191708	0.252598	0.319789	0.283435	0.242873	0.155539
190.284	0.191693	0.161499	0.219114	0.186929	0.172756	0.26261	0.320012	0.293467	0.256565	0.149566
191.372	0.193718	0.160553	0.22266	0.176458	0.17487	0.263372	0.296769	0.289402	0.243399	0.154072
192.459	0.191173	0.149408	0.227931	0.169454	0.190229	0.251177	0.297301	0.283985	0.25284	0.14869
193.546	0.185878	0.155734	0.222978	0.155425	0.181896	0.256931	0.294129	0.273752	0.245195	0.142284
194.634	0.177613	0.156636	0.213212	0.152782	0.188078	0.263849	0.283287	0.275594	0.240689	0.139139
195.721	0.17609	0.151493	0.212073	0.147169	0.194038	0.270257	0.282106	0.274591	0.244649	0.123702
196.808	0.16976	0.153423	0.198909	0.148649	0.192317	0.282924	0.276623	0.262434	0.232896	0.123377
197.896	0.176295	0.154848	0.190343	0.151342	0.181259	0.267673	0.272395	0.260766	0.232351	0.1083
198.983	0.179245	0.156366	0.186216	0.14395	0.181277	0.273082	0.26086	0.260734	0.222379	0.106278
200.07	0.179415	0.149496	0.181753	0.132167	0.169234	0.265632	0.272228	0.244811	0.231361	0.097067
201.158	0.168508	0.1508	0.179585	0.135316	0.161393	0.271348	0.262121	0.238479	0.219414	0.086691
202.245	0.184003	0.158325	0.183289	0.129643	0.16392	0.267832	0.26374	0.250936	0.215801	0.084837
203.332	0.185406	0.160354	0.187569	0.136131	0.160085	0.267366	0.260248	0.25141	0.204711	0.082682
204.42	0.172523	0.151977	0.185169	0.126256	0.155667	0.249663	0.258937	0.246146	0.207712	0.083507
205.507	0.154307	0.139528	0.182775	0.121646	0.15461	0.250914	0.245486	0.24419	0.211417	0.079537
206.594	0.152167	0.136783	0.181587	0.113708	0.14875	0.232519	0.238501	0.24565	0.201307	0.073397
207.682	0.161882	0.139979	0.187906	0.111969	0.143857	0.241895	0.224375	0.247825	0.195372	0.072349
208.769	0.152971	0.138456	0.185187	0.111105	0.150524	0.240271	0.221464	0.26239	0.194612	0.07719
209.857	0.152578	0.138995	0.196992	0.119331	0.150587	0.253865	0.213496	0.260379	0.190887	0.074715
210.944	0.142246	0.143593	0.192051	0.136161	0.159171	0.266505	0.202622	0.275795	0.187085	0.078387
212.031	0.143697	0.14927	0.176125	0.128133	0.162424	0.261244	0.204112	0.256053	0.184594	0.084458
213.119	0.142355	0.155695	0.165735	0.127001	0.168311	0.251473	0.196163	0.250037	0.187146	0.079975
214.206	0.135947	0.157868	0.1382	0.110419	0.147647	0.228542	0.193714	0.244876	0.184303	0.069763
215.293	0.143867	0.152032	0.145615	0.116301	0.125891	0.22253	0.203686	0.242659	0.169341	0.063658
216.381	0.174107	0.172808	0.14425	0.11339	0.132755	0.222957	0.192206	0.238588	0.159885	0.06126
217.468	0.178381	0.170757	0.147629	0.119857	0.129995	0.238406	0.196812	0.231335	0.166136	0.059715
218.555	0.175727	0.167665	0.151426	0.124676	0.140954	0.23902	0.192114	0.218459	0.163748	0.054232
219.643	0.146678	0.140276	0.147195	0.127955	0.148373	0.242761	0.189239	0.203844	0.172306	0.047978
220.73	0.135264	0.131184	0.181814	0.156439	0.193616	0.231247	0.191965	0.189714	0.164156	0.055617
221.817	0.138897	0.127883	0.178722	0.151948	0.207622	0.238932	0.19003	0.193806	0.161813	0.068836
222.905	0.144568	0.131063	0.162943	0.151143	0.197021	0.225805	0.192998	0.206628	0.160915	0.069345
223.992	0.141618	0.131882	0.143999	0.133717	0.172325	0.203664	0.185771	0.206716	0.162804	0.063353
225.079	0.149634	0.132141	0.128073	0.115983	0.142369	0.205101	0.183292	0.211407	0.159711	0.064166
226.167	0.139871	0.134979	0.137061	0.112625	0.120514	0.210554	0.185178	0.205642	0.155771	0.074965
227.254	0.141158	0.131222	0.136094	0.109724	0.119627	0.206396	0.189449	0.192221	0.155001	0.077441
228.341	0.141201	0.132383	0.129371	0.100414	0.119295	0.208595	0.180399	0.194139	0.154286	0.073772
229.429	0.133474	0.126354	0.128563	0.091423	0.111437	0.201941	0.174687	0.193992	0.160752	0.074316
230.516	0.133547	0.1133	0.138078	0.086783	0.114475	0.207109	0.158961	0.203544	0.169825	0.06539
231.603	0.131782	0.107965	0.135482	0.086704	0.112906	0.218081	0.15456	0.197452	0.162421	0.06629
232.691	0.135856	0.109928	0.138506	0.088939	0.107171	0.204234	0.162034	0.184537	0.166835	0.070604
233.778	0.144792	0.104318	0.131606	0.089297	0.111069	0.205924	0.152131	0.168282	0.167534	0.067385
234.865	0.14406	0.104197	0.133112	0.086455	0.112664	0.204525	0.164426	0.180636	0.162375	0.067381
235.953	0.142652	0.103294	0.14387	0.106832	0.123901	0.215705	0.167585	0.161978	0.165467	0.066149
237.04	0.132096	0.102326	0.142535	0.103107	0.132898	0.224537	0.158294	0.167149	0.163656	0.061859
238.127	0.121486	0.105104	0.131606	0.095506	0.127503	0.208601	0.158306	0.160921	0.151214	0.064655
239.215	0.123493	0.109422	0.13163	0.097026	0.118892	0.207981	0.149825	0.137761	0.143197	0.064823
240.302	0.130379	0.115902	0.130724	0.102848	0.112566	0.224131	0.159734	0.136666	0.140472	0.058151
241.389	0.123675	0.111128	0.1343	0.09183	0.111491	0.219123	0.155487	0.127936	0.137155	0.058124
242.477	0.119201	0.116562	0.129579	0.083425	0.110236	0.21565	0.14917	0.126482	0.12529	0.052065
243.564	0.1231	0.123405	0.128134	0.081905	0.098668	0.20915	0.153453	0.133756	0.133113	0.046324
244.651	0.120059	0.126783	0.121344	0.067917	0.103399	0.193817	0.160049	0.142677	0.140237	0.047728
245.739	0.11934	0.118543	0.124258	0.074454	0.100908	0.182658	0.163307	0.147145	0.137323	0.045862
246.826	0.125446	0.127982	0.126156	0.072745	0.102252	0.178917	0.16026	0.169563	0.149193	0.049601
247.913	0.12394	0.118708	0.12446	0.073639	0.099483	0.170052	0.152916	0.167481	0.150408	0.039608
249.001	0.124073	0.122663	0.117572	0.072248	0.111016	0.161192	0.148415	0.159269	0.147387	0.037848
250.088	0.122211	0.120171	0.123064	0.0782	0.113265	0.15061	0.138537	0.16031	0.148489	0.036022
251.175	0.121165	0.112063	0.115699	0.076014	0.110675	0.158422	0.136584	0.155253	0.147826	0.038349
252.263	0.107684	0.112239	0.132108	0.08421	0.102888	0.157917	0.144533	0.153973	0.152322	0.036135
253.35	0.107666	0.096908	0.134128	0.088939	0.100379	0.165954	0.14441	0.155591	0.149244	0.037015
254.437	0.106245	0.098388	0.113733	0.090638	0.085692	0.171851	0.132825	0.149886	0.140033	0.042244
255.525	0.113681	0.093481	0.109159	0.07512	0.078201	0.169662	0.130402	0.13398	0.128209	0.037391
256.612	0.111106	0.095483	0.120438	0.064569	0.086347	0.160813	0.125896	0.124046	0.116869	0.037121
257.699	0.112901	0.099884	0.111033	0.064181	0.083605	0.164522	0.120443	0.122182	0.114057	0.045162
258.787	0.109516	0.098503	0.101891	0.061965	0.096992	0.170419	0.118404	0.121365	0.116762	0.041818
259.874	0.125452	0.117091	0.096148	0.058319	0.089949	0.167473	0.122533	0.110831	0.113772	0.03673
260.961	0.117266	0.11939	0.102755	0.068334	0.095648	0.168395	0.124789	0.107295	0.11418	0.048064
262.049	0.109957	0.119313	0.096816	0.067072	0.091732	0.167226	0.125927	0.108799	0.116767	0.047395
263.136	0.104147	0.100027	0.091317	0.072	0.083542	0.169311	0.13264	0.088146	0.122789	0.047579
264.223	0.089862	0.095747	0.099124	0.081786	0.093031	0.164599	0.130136	0.091863	0.128923	0.042604
265.311	0.091234	0.093261	0.094501	0.073828	0.107333	0.161576	0.139372	0.092898	0.136905	0.042718
266.398	0.096874	0.083359	0.09706	0.099292	0.10468	0.172915	0.126434	0.086533	0.127749	0.043785
267.486	0.093803	0.084553	0.113145	0.104061	0.098721	0.184688	0.120221	0.091367	0.116788	0.039068
268.573	0.099426	0.080075	0.088941	0.104299	0.07761	0.172273	0.101738	0.096909	0.108628	0.039608
269.66	0.102358	0.080114	0.097838	0.073073	0.085997	0.156123	0.106646	0.097584	0.104157	0.035071
270.747	0.102587	0.082287	0.089486	0.066685	0.08183	0.147741	0.103821	0.09693	0.099192	0.037109
271.835	0.094946	0.088277	0.085243	0.06124	0.079958	0.143418	0.095538	0.10445	0.098977	0.0315
272.922	0.088882	0.079839	0.077412	0.055607	0.079196	0.13678	0.096576	0.105573	0.106749	0.02595
274.01	0.094952	0.089548	0.088384	0.054882	0.077404	0.120053	0.099741	0.101105	0.101422	0.018429
275.097	0.088864	0.098311	0.084674	0.055994	0.091544	0.12391	0.092064	0.10159	0.093109	0.010666
276.184	0.083048	0.095296	0.081269	0.040009	0.084877	0.114803	0.110547	0.093367	0.086923	0.007861
277.272	0.064047	0.092826	0.074363	0.042513	0.080262	0.119867	0.111152	0.089852	0.088705	0.002632
278.359	0.06875	0.087507	0.066427	0.037157	0.083282	0.119856	0.11012	0.088479	0.074492	0.00512
279.446	0.066423	0.086638	0.072312	0.038837	0.072726	0.119027	0.102962	0.094435	0.070858	0.004435
280.534	0.067233	0.078436	0.063776	0.03983	0.073936	0.114858	0.095266	0.091536	0.059335	0.003407
281.621	0.061278	0.069668	0.066164	0.048185	0.067762	0.104364	0.098876	0.090446	0.05487	0.001388
282.708	0.06658	0.069668	0.06674	0.046139	0.05191	0.104407	0.105533	0.089509	0.049619	-0.00092
283.796	0.063702	0.068865	0.067505	0.058896	0.042967	0.114556	0.111981	0.091874	0.043745	-0.00113
284.883	0.058793	0.070284	0.068607	0.055369	0.055127	0.128825	0.096323	0.09571	0.04471	-0.00186
285.97	0.051079	0.062836	0.073163	0.051861	0.047465	0.126461	0.088781	0.103769	0.038131	0.002229
287.058	0.048782	0.065553	0.07424	0.051961	0.053586	0.122813	0.081555	0.101437	0.037968	0.000645
288.145	0.048129	0.061631	0.071087	0.0506	0.046713	0.120909	0.070953	0.100364	0.038907	-0.00661
289.232	0.044211	0.056092	0.07582	0.047192	0.042205	0.115687	0.063047	0.083956	0.038774	0.002679
290.32	0.044338	0.053264	0.068326	0.04295	0.045826	0.108226	0.056778	0.092097	0.041719	-0.00254
291.407	0.048522	0.054326	0.072256	0.036402	0.04294	0.1046	0.078198	0.091312	0.039091	0.004744
292.494	0.04594	0.052071	0.070726	0.023686	0.036955	0.099744	0.066688	0.085166	0.03784	0.01081
293.582	0.047651	0.04525	0.061015	0.015737	0.023621	0.106218	0.057848	0.077308	0.038524	0.011546
294.669	0.045977	0.05426	0.064046	0.007233	0.022098	0.104068	0.054263	0.076556	0.052431	0.005483
295.756	0.047059	0.052318	0.056674	0.007442	0.01431	0.109197	0.052773	0.079471	0.052972	0.010595
296.844	0.043613	0.047379	0.042113	0.00616	0.020834	0.109076	0.051975	0.068142	0.050058	0.000892
297.931	0.039574	0.052879	0.034166	0.003736	0.018719	0.112417	0.074075	0.071287	0.047955	0.002378
299.018	0.035608	0.047307	0.037129	0.002375	0.015914	0.116389	0.061186	0.05477	0.046118	-0.00067
300.106	0.032458	0.044051	0.025116	-0.00804	0.015646	0.110316	0.065872	0.066851	0.039091	-0.00073
301.193	0.031219	0.047241	0.020702	-0.00994	0.014526	0.098752	0.055833	0.064273	0.040673	-0.00185
302.28	0.037174	0.043583	0.017952	0.001729	0.01216	0.095564	0.060525	0.053021	0.041683	-0.00359
303.368	0.0305	0.046471	0.02015	-0.00066	0.008316	0.093781	0.05574	0.051381	0.0388	-0.01475
304.455	0.034182	0.04514	0.022361	-0.00599	0.014606	0.082546	0.047525	0.051751	0.045419	-0.01728
305.542	0.029563	0.04004	0.015515	-0.0124	0.021542	0.077516	0.050751	0.061146	0.032354	-0.02601
306.63	0.030548	0.03707	0.021822	-0.01239	0.033845	0.073423	0.053255	0.074322	0.035871	-0.02635
307.717	0.023505	0.032669	0.028649	-0.01336	0.027402	0.068985	0.041683	0.068388	0.036049	-0.04057
308.804	0.025391	0.025276	0.027498	-0.01912	0.025637	0.073456	0.044978	0.066666	0.029716	-0.03606
309.892	0.022592	0.024979	0.024204	-0.01083	0.029176	0.076632	0.038332	0.054122	0.024695	-0.03942
310.979	0.01778	0.02455	0.017297	-0.00579	0.018047	0.081652	0.046659	0.057702	0.026328	-0.04152
312.066	0.020053	0.021233	0.02898	-0.00936	0.02345	0.08033	0.038462	0.051571	0.027231	-0.04406
313.154	0.012943	0.01994	0.029249	-0.00489	0.017142	0.083517	0.03463	0.054966	0.016968	-0.04557
314.241	0.015579	0.018312	0.031441	-0.0081	0.023612	0.074367	0.032775	0.058067	0.017499	-0.04446
315.328	0.017266	0.015914	0.048469	-0.00389	0.033531	0.079897	0.038048	0.052835	0.019443	-0.04805
316.416	0.022175	0.023571	0.060905	-0.00163	0.034535	0.079222	0.040409	0.056438	0.009722	-0.04056
317.503	0.011106	0.023323	0.058737	-0.00335	0.025744	0.074114	0.035897	0.059004	0.016734	-0.0478
318.59	0.01249	0.024561	0.042597	-0.00872	0.024669	0.079419	0.04253	0.039839	0.013513	-0.05124
319.678	0.008542	0.019176	0.043289	-0.00198	0.023773	0.074427	0.042165	0.056072	0.012238	-0.04888
320.765	0.003688	0.016244	0.034325	-0.00365	0.02647	0.063516	0.042888	0.049021	0.01064	-0.0457
321.852	0.00431	0.023731	0.029212	-0.00623	0.023728	0.067082	0.033808	0.045376	0.014539	-0.0492
322.94	0.011323	0.019055	0.026751	-0.00615	0.012957	0.064695	0.027181	0.041676	0.012937	-0.04961
324.027	0.01648	0.022762	0.02819	-0.01075	0.008719	0.058167	0.03518	0.039485	0.010018	-0.04777
325.114	0.01168	0.022009	0.021216	-0.01569	0.011398	0.050887	0.025524	0.039774	0.008007	-0.05088
326.202	0.018542	0.0229	0.026188	-0.02142	-0.00278	0.057514	0.027583	0.048694	0.011819	-0.04869
327.289	0.011239	0.029671	0.019636	-0.02475	0.001407	0.058227	0.030272	0.052193	0.006282	-0.04497
328.376	0.01596	0.022713	0.025728	-0.03193	-0.00202	0.065496	0.024399	0.052236	-0.00012	-0.04531
329.464	0.01483	0.026266	0.019458	-0.03309	-0.00835	0.060937	0.026612	0.053179	-0.00273	-0.04143
330.551	0.014419	0.01653	0.018926	-0.03516	-0.00449	0.067548	0.032985	0.048623	-0.00425	-0.04124
331.639	0.014243	0.022746	0.007831	-0.03591	-0.00578	0.06972	0.037659	0.05034	0.002363	-0.04369
332.726	0.01029	0.02087	-0.00012	-0.03977	0.001989	0.055155	0.02864	0.053964	0.0116	-0.04179
333.813	0.006021	0.02153	-0.00833	-0.03267	0.000457	0.063274	0.027131	0.039801	0.006685	-0.04252
334.901	0.003264	0.021569	-0.00666	-0.04559	-0.01087	0.058491	0.016511	0.032657	0.012156	-0.05354
335.988	0.009165	0.023736	-0.01103	-0.03895	-0.01062	0.059034	0.011894	0.037267	0.009451	-0.05584
337.075	-0.00571	0.012553	-0.01297	-0.03024	-0.00667	0.058814	0.015127	0.032674	0.006889	-0.05561
338.163	-0.01279	0.010479	-0.00447	-0.03063	-0.0021	0.066708	0.019806	0.042193	0.007701	-0.06106
339.25	-0.00578	0.000605	-0.00372	-0.03313	-0.00308	0.061782	0.007517	0.042073	-5.6e-05	-0.06178
340.337	-0.00305	-0.00618	-0.00615	-0.03173	-0.01509	0.053882	0.001879	0.035709	-0.00184	-0.06264
341.425	-0.00903	-0.00678	0.002106	-0.0235	-0.0137	0.041901	0.003313	0.036286	-0.00653	-0.06216
342.512	-0.00695	0.002233	0.002014	-0.02377	-0.01279	0.048397	0.001304	0.037779	-0.01492	-0.05443
343.599	-0.00686	-6.6e-05	-0.00046	-0.02381	-0.01491	0.044694	-0.00421	0.040084	-0.0104	-0.05825
344.687	-0.01238	5.5e-06	0.000753	-0.02788	-0.01551	0.03946	-0.00511	0.038128	-0.01766	-0.06197
345.774	-0.00932	-0.00415	0.005339	-0.03745	-0.02389	0.040508	0.001941	0.043081	-0.0159	-0.06305
346.861	-0.01161	-0.00564	-0.00019	-0.03511	-0.02368	0.028642	0.003221	0.041408	-0.01328	-0.05512
347.949	-0.00982	-0.00908	0.005033	-0.03517	-0.01614	0.027923	3.72e-05	0.033742	-0.01267	-0.06543
349.036	-0.00526	-0.00575	0.007102	-0.03118	-0.02418	0.035861	-0.00086	0.026456	-0.01624	-0.06393
350.123	-0.01413	-0.00787	0.009092	-0.0339	-0.02314	0.038478	0.002559	0.022358	-0.0089	-0.07044
351.211	-0.0146	-0.01259	0.012368	-0.03603	-0.01487	0.035269	0.001904	0.021639	-0.01238	-0.06524
352.298	-0.01158	-0.01628	0.006551	-0.0421	-0.01293	0.026497	0.000272	0.011253	-0.00886	-0.06755
353.385	-0.00459	-0.00988	0.003857	-0.0481	-0.01554	0.033245	-0.00554	0.014876	-0.01132	-0.06519
354.473	-0.00563	-0.00635	0.00297	-0.03663	-0.01527	0.035165	-0.002	0.014386	-0.00972	-0.06603
355.56	-0.00314	-0.01236	0.004678	-0.03797	-0.00766	0.028461	0.003128	0.011111	-0.00691	-0.06452
356.647	-0.00457	-0.01508	0.004617	-0.03848	-0.00787	0.022981	-0.00988	0.009089	-0.01523	-0.06731
357.735	0.002992	-0.00788	-0.00808	-0.04031	-0.00692	0.025532	-0.01547	0.013618	-0.01666	-0.07102
358.822	-0.00036	-0.00847	-0.01459	-0.04442	-0.00876	0.031133	-0.01392	0.010686	-0.02106	-0.06848
