# Supplementary material for: A general method for the development of multicolor biosensors with large dynamic ranges
Source: Nat Chem Biol. 2023 Jun 8;19(9):1147–57. doi: 10.1038/s41589-023-01350-1 (PMC10449634; doi:10.1038/s41589-023-01350-1)
Supplement: Supplementary file 3 — Source data for Supplementary figures. [file 41589_2023_1350_MOESM3_ESM.zip › Hilbot_SI_SD/Hiblot_Source_Data_Supplementary_Figure_7.xlsx]

## Sheet: 7a
Wavelength [nm]	+NAD+			-NAD+
400	3708	3768	3878	5600	5564	5660
402	4311	4190	4399	6777	7055	7054
404	4786	4969	5032	8776	9004	9206
406	5783	5865	6215	12071	12122	12231
408	6698	7013	7296	15611	15379	15981
410	8008	8267	8687	19926	19866	20348
412	9096	9477	9917	24291	24243	25611
414	10412	10843	11524	29373	29885	30053
416	11547	12080	13374	33401	34859	35597
418	12742	13281	14339	38111	39313	39672
420	13709	14288	15720	41946	43532	44159
422	14303	15276	16439	45064	45927	47034
424	15021	15954	17283	48182	49018	50058
426	15590	16189	17801	49308	51093	51654
428	15494	16667	18024	50187	51763	52750
430	16028	16508	18094	51383	52674	52884
432	16264	17334	18270	52070	53697	54974
434	16388	17397	18812	53872	55197	55939
436	16886	17990	19408	55712	56489	57909
438	17360	17920	19461	56699	59019	60685
440	17861	18792	20235	58679	60670	61634
442	17976	19078	20722	60501	61568	62571
444	17841	19493	20690	61409	62698	64038
446	18319	18958	20946	61893	64068	64697
448	18263	19136	20751	62224	63189	65672
450	17990	18959	20744	61416	63399	64242
452	17913	18843	20370	60588	62283	63769
454	17175	18388	19984	59014	60565	61835
456	17038	17726	19721	58321	59482	59768
458	16060	17348	19048	56041	57828	58441
460	15567	16805	18694	53940	55840	57103
462	15559	16591	17627	53351	54465	55749
464	15197	16018	17419	51610	53227	54203
466	14551	15404	17053	49995	51657	52643
468	14120	15480	16394	49383	49817	50799
470	14054	14972	16562	47183	48356	49935
472	13470	14631	15855	46310	47973	48506
474	13314	13537	15248	44790	46647	47222
476	12596	13704	14900	43486	44229	45982
478	12255	13222	14077	41679	43203	43957
480	11644	12396	13877	40114	41941	42389
482	11247	12071	13318	39017	39869	41029
484	10970	11640	12576	36781	38273	39152
486	10469	11188	11901	35501	36691	37371
488	9665	10368	11250	33864	34936	35383
490	9154	9926	10570	31752	32890	33775
492	8786	9460	10210	30179	31100	31565
494	8185	8741	9468	28463	29115	30041
496	7987	8294	9116	26940	27836	28026
498	7394	7907	8549	25407	26116	26752
500	7180	7540	8253	23550	24766	25359
502	6695	7050	7800	22710	23383	24256
504	6382	6800	7320	21981	22295	22604
506	6126	6436	7050	20659	21412	21707
508	5718	6324	6682	19351	20345	20421
510	5432	5912	6379	18487	18851	19314
512	5132	5611	6173	17471	18301	18608
514	4843	5385	5724	17165	17566	17652
516	4587	5085	5499	15710	16455	16709
518	4503	4615	5217	15243	15451	15798
520	4272	4451	4906	14428	14617	15143
522	3992	4241	4679	13866	14214	14128
524	3862	3942	4259	12620	12990	13328
526	3456	3932	4180	11866	12297	12472
528	3226	3502	3993	11244	11695	11942
530	3180	3350	3732	10575	10824	10987
532	2968	3186	3424	9931	10343	10419
534	2863	3145	3376	9402	9692	9791
536	2679	2897	2998	8721	9080	9351
538	2591	2658	2855	8385	8632	8954
540	2360	2666	2756	7826	8291	8449
542	2342	2448	2632	7483	7801	7895
544	2133	2323	2469	7220	7285	7566
546	2088	2139	2389	6713	6980	7001
548	1857	2056	2289	6520	6800	6813
550	1835	2085	2143	6165	6161	6334
552	1785	1862	2112	5807	5862	5946
554	1699	1799	1918	5462	5712	5671
556	1659	1658	1865	5218	5203	5540
558	1456	1605	1752	5078	5158	5136
560	1369	1498	1718	4712	4768	4877
562	1348	1444	1597	4442	4620	4718
564	1294	1389	1549	4171	4349	4444
566	1291	1286	1416	3817	4117	4030
568	1279	1166	1375	3772	4050	4082
570	1111	1197	1299	3464	3659	3718
572	1098	1098	1191	3162	3381	3300
574	1080	1021	1132	3023	3213	3273
576	915	939	1053	2872	2985	3082
578	890	994	1058	2750	2754	2857
580	879	935	974	2597	2773	2760
582	796	845	887	2600	2586	2570
584	759	843	870	2336	2411	2575
586	700	724	873	2251	2308	2380
588	723	707	817	2090	2149	2196
590	653	692	740	1986	2006	2189
592	618	673	729	1846	1931	2014
594	605	594	696	1755	1878	1751
596	553	632	680	1720	1752	1785
598	545	558	628	1583	1682	1604
600	570	601	609	1472	1539	1495
602	539	521	540	1337	1402	1448
604	492	533	539	1242	1391	1385
606	484	463	541	1182	1268	1317
608	491	541	498	1167	1246	1232
610	469	505	546	1167	1135	1195
612	466	559	594	1076	1074	1079
614	485	600	634	1043	1094	1025
616	589	563	704	940	1083	1021
618	605	753	725	923	1021	1082
620	773	795	951	1018	1023	1020
622	891	968	1021	936	971	1091
624	1180	1121	1292	985	1047	995
626	1320	1425	1587	997	1058	1147
628	1674	1803	2034	1151	1112	1092
630	2188	2289	2678	1190	1164	1213
632	2832	2934	3320	1425	1347	1247
634	3542	4000	4149	1497	1551	1601
636	4596	4866	5420	1840	1802	1954
638	6069	6444	6957	2240	2088	2114
640	7474	8462	9147	2563	2676	2735
642	9867	10518	11565	2990	3067	3206
644	12425	13139	15002	3884	3836	4133
646	15642	16386	18668	4680	4772	4815
648	19214	20871	22911	5580	5757	5920
650	23454	24712	27167	6924	6554	7038
652	27837	30187	33278	7868	8399	8318
654	33356	35330	38888	9318	9345	9944
656	38149	39777	45202	10923	10910	11521
658	42292	44914	49867	12308	12075	12600
660	45578	49604	54429	13284	13220	14132
662	48432	52645	57965	14354	14697	14950
664	51254	54367	61354	15356	15944	15638
666	50489	55720	61188	15974	16453	17001
668	50101	56253	61098	16075	16461	16982
670	49632	54355	59352	16217	17053	16783
672	48521	52327	56639	15925	16524	16883
674	45403	48726	53757	15484	16053	16364
676	42188	45918	49740	14844	15263	15690
678	38705	41804	46314	13752	14565	14968
680	34952	38543	42293	12842	13270	14047
682	30712	33655	37025	11852	12395	12796
684	28122	30561	33907	11038	11278	11693
686	25295	27048	29514	10064	10306	10196
688	22288	23744	26291	9015	9490	9637
690	19657	21384	22924	8154	8343	8146
692	17496	18261	20230	7030	7809	7338
694	15752	16872	18322	6704	6788	6624
696	13568	15190	16582	5855	6048	6422
698	12236	13510	14602	5385	5850	5945
700	11656	12187	13388	4910	5391	5205
702	10351	11382	12521	4585	4746	4895
704	9954	10630	11093	4352	4437	4562
706	8721	9809	10874	4188	4219	4300
708	8784	9237	10137	3633	3824	3972
710	8393	9055	9771	3772	3913	3871
712	8443	8981	9699	3692	3629	3681
714	7881	8435	9473	3397	3755	3620
716	7708	8183	9241	3466	3589	3514
718	7611	8404	9127	3231	3656	3509
720	7599	7938	8688	3182	3376	3391
722	7395	8176	8935	3193	3494	3560
724	7887	8142	8652	3550	3590	3747
726	7588	8284	8952	3756	3695	3617
728	7816	8393	8628	3610	3656	3726
730	7642	7858	8580	3587	3696	3489
732	7113	7413	8119	3189	3317	3341
734	6767	7071	7747	2881	3187	2970
736	5841	6779	6991	2698	2785	2821
738	5631	5844	6752	2184	2361	2292
740	4844	5790	6411	2032	2224	2232
742	4924	5292	5791	1923	2153	2183
744	4585	4958	5458	2035	2104	2008
746	4395	4646	5124	1705	1844	1765
748	3878	4359	4846	1610	1757	1692
750	3702	3921	4467	1520	1487	1555
752	3460	3692	4169	1363	1463	1592
754	3026	3594	3633	1361	1400	1360
756	2824	3168	3457	1253	1228	1204
758	2728	2992	3127	1151	1149	1267
760	2290	2559	2734	1119	994	1055
762	2284	2423	2734	1025	1019	933
764	2067	2352	2288	890	938	941
766	1768	2015	2087	825	910	997
768	1702	1796	1992	813	764	858
770	1558	1809	1839	681	731	661
772	1457	1566	1738	572	644	676
774	1258	1377	1596	581	646	654
776	1161	1268	1506	578	513	629
778	1124	1258	1406	485	508	557
780	1095	1159	1317	530	493	554
782	1049	1087	1136	454	443	490
784	884	971	1008	442	393	435
786	887	987	1011	384	453	312
788	740	810	889	394	385	441
790	761	891	948	354	350	403
792	732	794	889	405	370	339
794	820	732	739	279	339	313
796	609	719	865	284	311	305
798	679	696	815	281	327	269
800	666	675	691	291	305	289

## Sheet: 7b
Wavelength [nm]	+NAD+			-NAD+
560	0.231634	0.234192	0.229029	0.466531	0.453259	0.467088
562	0.299952	0.292314	0.28166	0.581479	0.592716	0.596756
564	0.338637	0.349935	0.349247	0.688302	0.705219	0.713976
566	0.389233	0.422788	0.410891	0.830856	0.837603	0.821671
568	0.456408	0.487223	0.477807	0.949866	0.941981	0.962561
570	0.505193	0.535124	0.539162	1.0589	1.07847	1.08657
572	0.572749	0.598056	0.589397	1.20331	1.19614	1.20719
574	0.630681	0.659886	0.655162	1.28963	1.30663	1.2914
576	0.668509	0.703277	0.683348	1.37928	1.41168	1.40221
578	0.72425	0.740655	0.719873	1.50974	1.49312	1.48755
580	0.748833	0.800982	0.75592	1.55812	1.5671	1.55583
582	0.770081	0.814711	0.794746	1.61832	1.61652	1.62137
584	0.805431	0.835655	0.810565	1.65839	1.66087	1.67333
586	0.833635	0.840465	0.829642	1.68073	1.74928	1.72077
588	0.842687	0.874737	0.85035	1.72874	1.73533	1.71728
590	0.850881	0.864415	0.856102	1.73216	1.7554	1.73906
592	0.847261	0.882253	0.851692	1.76632	1.75951	1.75547
594	0.847165	0.887564	0.859457	1.75395	1.78646	1.75688
596	0.828585	0.856499	0.845365	1.69993	1.78857	1.73123
598	0.835064	0.867321	0.852747	1.69264	1.71344	1.68644
600	0.804478	0.842169	0.825137	1.66365	1.70455	1.67597
602	0.792473	0.832949	0.809798	1.61158	1.63611	1.64353
604	0.774559	0.810001	0.79954	1.5812	1.62713	1.59638
606	0.753883	0.808598	0.772217	1.58259	1.58306	1.5497
608	0.732063	0.781541	0.749784	1.51417	1.52208	1.52018
610	0.739019	0.754985	0.741156	1.45351	1.49579	1.51151
612	0.699	0.731937	0.717093	1.44483	1.47677	1.44568
614	0.674988	0.723519	0.682773	1.39812	1.38998	1.40268
616	0.658504	0.693757	0.692263	1.34623	1.38243	1.32497
618	0.654788	0.694258	0.650561	1.30283	1.32996	1.30621
620	0.644879	0.644353	0.652382	1.25593	1.28713	1.27433
622	0.61334	0.635735	0.617486	1.22833	1.24183	1.24425
624	0.603716	0.638942	0.605982	1.17524	1.18668	1.19889
626	0.597046	0.626015	0.610488	1.12215	1.16995	1.14636
628	0.584564	0.614591	0.606078	1.09057	1.10333	1.08167
630	0.592377	0.634232	0.6218	1.05124	1.06672	1.0547
632	0.599714	0.64275	0.627265	1.03388	1.06481	1.03536
634	0.637732	0.655677	0.62669	0.985597	1.0172	0.990098
636	0.650405	0.706283	0.683156	0.995384	0.99178	0.986232
638	0.723487	0.749875	0.744032	0.956052	0.977155	0.974632
640	0.793807	0.81411	0.816604	0.953005	0.951252	0.960675
642	0.868414	0.891572	0.901448	0.972302	0.9935	0.977367
644	1	1	1	1	1	1
646	1.11215	1.17407	1.13	1.01311	1.03929	1.03121
648	1.295	1.30504	1.29863	1.06158	1.08096	1.07535
650	1.46994	1.48191	1.47838	1.10008	1.10992	1.15041
652	1.64097	1.7156	1.6914	1.18669	1.18849	1.17418
654	1.85069	1.90851	1.90749	1.22389	1.24747	1.24764
656	2.08785	2.10853	2.08369	1.29683	1.33856	1.33091
658	2.27594	2.31426	2.25376	1.38196	1.3983	1.39165
660	2.40762	2.4776	2.43169	1.43274	1.42745	1.41673
662	2.53711	2.67161	2.58173	1.48463	1.50048	1.48114
664	2.6425	2.74376	2.69523	1.48915	1.50698	1.47567
666	2.66365	2.81481	2.76052	1.50402	1.53087	1.49547
668	2.72034	2.79417	2.73521	1.47595	1.4849	1.4719
670	2.61887	2.7629	2.67184	1.47419	1.48127	1.48293
672	2.57523	2.74015	2.60378	1.41908	1.433	1.44417
674	2.43907	2.55306	2.51184	1.34872	1.39037	1.39994
676	2.2686	2.41056	2.34838	1.27255	1.30061	1.28395
678	2.17713	2.27678	2.20545	1.21042	1.23867	1.22388
680	1.99571	2.09049	2.02023	1.11836	1.14777	1.1556
682	1.81334	1.96543	1.83837	1.03795	1.05076	1.02499
684	1.67165	1.73625	1.6751	0.952636	0.979258	0.964353
686	1.54493	1.55667	1.50523	0.896316	0.876983	0.873538
688	1.35569	1.43792	1.39709	0.78183	0.800229	0.813089
690	1.21667	1.28981	1.22395	0.731788	0.755209	0.72897
692	1.11262	1.13669	1.12051	0.64934	0.668228	0.669276
694	0.997141	1.04419	0.989071	0.620072	0.602753	0.608261
696	0.906241	0.943582	0.910172	0.552211	0.560696	0.55828
698	0.805717	0.855497	0.837887	0.508633	0.517587	0.489344
700	0.750643	0.780138	0.753236	0.476041	0.495603	0.481611
702	0.680038	0.721615	0.709424	0.443911	0.456318	0.439457
704	0.620962	0.675118	0.64989	0.399778	0.422003	0.403055
706	0.609624	0.623109	0.601285	0.374388	0.392277	0.36788
708	0.532825	0.59024	0.55105	0.365433	0.363984	0.367597
710	0.55455	0.565387	0.529863	0.341704	0.349455	0.336571
712	0.519295	0.525804	0.510114	0.334041	0.328522	0.31771
714	0.506146	0.517888	0.513565	0.317422	0.32489	0.316296
716	0.473082	0.494438	0.474068	0.306897	0.309692	0.298095
718	0.450214	0.475599	0.468891	0.272643	0.293443	0.283667
720	0.440019	0.470087	0.449142	0.283076	0.281973	0.284044
722	0.42363	0.462471	0.439076	0.261472	0.270981	0.283195
724	0.417151	0.446037	0.438788	0.254362	0.256165	0.258299
726	0.413435	0.4287	0.409836	0.260364	0.23982	0.247737
728	0.413911	0.426796	0.401591	0.241067	0.244122	0.241324
730	0.393711	0.40495	0.39095	0.236174	0.242401	0.229725
732	0.381134	0.396132	0.38098	0.221586	0.236857	0.215673
734	0.352263	0.380499	0.359505	0.215493	0.22099	0.208318
736	0.345974	0.366169	0.345029	0.193242	0.205697	0.198416
738	0.323297	0.339212	0.342345	0.198874	0.207417	0.193323
740	0.312625	0.331095	0.321446	0.183363	0.191168	0.184459
742	0.289376	0.315262	0.314064	0.155941	0.178169	0.174745
744	0.286708	0.296122	0.294794	0.163881	0.170044	0.165598
746	0.255169	0.273975	0.283003	0.156957	0.163449	0.16324
748	0.245831	0.262852	0.247052	0.149663	0.14567	0.147303
750	0.219914	0.2381	0.241492	0.127504	0.144619	0.133157
752	0.216293	0.225173	0.215128	0.132121	0.127318	0.130422
754	0.197332	0.213348	0.213498	0.116887	0.135251	0.121086
756	0.174845	0.192805	0.192887	0.111532	0.114127	0.115334
758	0.163125	0.180078	0.176685	0.101099	0.106672	0.104772
760	0.156265	0.17146	0.168057	0.098237	0.095106	0.106092
762	0.14302	0.155527	0.152047	0.089004	0.090614	0.088646
764	0.131682	0.135685	0.138338	0.085311	0.084687	0.077612
766	0.12263	0.131777	0.138625	0.076632	0.080768	0.071765
768	0.115769	0.116044	0.115713	0.070723	0.075416	0.067805
770	0.114817	0.112436	0.099319	0.062044	0.0671	0.06837
772	0.096903	0.103718	0.102387	0.063152	0.066909	0.054696
774	0.096903	0.093296	0.095197	0.057797	0.062034	0.0596
776	0.076513	0.088786	0.085802	0.05512	0.055248	0.05083
778	0.074512	0.090991	0.081967	0.050411	0.05238	0.05083
780	0.074798	0.079768	0.075448	0.050134	0.050851	0.051301
782	0.062887	0.079367	0.071518	0.043117	0.047983	0.045549
784	0.064126	0.074056	0.068642	0.041086	0.053049	0.043097
786	0.062792	0.06684	0.059822	0.042101	0.039954	0.043286
788	0.059266	0.067141	0.060109	0.0361	0.036226	0.037533
790	0.054788	0.06213	0.050331	0.036654	0.036704	0.03857
792	0.053073	0.052711	0.048605	0.032499	0.036322	0.03923
794	0.046308	0.053312	0.047646	0.032499	0.031543	0.033478
796	0.041162	0.056218	0.042278	0.034807	0.029631	0.025556
798	0.038018	0.048201	0.050522	0.031299	0.030778	0.028008
800	0.048023	0.048301	0.046879	0.028806	0.030682	0.027254
