# Supplementary material for: A general method for the development of multicolor biosensors with large dynamic ranges
Source: Nat Chem Biol. 2023 Jun 8;19(9):1147–57. doi: 10.1038/s41589-023-01350-1 (PMC10449634; doi:10.1038/s41589-023-01350-1)
Supplement: Supplementary file 3 — Source data for Supplementary figures. [file 41589_2023_1350_MOESM3_ESM.zip › Hilbot_SI_SD/Hiblot_Source_Data_Supplementary_Figure_8.xlsx]

## Sheet: 8b
Ctrl	NR	FK866
1.535	1.398	0.436
1.525	1.245	0.478
1.847	1.324	0.452
1.745	1.41	0.362
1.837	1.321	0.416
1.821	1.594	0.537
1.628	1.579	0.427
1.774	1.566	0.359
1.325	1.58	0.367
1.323	1.814	0.366
1.128	1.913	0.395
1.136	1.939	0.446
1.511	2.066	0.448
1.988	2.334	0.627
2.261	2.195	0.525
1.923	2.869	0.622
2.015	2.666	0.523
1.965	2.576	0.547
1.992	2.857	0.631
2.024	2.651	0.58
2.109	2.283	0.546
2.082	2.621	0.657
1.96	2.557	0.739
2.199	2.708	0.797
1.935	2.343	0.951
1.637	2.498	0.571
1.89	2.099	0.518
1.617	2.171	0.435
2.276	2.31	0.527
2.363	2.013	0.468
2.543	2.072	0.487
2.663	2.07	0.729
2.623	1.931	0.755
2.518	1.642	0.831
	1.534	0.758
1.266	1.663	0.796
1.337	2.022	0.85
1.248	2.254
1.55	2.267	0.501
1.332	2.309	0.432
1.477	2.667	0.421
1.637	2.444	0.427
1.647	2.443	0.475
1.495	2.1	0.56
1.496		0.557
1.548	2.105	0.568
1.748	2.123	0.559
1.514	2.176	0.663
1.777	2.233	0.574
1.661	2.288	0.614
1.939	2.321	0.639
2.103	2.464	0.624
1.707	2.508	0.601
1.936	2.515	0.67
1.819	2.693	0.741
1.661	2.667	0.774
1.873	2.684	0.733
1.701	2.804	0.75
2.013	2.662	0.641
1.822	2.818	0.893
1.888	2.726	0.593
1.519	2.792	1.021
1.677	2.826	0.904
2.221	2.624	0.787
2.301	2.61	0.79
2.15	2.51	0.87
2.012	2.52	0.804
2.642	2.493	0.74
2.718	2.53	0.643
2.551	2.425	0.674
2.48	2.241	0.683
2.424	2.615	0.705
2.043	2.445	0.86
1.856	2.537	0.89
1.859	2.352	0.928
	2.369	0.675
1.48	2.162
1.663	1.888	0.453
1.434	2.269	0.514
1.615	2.222	0.554
1.293	1.976	0.559
1.238	2.009	0.619
1.561	1.744	0.591
1.637	1.706	0.709
1.648	1.604	0.451
1.792	1.817	0.407
1.944	1.738	0.438
1.714		0.542
1.807	2.764	0.624
1.527	2.633	0.555
1.43	2.83	0.616
1.701	2.395	0.437
2.052	2.298	0.485
1.969	2.445	0.496
2.23	2.629	0.454
2.05	2.418	0.495
2.41	2.823	0.576
2.596	2.637	0.753
2.319	2.599	0.793
2.115	2.244	0.871
2.411	2.048	0.712
2.223	2.076	0.826
2.525	2.31	1.014
2.451	1.922	0.984
2.367	2.099	0.795
2.113	1.882	0.711
1.596	2.173	0.674
1.536	2.256	0.757
2.351	2.344	0.746
	2.483	0.767
	2.41	0.776
	2.292	0.829
	2.072	0.797
	1.877	0.736
	2.406	0.645
	2.464
	2.126
	2.004
	1.996
	1.979
	1.701
	1.687
	1.747
	1.471
	2.155
	1.804
	1.687
	1.603
	1.492

## Sheet: 8d
Ctrl	NR	FK866
0.531	0.574	0.422
0.543	0.568	0.427
0.563	0.566	0.426
0.539	0.559	0.426
0.532	0.589	0.406
0.543	0.565	0.416
0.522	0.582	0.42
0.537	0.591	0.412
0.532	0.583	0.432
0.536	0.575	0.431
0.52	0.573	0.438
0.532	0.543	0.445
0.529	0.612	0.422
0.516	0.523	0.43
0.539	0.525	0.426
0.571		0.408
0.573	0.554	0.42
0.53	0.547	0.414
0.502	0.548	0.422
0.512	0.535	0.407
0.527	0.558
0.549	0.56	0.452
0.53	0.562	0.457
0.533	0.583	0.42
0.497	0.541	0.437
0.536	0.54	0.44
0.522	0.561	0.424
	0.54	0.448
0.563	0.578	0.449
0.568	0.585	0.442
0.595	0.531	0.408
0.551	0.541	0.438
0.559	0.545	0.443
0.584	0.546	0.415
0.592	0.544	0.438
0.589	0.557	0.434
0.552		0.458
0.549	0.536	0.436
0.541	0.534	0.419
0.51	0.536	0.427
0.564	0.572	0.428
0.545	0.59
0.548	0.544	0.422
	0.568	0.449
0.55	0.573	0.435
0.532	0.634	0.445
0.565	0.547	0.43
0.591	0.561	0.427
0.579	0.551	0.446
0.552	0.563	0.437
0.548	0.565	0.447
0.513	0.581	0.424
0.534	0.581	0.434
0.523	0.588	0.402
0.531	0.573	0.427
0.561	0.572	0.41
0.573	0.521	0.447
0.5	0.543	0.414
0.555	0.485	0.438
0.547	0.535	0.44
0.553	0.519	0.46
0.544		0.462
0.552		0.372
0.569		0.375
0.564
0.572
0.532
0.533
