# Supplementary material for: A general method for the development of multicolor biosensors with large dynamic ranges
Source: Nat Chem Biol. 2023 Jun 8;19(9):1147–57. doi: 10.1038/s41589-023-01350-1 (PMC10449634; doi:10.1038/s41589-023-01350-1)
Supplement: Source Data Fig. 1 — Source data. [file 41589_2023_1350_MOESM4_ESM.xlsx]

## Sheet: 1c
Wavelength [nm]	ChemoG1+SiR			ChemoG5+SiR			ChemoG5+SiR
480	0.210067	0.221867	0.199167	0.110467	0.0423667	0.0313667	0.818167	0.797167	0.829567
482	0.274367	0.289467	0.287267	0.131567	0.0433667	0.0563667	1.1318	1.0701	1.1402
484	0.389367	0.416067	0.420567	0.152767	0.0718667	0.0670667	1.60677	1.47047	1.57887
486	0.5223	0.5362	0.5358	0.1676	0.0937	0.0932	2.10283	2.01973	2.07523
488	0.661733	0.698133	0.691933	0.206033	0.116233	0.115233	2.73767	2.58267	2.67417
490	0.878133	0.884533	0.896233	0.227533	0.159233	0.158533	3.52593	3.45183	3.48073
492	1.06633	1.10673	1.09783	0.265033	0.194933	0.191533	4.395	4.2455	4.351
494	1.36287	1.37807	1.40567	0.310467	0.235867	0.242167	5.4475	5.2	5.3344
496	1.59073	1.61203	1.66773	0.354833	0.291833	0.281233	6.41207	6.26017	6.36897
498	1.8246	1.8744	1.9037	0.3863	0.3428	0.322	7.4762	7.2254	7.2799
500	2.15823	2.11373	2.23733	0.432433	0.386633	0.373933	8.53457	8.38077	8.38797
502	2.33077	2.37347	2.43857	0.474567	0.436767	0.403267	9.53187	9.30127	9.38477
504	2.57257	2.56977	2.68237	0.517367	0.457967	0.463167	10.3711	10.1097	10.2027
506	2.71557	2.73027	2.81937	0.529567	0.488667	0.480967	10.9311	10.678	10.737
508	2.76597	2.80947	2.87297	0.548767	0.519567	0.504467	11.3092	10.9845	11.1745
510	2.79583	2.80523	2.90313	0.537333	0.505933	0.507333	11.3237	11.1304	11.2381
512	2.7299	2.7289	2.8224	0.5289	0.5106	0.5055	11.06	10.8396	10.986
514	2.58347	2.59277	2.70207	0.533867	0.486167	0.480467	10.6209	10.3947	10.504
516	2.41697	2.50417	2.50587	0.488067	0.442067	0.440167	9.9345	9.8189	9.8418
518	2.25587	2.24807	2.35687	0.449867	0.426567	0.415467	9.12783	9.07603	9.19673
520	2.0645	2.0275	2.1334	0.4465	0.3914	0.3751	8.47327	8.22697	8.27117
522	1.8649	1.8936	1.965	0.3919	0.3544	0.3401	7.71243	7.49343	7.68083
524	1.69567	1.71657	1.78747	0.366067	0.315167	0.312267	7.06637	6.89697	6.93507
526	1.5817	1.5749	1.6238	0.3311	0.2947	0.283	6.4512	6.2758	6.371
528	1.46913	1.46013	1.51123	0.321333	0.267233	0.275833	5.9805	5.8125	5.9574
530	1.38577	1.38997	1.43637	0.308567	0.255967	0.247367	5.60467	5.52317	5.51237
532	1.32273	1.28923	1.35883	0.288933	0.231133	0.232133	5.27927	5.22647	5.20217
534	1.22953	1.24353	1.28173	0.295433	0.218833	0.223933	4.9903	4.9046	4.9913
536	1.1961	1.1591	1.2233	0.2677	0.2275	0.2108	4.79423	4.70183	4.71493
538	1.12717	1.12627	1.15417	0.265967	0.196967	0.206767	4.56407	4.45347	4.53457
540	1.08057	1.07787	1.10187	0.243167	0.202667	0.193067	4.38997	4.26717	4.31217
542	1.02027	1.04107	1.04837	0.242267	0.197267	0.183667	4.18463	4.09013	4.15203
544	0.988533	0.984133	1.01083	0.229933	0.178633	0.181633	3.95203	3.92193	3.96203
546	0.943567	0.932967	0.973367	0.211467	0.173367	0.170567	3.7772	3.6952	3.7357
548	0.890167	0.866167	0.919167	0.217567	0.160567	0.150267	3.60577	3.43887	3.50407
550	0.820667	0.832467	0.851267	0.202067	0.152367	0.139467	3.3551	3.2552	3.3068
552	0.752267	0.767867	0.785767	0.188667	0.145067	0.140367	3.11023	3.06353	3.09423
554	0.7021	0.7179	0.747	0.184	0.1301	0.1272	2.87673	2.84873	2.85083
556	0.651733	0.640533	0.683133	0.174233	0.123833	0.111333	2.64287	2.56437	2.63187
558	0.599033	0.601833	0.612433	0.158133	0.104833	0.111933	2.38203	2.36023	2.39353
560	0.5425	0.545	0.56	0.1546	0.1002	0.0899	2.2285	2.1446	2.1742
562	0.490933	0.488833	0.510533	0.140833	0.0919333	0.0847333	1.99263	1.95913	1.99933
564	0.4424	0.4586	0.4783	0.1314	0.0882	0.0785	1.8684	1.792	1.836
566	0.404933	0.398333	0.432933	0.115133	0.0750333	0.0802333	1.6782	1.6412	1.6408
568	0.379567	0.382667	0.401767	0.116467	0.0721667	0.0731667	1.54023	1.53713	1.51793
570	0.3447	0.3418	0.3509	0.1109	0.0681	0.0654	1.45763	1.37503	1.41093
572	0.306767	0.318067	0.335167	0.0969667	0.0638667	0.0550667	1.28683	1.27733	1.24713
574	0.3014	0.298	0.3158	0.0943	0.0551	0.0566	1.2257	1.1803	1.1847
576	0.274833	0.278533	0.282533	0.0909333	0.0471333	0.0538333	1.15257	1.10027	1.10917
578	0.2573	0.2541	0.2713	0.0858	0.0526	0.0479	1.04183	1.04553	1.03963
580	0.239967	0.238467	0.243067	0.0839667	0.0419667	0.0435667	0.984067	0.966067	0.966367
582	0.2264	0.2189	0.2275	0.077	0.0439	0.0425	0.894567	0.901667	0.902467
584	0.210933	0.205533	0.217333	0.0799333	0.0410333	0.0386333	0.839633	0.834333	0.838233
586	0.199833	0.207733	0.196033	0.0698333	0.0369333	0.0364333	0.773167	0.775367	0.770967
588	0.171167	0.175167	0.180267	0.0662667	0.0366667	0.0329667	0.7479	0.7267	0.7325
590	0.171967	0.169467	0.165567	0.0634667	0.0360667	0.0326667	0.697467	0.665067	0.671067
592	0.1573	0.1544	0.1595	0.0596	0.0296	0.027	0.633933	0.609233	0.637433
594	0.148567	0.145767	0.148067	0.0608667	0.0260667	0.0292667	0.600433	0.588033	0.584133
596	0.138267	0.141367	0.140567	0.0574667	0.0288667	0.0287667	0.5507	0.543	0.523
598	0.125833	0.122833	0.128933	0.0590333	0.0281333	0.0307333	0.5163	0.5	0.5138
600	0.118567	0.122367	0.116467	0.0562667	0.0208667	0.0260667	0.471967	0.454867	0.459967
602	0.109	0.0984	0.109	0.0555	0.0315	0.0285	0.410333	0.427833	0.404133
604	0.0983333	0.0995333	0.101633	0.0566333	0.0281333	0.0254333	0.388433	0.372133	0.380833
606	0.0887	0.0968	0.101	0.0557	0.0296	0.0279	0.3453	0.3644	0.3609
608	0.0833	0.0936	0.0822	0.057	0.0298	0.0296	0.3218	0.317	0.3231
610	0.0852333	0.0800333	0.0854333	0.0574333	0.0386333	0.0372333	0.291567	0.290067	0.294767
612	0.0771	0.0858	0.0806	0.0635	0.0436	0.0359	0.2752	0.264	0.2749
614	0.0779667	0.0763667	0.0803667	0.0743667	0.0474667	0.0506667	0.240533	0.246233	0.247533
616	0.0798667	0.0726667	0.0684667	0.0818667	0.0626667	0.0597667	0.231033	0.223533	0.221933
618	0.0871333	0.0863333	0.0771333	0.0930333	0.0786333	0.0713333	0.207333	0.200233	0.210433
620	0.0828	0.09	0.0867	0.1233	0.1019	0.1018	0.199733	0.188133	0.176733
622	0.102567	0.100667	0.107267	0.141167	0.125567	0.131567	0.173	0.1719	0.1671
624	0.121333	0.112533	0.124333	0.178033	0.158233	0.164633	0.154867	0.159367	0.161167
626	0.134767	0.135767	0.135867	0.222767	0.223367	0.212467	0.156	0.1442	0.1445
628	0.173867	0.170967	0.174667	0.300967	0.296267	0.280267	0.145	0.1299	0.1316
630	0.199333	0.217233	0.220933	0.378833	0.380133	0.372033	0.121833	0.123233	0.130233
632	0.275467	0.288767	0.275667	0.509067	0.513467	0.499667	0.1139	0.1141	0.1119
634	0.381167	0.373067	0.371267	0.672667	0.673867	0.674767	0.103633	0.106433	0.106133
636	0.4707	0.4817	0.4781	0.8776	0.873	0.8711	0.1029	0.1018	0.0952
638	0.615767	0.623267	0.646367	1.12767	1.15617	1.13857	0.0929	0.0913	0.0883
640	0.804833	0.832433	0.848033	1.52543	1.55713	1.51813	0.0855	0.0838	0.0797
642	1.06503	1.12413	1.13103	1.88813	2.01113	1.94463	0.0828333	0.0768333	0.0781333
644	1.4408	1.4306	1.4912	2.5599	2.6467	2.5841	0.0775333	0.0708333	0.0719333
646	1.74497	1.77827	1.83467	3.13657	3.22287	3.10017	0.0751	0.0703	0.0656
648	2.21793	2.21833	2.30883	3.89723	4.08553	3.90993	0.0685	0.0626	0.0624
650	2.7146	2.8213	2.8101	4.7627	4.9299	4.8241	0.0605667	0.0638667	0.0597667
652	3.2989	3.3124	3.3669	5.7202	5.9908	5.7842	0.0578667	0.0576667	0.0558667
654	3.85607	3.85967	3.90957	6.61297	6.91177	6.82107	0.0566667	0.0546667	0.0532667
656	4.4183	4.4428	4.5452	7.6456	7.9871	7.7778	0.0438	0.0486	0.0483
658	4.95927	5.03427	5.14297	8.43847	8.77427	8.68587	0.0444333	0.0454333	0.0456333
660	5.4455	5.467	5.6926	9.2609	9.4565	9.5985	0.0415667	0.0471667	0.0407667
662	5.78173	5.84773	5.97083	9.87633	10.1709	10.0869	0.0393333	0.0415333	0.0424333
664	6.0399	6.0391	6.1827	10.166	10.5497	10.4492	0.0391667	0.0349667	0.0337667
666	6.04163	6.13643	6.26743	10.3344	10.6078	10.5442	0.0378	0.0325	0.0337
668	6.06057	6.15277	6.18447	10.2538	10.6118	10.4496	0.0320333	0.0309333	0.0322333
670	5.92113	6.03733	6.09883	9.88553	10.0714	10.1112	0.0285	0.0254	0.0324
672	5.82503	5.75293	5.86793	9.55783	9.90723	9.87253	0.0283	0.0291	0.0281
674	5.41493	5.35103	5.63593	9.05323	9.32783	9.24633	0.0293333	0.0235333	0.0278333
676	5.07413	5.11913	5.24053	8.33883	8.64723	8.46173	0.0272333	0.0261333	0.0207333
678	4.65103	4.67403	4.82543	7.50793	7.67643	7.64683	0.0250667	0.0185667	0.0172667
680	4.19703	4.19013	4.33623	6.80643	6.96593	6.94823	0.0199	0.023	0.0149
682	3.79917	3.87237	3.92627	6.11857	6.26707	6.26597	0.0209	0.0203	0.0175
684	3.4038	3.4196	3.494	5.4404	5.5101	5.4861	0.016	0.019	0.0134
686	3.05583	2.99483	3.14583	4.78003	4.90873	4.84053	0.0182333	0.0167333	0.0169333
688	2.6951	2.6556	2.7793	4.1934	4.2939	4.2375	0.0143333	0.0145333	0.0135333
690	2.3894	2.2971	2.4388	3.7356	3.6737	3.7204	0.0126333	0.0192333	0.0140333
692	2.10017	2.07107	2.18287	3.20777	3.29147	3.22557	0.0154	0.0122	0.0162
694	1.8941	1.8976	1.9661	2.8699	2.9881	2.9406	0.0146333	0.0137333	0.0138333
696	1.69503	1.67313	1.74183	2.54353	2.61963	2.63203	0.0119	0.012	0.0127
698	1.4778	1.4955	1.5613	2.3099	2.352	2.3186	0.0089	0.012	0.0086
700	1.38833	1.36533	1.43153	2.11563	2.18073	2.10523	0.0129333	0.0143333	0.0102333
702	1.23377	1.24247	1.28527	1.97747	1.97997	1.94447	0.00833333	0.0122333	0.00873333
704	1.1878	1.1699	1.1656	1.7933	1.8216	1.829	0.007	0.0089	0.007
706	1.0835	1.0784	1.0997	1.6495	1.6783	1.648	0.00823333	0.00823333	0.00823333
708	1.00327	0.987367	1.03767	1.58707	1.60107	1.58537	0.0074	0.0072	0.008
710	0.9577	0.9743	0.9644	1.4716	1.4992	1.4978	0.0063	0.0078	0.0081
712	0.912333	0.908833	0.948433	1.42563	1.46783	1.45313	0.005	0.0052	0.0072
714	0.899933	0.904333	0.889133	1.37483	1.38193	1.39103	0.00656667	0.00796667	0.00466667
716	0.894033	0.884133	0.902333	1.33093	1.41613	1.38423	0.00446667	0.00436667	0.00396667
718	0.837233	0.853533	0.887633	1.31943	1.38823	1.37203	0.00593333	0.00633333	0.00473333
720	0.838167	0.819367	0.881367	1.29847	1.31727	1.32497	0.00423333	0.00563333	0.00503333
722	0.815033	0.838333	0.845433	1.29873	1.31953	1.32373	0.0037	0.005	0.003
724	0.8016	0.7911	0.8173	1.2785	1.3124	1.2882	0.00426667	0.00356667	0.00436667
726	0.787267	0.812167	0.780467	1.23737	1.28227	1.25417	0.00613333	0.00383333	0.00543333
728	0.7594	0.792	0.782	1.2385	1.2839	1.2562	0.00226667	0.00436667	0.00386667
730	0.752	0.7559	0.793	1.1976	1.198	1.2274	0.00423333	0.00293333	0.00223333
732	0.750033	0.729333	0.743733	1.14963	1.15233	1.15813	0.00423333	0.00223333	0.00483333
734	0.721533	0.704133	0.716433	1.11013	1.14973	1.11483	0.00366667	0.00186667	0.00086667
736	0.672733	0.680233	0.700733	1.09973	1.10033	1.09723	0.0026	0.0004	0.0015
738	0.6284	0.6569	0.69	1.0261	1.0817	1.0523	0.0034	0.0024	0.0015
740	0.628667	0.645867	0.665167	0.991367	1.00287	1.00567	0.001	0.0024	0.003
742	0.598133	0.617133	0.603233	0.938833	0.961333	0.944033	0.00153333	0.00093333	0.00153333
744	0.5601	0.5781	0.5808	0.8617	0.8679	0.8914	0.0025	0.0004	0.0026
746	0.5412	0.531	0.5224	0.8279	0.8595	0.8108	0.00106667	0.00076667	0.00216667
748	0.4916	0.5114	0.5075	0.7469	0.7837	0.7612	0.00273333	0.00073333	0.00173333
750	0.460533	0.465233	0.465033	0.690033	0.735333	0.696233	0.0024	0.003	0.0026
752	0.432433	0.430433	0.436533	0.673733	0.652833	0.671033	0.0009	0.0013	0.0005
754	0.390167	0.381967	0.387567	0.609667	0.616167	0.612567	0.0008	0.0017	0.0024
756	0.3633	0.3709	0.3679	0.5418	0.5631	0.5598	0.00213333	0.00193333	0.00263333
758	0.3253	0.3471	0.3425	0.5136	0.5146	0.5162	0.00063333	0.00203333	0.00233333
760	0.303	0.3093	0.3361	0.4636	0.4439	0.464	0.00173333	0.00073333	0.00093333
762	0.288033	0.279733	0.300833	0.434933	0.416633	0.422533	0.00183333	0.00123333	0.00443333
764	0.265533	0.249633	0.272533	0.375533	0.388733	0.386333	0.0005	0.0008	0.0011
766	0.2358	0.236	0.2507	0.3546	0.3769	0.3565	-0.0004	0.0002	0.0008
768	0.213433	0.194833	0.213333	0.322133	0.332533	0.333433	0.00086667	0.00156667	0.00086667
770	0.190633	0.204533	0.202633	0.298833	0.301133	0.298533	0.00073333	0.00033333	0.00183333
772	0.203333	0.185433	0.175633	0.252633	0.269533	0.275333	0.00076667	-3.333e-05	-0.0007333
774	0.1665	0.1745	0.1698	0.2576	0.2428	0.2448	-0.0004333	0.00096667	0.00076667
776	0.148667	0.151867	0.172167	0.240467	0.237467	0.227067	0.00096667	0.00066667	-0.0005333
778	0.149	0.1464	0.154	0.2262	0.2195	0.2094	-0.0002333	-0.0011333	0.00156667
780	0.121633	0.124933	0.140433	0.209433	0.201933	0.198533	-0.0003667	0.00053333	-0.0002667
782	0.123533	0.137633	0.129933	0.189733	0.194833	0.187733	0.00083333	0.00013333	0.00053333
784	0.128367	0.112967	0.116767	0.164267	0.189567	0.175667	0.00093333	0.00033333	0.00133333
786	0.110867	0.104267	0.118667	0.162567	0.164567	0.161667	0.00203333	0.00093333	0.00093333
788	0.1027	0.0989	0.1117	0.1563	0.1623	0.1597	-0.0012	0.0004	-0.0001
790	0.1002	0.0957	0.0937	0.1355	0.159	0.1513	-0.0011333	-0.0003333	0.00316667
792	0.0871333	0.0855333	0.0932333	0.145933	0.143133	0.137333	-0.0002333	-0.0006333	0.00276667
794	0.0901	0.0914	0.0918	0.1447	0.1352	0.134	-0.0018333	-0.0004333	6.6667e-05
796	0.0791	0.0844	0.0966	0.1207	0.1265	0.1276	-0.0019333	-0.0007333	-0.0014333
798	0.0729	0.0802	0.0957	0.1215	0.122	0.1284	-0.0007	0.001	-0.0012
800	0.0753	0.0772	0.0879	0.1288	0.1246	0.1129	-0.0019333	0.00026667	0.00176667

## Sheet: 1e
Wavelength [nm]	Unlabelled			JF525			TMR			580CP			CPY			SiR			JF669
480	0.7114	0.7357	0.7008	0.042	0.0415	0.0309	0.021	0.0359	0.0238	0.0396	0.026	0.0317	0.0414	0.0514	0.0362	0.110467	0.0423667	0.0313667	0.0497667	0.0427667	0.0403667
482	0.99295	1.00965	0.91965	0.0453333	0.0462333	0.0493333	0.03865	0.03795	0.03505	0.04415	0.04735	0.03535	0.0632	0.0575	0.0497	0.131567	0.0433667	0.0563667	0.0617667	0.0525667	0.0531667
484	1.37865	1.47445	1.28145	0.0653	0.0756	0.0665	0.04665	0.05555	0.04565	0.0647	0.0659	0.0402	0.0832	0.076	0.0682	0.152767	0.0718667	0.0670667	0.0887	0.0824	0.0781
486	1.94525	1.92315	1.76955	0.0873667	0.0946667	0.0938667	0.06865	0.06575	0.05375	0.07775	0.08355	0.06535	0.1208	0.1008	0.0972	0.1676	0.0937	0.0932	0.122667	0.108567	0.101667
488	2.45555	2.51385	2.29255	0.114533	0.119633	0.120833	0.0835	0.0949	0.0828	0.10575	0.10695	0.08285	0.1355	0.1312	0.1172	0.206033	0.116233	0.115233	0.155067	0.135467	0.134067
490	3.35625	3.30645	3.08145	0.158933	0.171833	0.147433	0.1186	0.127	0.1058	0.12915	0.14245	0.11135	0.19295	0.17995	0.16225	0.227533	0.159233	0.158533	0.2033	0.1669	0.1789
492	4.14375	4.18145	3.89875	0.183567	0.202967	0.199967	0.14535	0.15855	0.12535	0.1731	0.1757	0.1261	0.2466	0.2253	0.1985	0.265033	0.194933	0.191533	0.2623	0.2169	0.2295
494	5.22555	5.19955	4.87545	0.248233	0.259633	0.256033	0.18195	0.19155	0.15895	0.2088	0.2303	0.1685	0.3053	0.2785	0.2535	0.310467	0.235867	0.242167	0.3111	0.261	0.2691
496	6.20455	6.10485	5.73495	0.2922	0.3089	0.2865	0.21215	0.23915	0.18955	0.24495	0.27215	0.19795	0.3618	0.3174	0.3048	0.354833	0.291833	0.281233	0.3748	0.3333	0.3357
498	7.38965	7.24825	6.82315	0.329133	0.369933	0.331633	0.2403	0.2712	0.2147	0.29425	0.31415	0.23485	0.4346	0.3993	0.3485	0.3863	0.3428	0.322	0.441633	0.364733	0.377033
500	8.55875	8.58135	7.92145	0.394467	0.420367	0.400067	0.2947	0.32	0.2637	0.3442	0.374	0.2706	0.5032	0.4351	0.4137	0.432433	0.386633	0.373933	0.526633	0.426433	0.443133
502	9.7323	9.632	9.0461	0.429667	0.474967	0.469067	0.3392	0.3568	0.2945	0.3599	0.4197	0.2972	0.54305	0.49955	0.45275	0.474567	0.436767	0.403267	0.579267	0.488467	0.473867
504	10.6497	10.6206	9.9536	0.486667	0.519567	0.513067	0.3608	0.3951	0.3161	0.42625	0.46015	0.33695	0.6019	0.5509	0.5043	0.517367	0.457967	0.463167	0.6204	0.5276	0.5237
506	11.4176	11.3422	10.6311	0.525167	0.574767	0.550367	0.3773	0.4201	0.3476	0.43215	0.49475	0.35305	0.6584	0.5874	0.5227	0.529567	0.488667	0.480967	0.666467	0.569667	0.576267
508	11.9596	11.9055	11.2188	0.5358	0.6081	0.5869	0.39875	0.44055	0.35865	0.47845	0.52115	0.37555	0.65385	0.59155	0.53055	0.548767	0.519567	0.504467	0.687567	0.582667	0.583967
510	12.1006	11.973	11.2765	0.5533	0.6346	0.6199	0.40415	0.44705	0.35535	0.47525	0.50835	0.38205	0.65775	0.59065	0.54295	0.537333	0.505933	0.507333	0.693333	0.581933	0.605533
512	12.064	11.8399	11.2753	0.5715	0.653	0.6458	0.4078	0.424	0.3582	0.4558	0.4933	0.3621	0.66175	0.58365	0.53665	0.5289	0.5106	0.5055	0.6975	0.568	0.5899
514	11.6768	11.4355	10.8322	0.584967	0.687067	0.687767	0.40135	0.41115	0.33575	0.4362	0.5031	0.3542	0.62975	0.55605	0.52855	0.533867	0.486167	0.480467	0.668633	0.563833	0.568233
516	10.9043	10.7836	10.1833	0.587333	0.729233	0.696233	0.3665	0.4028	0.3304	0.41225	0.46015	0.33145	0.58195	0.51675	0.49215	0.488067	0.442067	0.440167	0.626433	0.523333	0.541233
518	10.1637	9.98685	9.46675	0.661533	0.795033	0.808833	0.3362	0.3699	0.3039	0.38685	0.43195	0.31875	0.54795	0.47875	0.44215	0.449867	0.426567	0.415467	0.575	0.4806	0.4979
520	9.30535	9.05195	8.71315	0.6777	0.8457	0.8648	0.3311	0.3465	0.2751	0.3539	0.4003	0.2812	0.4969	0.4337	0.413	0.4465	0.3914	0.3751	0.5273	0.4361	0.4451
522	8.47215	8.33715	7.86115	0.777367	0.999667	1.00477	0.30705	0.33625	0.27735	0.3228	0.3575	0.2519	0.4581	0.414	0.3744	0.3919	0.3544	0.3401	0.4863	0.3995	0.4014
524	7.6573	7.5963	7.1696	0.906233	1.20523	1.20713	0.29345	0.31055	0.24985	0.2934	0.3178	0.2317	0.42145	0.36285	0.34585	0.366067	0.315167	0.312267	0.443133	0.366433	0.374333
526	7.0664	6.9933	6.6129	1.0945	1.5005	1.466	0.274	0.2866	0.2468	0.2838	0.3046	0.2231	0.37815	0.34185	0.31965	0.3311	0.2947	0.283	0.4029	0.3391	0.3403
528	6.46285	6.34325	6.07345	1.33843	1.86013	1.85413	0.2668	0.279	0.243	0.25085	0.27745	0.20635	0.35315	0.31805	0.28695	0.321333	0.267233	0.275833	0.380233	0.309533	0.307733
530	6.0165	6.0014	5.6395	1.62613	2.34443	2.40223	0.27735	0.29545	0.24635	0.23475	0.26455	0.18275	0.3279	0.2983	0.2744	0.308567	0.255967	0.247367	0.351067	0.280467	0.293567
532	5.663	5.5651	5.2895	2.07277	2.99197	2.90427	0.28415	0.30175	0.26385	0.2211	0.2419	0.1834	0.31915	0.28405	0.26175	0.288933	0.231133	0.232133	0.326867	0.269667	0.287967
534	5.36295	5.32095	5.04125	2.58077	3.67447	3.62937	0.30195	0.33145	0.27445	0.2178	0.2299	0.1709	0.3115	0.2781	0.2527	0.295433	0.218833	0.223933	0.300367	0.257767	0.266767
536	5.11395	5.03495	4.74855	3.2382	4.5736	4.5273	0.32875	0.32945	0.31885	0.19925	0.22375	0.15235	0.2857	0.2578	0.2408	0.2677	0.2275	0.2108	0.297333	0.253833	0.251233
538	4.8819	4.8198	4.6074	3.8185	5.4585	5.3394	0.3738	0.3919	0.3526	0.1984	0.2116	0.1564	0.2885	0.2533	0.2364	0.265967	0.196967	0.206767	0.284633	0.244833	0.236633
540	4.64935	4.61335	4.29735	4.6172	6.4561	6.3805	0.4368	0.4404	0.4089	0.17495	0.19225	0.14525	0.27585	0.24325	0.23185	0.243167	0.202667	0.193067	0.2662	0.2287	0.2345
542	4.4864	4.4686	4.1581	5.31563	7.58383	7.39893	0.536	0.5245	0.5195	0.17355	0.18755	0.14065	0.27425	0.22765	0.22955	0.242267	0.197267	0.183667	0.258733	0.215633	0.221333
544	4.29375	4.23955	3.95935	6.2925	8.6492	8.565	0.69375	0.62935	0.62035	0.16805	0.18425	0.12815	0.25035	0.23525	0.21285	0.229933	0.178633	0.181633	0.240567	0.202367	0.207167
546	4.0824	4.02	3.7824	6.8212	9.4505	9.4017	0.83365	0.80145	0.79445	0.15945	0.17705	0.12595	0.2476	0.2314	0.1971	0.211467	0.173367	0.170567	0.233867	0.204667	0.200067
548	3.82285	3.81885	3.59095	7.53193	10.4102	10.4567	1.0686	1.0222	0.9947	0.1508	0.1675	0.1294	0.2537	0.2194	0.2088	0.217567	0.160567	0.150267	0.213933	0.186233	0.191233
550	3.59405	3.57945	3.33595	8.07267	11.0422	10.8966	1.3469	1.2827	1.2507	0.14565	0.15365	0.11875	0.23705	0.21055	0.20065	0.202067	0.152367	0.139467	0.197467	0.170767	0.177967
552	3.3952	3.3648	3.1771	8.5485	11.6116	11.2311	1.77575	1.64645	1.68375	0.1336	0.1556	0.1076	0.22985	0.21125	0.19125	0.188667	0.145067	0.140367	0.1966	0.1579	0.1719
554	3.2007	3.1062	2.9893	8.81893	11.8627	11.7718	2.13165	2.06915	2.07835	0.13295	0.15245	0.11195	0.2205	0.2088	0.1913	0.184	0.1301	0.1272	0.182867	0.148967	0.156367
556	2.89725	2.84245	2.66605	8.86643	11.9237	11.8868	2.7702	2.5759	2.6584	0.1246	0.1286	0.1028	0.21385	0.20905	0.17785	0.174233	0.123833	0.111333	0.174367	0.145467	0.131467
558	2.6428	2.5822	2.4739	8.88207	11.9256	11.721	3.3529	3.1898	3.243	0.11475	0.13235	0.09375	0.2117	0.1864	0.1842	0.158133	0.104833	0.111933	0.145833	0.122633	0.133533
560	2.406	2.3754	2.1989	8.88907	11.6228	11.7307	4.13955	3.87615	3.93605	0.10735	0.12255	0.10115	0.1971	0.1927	0.1679	0.1546	0.1002	0.0899	0.137733	0.110833	0.116133
562	2.20935	2.16305	2.07065	8.56557	11.52	11.2478	4.88005	4.68545	4.74635	0.11745	0.11825	0.09845	0.1987	0.1882	0.1741	0.140833	0.0919333	0.0847333	0.120067	0.110467	0.108467
564	2.0117	1.987	1.8553	8.1197	11.0991	10.808	5.7005	5.38	5.4085	0.12485	0.12275	0.10615	0.19895	0.19435	0.17465	0.1314	0.0882	0.0785	0.118167	0.100767	0.106467
566	1.85125	1.80715	1.69885	7.60313	10.5443	10.3704	6.47145	6.09445	6.18325	0.14125	0.14175	0.12545	0.1962	0.195	0.176	0.115133	0.0750333	0.0802333	0.102867	0.0890667	0.0918667
568	1.72165	1.63385	1.57275	7.22723	9.79553	9.82143	7.2703	6.8577	7.0461	0.16245	0.15655	0.14675	0.20465	0.18695	0.17265	0.116467	0.0721667	0.0731667	0.0965333	0.0818333	0.0856333
570	1.52265	1.56565	1.42005	6.5943	9.1341	9.292	7.9273	7.5311	7.6687	0.21975	0.20355	0.18465	0.19575	0.20845	0.18575	0.1109	0.0681	0.0654	0.0911333	0.0815333	0.0809333
572	1.41115	1.37815	1.32195	6.10437	8.50347	8.27567	8.60315	8.06925	8.27315	0.27595	0.26545	0.24695	0.21075	0.21295	0.20435	0.0969667	0.0638667	0.0550667	0.0865333	0.0660333	0.0742333
574	1.28875	1.28755	1.19945	5.66243	7.81073	7.77063	9.1329	8.4624	8.7363	0.3634	0.3458	0.3319	0.24005	0.23365	0.21345	0.0943	0.0551	0.0566	0.0745333	0.0632333	0.0663333
576	1.20525	1.18165	1.11615	5.14683	7.16813	7.00923	9.48735	8.71745	9.06185	0.496	0.507	0.4567	0.266	0.2507	0.2241	0.0909333	0.0471333	0.0538333	0.0688667	0.0578667	0.0621667
578	1.1211	1.1073	1.0559	4.72897	6.50127	6.54047	9.6881	8.8593	9.2726	0.7017	0.6877	0.656	0.30145	0.28695	0.28735	0.0858	0.0526	0.0479	0.0708667	0.0550667	0.0557667
580	1.051	1.0567	0.9726	4.35047	6.00487	6.07637	9.7418	8.9641	9.4541	0.9783	0.9826	0.9112	0.3533	0.3316	0.3213	0.0839667	0.0419667	0.0435667	0.0579333	0.0523333	0.0481333
582	0.98945	0.94775	0.91555	3.97933	5.52753	5.42413	9.5893	8.9528	9.255	1.3511	1.305	1.3037	0.4036	0.3752	0.3568	0.077	0.0439	0.0425	0.0525	0.0471	0.0473
584	0.8977	0.8992	0.8341	3.64937	5.09907	4.99357	9.3812	8.6168	8.9649	1.84095	1.79165	1.74255	0.4755	0.4665	0.4424	0.0799333	0.0410333	0.0386333	0.0534667	0.0436667	0.0515667
586	0.837	0.8455	0.7932	3.3746	4.6889	4.5682	9.04955	8.27525	8.60025	2.52835	2.37955	2.40235	0.5447	0.5474	0.5262	0.0698333	0.0369333	0.0364333	0.0478667	0.0434667	0.0383667
588	0.8078	0.7946	0.7283	3.07507	4.34787	4.34007	8.5224	7.9042	8.1738	3.21655	3.13685	3.09455	0.65	0.6539	0.6232	0.0662667	0.0366667	0.0329667	0.0455667	0.0354667	0.0416667
590	0.73645	0.72795	0.68705	2.8848	4.1306	4.052	8.0492	7.4817	7.743	4.17125	4.10585	3.98635	0.8069	0.783	0.7565	0.0634667	0.0360667	0.0326667	0.0421333	0.0351333	0.0379333
592	0.69645	0.68145	0.64565	2.6415	3.8003	3.8231	7.5511	6.9527	7.2097	5.16545	5.04245	4.81505	0.96415	0.95275	0.93165	0.0596	0.0296	0.027	0.042	0.0314	0.0289
594	0.65465	0.63515	0.60575	2.59657	3.65187	3.57837	7.0219	6.4505	6.8562	6.21635	5.94515	5.91575	1.16275	1.20205	1.08825	0.0608667	0.0260667	0.0292667	0.0364667	0.0305667	0.0338667
596	0.5996	0.6156	0.5607	2.4636	3.4169	3.4048	6.43335	5.94055	6.22285	7.53395	7.12715	7.00655	1.4138	1.4435	1.362	0.0574667	0.0288667	0.0287667	0.0335333	0.0266333	0.0271333
598	0.55495	0.53615	0.51455	2.25937	3.23217	3.17747	6.00635	5.46485	5.75855	8.415	8.1213	7.9266	1.63845	1.69455	1.59445	0.0590333	0.0281333	0.0307333	0.0322	0.0267	0.0281
600	0.50665	0.50175	0.46985	2.13393	3.12313	3.02803	5.4558	5.0505	5.1859	9.3479	9.0016	8.8211	1.9783	2.0397	1.9474	0.0562667	0.0208667	0.0260667	0.0278667	0.0261667	0.0252667
602	0.459	0.449	0.4348	2.0946	2.9277	2.9108	4.87445	4.44945	4.77675	10.1228	9.74135	9.53885	2.39195	2.42815	2.37575	0.0555	0.0315	0.0285	0.0276667	0.0208667	0.0279667
604	0.4169	0.4139	0.3886	1.90287	2.75037	2.66667	4.4544	4.1256	4.3645	10.5878	10.2759	10.0908	2.8228	2.8595	2.7685	0.0566333	0.0281333	0.0254333	0.0254333	0.0187333	0.0237333
606	0.38465	0.38735	0.35675	1.87947	2.60977	2.59397	4.14845	3.74715	3.96815	11.0566	10.6548	10.3897	3.34885	3.40335	3.26185	0.0557	0.0296	0.0279	0.0252	0.019	0.0234
608	0.3595	0.3465	0.3303	1.7661	2.4644	2.4651	3.78755	3.50635	3.67905	11.0395	10.7341	10.346	3.8864	3.9716	3.8283	0.057	0.0298	0.0296	0.0214667	0.0199667	0.0185667
610	0.3231	0.3202	0.302	1.65657	2.29787	2.32897	3.47865	3.19245	3.34175	10.8059	10.5426	10.0401	4.5275	4.6088	4.4362	0.0574333	0.0386333	0.0372333	0.0188667	0.0159667	0.0184667
612	0.29885	0.29425	0.28155	1.52953	2.11573	2.12833	3.23175	2.97415	3.15075	10.3724	10.1504	9.79305	5.19025	5.32865	5.17905	0.0635	0.0436	0.0359	0.0187	0.0137	0.0164
614	0.2709	0.2664	0.2424	1.386	1.9995	1.9506	2.97295	2.73815	2.88145	9.8373	9.4462	9.1576	5.9056	6.0572	5.9009	0.0743667	0.0474667	0.0506667	0.0194	0.016	0.0138
616	0.24235	0.23525	0.24595	1.34637	1.83667	1.83737	2.80505	2.60955	2.78275	9.1575	8.9022	8.5794	6.52175	6.73985	6.51475	0.0818667	0.0626667	0.0597667	0.0185	0.0142	0.0141
618	0.22495	0.22615	0.22335	1.23367	1.74327	1.73407	2.64495	2.48275	2.60275	8.3719	8.2274	7.873	7.2401	7.2876	7.1501	0.0930333	0.0786333	0.0713333	0.0129333	0.0147333	0.0155333
620	0.21095	0.19755	0.19205	1.1505	1.5794	1.6225	2.5423	2.3434	2.414	7.4985	7.3576	7.1307	7.90765	8.06335	7.83155	0.1233	0.1019	0.1018	0.0153667	0.00956667	0.0129667
622	0.1901	0.1861	0.1742	1.0461	1.5145	1.4488	2.39645	2.16685	2.32035	6.6652	6.4619	6.4193	8.44165	8.61395	8.37755	0.141167	0.125567	0.131567	0.0132667	0.0108667	0.0143667
624	0.17945	0.17035	0.15825	1.00767	1.38017	1.36097	2.24685	2.13565	2.24075	6.0449	5.8595	5.7869	8.9225	9.0624	8.8535	0.178033	0.158233	0.164633	0.0151333	0.0108333	0.0113333
626	0.15735	0.16125	0.15235	0.887767	1.26127	1.25507	2.2369	2.0564	2.194	5.3219	5.2451	5.0239	9.12325	9.50225	9.07725	0.222767	0.223367	0.212467	0.0146333	0.0119333	0.0134333
628	0.14375	0.14385	0.13845	0.807067	1.16937	1.13057	2.13085	1.90745	2.04305	4.7141	4.6318	4.4638	9.32005	9.49715	9.33985	0.300967	0.296267	0.280267	0.0163	0.0106	0.0146
630	0.13505	0.13045	0.12555	0.758633	1.08673	1.03273	2.0454	1.8426	2.0079	4.14625	4.13325	3.94815	9.3415	9.3663	9.2601	0.378833	0.380133	0.372033	0.0159667	0.0166667	0.0157667
632	0.12625	0.12995	0.12245	0.6693	0.9415	0.9821	2.0166	1.7887	1.9268	3.81035	3.60165	3.50345	9.16075	9.39025	8.97195	0.509067	0.513467	0.499667	0.0204	0.0122	0.0166
634	0.1106	0.1154	0.1015	0.638767	0.873267	0.880267	1.9062	1.747	1.8264	3.34375	3.26225	3.11485	8.807	8.9824	8.7146	0.672667	0.673867	0.674767	0.0222667	0.0159667	0.0182667
636	0.1041	0.1111	0.1015	0.604133	0.820433	0.855233	1.8276	1.6961	1.7299	3.0053	2.9372	2.8995	8.4901	8.6258	8.4347	0.8776	0.873	0.8711	0.0206667	0.0215667	0.0167667
638	0.0966	0.0936	0.0988	0.562067	0.764567	0.763967	1.75865	1.59115	1.69535	2.7236	2.6344	2.5691	7.9305	8.0085	7.9602	1.12767	1.15617	1.13857	0.0258	0.0269	0.0278
640	0.09415	0.09315	0.07755	0.5037	0.7061	0.7057	1.66695	1.52955	1.58975	2.48305	2.34665	2.33435	7.3796	7.4791	7.3224	1.52543	1.55713	1.51813	0.0312	0.0245	0.0296
642	0.09255	0.08145	0.07985	0.470633	0.646833	0.667433	1.5826	1.4186	1.5209	2.2606	2.1974	2.1693	6.6835	6.8732	6.779	1.88813	2.01113	1.94463	0.0414333	0.0366333	0.0388333
644	0.0757	0.0736	0.0694	0.424333	0.600433	0.611033	1.49225	1.34965	1.40215	2.10385	2.05335	1.99595	6.0776	6.2343	6.0789	2.5599	2.6467	2.5841	0.0575667	0.0481667	0.0483667
646	0.0637	0.0719	0.0671	0.370133	0.550133	0.556333	1.40605	1.30155	1.35955	2.01715	1.94345	1.86165	5.54075	5.52595	5.50465	3.13657	3.22287	3.10017	0.0689333	0.0586333	0.0589333
648	0.0707	0.0688	0.0694	0.3554	0.5189	0.5198	1.2912	1.1849	1.2906	1.94935	1.83985	1.77705	4.98535	5.17215	4.96235	3.89723	4.08553	3.90993	0.103233	0.0841333	0.0868333
650	0.06075	0.06145	0.06105	0.348133	0.490733	0.497233	1.2361	1.1554	1.1775	1.79575	1.77525	1.70895	4.48455	4.58635	4.50905	4.7627	4.9299	4.8241	0.1384	0.1184	0.1219
652	0.0589	0.062	0.0588	0.332733	0.459033	0.474933	1.15015	1.05295	1.12355	1.7594	1.683	1.6675	4.04365	4.10195	3.97575	5.7202	5.9908	5.7842	0.184633	0.163933	0.166633
654	0.0543	0.0523	0.0524	0.289967	0.444167	0.419867	1.0979	0.9917	1.0143	1.7498	1.6653	1.6142	3.6147	3.716	3.6389	6.61297	6.91177	6.82107	0.2648	0.2228	0.228
656	0.05195	0.05535	0.05015	0.2522	0.4029	0.409	1.00445	0.94515	0.99335	1.6287	1.6008	1.5897	3.20385	3.31395	3.23135	7.6456	7.9871	7.7778	0.3681	0.3033	0.3267
658	0.04905	0.04435	0.04775	0.250833	0.393533	0.365533	0.95285	0.84595	0.92745	1.6332	1.5867	1.5386	2.8946	2.97	2.9137	8.43847	8.77427	8.68587	0.5203	0.4349	0.4764
660	0.04655	0.04575	0.04185	0.2484	0.3323	0.3153	0.85035	0.79025	0.82815	1.5763	1.5336	1.4503	2.61185	2.64675	2.59975	9.2609	9.4565	9.5985	0.7243	0.6109	0.644
662	0.0395	0.0429	0.0341	0.237267	0.310967	0.340067	0.8138	0.7371	0.7404	1.5472	1.4881	1.476	2.3416	2.4171	2.3207	9.87633	10.1709	10.0869	0.9971	0.8574	0.8569
664	0.0342	0.0359	0.0374	0.204033	0.326933	0.325233	0.75515	0.65535	0.69245	1.4686	1.4179	1.3996	2.1517	2.2612	2.1785	10.166	10.5497	10.4492	1.35487	1.17327	1.16597
666	0.0318	0.0437	0.0383	0.204967	0.302367	0.304867	0.68735	0.62075	0.62585	1.4377	1.3782	1.3912	2.0006	2.0651	2.0384	10.3344	10.6078	10.5442	1.872	1.4825	1.6305
668	0.0323	0.0353	0.0293	0.187167	0.279567	0.268067	0.64855	0.58715	0.61325	1.361	1.3321	1.3134	1.8983	1.9391	1.8858	10.2538	10.6118	10.4496	2.49417	2.02757	2.15117
670	0.02765	0.03285	0.02725	0.189467	0.270767	0.276767	0.5662	0.5311	0.5615	1.29935	1.26095	1.22315	1.7575	1.7913	1.7838	9.88553	10.0714	10.1112	3.2136	2.7365	2.7486
672	0.0274	0.0318	0.0246	0.165467	0.249867	0.241367	0.5481	0.5201	0.5297	1.22515	1.20135	1.17935	1.68075	1.74515	1.68715	9.55783	9.90723	9.87253	4.01447	3.28887	3.51917
674	0.02945	0.03075	0.02785	0.1642	0.2421	0.2297	0.54055	0.49545	0.50915	1.1779	1.1099	1.127	1.62485	1.66075	1.62955	9.05323	9.32783	9.24633	4.95807	4.22367	4.23587
676	0.0214	0.0235	0.0243	0.159633	0.215133	0.192333	0.48055	0.41995	0.45685	1.10435	1.08905	1.04435	1.52095	1.58045	1.54425	8.33883	8.64723	8.46173	5.9585	5.011	5.2897
678	0.02515	0.02005	0.02455	0.1451	0.1944	0.1987	0.43085	0.40765	0.42415	1.0385	1.0019	0.9724	1.5188	1.5404	1.5134	7.50793	7.67643	7.64683	7.0531	5.9087	5.9858
680	0.02165	0.02205	0.01965	0.141267	0.190067	0.191167	0.4251	0.3619	0.3902	0.9278	0.9156	0.9013	1.4344	1.4576	1.5064	6.80643	6.96593	6.94823	8.07353	6.68673	6.96943
682	0.01815	0.02135	0.01695	0.133033	0.165333	0.174433	0.37835	0.38395	0.40605	0.8757	0.864	0.7982	1.37365	1.46825	1.42425	6.11857	6.26707	6.26597	8.7556	7.3814	7.632
684	0.01745	0.02145	0.01295	0.115933	0.173833	0.168233	0.3849	0.3552	0.3594	0.7971	0.7875	0.7441	1.3744	1.4224	1.4072	5.4404	5.5101	5.4861	9.45843	7.85283	8.19283
686	0.01625	0.01765	0.01805	0.1134	0.1618	0.1577	0.34995	0.31775	0.34185	0.7448	0.7047	0.694	1.34135	1.40385	1.36725	4.78003	4.90873	4.84053	9.89147	8.26137	8.55117
688	0.0142	0.0178	0.0147	0.0957333	0.151333	0.149033	0.33625	0.30305	0.31215	0.6354	0.6124	0.6255	1.28895	1.33275	1.30625	4.1934	4.2939	4.2375	9.8391	8.2566	8.5432
690	0.0156	0.0126	0.0138	0.0966	0.1309	0.1343	0.3006	0.3003	0.3127	0.60125	0.59685	0.58565	1.2598	1.301	1.2833	3.7356	3.6737	3.7204	9.91283	8.14383	8.51003
692	0.0115	0.0121	0.0137	0.0990333	0.125933	0.128133	0.2903	0.264	0.293	0.5445	0.5131	0.498	1.23845	1.23265	1.23415	3.20777	3.29147	3.22557	9.5167	7.7859	8.2178
694	0.01145	0.01055	0.01325	0.0843333	0.132933	0.117733	0.2789	0.2768	0.2492	0.49575	0.49265	0.46725	1.14305	1.19235	1.18335	2.8699	2.9881	2.9406	9.0701	7.2952	7.85
696	0.01105	0.01275	0.01235	0.0787667	0.115467	0.108467	0.28005	0.22695	0.25765	0.46245	0.41655	0.44325	1.1217	1.1732	1.1163	2.54353	2.61963	2.63203	8.34927	6.87037	7.11497
698	0.01025	0.01185	0.01195	0.0624667	0.116067	0.102267	0.24915	0.22575	0.23225	0.41315	0.40365	0.39215	1.07605	1.09765	1.06575	2.3099	2.352	2.3186	7.61687	6.26007	6.61887
700	0.0091	0.0089	0.0086	0.0666333	0.102733	0.109333	0.25695	0.22685	0.24335	0.36525	0.35325	0.36795	1.03085	1.04785	1.03555	2.11563	2.18073	2.10523	6.76153	5.69123	5.95483
702	0.0084	0.0108	0.0099	0.0665667	0.102067	0.102667	0.21855	0.20515	0.22345	0.34635	0.34705	0.31255	0.96835	0.98005	0.97685	1.97747	1.97997	1.94447	6.05983	4.99543	5.16573
704	0.00855	0.00925	0.01075	0.0591	0.0825	0.0711	0.1988	0.1887	0.2054	0.30255	0.29445	0.30155	0.9167	0.9358	0.9222	1.7933	1.8216	1.829	5.4184	4.4016	4.6237
706	0.00865	0.00855	0.00895	0.0603333	0.0758333	0.0702333	0.20505	0.18365	0.19705	0.29	0.2821	0.2714	0.84655	0.86285	0.85815	1.6495	1.6783	1.648	4.61183	3.77023	4.05853
708	0.00665	0.00915	0.00735	0.0456	0.0685	0.0685	0.19835	0.16905	0.18955	0.2628	0.2652	0.257	0.788	0.8319	0.8006	1.58707	1.60107	1.58537	4.01447	3.35067	3.45337
710	0.00345	0.00655	0.00595	0.0368333	0.0549333	0.0585333	0.17815	0.16765	0.17745	0.2504	0.2411	0.2323	0.71825	0.75275	0.72615	1.4716	1.4992	1.4978	3.46237	2.88907	3.03457
712	0.00715	0.00475	0.00735	0.0398	0.0569	0.0641	0.1854	0.1589	0.1612	0.227	0.2131	0.2123	0.6685	0.6744	0.674	1.42563	1.46783	1.45313	3.04773	2.47203	2.68823
714	0.00555	0.00635	0.00385	0.0380333	0.0489333	0.0648333	0.156	0.136	0.1455	0.1948	0.1941	0.1986	0.5782	0.6356	0.6111	1.37483	1.38193	1.39103	2.5501	2.1685	2.3187
716	0.0031	0.0069	0.0082	0.0352667	0.0522667	0.0448667	0.13585	0.14285	0.14525	0.19995	0.18675	0.18455	0.5564	0.5715	0.5657	1.33093	1.41613	1.38423	2.26623	1.90363	1.98803
718	0.0058	0.0039	0.0057	0.0293333	0.0584333	0.0461333	0.1386	0.1247	0.1422	0.1809	0.18	0.1747	0.52245	0.51575	0.50525	1.31943	1.38823	1.37203	1.99803	1.66173	1.76923
720	0.0053	0.0041	0.0051	0.0261333	0.0459333	0.0462333	0.12725	0.12715	0.12425	0.17535	0.16295	0.16915	0.4802	0.4794	0.452	1.29847	1.31727	1.32497	1.73337	1.45157	1.54227
722	0.00645	0.00685	0.00555	0.0320667	0.0400667	0.0397667	0.1148	0.1175	0.13	0.166	0.165	0.1577	0.4201	0.4378	0.4203	1.29873	1.31953	1.32373	1.6036	1.2894	1.3977
724	0.0044	0.0047	0.004	0.0302	0.0395	0.0431	0.1089	0.0955	0.1196	0.16685	0.15235	0.16095	0.3939	0.3833	0.3805	1.2785	1.3124	1.2882	1.41807	1.20317	1.26937
726	0.00295	0.00555	0.00305	0.0258333	0.0339333	0.0353333	0.1212	0.1025	0.12	0.14625	0.14155	0.14355	0.36085	0.37265	0.36025	1.23737	1.28227	1.25417	1.29473	1.08873	1.14593
728	0.0027	0.0036	0.0042	0.0242333	0.0339333	0.0327333	0.0998	0.0853	0.0982	0.1449	0.1287	0.136	0.31835	0.32725	0.31185	1.2385	1.2839	1.2562	1.23453	0.984433	1.06553
730	0.0019	0.0028	0.0008	0.0216667	0.0304667	0.0373667	0.0981	0.0855	0.0912	0.13735	0.12845	0.12885	0.29285	0.30935	0.29215	1.1976	1.198	1.2274	1.15053	0.941233	1.00543
732	0.00115	0.00365	0.00435	0.0224333	0.0297333	0.0362333	0.082	0.0804	0.0865	0.13025	0.12115	0.12075	0.25615	0.27665	0.27185	1.14963	1.15233	1.15813	1.09397	0.903067	0.962167
734	0.0009	0.0059	0.0023	0.0198333	0.0253333	0.0300333	0.09095	0.07555	0.07685	0.122	0.1205	0.1242	0.2505	0.258	0.244	1.11013	1.14973	1.11483	1.0632	0.8685	0.903
736	0.00205	0.00285	0.00445	0.0205667	0.0274667	0.0327667	0.08095	0.06845	0.06555	0.1131	0.1174	0.1114	0.23855	0.22975	0.23365	1.09973	1.10033	1.09723	1.0272	0.8238	0.9034
738	0.00195	0.00135	0.00085	0.0183	0.0238	0.0231	0.07185	0.07415	0.07925	0.11685	0.11125	0.10875	0.203	0.2132	0.2261	1.0261	1.0817	1.0523	0.981967	0.819967	0.867667
740	0.00085	0.00215	0.00335	0.0162	0.0258	0.0215	0.0663	0.0538	0.0713	0.10785	0.10605	0.09725	0.1989	0.202	0.1986	0.991367	1.00287	1.00567	0.9773	0.8096	0.8472
742	0.0005	0.0031	0.0017	0.0175	0.0252	0.0248	0.0595	0.0541	0.057	0.1038	0.1024	0.0975	0.17885	0.18745	0.18145	0.938833	0.961333	0.944033	1.01663	0.814333	0.863133
744	0.0007	0.0022	0.0027	0.0144667	0.0201667	0.0223667	0.0597	0.0523	0.0574	0.0924	0.0921	0.0987	0.17005	0.16755	0.17225	0.8617	0.8679	0.8914	0.994233	0.838633	0.858033
746	-0.00015	0.00325	0.00225	0.0134	0.0184	0.0149	0.05545	0.05195	0.05175	0.09075	0.08865	0.09255	0.15795	0.16185	0.15095	0.8279	0.8595	0.8108	1.0357	0.8357	0.8688
748	0.0009	0.0043	0.003	0.0166667	0.0208667	0.0155667	0.04675	0.04285	0.05445	0.08565	0.08305	0.08615	0.1517	0.1547	0.1578	0.7469	0.7837	0.7612	1.02063	0.827133	0.870833
750	0.00135	0.00125	-0.00035	0.00996667	0.0174667	0.0187667	0.04375	0.04085	0.04205	0.07665	0.06615	0.06935	0.144	0.1474	0.1343	0.690033	0.735333	0.696233	1.0288	0.8409	0.8661
752	0.00065	0.00095	0.00105	0.0119667	0.0161667	0.0154667	0.0389	0.0399	0.0386	0.0757	0.0715	0.0784	0.1314	0.1401	0.1308	0.673733	0.652833	0.671033	1.01627	0.849667	0.872467
754	0.00055	0.00125	0.00185	0.0131667	0.0148667	0.0155667	0.0399	0.0392	0.0379	0.07295	0.06285	0.06345	0.13205	0.13575	0.13505	0.609667	0.616167	0.612567	1.0383	0.8451	0.8952
756	0.0002	-0.0001	0.0003	0.0101667	0.0125667	0.0155667	0.03635	0.03315	0.03485	0.0642	0.0617	0.0543	0.1248	0.1311	0.1184	0.5418	0.5631	0.5598	1.0291	0.8402	0.9088
758	-0.001	-0.0012	0.0009	0.00826667	0.0146667	0.0149667	0.03465	0.02905	0.03695	0.0595	0.0641	0.0579	0.12375	0.12815	0.11365	0.5136	0.5146	0.5162	0.9867	0.8396	0.8585
760	-0.00185	-0.00015	0.00145	0.00713333	0.0149333	0.0106333	0.03465	0.02665	0.02795	0.05575	0.05685	0.05755	0.11025	0.11125	0.11775	0.4636	0.4439	0.464	1.01317	0.808867	0.845667
762	-0.0009	0.0011	0.001	0.00863333	0.0123333	0.0114333	0.0336	0.0306	0.0299	0.0592	0.0529	0.0452	0.10735	0.11805	0.10665	0.434933	0.416633	0.422533	0.972633	0.789633	0.830833
764	-0.00105	0.00145	0.00065	0.00923333	0.0103333	0.00983333	0.03785	0.03105	0.02835	0.047	0.0462	0.0477	0.1058	0.1057	0.1105	0.375533	0.388733	0.386333	0.947	0.7803	0.813
766	-0.00055	5e-05	-5e-05	0.014	0.0067	0.0131	0.0261	0.0245	0.0228	0.0458	0.048	0.0413	0.09135	0.10855	0.10255	0.3546	0.3769	0.3565	0.888067	0.757667	0.812167
768	-0.00125	-0.00025	0.00085	0.0084	0.0101	0.0103	0.02165	0.02645	0.02375	0.04835	0.04195	0.03725	0.09945	0.10075	0.09315	0.322133	0.332533	0.333433	0.840333	0.707433	0.761233
770	0.00105	0.00205	0.00065	0.00663333	0.0100333	0.00773333	0.02455	0.01945	0.02305	0.04135	0.03075	0.03765	0.08175	0.09245	0.08505	0.298833	0.301133	0.298533	0.819767	0.670767	0.718467
772	-0.00045	-0.00055	-0.00035	0.00433333	0.00833333	0.0120333	0.02305	0.02025	0.02655	0.0385	0.0293	0.0313	0.0924	0.0864	0.0881	0.252633	0.269533	0.275333	0.796667	0.619467	0.710267
774	0.0013	-0.0004	-0.0004	0.00956667	0.0142667	0.0117667	0.0227	0.0269	0.026	0.0325	0.0362	0.0345	0.0837	0.0865	0.0816	0.2576	0.2428	0.2448	0.754533	0.607233	0.621633
776	-0.0029	-0.0008	0.0002	0.00613333	0.0167333	0.00903333	0.0205	0.0146	0.0195	0.0284	0.0355	0.0307	0.0824	0.0849	0.0817	0.240467	0.237467	0.227067	0.693567	0.575367	0.608467
778	-0.00135	-5e-05	-5e-05	0.00386667	0.00886667	0.0111667	0.0207	0.0135	0.024	0.0329	0.0279	0.0274	0.07275	0.07655	0.07425	0.2262	0.2195	0.2094	0.643367	0.534267	0.566867
780	-0.0006	0.0018	-0.001	0.0045	0.0096	0.0087	0.0184	0.0153	0.0198	0.03205	0.02605	0.02895	0.067	0.0804	0.0747	0.209433	0.201933	0.198533	0.603133	0.460033	0.502833
782	-0.00025	-0.00105	-0.00155	0.00553333	0.00753333	0.00563333	0.01735	0.02195	0.02175	0.02755	0.02585	0.02425	0.06655	0.07505	0.06915	0.189733	0.194833	0.187733	0.5342	0.4363	0.469
784	-0.0017	-0.0003	0.0017	0.00346667	0.00786667	0.00376667	0.0112	0.0193	0.019	0.0254	0.0243	0.0209	0.06065	0.05805	0.07125	0.164267	0.189567	0.175667	0.467567	0.416467	0.414367
786	-0.0016	-0.0011	0.0006	0.00516667	0.00856667	0.00546667	0.01445	0.01155	0.01795	0.0147	0.0216	0.0192	0.0587	0.0585	0.0673	0.162567	0.164567	0.161667	0.451367	0.352467	0.385167
788	-0.00255	-0.00145	0.00065	0.0066	0.0094	0.0064	0.0145	0.0104	0.0153	0.01545	0.01955	0.02115	0.06145	0.06085	0.05785	0.1563	0.1623	0.1597	0.423767	0.340567	0.366967
790	-0.0013	0.0001	-0.0011	0.0042	0.0061	0.0078	0.0157	0.0097	0.0166	0.01645	0.01605	0.02015	0.05825	0.04925	0.05595	0.1355	0.159	0.1513	0.3677	0.3239	0.3235
792	-0.00205	-0.00105	0.00125	0.0049	0.0102	0.0041	0.0155	0.0125	0.0123	0.0176	0.0129	0.0171	0.04485	0.05715	0.05895	0.145933	0.143133	0.137333	0.312667	0.275167	0.274667
794	-0.0053	-0.0029	-0.0026	0.00346667	0.00576667	0.00466667	0.0134	0.0118	0.0225	0.01295	0.01195	0.02215	0.0476	0.0504	0.049	0.1447	0.1352	0.134	0.314867	0.241567	0.283167
796	-0.00145	0.00115	-0.00045	0.00306667	0.00536667	0.00926667	0.0109	0.0131	0.0185	0.0158	0.011	0.0165	0.04515	0.04175	0.05435	0.1207	0.1265	0.1276	0.2715	0.2448	0.2403
798	-0.0045	-0.0013	-0.0031	0.00663333	0.00543333	0.00863333	0.01	0.0081	0.0095	0.013	0.0135	0.0143	0.0409	0.0423	0.0405	0.1215	0.122	0.1284	0.239867	0.205067	0.225567
800	-0.00265	-0.00145	-0.00065	0.00383333	0.00573333	0.00483333	0.0122	0.0121	0.0121	0.0151	0.0151	0.0104	0.03105	0.03815	0.05005	0.1288	0.1246	0.1129	0.2196	0.181	0.1976

## Sheet: 1g
Wavelength [nm]	ChemoB+SiR				Wavelength [nm]	ChemoC+SiR				Wavelength [nm]	ChemoG5+SiR				Wavelength [nm]	ChemoY+SiR				Wavelength [nm]	ChemoR+SiR
390	0	0	0		435	0	0	0		490	0	0	0		500	0.0150943	0.0093642	0.00880424		566	0.0125168	0.011851	0.012593
392	0	0.00136181	0		437	0	0.0101485	0		492	0	0	0		502	0	0.00199777	0		568	0.016421	0.0154997	0.0165138
394	0	0.00141014	0.00073438		439	0	0.00605391	0.00269082		494	0.00246685	0.00323503	0.00365563		504	0.00097582	0.00261117	0.0008935		570	0.0193647	0.02044	0.0212159
396	0.00059791	0.00177405	0.00107927		441	0.00018724	0.00384335	0		496	0.00455752	0.00409821	0.00495507		506	0.00351419	0.0034553	0.00324711		572	0.0249867	0.0253658	0.0258829
398	0.00106849	0.00249618	0.0010763		443	0.00064908	0.00498631	0.00203886		498	0.00630819	0.00650009	0.00682594		508	0.00545348	0.00490157	0.00495783		574	0.0330137	0.0309191	0.0334781
400	0.00178266	0.002445	0.0025837		445	9.9859e-05	0.00447135	0.00066381		500	0.00928866	0.00911964	0.00920562		510	0.00838712	0.00754088	0.00721882		576	0.0368866	0.0374722	0.0404539
402	0.0016581	0.00230001	0.00170958		447	0.00332031	0.00579015	0.0032598		502	0.0134628	0.0127525	0.0132996		512	0.0126301	0.0101746	0.0102589		578	0.043024	0.0442369	0.0451419
404	0.00319717	0.00412807	0.00354107		449	0.00290839	0.00533799	0.00350873		504	0.019185	0.0196804	0.0194915		514	0.0167495	0.0136242	0.0141053		580	0.0524877	0.0513518	0.0526597
406	0.00452863	0.00534204	0.00475711		451	0.00323293	0.00845286	0.00427923		506	0.0250374	0.0242665	0.0244622		516	0.0229936	0.0187903	0.0201691		582	0.0573992	0.0589411	0.0581854
408	0.00548917	0.00612388	0.0054231		453	0.00401932	0.00694567	0.00595062		508	0.0338993	0.0320426	0.0308341		518	0.0276627	0.0244966	0.0245821		584	0.062459	0.063035	0.0658933
410	0.00789466	0.00910621	0.00782841		455	0.00547976	0.0106006	0.00602174		510	0.0392164	0.0367262	0.036893		520	0.0352222	0.0292237	0.0302537		586	0.0687603	0.0673478	0.0691876
412	0.0103029	0.0117332	0.0111108		457	0.00886248	0.0127609	0.0112256		512	0.0438897	0.0456057	0.0442512		522	0.0401445	0.0346712	0.0348901		588	0.0715011	0.0724924	0.0697367
414	0.0135997	0.0136607	0.0137778		459	0.0153658	0.0166671	0.0159789		514	0.0506608	0.0502218	0.0482199		524	0.0469259	0.0367815	0.0397934		590	0.0746244	0.073463	0.0750442
416	0.0143665	0.0160432	0.0146281		461	0.0186112	0.0204225	0.0184564		516	0.0524187	0.0529239	0.0529402		526	0.0485378	0.0406307	0.0419672		592	0.0753818	0.0775203	0.0783244
418	0.0164952	0.0175301	0.0171107		463	0.0231298	0.0247055	0.0228897		518	0.0540754	0.0549355	0.0521495		528	0.0505759	0.0446488	0.0436834		594	0.0766156	0.078542	0.0774938
420	0.0183913	0.0191193	0.0183089		465	0.0300825	0.031626	0.0310926		520	0.0521511	0.0535244	0.0511711		530	0.0508724	0.0414073	0.0430133		596	0.0775291	0.0778852	0.0785919
422	0.0197339	0.0211379	0.0189392		467	0.0358244	0.037705	0.0341983		522	0.0516158	0.0518656	0.0511554		532	0.0484575	0.0418913	0.040834		598	0.0768342	0.0780677	0.078979
424	0.0209269	0.0204101	0.0209967		469	0.0381211	0.0409581	0.0386197		524	0.048534	0.0483753	0.0468579		534	0.0493778	0.0408727	0.0406488		600	0.0752491	0.0742219	0.0759663
426	0.0210487	0.0211407	0.0210205		471	0.0426398	0.0453541	0.0437643		526	0.0449459	0.0441345	0.0427169		536	0.0443257	0.0375862	0.0370911		602	0.0703767	0.074003	0.0741291
428	0.0227428	0.0231195	0.0216448		473	0.0444497	0.0477781	0.0469056		528	0.0421969	0.0413949	0.0399771		538	0.042757	0.0338946	0.0355111		604	0.0728675	0.0723465	0.0740305
430	0.0227899	0.0225452	0.0229352		475	0.0432389	0.0464091	0.0452934		530	0.0365181	0.0384075	0.0360397		540	0.0368094	0.0308895	0.0309837		606	0.068245	0.068311	0.0728832
432	0.0235843	0.0238217	0.0240828		477	0.0438256	0.0481675	0.0484466		532	0.034724	0.035758	0.0349673		542	0.0362289	0.0303267	0.0298342		608	0.0668941	0.0694348	0.0688568
434	0.024221	0.02387	0.0242048		479	0.0425025	0.0473637	0.045981		534	0.031078	0.0304663	0.0308107		544	0.0310101	0.0264494	0.0273552		610	0.0657776	0.0657423	0.0663297
436	0.0254223	0.0256754	0.0244248		481	0.0406051	0.043872	0.0443214		536	0.0273524	0.0286274	0.0274603		546	0.0299849	0.0238269	0.0241953		612	0.065676	0.064728	0.0669984
438	0.0240909	0.0246234	0.0256438		483	0.0401183	0.0452661	0.0416899		538	0.0264192	0.0293705	0.0255112		548	0.0274527	0.0231235	0.0228442		614	0.0622091	0.0626044	0.0643376
440	0.0261144	0.0261729	0.0268895		485	0.0411294	0.0413474	0.0395562		540	0.0251893	0.0248069	0.0234759		550	0.0248031	0.0216716	0.021602		616	0.061358	0.0592258	0.0623667
442	0.02674	0.0272845	0.0277666		487	0.0382335	0.0392248	0.0370195		542	0.0232361	0.0243791	0.0245327		552	0.0243461	0.0192461	0.0189433		618	0.0608114	0.0600504	0.0616628
444	0.0276701	0.0283421	0.0285337		489	0.0352128	0.0403301	0.0364268		544	0.0222957	0.0232232	0.0223643		554	0.0226415	0.0190267	0.0186654		620	0.0609598	0.0598606	0.0626623
446	0.0273434	0.0278531	0.027728		491	0.0378091	0.0387978	0.0379322		546	0.0208561	0.0203109	0.0217225		556	0.0216039	0.0180137	0.018077		622	0.0593669	0.0595979	0.0605717
448	0.0270085	0.0276285	0.0286972		493	0.0370726	0.0391871	0.0360593		548	0.0191633	0.0211441	0.020243		558	0.0192447	0.016725	0.01629		624	0.0622404	0.0625899	0.0625286
450	0.0275372	0.0280692	0.0275526		495	0.0363487	0.0389862	0.03779		550	0.0181143	0.0192225	0.018239		560	0.019047	0.0156502	0.0156744		626	0.0652622	0.0637501	0.0654006
452	0.0268313	0.0268154	0.0269549		497	0.0347634	0.0395011	0.0374581		552	0.0176586	0.0168357	0.0164308		562	0.0192261	0.0152393	0.0162737		628	0.0696817	0.0690845	0.0703561
454	0.0258071	0.0263605	0.0268271		499	0.0360491	0.0378181	0.0372565		554	0.0183024	0.0174361	0.0164699		564	0.0174289	0.0151043	0.0146556		630	0.074031	0.0753603	0.0761352
456	0.0245559	0.0245637	0.0245021		501	0.0379714	0.0411842	0.0376951		556	0.0169786	0.0162652	0.0180199		566	0.0162554	0.014187	0.0140617		632	0.0841897	0.0866932	0.0850608
458	0.0239912	0.0254678	0.026616		503	0.0368105	0.0373031	0.0364505		558	0.0151339	0.0147566	0.0144034		568	0.0167063	0.0136186	0.0130538		634	0.0968314	0.0984858	0.0975764
460	0.0228065	0.0239354	0.0251651		505	0.0365983	0.0367128	0.0364268		560	0.0142947	0.0149892	0.0145991		570	0.0149461	0.0121161	0.0138056		636	0.113151	0.114832	0.117863
462	0.0225684	0.0236653	0.0237766		507	0.0370477	0.0372026	0.0380626		562	0.013593	0.0144638	0.0132996		572	0.0141185	0.011784	0.012144		638	0.137458	0.137439	0.139776
464	0.0223276	0.0232901	0.0228846		509	0.0323293	0.0355824	0.0361423		564	0.0119725	0.0123547	0.0116401		574	0.0140135	0.00930793	0.012035		640	0.170456	0.165695	0.171593
466	0.0225463	0.0221159	0.0224416		511	0.0340145	0.034452	0.0333685		566	0.0120666	0.0122271	0.0112017		576	0.0130995	0.0105516	0.010199		642	0.206554	0.194833	0.202445
468	0.02132	0.0218117	0.0211513		513	0.0330658	0.0327062	0.0317919		568	0.0102002	0.010223	0.010051		578	0.0120742	0.010546	0.00924554		644	0.263048	0.248966	0.259392
470	0.0203013	0.0209105	0.0214129		515	0.0296956	0.0308599	0.0290893		570	0.00794311	0.00947992	0.00983968		580	0.0106661	0.00887461	0.00867348		646	0.31381	0.306564	0.309736
472	0.020066	0.0198927	0.0213564		517	0.0281353	0.027745	0.0271808		572	0.00857972	0.00878938	0.00940132		582	0.0100547	0.00860449	0.00811777		648	0.389824	0.378458	0.374608
474	0.0198224	0.0201627	0.0198193		519	0.0256513	0.0258861	0.0255687		574	0.00811673	0.00889446	0.00845414		584	0.00930118	0.00861011	0.00737137		650	0.450354	0.435049	0.446978
476	0.0198335	0.0187753	0.0197688		521	0.0227179	0.0251199	0.0255213		576	0.00739331	0.0072882	0.00689639		586	0.00782509	0.00723137	0.00606926		652	0.55166	0.534389	0.528505
478	0.0192245	0.0191989	0.0187489		523	0.0217568	0.0235123	0.0221548		578	0.00681458	0.00709305	0.00570655		588	0.00692956	0.00660109	0.00689738		654	0.628611	0.623228	0.614432
480	0.0178571	0.0176922	0.0172356		525	0.018786	0.0226331	0.0210405		580	0.00579456	0.00506646	0.00558913		590	0.00705308	0.00558251	0.00596029		656	0.716869	0.715299	0.707067
482	0.0171512	0.0173254	0.0178956		527	0.018786	0.0183376	0.0186579		582	0.00504945	0.00467616	0.0052995		592	0.00595374	0.00520546	0.00559527		658	0.796467	0.781348	0.779288
484	0.0162461	0.0152699	0.0162455		529	0.0180495	0.0186516	0.0192032		584	0.00483965	0.00475122	0.00443843		594	0.00572523	0.00486218	0.00524658		660	0.882281	0.856949	0.865285
486	0.0163402	0.0155968	0.015856		531	0.0183366	0.0197317	0.0175555		586	0.00440561	0.00542675	0.00427404		596	0.00555847	0.004457	0.00421688		662	0.943389	0.929274	0.916868
488	0.0148288	0.0140701	0.0154011		533	0.0165017	0.0191288	0.0178044		588	0.00434773	0.00496138	0.00463412		598	0.00507674	0.00388299	0.0044457		664	0.99063	0.95199	0.976222
490	0.0139928	0.0141497	0.0135756		535	0.0143672	0.0184883	0.016702		590	0.00338559	0.003828	0.00392178		600	0.00520644	0.00411935	0.00403709		666	1	1	1
492	0.0138018	0.0134589	0.0139324		537	0.0176625	0.0170188	0.0167732		592	0.00313963	0.00442847	0.00396092		602	0.00473705	0.00380983	0.00435853		668	1.01864	1.00422	1.00312
494	0.0131541	0.0123672	0.0125409		539	0.0151037	0.0165917	0.0159434		594	0.00281409	0.00305489	0.00290416		604	0.00416885	0.00408558	0.0031218		670	1.00786	0.994731	1.00231
496	0.0121963	0.0118355	0.0122793		541	0.0146418	0.0147329	0.0148647		596	0.00342899	0.00322002	0.0028885		606	0.00458265	0.00393927	0.00384641		672	0.992863	0.974941	0.979291
498	0.0115347	0.0114716	0.0110246		543	0.0132313	0.0133889	0.0144142		598	0.00240898	0.00263456	0.00227792		608	0.00461971	0.0040068	0.0041733		674	0.953853	0.938702	0.932361
500	0.0109008	0.0109655	0.0111197		545	0.0123451	0.0134769	0.0146039		600	0.00307452	0.00321251	0.0028337		610	0.00477411	0.00409684	0.00396626		676	0.887568	0.886365	0.883059
502	0.0106711	0.0101752	0.0101594		547	0.0133936	0.0119697	0.0123991		602	0.00298771	0.00309993	0.00217616		612	0.00554612	0.00436133	0.00489245		678	0.840702	0.829409	0.832236
504	0.00948632	0.00976011	0.0101089		549	0.0118957	0.0127609	0.0112256		604	0.00307452	0.00251447	0.00297461		614	0.00492851	0.00487906	0.00558982		680	0.780289	0.769577	0.767005
506	0.00936452	0.00978854	0.00948745		551	0.0109595	0.0109523	0.0105855		606	0.00290813	0.0022968	0.00328772		616	0.00568199	0.00647728	0.00556803		682	0.700284	0.705776	0.697585
508	0.00834863	0.00900955	0.00880659		553	0.00928688	0.0120199	0.0107751		608	0.00315409	0.00300235	0.00360084		618	0.00689868	0.00812615	0.00739316		684	0.649179	0.628679	0.621358
510	0.00856731	0.00864564	0.00843494		555	0.00958646	0.0103997	0.0097794		610	0.00350133	0.00448851	0.0039531		620	0.00922706	0.00869453	0.00931636		686	0.581308	0.564484	0.566615
512	0.00849811	0.00842104	0.00820898		557	0.00926192	0.00996006	0.00801318		612	0.00441284	0.00417327	0.00475154		622	0.0110305	0.0111481	0.0117081		688	0.522871	0.51554	0.513469
514	0.00767598	0.00744873	0.00764705		559	0.00765169	0.00796302	0.00783537		614	0.00518689	0.00556185	0.00540126		624	0.0140629	0.0141307	0.0140399		690	0.4612	0.460685	0.464357
516	0.00744622	0.00737481	0.00745379		561	0.00775155	0.00795046	0.00736122		616	0.00533158	0.00591463	0.00553433		626	0.0205169	0.0183401	0.019341		692	0.418036	0.414281	0.419596
518	0.00705038	0.00655033	0.00643101		563	0.0072897	0.00846542	0.00731381		618	0.00688692	0.00782112	0.00613708		628	0.0258963	0.0255377	0.0263419		694	0.380173	0.379356	0.366077
520	0.0065715	0.00671523	0.00706727		565	0.00718984	0.00697079	0.00693448		620	0.00863759	0.00902957	0.0089473		630	0.0334558	0.032257	0.03337		696	0.330582	0.333776	0.330494
522	0.0064497	0.00622338	0.00664211		567	0.0062287	0.00656887	0.0065196		622	0.0117338	0.0116566	0.0114287		632	0.0445975	0.045144	0.0461242		698	0.305502	0.298887	0.299015
524	0.00626701	0.00597604	0.00657967		569	0.00664062	0.00551383	0.00523939		624	0.0162913	0.0158899	0.0159846		634	0.061032	0.0602539	0.0600497		700	0.283998	0.277783	0.275427
526	0.00574107	0.00548704	0.00551527		571	0.00634104	0.00649351	0.00538163		626	0.0215723	0.0215494	0.023108		636	0.0747553	0.078988	0.0751792		702	0.255708	0.257978	0.250072
528	0.00486634	0.00520274	0.00457574		573	0.00518018	0.00615439	0.00534607		628	0.0286617	0.0278468	0.0273977		638	0.102795	0.10062	0.102284		704	0.232205	0.236713	0.236571
530	0.00498537	0.00477913	0.00501577		575	0.00540487	0.00543847	0.00595062		630	0.0365036	0.0368839	0.038302		640	0.138672	0.132213	0.132559		706	0.217205	0.217222	0.219079
532	0.00476946	0.00479618	0.00440924		577	0.00393195	0.00463463	0.0048008		632	0.0482229	0.0479625	0.0488462		642	0.179372	0.172658	0.17925		708	0.204727	0.207137	0.200376
534	0.00453417	0.00444365	0.00427248		579	0.00455606	0.00439599	0.00518012		634	0.0667713	0.0687388	0.0664042		644	0.22363	0.223098	0.220792		710	0.189064	0.193549	0.189001
536	0.00451202	0.00380681	0.0045252		581	0.00354499	0.00499887	0.00496675		636	0.0827082	0.0844411	0.0839074		646	0.286718	0.28639	0.284372		712	0.186182	0.178028	0.185812
538	0.00401099	0.00341163	0.0042368		583	0.00348258	0.00470999	0.00252486		638	0.112549	0.112993	0.115047		648	0.353191	0.35037	0.347522		714	0.178936	0.175284	0.175267
540	0.00365114	0.00369878	0.00374325		585	0.00365733	0.00379311	0.00340205		640	0.148619	0.146072	0.145975		650	0.432048	0.432065	0.429261		716	0.176398	0.168753	0.173993
542	0.00342969	0.00388073	0.00395137		587	0.00345762	0.00408199	0.00374581		642	0.186851	0.18484	0.192981		652	0.522929	0.528396	0.523781		718	0.166357	0.164994	0.164328
544	0.00352381	0.0033036	0.00362432		589	0.00279605	0.00228592	0.00297531		644	0.239827	0.24217	0.241029		654	0.617102	0.606186	0.617855		720	0.162195	0.158522	0.162203
546	0.00331897	0.00290557	0.00338646		591	0.00303322	0.00354191	0.00391176		646	0.309506	0.305617	0.304169		656	0.7029	0.701871	0.690664		722	0.158517	0.154209	0.158486
548	0.00285116	0.00292832	0.00299103		593	0.00320797	0.00386847	0.00397103		648	0.382217	0.377028	0.382237		658	0.79866	0.797786	0.785239		724	0.1589	0.156821	0.158113
550	0.00275427	0.00299086	0.00275317		595	0.00279605	0.00251199	0.00276194		650	0.461793	0.454773	0.461252		660	0.886613	0.870753	0.870165		726	0.150459	0.145124	0.146597
552	0.00267953	0.002445	0.00253019		597	0.002122	0.00239896	0.00244189		652	0.567158	0.552432	0.557206		662	0.949807	0.922306	0.93101		728	0.151584	0.147729	0.147526
554	0.00268784	0.00271793	0.00276209		599	0.00214697	0.00287623	0.00239447		654	0.643754	0.63902	0.641826		664	0.973684	0.973894	0.966407		730	0.144611	0.135695	0.143838
556	0.00280133	0.00247627	0.00258073		601	0.0026213	0.00380567	0.00352058		656	0.747238	0.72554	0.721326		666	1	1	1		732	0.142424	0.134681	0.139438
558	0.00244701	0.00247912	0.00223584		603	0.00274612	0.00242407	0.00214554		658	0.820426	0.817532	0.811676		668	1.00284	0.99906	0.998943		734	0.137575	0.134353	0.136735
560	0.00233075	0.00237677	0.00227152		605	0.00239661	0.00312743	0.00234706		660	0.897123	0.899812	0.895912		670	0.969083	0.964873	0.960354		736	0.128541	0.132762	0.130808
562	0.00244701	0.00200149	0.00225368		607	0.00260882	0.00360471	0.00265526		662	0.943783	0.953651	0.952672		672	0.949597	0.94229	0.935891		738	0.128908	0.122969	0.124656
564	0.00219788	0.0017712	0.00200393		609	0.00235917	0.00293903	0.00344946		664	0.974774	0.974818	0.976861		674	0.902751	0.890623	0.886035		740	0.120522	0.120604	0.119883
566	0.00212868	0.00193894	0.00198312		611	0.00334527	0.00366751	0.00417254		666	1	1	1		676	0.815391	0.814922	0.810916		742	0.114158	0.11759	0.112288
568	0.00190169	0.00191904	0.00186419		613	0.00455606	0.00352935	0.00350873		668	0.987904	1.01035	1.00161		678	0.752302	0.751021	0.741583		744	0.108841	0.109753	0.104454
570	0.00187678	0.00157788	0.0015966		615	0.00433138	0.00526263	0.00514456		670	0.971685	0.979809	0.968093		680	0.679418	0.670936	0.678155		746	0.102133	0.105039	0.103623
572	0.00162765	0.00155229	0.00156093		617	0.00530501	0.00643071	0.007136		672	0.92674	0.934031	0.933878		682	0.611846	0.613772	0.612744		748	0.0972843	0.0964352	0.0988505
574	0.00153077	0.00135897	0.00141227		619	0.00649083	0.00766158	0.00811987		674	0.889259	0.883119	0.871575		684	0.534688	0.544294	0.541591		750	0.0906628	0.0872916	0.0913398
576	0.0016581	0.00161768	0.00146876		621	0.0100608	0.0113291	0.0104788		676	0.820491	0.814335	0.794486		686	0.479881	0.485374	0.463138		752	0.0859465	0.0852264	0.0841528
578	0.00134807	0.00137602	0.00134091		623	0.0113215	0.0113165	0.0138097		678	0.739729	0.749724	0.729827		688	0.408245	0.414158	0.416027		754	0.0753662	0.081118	0.0775079
580	0.001719	0.00107466	0.00169472		625	0.0176126	0.0170439	0.0178281		680	0.672871	0.667452	0.66859		690	0.367841	0.368564	0.358974		756	0.0741169	0.0737768	0.0728128
582	0.00130101	0.0012424	0.00134388		627	0.021969	0.0210505	0.020436		682	0.613428	0.614221	0.603822		692	0.322645	0.32625	0.320232		758	0.0715792	0.0686029	0.0670829
584	0.00118198	0.00135044	0.0010198		629	0.0298953	0.0265769	0.0300613		684	0.538106	0.533885	0.531335		694	0.291369	0.290425	0.286873		760	0.0622013	0.0660999	0.0605928
586	0.00105465	0.00112584	0.00102575		631	0.0363611	0.0382828	0.0402911		686	0.484132	0.483964	0.479741		696	0.26076	0.258467	0.258287		762	0.0569697	0.059919	0.0570803
588	0.00124842	0.00141867	0.00118928		633	0.0504412	0.0481173	0.0527376		688	0.425231	0.42758	0.416406		698	0.229392	0.232214	0.226758		764	0.0542056	0.0512935	0.0517376
590	0.00112939	0.00098084	0.00082952		635	0.0657322	0.070361	0.0643425		690	0.373377	0.363307	0.368937		700	0.205281	0.206986	0.204377		766	0.0488959	0.0495932	0.0497174
592	0.00134807	0.00130779	0.00159958		637	0.0865028	0.0952925	0.087979		692	0.323136	0.323135	0.324577		702	0.186653	0.191448	0.185298		768	0.0465456	0.0453826	0.0434807
594	0.0012678	0.00085006	0.00096034		639	0.124949	0.119018	0.118657		694	0.295002	0.293405	0.296341		704	0.175932	0.173018	0.17275		770	0.04229	0.0401576	0.0388208
596	0.00120413	0.00104908	0.00125766		641	0.154644	0.150556	0.153969		696	0.264611	0.262075	0.262		706	0.165426	0.160306	0.162094		772	0.0406893	0.0370416	0.0402286
598	0.00121797	0.00145563	0.00118333		643	0.203575	0.192971	0.192079		698	0.234011	0.238904	0.236638		708	0.151271	0.155798	0.153922		774	0.0375035	0.0342175	0.0334922
600	0.00150309	0.00141583	0.00155201		645	0.252094	0.246954	0.246654		700	0.218168	0.211163	0.21508		710	0.140006	0.148285	0.142889		776	0.0332167	0.0311964	0.0315071
602	0.00153353	0.0017712	0.0014866		647	0.325478	0.320644	0.322459		702	0.197088	0.193591	0.19713		712	0.136714	0.139529	0.139756		778	0.0300075	0.0305396	0.0332177
604	0.00153077	0.00123956	0.00158174		649	0.393756	0.385277	0.396759		704	0.177895	0.176133	0.18059		714	0.136732	0.131611	0.135817		780	0.0280398	0.0294013	0.0285929
606	0.00196259	0.00179395	0.0020188		651	0.485227	0.486624	0.468902		706	0.166089	0.170368	0.171877		716	0.134787	0.131341	0.130947		782	0.0264937	0.0284599	0.025721
608	0.00235843	0.00202139	0.00245288		653	0.562231	0.566442	0.549318		708	0.155252	0.153698	0.158907		718	0.127579	0.132708	0.131617		784	0.0262829	0.0263801	0.0261856
610	0.00267123	0.00287998	0.00288697		655	0.653015	0.670451	0.659321		710	0.154645	0.154441	0.152167		720	0.127518	0.124329	0.126267		786	0.0219024	0.0241252	0.0222788
612	0.00401653	0.00302498	0.00368973		657	0.749866	0.747557	0.746636		712	0.146116	0.143925	0.14376		722	0.122398	0.124475	0.125853		788	0.0227301	0.0216806	0.022307
614	0.00404698	0.00438679	0.00455196		659	0.841923	0.848024	0.81994		714	0.13742	0.14355	0.143603		724	0.126356	0.122748	0.121859		790	0.0193257	0.0182362	0.0201671
616	0.00604002	0.00508617	0.00539039		661	0.905758	0.904946	0.899302		716	0.140502	0.139136	0.133059		726	0.120928	0.120755	0.121271		792	0.0214886	0.0196884	0.0204909
618	0.00729674	0.00738334	0.00722188		663	0.965012	0.970672	0.940352		718	0.130548	0.135676	0.131399		728	0.120557	0.11824	0.115174		794	0.0197942	0.0189149	0.0198715
620	0.00927041	0.00928248	0.00924365		665	0.98064	0.997287	0.978983		720	0.132038	0.128958	0.13226		730	0.11603	0.114892	0.117097		796	0.020575	0.0174554	0.0193083
622	0.0120136	0.0118696	0.0124577		667	1	1	1		722	0.126605	0.130482	0.127673		732	0.115758	0.111791	0.110974		798	0.017561	0.017003	0.0176049
624	0.0151001	0.0143232	0.0160493		669	0.995357	1.02295	0.967568		724	0.125701	0.127247	0.1301		734	0.106556	0.108335	0.111192		800	0.0151013	0.0172219	0.0159366
626	0.0204923	0.0209957	0.0213594		671	0.964625	0.971602	0.934294		726	0.122243	0.126249	0.118796		736	0.106784	0.106062	0.107291
628	0.0277033	0.0277195	0.0287835		673	0.927103	0.912294	0.897702		728	0.120225	0.120732	0.122765		738	0.102826	0.103991	0.0997614
630	0.034964	0.0368996	0.0358953		675	0.853619	0.855309	0.842072		730	0.115378	0.11809	0.117004		740	0.0967545	0.0966359	0.0963835
632	0.0473043	0.0474757	0.0498812		677	0.76849	0.786229	0.76642		732	0.113229	0.113519	0.115196		742	0.0905537	0.0912053	0.0950487
634	0.0651946	0.0632488	0.0636203		679	0.701372	0.719712	0.697562		734	0.108332	0.109338	0.113348		744	0.0869098	0.0836138	0.0838582
636	0.0810227	0.0820127	0.0801037		681	0.614757	0.656033	0.609618		736	0.106241	0.107664	0.1039		746	0.0844394	0.0805524	0.0814011
638	0.108568	0.109135	0.110921		683	0.574925	0.569494	0.557746		738	0.100685	0.100639	0.104088		748	0.0766946	0.0757409	0.073572
640	0.142073	0.138455	0.141922		685	0.501591	0.506895	0.494435		740	0.0942467	0.0970885	0.0946786		750	0.0692153	0.0687065	0.0690827
642	0.182596	0.181772	0.187686		687	0.453572	0.444749	0.439374		742	0.094876	0.0921121	0.0934105		752	0.0622981	0.064514	0.0635038
644	0.23106	0.233543	0.23149		689	0.375257	0.387877	0.394234		744	0.088481	0.0850491	0.0863497		754	0.0597968	0.0595167	0.0595158
646	0.291878	0.283947	0.293647		691	0.338522	0.345525	0.342777		746	0.0814856	0.0810109	0.0798838		756	0.0548807	0.0557463	0.0549502
648	0.365028	0.364851	0.367266		693	0.292437	0.29467	0.292043		748	0.0754379	0.0762897	0.0734336		758	0.0512368	0.0500456	0.0515887
650	0.441539	0.437343	0.459801		695	0.258285	0.258007	0.258224		750	0.067842	0.0683185	0.0690657		760	0.0461724	0.0468154	0.0454541
652	0.539433	0.533195	0.534042		697	0.242195	0.24713	0.233911		752	0.066576	0.0643704	0.064502		762	0.0418676	0.0450877	0.0417874
654	0.61769	0.626492	0.638157		699	0.214073	0.207981	0.206814		754	0.0605355	0.0590037	0.0596565		764	0.0382855	0.0399498	0.0377449
656	0.728695	0.726384	0.724186		701	0.190968	0.200143	0.205889		756	0.0569112	0.0556035	0.0555469		766	0.0353951	0.0361175	0.0356201
658	0.806584	0.805861	0.819388		703	0.180171	0.183665	0.17565		758	0.0500025	0.0502819	0.049034		768	0.0316215	0.0332868	0.0333864
660	0.885425	0.879996	0.909582		705	0.163294	0.164234	0.16382		760	0.0423777	0.0479325	0.0487444		770	0.0291696	0.0318293	0.0318609
662	0.955453	0.954665	0.953696		707	0.15196	0.158934	0.155546		762	0.0418786	0.040862	0.042803		772	0.0276812	0.0284809	0.0275732
664	0.993442	0.983584	0.989719		709	0.145282	0.152478	0.146146		764	0.039759	0.0391131	0.0378088		774	0.0244079	0.0251775	0.0239828
666	1	1	1		711	0.133561	0.140383	0.141843		766	0.0359538	0.0360207	0.0361806		776	0.0227094	0.0228196	0.0233672
668	0.992487	1.00631	1.00456		713	0.133124	0.134027	0.133924		768	0.0334942	0.0316222	0.0314995		778	0.0233579	0.0229884	0.0215203
670	0.975696	0.978493	0.984679		715	0.144209	0.13919	0.135311		770	0.0322065	0.0306014	0.0298243		780	0.0183121	0.0202985	0.0214331
672	0.953786	0.936322	0.954127		717	0.127732	0.132068	0.125176		772	0.0277068	0.0290853	0.0261061		782	0.0186147	0.0198652	0.0178591
674	0.897945	0.880172	0.899215		719	0.124587	0.121405	0.122154		774	0.0267447	0.0259028	0.0256521		784	0.018133	0.0169782	0.0183658
676	0.83117	0.828665	0.82008		721	0.119519	0.125122	0.124204		776	0.0222595	0.0241089	0.0244387		786	0.0163975	0.0156333	0.0171944
678	0.748979	0.759628	0.756436		723	0.125173	0.125273	0.119226		778	0.0217531	0.0210615	0.0233507		788	0.0134453	0.0150874	0.0155055
680	0.671588	0.689175	0.686736		725	0.123575	0.126265	0.116997		780	0.0204148	0.0198305	0.0192958		790	0.0144026	0.0153181	0.0146174
682	0.612974	0.629469	0.599276		727	0.118969	0.120387	0.121407		782	0.0193731	0.0197404	0.0191079		792	0.0132662	0.014958	0.0142851
684	0.538733	0.550924	0.544564		729	0.114089	0.114421	0.112007		784	0.0171305	0.0178865	0.0169396		794	0.0127289	0.0129996	0.0140072
686	0.484486	0.473409	0.479359		731	0.109033	0.105114	0.107739		786	0.0167905	0.0174662	0.0167126		796	0.012451	0.0116152	0.0125199
688	0.418417	0.419096	0.417269		733	0.107049	0.110352	0.109055		788	0.0149602	0.0140135	0.0164699		798	0.0120125	0.0127689	0.0113649
690	0.363702	0.363455	0.369499		735	0.100895	0.107174	0.101575		790	0.0157705	0.0166555	0.0145286		800	0.0119445	0.0113732	0.0120241
692	0.323232	0.334223	0.316898		737	0.103217	0.0983195	0.0988371		792	0.0142151	0.0142311	0.0142311
694	0.288634	0.291259	0.297147		739	0.0946288	0.0971388	0.0938467		794	0.0134845	0.0144863	0.0132526
696	0.261728	0.259702	0.257187		741	0.0868898	0.0913864	0.091227		796	0.0135423	0.0113939	0.0120706
698	0.235702	0.235104	0.233809		743	0.0887496	0.0853827	0.0843873		798	0.0122981	0.0140435	0.0117106
700	0.209712	0.211396	0.205938		745	0.0808858	0.0855711	0.0791242		800	0.0111261	0.0108685	0.0107008
702	0.189989	0.193391	0.189535		747	0.0774905	0.0817403	0.0803807
704	0.175396	0.183273	0.175314		749	0.0665061	0.0745686	0.0711229
706	0.16217	0.166627	0.166407		751	0.0695642	0.0687533	0.0670215
708	0.156127	0.155934	0.154769		753	0.060527	0.0617323	0.0615332
710	0.152548	0.149247	0.146581		755	0.057319	0.0564696	0.0565309
712	0.14692	0.141131	0.143792		757	0.0537491	0.0514833	0.0547409
714	0.139228	0.135865	0.134602		759	0.0476077	0.0472255	0.0461706
716	0.13445	0.134822	0.136223		761	0.0426897	0.0451406	0.045412
718	0.130564	0.130259	0.129658		763	0.0398437	0.0391871	0.0387264
720	0.125841	0.126961	0.125656		765	0.0366982	0.0408074	0.0353125
722	0.124128	0.126719	0.126037		767	0.0346261	0.0326936	0.0320646
724	0.127139	0.127441	0.123857		769	0.0327662	0.0302193	0.0276312
726	0.119718	0.124416	0.123762		771	0.0281602	0.02566	0.0283069
728	0.117133	0.119407	0.120958		773	0.0248399	0.0231857	0.0241936
730	0.117946	0.11794	0.119299		775	0.0202963	0.0230978	0.0212657
732	0.110976	0.109937	0.113677		777	0.0198345	0.0238012	0.0223207
734	0.108053	0.112248	0.108896		779	0.0227429	0.0190786	0.0195351
736	0.106511	0.107424	0.106741		781	0.0183491	0.0214399	0.0181008
738	0.101676	0.101621	0.100806		783	0.0185987	0.0174332	0.0164531
740	0.0967538	0.0963359	0.0980618		785	0.0151536	0.0134769	0.0171643
742	0.0924633	0.0921083	0.0959687		787	0.0162895	0.0147705	0.0154337
744	0.0853077	0.0892198	0.087061		789	0.013818	0.0152227	0.0168561
746	0.0832233	0.0822942	0.083181		791	0.0126571	0.0125474	0.0121265
748	0.0772331	0.0771057	0.0764883		793	0.0138679	0.0139918	0.0120672
750	0.0689648	0.0704644	0.0690702		795	0.0103104	0.0115049	0.0120316
752	0.0644223	0.0649546	0.0671079		797	0.011671	0.0127986	0.012328
754	0.0579172	0.0582394	0.0582835		799	0.0100109	0.0135397	0.0110003
756	0.0554287	0.0551888	0.0534609
758	0.0511796	0.0502704	0.0503332
760	0.0446469	0.0462134	0.0476424
762	0.0415826	0.0436717	0.0409706
764	0.0376076	0.0378236	0.0385028
766	0.0347869	0.0363595	0.0360351
768	0.0340367	0.0331241	0.0314207
770	0.0300174	0.0288169	0.0298687
772	0.0278666	0.0264373	0.0276923
774	0.0241878	0.0240321	0.0254535
776	0.0231442	0.023472	0.0222543
778	0.0215996	0.0214933	0.0216924
780	0.0193519	0.0198841	0.0193763
782	0.0179429	0.0180873	0.0185141
784	0.0176882	0.0174249	0.0177856
786	0.016581	0.0167056	0.0165696
788	0.0146046	0.0144028	0.0149641
790	0.014779	0.0144625	0.0141881
792	0.0139291	0.0150055	0.0137391
794	0.0128966	0.0122989	0.0133437
796	0.0125894	0.0129386	0.013415
798	0.0126973	0.0120516	0.013531
800	0.0107707	0.0116251	0.0119879
