# Supplementary material for: A general method for the development of multicolor biosensors with large dynamic ranges
Source: Nat Chem Biol. 2023 Jun 8;19(9):1147–57. doi: 10.1038/s41589-023-01350-1 (PMC10449634; doi:10.1038/s41589-023-01350-1)
Supplement: Source Data Fig. 2 — Source data. [file 41589_2023_1350_MOESM5_ESM.xlsx]

## Sheet: 2b
Wavelength [nm]	0				100				200				400				3200
480	4.56877	4.69525	4.36801	4.34492	3.89511	3.79334	3.5162	4.11988	2.28207	1.99175	2.27379	2.36661	0.859418	0.893981	0.943329	0.950382	0.438385	0.409934	0.404912	0.422869
482	6.21359	6.25637	5.9957	5.71864	4.99054	5.1192	4.80401	5.54098	3.04019	2.75262	3.02184	3.05751	1.11357	1.13543	1.16212	1.19847	0.570822	0.592053	0.525189	0.545332
484	8.85032	8.94482	8.3264	8.19915	7.21057	7.34752	6.86497	7.81455	4.24189	3.99175	4.461	4.36821	1.65166	1.5985	1.74534	1.68626	0.839235	0.791391	0.72733	0.794993
486	11.2362	11.6333	10.9369	10.8678	9.11356	9.24923	9.08951	10.3955	5.76507	5.11844	5.78315	5.4345	2.08864	2.14501	2.15925	2.23969	0.98017	0.961589	1.00126	1.00541
488	15.0057	14.8226	13.939	14.1449	12.3778	11.6649	11.3032	13.4887	7.45827	6.36807	7.33931	7.21965	2.79986	2.66142	2.73099	2.85267	1.39023	1.27616	1.26889	1.30244
490	19.5239	19.9826	18.1359	18.5165	15.946	15.7844	14.9117	17.5138	9.60549	8.40592	9.75936	9.61302	3.63539	3.61115	3.82174	3.79198	1.73619	1.73212	1.62689	1.76015
492	24.3701	24.3069	22.9078	22.9335	19.6684	19.3402	18.5166	22.1019	12.0321	10.3984	11.8436	12.0411	4.50519	4.34986	4.46306	4.66527	2.16537	2.16126	2.11807	2.13769
494	29.5502	29.8234	27.4978	27.8441	23.6104	23.6053	22.466	26.7193	14.5008	13.1169	14.7488	14.6326	5.30609	5.17237	5.79627	5.83817	2.57932	2.62914	2.52645	2.48579
496	35.5227	35.8149	33.2181	33.778	29.0521	28.3638	27.0664	32.1947	18.0804	15.3508	17.5601	17.3163	6.43213	6.4829	6.73745	6.8229	3.10057	3.10066	2.91688	3.11096
498	41.2727	42.2691	39.3867	39.8788	33.8699	32.8197	32.169	37.71	20.9019	18.0967	20.4719	20.7548	7.5187	7.40971	7.84577	7.98702	3.63527	3.69338	3.40491	3.7341
500	48.068	48.4737	45.274	45.2881	38.3644	38.2988	36.5247	43.2807	24.0278	20.7301	23.6505	23.4489	8.59834	8.76744	9.27834	9.53893	4.36119	4.23709	3.96851	4.16915
502	53.2722	53.7067	50.1008	50.5919	43.6424	42.2558	40.7041	48.3776	26.6774	23.0633	26.3888	26.1138	9.60561	9.54343	10.0405	10.4141	4.71282	4.65596	4.34792	4.50778
504	58.9134	59.5051	55.028	55.5975	47.955	47.1819	45.189	52.5502	29.3671	25.2601	28.9696	28.5024	10.635	10.5534	10.9534	11.3733	5.07436	5.13709	4.8432	5.05345
506	62.5146	63.4822	58.6198	59.6288	50.4448	50.0511	47.8549	56.1885	30.9304	26.8531	30.7785	30.4601	11.1911	11.2914	11.8207	12.1221	5.42351	5.41589	5.03149	5.40731
508	65.0316	65.6868	61.6234	62.128	51.7689	51.3073	49.0687	57.9949	32.1074	28.1927	31.9477	31.5407	11.8026	11.6067	12.2719	12.4099	5.69759	5.68808	5.23489	5.68945
510	65.981	66.2059	61.7651	63.0343	53.2244	52.3874	50.5158	59.1481	32.5336	28.2298	32.0862	32.1042	11.938	11.8239	12.2902	12.3973	5.78931	5.52748	5.36304	5.49425
512	65.0672	65.7513	60.7927	61.2534	52.4566	51.0704	49.1011	58.8658	32.1569	27.8763	31.5047	31.7356	11.6766	11.422	12.1385	12.5992	5.64518	5.44967	5.20466	5.58796
514	63.2237	63.2126	58.5728	59.5818	50.8679	49.4385	47.36	56.0087	31.1287	26.4367	30.5683	30.5723	11.2261	10.9785	11.7794	11.9882	5.46919	5.23477	5.05951	5.43606
516	59.0825	59.3413	55.1306	56.3237	47.53	46.1486	44.4861	53.1311	29.4961	24.9235	28.8736	28.4792	10.5693	10.301	10.8379	11.3084	5.03824	5.07285	4.83753	5.05954
518	55.3091	55.3837	51.4634	52.5203	44.276	43.4443	41.8997	49.627	27.3648	23.1109	26.6396	26.7029	9.90582	9.39261	9.93113	10.3786	4.83144	4.69007	4.3728	4.61299
520	50.693	50.0106	47.2414	47.453	40.3868	39.3348	38.0883	45.3673	24.631	21.3647	24.5308	24.4988	8.884	8.86218	9.32317	9.54847	4.2454	4.2798	3.93356	4.03823
522	46.557	46.0293	42.9659	44.153	36.9673	35.6676	34.7442	41.1993	22.3806	19.723	22.4668	21.6857	8.09868	7.91826	8.48099	8.82481	3.9522	3.79768	3.65271	3.68775
524	41.2358	41.3578	38.9078	39.7301	33.1983	32.8572	31.5752	37.3397	20.335	17.7043	20.0371	20.2424	7.36807	7.32934	7.5477	7.99962	3.60446	3.41821	3.26165	3.53823
526	38.4385	38.2122	35.835	36.3424	30.6924	30.1842	29.0602	34.2623	18.9706	16.4618	18.702	18.9936	6.85042	6.69083	7.07891	7.34198	3.33853	3.11391	3.01637	3.25575
528	35.2633	34.9113	32.9265	33.2386	28.1211	27.207	26.586	31.1573	17.2268	14.9711	16.8124	16.9916	6.35284	5.93263	6.45158	6.67748	3.03081	2.83411	2.79817	2.85217
530	32.6917	32.775	31.0294	30.972	26.2468	25.8584	25.1057	29.2449	16.33	14.2091	15.8713	15.865	5.78601	5.90082	6.12841	6.33969	2.80241	2.82583	2.51071	2.74222
532	30.8083	30.7683	28.7482	29.3229	24.556	24.3243	23.5131	27.0871	15.2032	13.3831	14.7137	14.7452	5.34141	5.41792	5.51291	5.77176	2.62535	2.62185	2.43136	2.62449
534	29.2257	28.9041	27.0409	27.9008	23.638	22.6757	21.7986	26.0236	14.5108	12.3021	14.11	13.7292	5.26108	5.26607	5.35509	5.56412	2.55453	2.40331	2.22481	2.52706
536	27.5101	27.5488	26.0635	26.1699	22.2259	21.6707	20.843	24.7505	13.4934	11.7965	13.3046	13.0659	5.06129	4.68434	5.17539	5.34847	2.40404	2.42285	2.22072	2.29804
538	26.1525	26.4452	24.6876	24.7581	20.9436	20.5623	19.7442	23.4554	13.2508	11.0049	12.6463	12.4525	4.63331	4.52018	4.88271	5.04771	2.26948	2.2957	2.02424	2.12889
540	24.9458	24.882	23.4584	23.8297	20.3178	19.6757	19.044	22.333	12.1414	10.521	12.1303	11.9625	4.44945	4.47538	4.54448	4.73053	2.24292	2.00861	1.98804	2.06563
542	23.8815	23.4953	22.2292	22.4589	18.9712	18.5925	18.4641	21.2495	11.5931	10.175	11.6221	11.5571	4.16724	4.14466	4.49175	4.57214	1.9614	2.06722	1.90145	1.9523
544	22.8131	23.1384	21.0323	21.5551	18.3446	17.9141	17.5008	20.0912	11.2357	9.64993	10.876	10.9816	4.03255	3.90903	4.2274	4.3687	2.00637	1.93576	1.80038	1.89378
546	21.8337	22.0378	20.3576	20.9191	17.3222	17.0267	16.5698	19.2321	10.7315	9.17579	10.6712	10.47	3.96572	3.70349	3.98314	4.24924	1.87712	1.77649	1.71064	1.84878
548	20.356	20.5976	19.1478	19.6169	16.7271	15.7802	15.4568	18.1906	10.0665	8.57121	10.1061	9.96166	3.67452	3.50068	3.68293	3.85649	1.71105	1.7457	1.57431	1.76455
550	19.3491	19.0556	17.74	18.3758	15.4507	14.933	14.407	16.6306	9.43702	8.10907	9.34438	9.20727	3.42486	3.41142	3.45732	3.58893	1.60163	1.61954	1.49339	1.61806
552	18.0061	17.9113	16.4157	16.7979	14.2567	13.9207	13.5691	15.7413	8.63949	7.4464	8.53315	8.55551	3.18386	3.00239	3.38415	3.39962	1.4869	1.52947	1.44553	1.5071
554	16.9648	16.7712	15.4179	15.4021	13.2259	13.0221	12.7859	14.7628	8.11785	6.88193	8.11115	8.04353	2.87292	2.77052	3.09362	3.17595	1.37288	1.35132	1.32021	1.44012
556	15.0485	15.3939	14.1435	14.5492	12.306	11.9505	11.4614	13.5	7.60742	6.61169	7.25897	7.3754	2.69806	2.54583	2.79484	2.90687	1.27479	1.23841	1.13476	1.21516
558	14.3479	14.1477	13.6514	13.5136	10.9495	10.7833	10.7747	12.5471	6.80216	6.2054	7.04836	6.84345	2.3795	2.5513	2.73171	2.66412	1.19688	1.1947	1.0932	1.2111
560	12.9551	13.2772	12.128	12.4343	10.1597	9.92454	9.85378	11.1583	6.33578	5.50412	6.22816	6.17612	2.37154	2.37107	2.44225	2.43397	1.07967	1.05728	0.958753	1.00981
562	11.6153	11.5199	10.7579	11.1564	9.00039	8.9493	8.93711	10.6317	5.79791	4.83996	5.66654	5.68091	2.15132	2.00308	2.17539	2.13779	0.973442	0.963245	0.934824	0.959743
564	10.4911	10.8701	9.87159	10.3805	8.49132	8.46827	8.06404	9.46004	5.16924	4.54948	5.0975	5.19728	1.89404	1.90903	1.98494	2.05115	0.925637	0.972848	0.858312	0.843708
566	9.92273	9.69482	8.83824	9.38008	7.66601	7.92144	7.34144	8.66445	4.77009	3.9524	4.76326	4.62979	1.78843	1.71717	1.84971	1.86145	0.855878	0.804305	0.772355	0.760825
568	9.05057	8.82555	8.28013	8.475	7.03983	6.94621	6.47106	7.98002	4.34042	3.76499	4.25468	4.3726	1.60699	1.58174	1.75215	1.60954	0.74398	0.738079	0.696788	0.743234
570	8.28196	8.11078	7.7622	7.72415	6.39945	6.23878	6.14853	7.13576	3.83346	3.5446	3.95515	3.89177	1.38954	1.36286	1.52547	1.55458	0.705737	0.604305	0.674118	0.708051
572	7.56553	7.57301	6.90172	7.15508	5.86199	5.8274	5.65664	6.63627	3.70247	3.19865	3.58268	3.57748	1.39958	1.2948	1.39813	1.41756	0.578612	0.56755	0.563602	0.625846
574	6.89523	6.99873	6.37626	6.50381	5.55718	5.26354	5.11767	6.19723	3.44706	2.80547	3.33424	3.25599	1.18456	1.237	1.29735	1.25992	0.581091	0.624172	0.574622	0.590325
576	6.39037	6.20756	5.91858	5.91398	5.14393	4.90286	4.87076	5.73412	2.91538	2.67354	3.11427	3.10903	1.17625	1.06601	1.18831	1.24771	0.564093	0.553974	0.48772	0.518606
578	5.98503	5.93506	5.5434	5.60127	4.87658	4.51819	4.41937	5.41547	2.87597	2.39543	2.87324	2.75519	1.09245	1.11731	1.17468	1.10649	0.486898	0.510927	0.509761	0.504398
580	5.35032	5.35569	5.10832	5.20424	4.22476	4.39087	4.24306	4.96209	2.66074	2.2916	2.72777	2.6861	0.999307	0.96238	1.09971	1.06641	0.442635	0.490728	0.438917	0.376861
582	4.95024	4.8663	4.62303	4.66314	4.04614	3.84868	3.70255	4.71977	2.56917	2.05435	2.39353	2.33586	0.885388	0.830711	0.960187	0.896565	0.44653	0.436093	0.437343	0.4523
584	4.73625	4.57895	4.46198	4.42203	3.97476	3.66718	3.4537	4.52254	2.36631	2.003	2.40094	2.35463	0.813019	0.856361	0.925395	0.934351	0.410765	0.396026	0.36272	0.434371
586	4.54005	4.50722	4.07855	4.15212	3.48383	3.57082	3.31752	4.05686	2.18663	1.92466	2.09789	2.09864	0.778047	0.756156	0.748565	0.824046	0.372167	0.391722	0.362406	0.375846
588	4.0716	4.05136	3.99032	3.95127	3.43257	3.22949	3.11767	3.66035	2.00502	1.72601	2.02847	1.91733	0.697022	0.693912	0.733501	0.748473	0.358711	0.397682	0.339106	0.361637
590	3.98099	3.9427	3.48673	3.71398	3.11711	3.09791	2.93866	3.42469	1.81801	1.59558	1.91303	1.84385	0.687327	0.676129	0.707676	0.64771	0.314802	0.295695	0.321474	0.369756
592	3.56958	3.48387	3.29699	3.31356	2.90379	2.78638	2.62963	3.23566	1.6476	1.50975	1.75819	1.79073	0.587258	0.642955	0.64132	0.714504	0.27762	0.30596	0.275819	0.301759
594	3.25769	3.1702	3.05631	3.13432	2.62973	2.63197	2.52816	3.03945	1.6449	1.36769	1.50117	1.57228	0.588989	0.576265	0.610115	0.630916	0.286473	0.306291	0.268577	0.246617
596	2.93932	2.90747	2.8056	2.8839	2.31309	2.35681	2.28935	2.62602	1.42736	1.26912	1.56708	1.44169	0.604571	0.501368	0.577475	0.652672	0.26983	0.3	0.281486	0.252368
598	2.72532	2.81537	2.61011	2.57331	2.20071	2.17995	2.09452	2.52715	1.37287	1.17429	1.33424	1.26558	0.555748	0.458618	0.512554	0.548473	0.248229	0.20298	0.221977	0.285859
600	2.45793	2.56706	2.35007	2.4322	2.07413	1.94737	1.92747	2.26434	1.27048	1.07046	1.24025	1.23003	0.437673	0.435021	0.474892	0.50229	0.223796	0.211921	0.200252	0.243572
602	2.33697	2.35866	2.02044	2.38008	1.8821	1.81927	1.7365	2.17879	1.15958	1.00337	1.1798	1.13458	0.453255	0.412107	0.458034	0.516412	0.208569	0.233444	0.190491	0.231732
604	2.1877	2.03735	1.98135	2.08814	1.72555	1.65015	1.5679	1.80738	1.09583	0.908546	1.03276	1.08626	0.403047	0.421341	0.439024	0.40458	0.209632	0.231788	0.238035	0.207037
606	1.94377	1.98684	1.86693	1.84958	1.57137	1.50039	1.43557	1.76281	1.03748	0.907421	1.00507	0.938099	0.399238	0.377907	0.414993	0.444656	0.222734	0.213576	0.19427	0.214141
608	1.76739	1.84253	1.73494	1.74788	1.37737	1.38119	1.41705	1.59273	0.910742	0.757496	0.842824	0.915735	0.385388	0.433995	0.410689	0.360687	0.258144	0.226821	0.189232	0.224966
610	1.64037	1.58531	1.55488	1.56229	1.35923	1.31385	1.21412	1.63678	0.863601	0.684783	0.859204	0.830272	0.417936	0.370383	0.409971	0.398092	0.257436	0.248675	0.245277	0.243234
612	1.51659	1.45374	1.36478	1.44619	1.16759	1.19543	1.18094	1.45953	0.916924	0.682534	0.838144	0.826278	0.305055	0.313611	0.37769	0.424809	0.294972	0.257285	0.221977	0.22226
614	1.31675	1.42572	1.36119	1.31314	1.12579	1.12964	1.11227	1.28637	0.778594	0.612819	0.75936	0.783946	0.356994	0.405951	0.424319	0.492748	0.309844	0.30298	0.247796	0.30954
616	1.33212	1.29244	1.29161	1.28347	1.01144	1.04992	1.04514	1.24232	0.742272	0.73051	0.786661	0.786342	0.414474	0.406635	0.423601	0.392748	0.32755	0.375166	0.323992	0.352165
618	1.22977	1.29032	1.16786	1.14576	1.00473	1.04954	0.91821	1.15984	0.761978	0.629685	0.792512	0.824281	0.463989	0.506156	0.460545	0.529771	0.437677	0.390728	0.38665	0.401894
620	1.18972	1.11587	1.12088	0.980085	1.00986	1.02825	0.873843	1.1542	0.760819	0.761994	0.838144	0.6873	0.539127	0.55301	0.656026	0.527099	0.515935	0.510265	0.462531	0.525372
622	1.12055	1.14346	1.01506	0.951695	0.975552	0.923375	0.952932	1.07889	0.804482	0.73988	0.807332	0.789936	0.669668	0.665527	0.57604	0.649618	0.674929	0.576821	0.640428	0.587957
624	1.04045	1.06112	0.955524	1.04746	0.971609	0.958204	0.848765	0.993852	0.930448	0.851574	0.887676	0.963259	0.82687	0.753762	0.760402	0.874809	0.844193	0.835762	0.789673	0.798376
626	1	1	1	1	1	1	1	1	1	1	1	1	1	1	1	1	1	1	1	1
628	1.06311	1.04244	0.977044	0.974576	1.00789	1.04644	0.966049	1.29508	1.33849	1.10645	1.27457	1.26518	1.24377	1.33379	1.35725	1.35725	1.31586	1.35894	1.3728	1.4249
630	1.18002	1.15832	1.0391	0.961441	1.18178	1.19543	1.08218	1.24436	1.6109	1.37969	1.53237	1.55152	1.70395	1.75137	1.75789	1.8187	1.87288	1.7553	1.73961	1.78924
632	1.09304	1.15535	1.01937	1.07542	1.37934	1.31347	1.19522	1.43135	1.98841	1.77736	1.84789	1.99281	2.20429	2.09508	2.29053	2.28626	2.40014	2.26689	2.32935	2.36062
634	1.22694	1.28226	1.14527	1.18856	1.67705	1.59636	1.47106	1.82838	2.60781	2.29723	2.59009	2.54992	2.84661	2.99077	3.12948	2.97901	3.37571	3.0255	3.02928	3.2182
636	1.46561	1.50382	1.36836	1.38093	1.98068	1.99652	1.72492	1.96875	3.37519	2.92466	3.35374	3.09864	3.74065	3.73016	3.63235	3.86069	4.1682	4.26192	4.08029	4.29736
638	1.62702	1.59508	1.50717	1.55339	2.39826	2.46362	2.05787	2.32684	4.534	3.9048	4.13183	3.90815	5.09349	4.88167	5.11549	5.08321	5.41431	5.54636	5.29156	5.38363
640	2.0627	2.09805	1.82604	1.85551	3.05954	3.01664	2.50733	2.99949	5.68586	4.89318	5.31006	5.29673	6.23096	6.58789	6.849	6.81794	7.21494	7.10563	6.97324	7.38667
642	2.51659	2.52165	2.32891	2.34788	3.62185	3.7202	3.25039	3.85502	7.28014	6.21327	7.05655	6.79113	8.25519	8.28625	8.40352	8.59427	9.38137	8.8957	8.74969	9.26691
644	3.1165	3.06452	2.76184	2.9	4.72871	4.85604	4.30401	4.77459	9.4374	8.10345	8.66303	8.53195	10.7452	10.5486	11.0933	11.1069	11.7408	12.057	11.5	11.5413
646	3.46359	3.70034	3.14849	3.41949	6.21688	5.92802	5.27855	6.33504	11.9668	10.3201	11.007	11.1685	13.5796	13.4576	13.2991	14.3198	15.1735	14.4311	14.3583	15.0656
648	4.28722	4.40662	3.95768	3.92288	7.6112	7.56424	6.26466	7.32889	15.5201	12.9153	13.8401	13.9241	16.5824	17.1512	17.1184	18.0985	19.0248	18.8351	18.1795	18.9628
650	5.12824	5.38752	4.81528	4.51737	8.69125	9.24342	7.71644	9.16035	17.6758	15.6001	16.7118	16.2368	20.269	20.2753	20.7105	21.3729	22.4635	22.6798	21.2169	22.5227
652	6.30178	6.08574	5.55739	5.47881	10.6349	10.4652	9.05633	10.7428	22.1121	18.8883	20.4548	20.4625	24.7708	24.8625	24.8501	25.6008	27.2075	27.0205	25.983	27.9425
654	7.1784	7.4792	6.69333	6.48347	12.8726	12.5066	10.9649	12.7157	25.8226	22.2762	24.0456	23.7097	29.2898	28.6132	29.2084	30.637	32.0386	31.448	30.4953	31.4049
656	7.94782	8.1354	7.61083	7.11144	14.7709	14.5553	12.8438	13.9892	29.6611	25.9846	26.9341	26.9932	33.2628	32.8382	33.2421	35.1782	37.086	36.854	34.9329	36.9347
658	9.13026	9.35569	8.36514	8.43644	15.9866	16.6463	13.8002	16.1998	33.6561	29.1927	30.9306	29.9385	36.5976	37.0609	37.3594	38.9244	41.8676	41.1623	38.6102	39.9357
660	9.95227	9.99576	8.94763	9.05508	17.6727	17.3723	14.8819	17.5564	36.7628	31.6244	33.1911	32.988	40.2735	40.422	40.6234	41.6298	44.3916	44.0987	41.9049	44.2754
662	10.6201	10.559	9.67181	9.92246	18.9184	19.0066	16.3476	18.8858	38.614	33.6241	35.2297	35.2704	43.5654	43.1618	43.4767	45.4676	48.2326	46.8308	44.8026	48.0626
664	10.8847	10.7857	9.849	9.65551	19.6778	19.3278	17.0382	19.7823	41.4942	34.8857	36.608	36.8383	44.6146	44.2267	45.2608	47.5355	49.307	48.4884	46.6483	49.2067
666	11.5271	11.5497	10.1001	10.1894	20.4491	19.7148	17.4688	20.2126	41.4633	35.6863	37.3413	37.4533	46.3154	46.0298	46.74	48.0836	50.7192	50.0447	47.4695	49.6898
668	11.1893	11.3328	10.023	10.1949	19.5394	20.0263	17.0463	20.4221	42.0386	35.1259	37.5569	37.5863	45.349	45.3598	46.0531	47.6809	49.898	49.1073	46.7003	49.7943
670	11.0311	10.6677	10.2959	10.1597	19.6124	19.3317	16.7519	19.4493	39.5413	34.0439	36.5807	36.4077	44.2178	43.7869	44.1697	46.1088	49.3601	47.5646	45.6653	48.3914
672	10.8681	11.0195	9.58608	9.5822	19.0749	18.3847	16.0995	18.917	38.9884	32.6529	34.5936	35.643	43.1475	42.1183	43.2202	44.7412	47.5928	46.8457	43.6241	46.3674
674	9.81108	10.1515	8.95014	9.00551	17.8237	17.8626	15.3461	17.7956	36.8257	30.8909	33.5012	33.4253	40.1319	39.8608	40.2715	42.1561	44.1746	43.7844	41.8001	44.7459
676	9.18811	9.3247	8.6589	9.0072	16.8947	16.0066	14.4757	16.5681	34.5073	28.7155	30.4434	31.1554	36.8618	37.0386	36.9042	39.4447	41.1831	40.2175	38.2195	40.8136
678	8.57322	8.52165	7.79806	7.62076	15.4846	15.0159	12.7396	15.2935	31.5475	26.6136	27.7087	28.3438	33.8591	34.2083	34.1998	36.2935	37.3785	37.2109	35.8656	37.3752
680	7.81634	8.15195	7.25753	6.99746	13.8888	13.7392	11.4005	14.0666	28.1986	23.8628	25.578	25.4832	31.0021	30.6163	30.6506	32.2359	34.0234	32.9318	31.9628	33.9547
682	7.03115	7.42827	6.69189	6.85466	12.8994	12.7682	10.735	12.9452	25.4486	21.4516	22.7258	23.3199	28.215	27.6529	27.821	29.3042	30.4989	30.0626	28.4751	30.7108
684	6.40979	6.47241	5.53551	5.87331	11.0572	11.0809	9.57292	11.2546	22.4563	19.3422	20.5199	20.7784	24.6762	24.4668	24.6933	25.666	27.3049	26.5765	25.2648	27.2223
686	5.7856	5.82428	5.2977	5.36525	9.83991	9.58591	8.46219	9.83299	20.1986	16.6379	18.4594	18.5935	22.1364	21.2305	21.7138	23.4893	24.6183	22.9464	22.4654	24.1373
688	5.23301	5.16978	4.68149	4.67458	8.80599	8.72291	7.81019	8.68238	18.1947	15.4288	15.9735	16.4521	19.403	19.4925	19.2253	20.5542	21.6346	20.7987	19.3929	21.3153
690	4.50728	4.44567	4.06958	4.32797	7.92981	7.8692	6.63812	7.41701	15.8601	13.9963	14.1537	14.3091	17.1807	16.868	17.0323	18.2527	18.9752	18.4788	17.4288	18.477
692	3.9021	4.15535	3.65495	3.47373	6.73107	6.9048	5.90046	7.11578	13.7581	11.587	12.5312	12.595	15.0076	15.0691	15.0739	16.0664	16.5574	16.6523	16.0183	16.1861
694	3.59992	3.83489	3.44297	3.6589	6.54062	6.33243	5.67245	6.44211	12.7956	10.3669	11.243	11.6737	13.4927	13.8027	13.5764	14.6302	15.1569	14.3944	14.1269	14.7358
696	3.3305	3.35696	3.20122	3.19364	5.86317	5.47252	4.67168	5.58043	11.2554	9.62706	10.0862	10.1426	12.4145	12.0414	12.5714	13.0401	13.3205	13.007	12.3013	13.3887
698	3.17759	3.21859	2.79735	3.02669	4.76144	5.21633	4.33295	4.88883	10.4633	8.30547	9.2461	9.11142	10.767	10.8492	10.9351	11.8668	12.1739	12.1136	11.0878	12.2622
700	2.70955	2.68846	2.45409	2.44831	4.46136	4.34443	4.04398	4.77971	9.40881	7.60195	8.15679	8.1254	9.81925	9.82285	9.60904	10.4053	10.9016	10.6841	10.1492	11.0264
702	2.32241	2.4843	2.25574	2.15805	4.33005	3.82082	3.58063	3.97387	8.42852	6.9404	7.82254	7.58347	9.06544	8.79241	8.76363	9.52557	9.97911	9.64007	8.95749	10.1492
704	2.33576	2.29626	2.10832	2.17712	3.73423	3.79489	3.34954	3.86783	7.36553	6.34858	6.87441	7.11581	8.82341	8.05404	8.37661	8.82366	9.22875	8.80199	8.50063	8.83694
706	2.07484	2.0989	1.94297	1.96992	3.3821	3.47252	3.25347	3.60297	7.41306	6.08133	6.55421	6.33906	7.6347	7.70349	7.68185	8.07977	8.87571	8.23344	8.06077	8.72429
708	1.9822	2.08319	1.83357	1.64237	3.37066	3.20588	2.9321	3.1127	6.71561	5.73013	6.06552	5.93131	7.15097	7.23393	7.18077	7.87786	8.17705	7.60397	7.6927	8.03924
710	1.9733	1.85654	1.83572	1.86695	3.11435	3.1757	2.65972	3.10348	6.54791	5.44003	5.82917	5.55192	6.98684	6.75034	7.08824	7.49847	7.78966	7.67086	7.19207	7.53248
712	1.9466	1.76401	1.58824	1.75424	3.05678	3.01703	2.6929	3.07787	6.33076	5.41229	5.54914	5.54633	6.78393	6.70178	6.93974	7.12214	7.53824	7.44106	7.01259	7.57916
714	1.86934	1.75424	1.64024	1.56144	3.05402	3.11649	2.56829	2.99846	5.97257	5.10082	5.47153	5.22404	6.67071	6.51881	6.75789	6.95763	7.14908	6.99636	6.97009	7.15189
716	1.85963	1.66935	1.60581	1.6428	2.90891	2.89977	2.5436	2.84477	5.8041	4.87144	5.16108	5.40455	6.40339	6.23016	6.54842	6.48588	7.2284	6.96192	6.96379	6.87991
718	1.74231	1.49873	1.45875	1.49449	2.80087	2.79373	2.37307	2.82121	5.72604	4.70577	5.27418	5.1897	6.1714	6.08995	6.22776	6.4958	6.73477	6.89106	6.71253	6.96989
720	1.74595	1.66553	1.42611	1.50508	2.79968	2.97059	2.41358	2.8709	5.71561	4.82159	4.99532	5.34185	6.28116	6.2777	6.62123	6.45802	6.89093	6.7245	6.45592	6.8295
722	1.62581	1.61927	1.4731	1.41314	2.75513	2.73181	2.3561	2.80686	5.76623	4.60682	4.98089	4.95168	6.40547	6.23632	6.1259	6.43779	6.6852	6.79702	6.25787	6.83051
724	1.67112	1.53438	1.4444	1.52669	2.68099	2.7024	2.29128	2.74129	5.47875	4.61582	5.08073	5.0603	5.97611	5.80814	6.06851	6.21794	6.62571	6.63675	6.1546	6.58559
726	1.48544	1.43633	1.45624	1.37119	2.61514	2.4613	2.29167	2.63525	5.22411	4.4003	4.78471	4.8754	5.87119	5.77975	5.98852	6.15115	6.52266	6.25695	6.0995	6.47497
728	1.62176	1.52844	1.26722	1.38856	2.54929	2.68769	2.29514	2.61117	5.12249	4.47864	4.8319	4.70008	5.73303	5.60363	5.67898	6.05992	6.28506	6.11689	5.95749	6.33728
730	1.44094	1.28778	1.3924	1.17034	2.62066	2.3692	2.08102	2.66496	4.95904	4.18816	4.58424	4.46885	5.6946	5.54514	5.5043	5.95496	5.96813	5.84172	5.72733	6.01421
732	1.37743	1.33659	1.39634	1.21398	2.50039	2.2976	2.09452	2.39191	4.98029	4.19678	4.46529	4.36302	5.47957	5.26847	5.31313	5.74847	6.00744	6.03344	5.60989	5.87855
734	1.30421	1.28014	1.23386	1.16949	2.21451	2.23065	2.06636	2.44057	4.59351	3.86357	4.25741	4.29712	5.17036	5.13406	5.01435	5.46107	5.73654	5.60265	5.19144	5.68877
736	1.22694	1.22114	1.02618	1.19025	2.18494	2.05611	1.8615	2.30174	4.44552	3.90442	4.21724	3.94768	5.01558	4.81566	5.08644	5.24924	5.39271	5.33808	5.07084	5.51319
738	1.26294	1.23345	1.06958	1.07881	2.02445	2.08901	1.84645	2.25307	4.26507	3.61094	3.96334	3.73243	4.57825	4.58618	4.59182	5.14122	5.21601	5.19536	4.65932	5.22395
740	1.16505	1.14941	1.06743	1.04576	1.91325	2.01238	1.61574	2.06557	4.07419	3.53973	3.73323	3.63898	4.49584	4.39124	4.39168	4.6855	4.78895	4.59603	4.57305	4.74831
742	1.14563	1.13922	0.964132	0.984746	1.97634	1.80495	1.70988	1.97746	3.92736	3.29535	3.18097	3.47284	4.18837	4.08208	4.06743	4.43969	4.50992	4.57351	4.20277	4.55886
744	1.01011	0.942699	0.935796	0.985169	1.75591	1.73413	1.51427	1.88166	3.4177	3.11732	3.06435	3.32788	4.01697	4.15903	3.81958	4.36679	4.39412	4.4745	4.11996	4.3887
746	0.88835	0.943973	0.870875	0.842373	1.70032	1.60062	1.42593	1.7459	3.47759	2.9925	3.04368	3.1262	3.4723	3.71409	3.66571	3.95267	4.15297	3.95099	3.75693	3.89716
748	0.913026	0.898557	0.882712	0.873305	1.47358	1.51896	1.23495	1.53125	3.00657	2.56709	2.81006	2.83906	3.4394	3.34644	3.48529	3.56374	3.92103	3.61358	3.59099	3.71752
750	0.819175	0.752547	0.71198	0.741102	1.44519	1.375	1.19329	1.51076	2.89529	2.43516	2.44189	2.87899	3.03774	3.06464	3.09218	3.38359	3.51593	3.55927	3.33155	3.41712
752	0.719256	0.836163	0.75538	0.624576	1.41246	1.34752	1.18441	1.25922	2.71793	2.2976	2.46724	2.35543	2.93421	2.90629	2.87016	3.27099	3.42422	3.34238	3.05227	3.2862
754	0.746359	0.650679	0.683286	0.700424	1.18809	1.22949	0.98341	1.35092	2.37133	2.20877	2.35608	2.20008	2.59314	2.82798	2.69333	2.97595	3.08676	2.77781	2.82021	3.03552
756	0.682443	0.746604	0.629483	0.574153	0.982256	1.10023	1.00116	1.11014	2.50657	1.93816	2.02925	2.14337	2.53566	2.44425	2.62948	2.56908	2.70786	2.53079	2.46694	2.80751
758	0.546117	0.647708	0.54878	0.558475	1.00237	1.01006	0.949846	1.08504	1.94049	1.73088	2.01794	1.88898	2.15305	2.21683	2.16284	2.42214	2.48088	2.31722	2.46914	2.47294
760	0.518204	0.46562	0.509684	0.512288	0.90418	0.957043	0.881559	0.947234	1.81646	1.59408	1.71646	1.68091	1.94633	2.07832	2.16105	2.09351	2.31055	2.27185	2.13508	2.25474
762	0.516586	0.601443	0.425036	0.397034	0.856861	0.768189	0.717978	0.795594	1.63717	1.46514	1.51677	1.52596	1.82168	1.91826	1.94871	2.09198	2.07542	2.01225	1.86304	1.9408
764	0.532362	0.4618	0.340029	0.408475	0.72082	0.764706	0.67284	0.709016	1.53168	1.29685	1.40718	1.41374	1.83795	1.84679	1.67575	1.90076	1.88102	1.77748	1.9005	1.94587
766	0.427589	0.485993	0.413558	0.407203	0.79377	0.761997	0.659336	0.639857	1.35587	1.21927	1.26092	1.22883	1.62223	1.57216	1.47525	1.87214	1.68874	1.64801	1.63634	1.68369
768	0.271036	0.267402	0.390961	0.35678	0.647476	0.632353	0.548611	0.609631	1.28362	1.06522	1.23635	1.1877	1.43837	1.44938	1.50574	1.65573	1.51204	1.52119	1.53212	1.65562
770	0.380663	0.356961	0.414993	0.329237	0.555599	0.585526	0.633102	0.613217	1.16422	1.09933	1.04719	1.09465	1.34661	1.31088	1.26435	1.42786	1.49044	1.41358	1.31518	1.51049
772	0.337379	0.292869	0.337877	0.360169	0.597003	0.500774	0.576389	0.53791	1.18779	0.850825	1.04134	1.05511	1.13643	1.1922	1.28623	1.35802	1.38598	1.39404	1.26889	1.25778
774	0.355987	0.249576	0.281205	0.247458	0.422713	0.513932	0.371914	0.530738	1.06491	0.787106	0.981279	0.963259	1.19252	1.14911	1.15782	1.24275	1.32011	1.26755	1.22544	1.1935
776	0.336974	0.261885	0.257174	0.256356	0.486199	0.392028	0.441744	0.301742	1.00348	0.805472	0.836583	0.821486	1.04051	0.966142	0.960187	1.05992	0.964943	1.06921	0.999055	1.06258
778	0.237864	0.268251	0.249641	0.29322	0.414826	0.46904	0.353395	0.438525	0.822257	0.704648	0.684867	0.822684	0.926593	0.935705	0.949785	1.03511	1.01416	1.06887	1.17632	1.1069
780	0.275485	0.244907	0.195481	0.229237	0.440457	0.385836	0.333719	0.391906	0.923107	0.663043	0.710218	0.730431	0.828601	0.929207	0.922884	0.966794	0.983357	0.972517	0.918451	0.916441
782	0.213188	0.266129	0.226327	0.206356	0.439669	0.411378	0.400849	0.29252	0.679675	0.561844	0.673557	0.761581	0.858379	0.804036	0.884864	0.750763	0.819759	0.99702	0.824622	0.881935
784	0.203074	0.184211	0.126973	0.161864	0.406151	0.347523	0.306327	0.343238	0.708655	0.570465	0.574883	0.633387	0.840028	0.628591	0.77977	0.791603	0.902975	0.843046	0.791562	0.877537
786	0.153317	0.24236	0.244978	0.169068	0.269322	0.330882	0.337577	0.315061	0.699768	0.54985	0.651716	0.644968	0.682479	0.75342	0.747131	0.787405	0.737606	0.774503	0.728904	0.804804
788	0.19822	0.20798	0.145624	0.199153	0.26735	0.316563	0.255401	0.267418	0.640649	0.529985	0.609204	0.489617	0.648892	0.605335	0.659254	0.683206	0.805241	0.656291	0.748741	0.730041
790	0.111246	0.152377	0.163199	0.125	0.237776	0.341718	0.22338	0.222848	0.566847	0.53036	0.49727	0.515575	0.747576	0.594733	0.590746	0.733969	0.782932	0.700331	0.621851	0.772327
792	0.164644	0.171053	0.117288	0.126695	0.288249	0.255031	0.187886	0.401127	0.597759	0.453898	0.49571	0.507588	0.520429	0.613885	0.685438	0.703435	0.733357	0.615563	0.629408	0.668133
794	0.125	0.183786	0.145265	0.16822	0.246451	0.210913	0.19483	0.219775	0.414606	0.421664	0.446568	0.527556	0.676247	0.48461	0.598637	0.615649	0.637748	0.624172	0.617443	0.616035
796	0.156553	0.135399	0.13594	0.0792373	0.283517	0.245743	0.189429	0.222848	0.452473	0.453898	0.50507	0.403754	0.523199	0.637141	0.602224	0.656107	0.618626	0.626159	0.567695	0.630244
798	0.0877832	0.122666	0.1467	0.137712	0.222792	0.234133	0.167052	0.234119	0.39915	0.358696	0.396646	0.449281	0.557133	0.529754	0.587159	0.499618	0.548513	0.597682	0.495277	0.559202
800	0.072411	0.101443	0.101506	0.109746	0.261435	0.255031	0.166281	0.235143	0.551391	0.36994	0.480109	0.45008	0.593837	0.492134	0.57066	0.558397	0.546388	0.545364	0.57903	0.707375

## Sheet: 2c
Free Ca2+ [M]	SiR
1e-20	-0.00392426	-0.00608318	0.00550903	0.00449841
1e-08	0.0229493	0.0201721	0.0166518	0.0196187
2.5e-08	0.197446	0.193759	0.227865	0.220046
5e-08	1.63882	1.66461	1.64843	1.59542
1e-07	7.57115	7.57615	7.73084	7.79041
2e-07	19.9444	20.5558	20.6353	21.427
4e-07	30.3863	29.6639	30.4439	32.2373
8e-07	36.2216	34.5607	35.1441	36.2891
1.6e-06	36.7607	35.9971	37.1086	38.5416
3.2e-06	34.7515	35.4467	37.1303	37.0219
6.4e-06	35.1977	34.8955	35.3773	35.3948
3.9e-05	37.0785	36.6628	36.8297	36.4937
Free Ca2+ [M]	TMR			JF585			CPY			JF635
1e-20	-0.02216	0.007779	0.014377	-0.00085064	-0.0062879	0.0071386	0.007384	-0.01306	0.00568	-0.00837373	0.0138722	-0.005498
5e-08	1.54206	1.53793	1.56787	2.45812	2.48664	2.49769	2.22092	2.18665	2.19589	1.50116	1.461	1.43989
1e-07	2.61	2.67175	2.62658	5.70569	5.58196	5.42633	5.56831	5.7052	5.622	9.7062	9.75424	9.1198
2e-07	3.23297	3.1719	3.12741	6.9992	7.49393	7.45326	7.32831	7.31302	7.26426	18.713	18.676	17.9783
4e-07	3.48163	3.73958	3.57803	8.74501	9.22759	9.4909	7.89762	7.81886	7.74008	20.0071	20.6595	20.3382
8e-07	3.73862	3.8343	3.99245	10.5195	10.13	9.48084	8.34122	8.45535	8.22252	21.9497	21.575	21.7986
1.6e-06	3.99531	3.89881	3.96748	9.78418	10.3443	9.86776	8.53711	8.57262	8.66768	22.6137	22.533	22.9494
3.9e-05	3.85202	3.98439	3.99553	10.089	10.3225	11.0755	8.59245	8.5547	8.66591	24.1034	24.7037	24.2908

## Sheet: 2d
Ca2+ [M]	ChemoB-CaMSiR				ChemoG-CaMSiR				ChemoY-CaMSiR				ChemoR-CaMSiR
1e-20	-0.00626346	0.0202988	-0.00183383	-0.0122015	-0.00392426	-0.00608318	0.00550903	0.00449841	0.0147341	0.0746957	-0.0376395	-0.0517903	0.0032427	-0.0164646	0.0132219
1e-08	-0.0272587	-0.0260702	-0.0216272	-0.0493446	0.0229493	0.0201721	0.0166518	0.0196187	-0.00116001	-0.00946595	-0.0241551	-0.0524056	0.00757462	0.0544568	0.0320695
2.5e-08	0.0383527	0.0572175	0.0291314	0.0146407	0.197446	0.193759	0.227865	0.220046	0.0386777	0.0396519	0.0284491	0.0485731	0.0680246	0.0909287	0.021188
5e-08	0.433594	0.43941	0.375591	0.439165	1.63882	1.66461	1.64843	1.59542	0.495889	0.420905	0.423571	0.463126	0.0648048	0.112737	0.0595246
1e-07	2.32778	2.36069	2.25245	2.21369	7.57115	7.57615	7.73084	7.79041	2.77433	2.68243	2.60142	2.6076	0.373712	0.410581	0.404417
2e-07	6.49513	6.77326	6.45765	6.39586	19.9444	20.5558	20.6353	21.427	10.299	9.77175	10.2124	10.215	1.70321	1.69031	1.66441
4e-07	9.5081	9.63485	9.20042	9.40066	30.3863	29.6639	30.4439	32.2373	16.7042	16.1691	16.2515	16.5957	2.78358	2.88483	2.91592
8e-07	11.0665	11.2796	10.8267	10.8711	36.2216	34.5607	35.1441	36.2891	19.2848	18.8629	19.3856	19.4952	3.10478	3.31221	3.20618
1.6e-06	11.7984	12.0316	12.6887	11.9896	36.7607	35.9971	37.1086	38.5416	22.1252	21.767	19.9691	21.0772	3.28896	3.22255	3.2193
3.2e-06	12.7099	12.6945	12.4787	12.3313	34.7515	35.4467	37.1303	37.0219	22.85	22.9695	20.7184	21.3697	3.13896	3.40879	3.26019
6.4e-06	12.9671	12.7613	13.0517	12.8353	35.1977	34.8955	35.3773	35.3948	22.8198	23.0168	21.454	22.2903	3.44559	3.34375	3.5007
3.9e-05	12.9297	12.6925	12.7028	12.2976	37.0785	36.6628	36.8297	36.4937	22.6949	21.3077	21.1211	21.5744	3.40879	3.42165	3.37518
Ca2+ [M]	YC 3.6
1e-20	-0.00418	0.005657	-0.00148
5e-08	0.391782	0.399218	0.38005
1e-07	1.12277	1.07302	1.09164
2e-07	2.50347	2.40262	2.46604
4e-07	3.86731	3.97676	3.91709
8e-07	4.89898	5.05439	4.93702
1.6e-06	5.52561	5.65317	5.47673
3.9e-05	5.75035	5.68339	5.61543

## Sheet: 2f
Time [min]	Norm. FRET/EGFPSiR
0	1	1	1	1	1	1	1	1	1	1	1	1	1	1	1	1	1	1	1	1	1	1	1	1	1	1	1	1	1	1	1	1	1	1	1	1	1	1	1	1	1	1	1	1	1	1	1	1	1
0.0184	1.00226	1.00081	1.01083	1.0037	0.996585	1.00396	0.997128	0.990864	1.00636	1.00066	0.999451	0.98903	1.00033	1.01199	1.00738	0.995875	1.00309	1.00616	1.00323	0.993479	1.01223	1.02092	1.01148	1.01225	0.9989	0.998406	1.00084	1.001	1.00481	0.99803	1.00074	0.995388	1.00271	0.990032	0.992333	1.01208	1.00923	1.00467	0.997016	1.01297	1.01441	0.992857	0.960862	1.00795	1.01598	1.02351	1.00526	1.02031	1.00432
0.0368	0.99729	1.00319	1.01194	1.00562	0.994274	1.00175	1.00547	0.990294	1.01452	1.00591	1.00288	0.991057	0.996062	1.0088	1.00183	1.00809	1.0087	1.00502	0.998336	1.0053	1.00934	1.02645	1.01383	1.02223	0.996242	1.00152	1.00163	0.988083	1.0074	0.999546	1.00958	1.00425	1.00381	0.997245	1.00236	1.00764	1.00518	1.00495	1.00885	1.00398	1.02019	1.00258	0.952133	1.01266	1.01541	1.01718	1.01151	1.02697	0.998652
0.0552	1.00786	1.00243	1.00918	1.0078	0.997573	1.00508	0.993313	0.990667	1.00537	1.00114	0.996834	0.979344	0.99085	1.00187	1.00252	1.00427	1.0058	1.0113	0.995594	0.994481	1.00734	1.04196	1.02235	1.01648	1.01669	1.00439	0.99359	0.997006	1.00506	1.00061	1.00807	1.00438	1.00595	1.00184	1.01539	1.00039	0.999276	1.00411	1.00454	1.01029	1.00846	1.00574	0.929032	1.00824	1.00021	1.02103	1.00601	1.00778	1.00026
0.073617	1.00513	1.00212	1.01156	1.00507	0.996845	1.00197	1.01863	0.991602	1.01263	1.00273	1.00148	0.995847	0.986977	1.0011	1.00524	1.0009	1.00436	1.00445	0.995716	0.998871	1.00514	1.02567	1.01176	1.01976	1.01069	0.998831	0.994677	0.997746	1.00747	0.996196	1.01101	1.00443	1.00888	0.975892	0.984644	1.01127	0.999514	0.997152	1.00256	0.999605	1.02198	1.00887	0.932404	1.01784	1.01484	1.02519	1.00914	1.00731	1.00468
0.092017	1.00749	1.00103	1.00733	0.99942	0.995444	1.00713	1.0038	0.994887	0.998883	0.999437	0.996067	0.996772	0.979393	1.01424	1.00692	0.998287	0.997182	1.00459	0.996989	0.999587	1.01923	1.02356	1.01481	1.02424	1.00853	1.00224	0.999413	0.994252	0.998931	0.998777	1.01527	1.00725	1.00719	0.978528	1.00139	1.00693	0.99628	0.998716	1.0006	0.998295	1.00622	1.00929	0.926489	1.01998	1.0036	1.0111	0.999357	1.01375	1.00884
0.110417	1.00043	1.0045	1.00316	1.0034	0.998756	0.998883	1.00632	0.990892	1.00546	0.994851	1.00364	0.991514	0.976998	1.02329	1.00154	1.00042	1.00808	1.00206	0.998053	1.00533	1.00785	0.994975	1.02321	1.01503	1.00385	0.994822	0.989225	0.987927	1.00214	0.994947	1.00855	0.995321	1.00068	0.969418	0.988609	1.00032	1.01062	0.994077	1.00539	0.997394	1.00244	1.00213	0.917348	1.01205	1.01289	1.02527	1.00509	1.02212	1.01174
0.128817	1.00428	0.999742	1.00876	0.993417	0.995423	1.00081	1.00481	0.994329	1.01049	0.999754	0.990848	1.00158	0.98539	1.02567	1.01039	0.987801	1.0109	0.999416	0.991542	1.00446	1.00605	0.978566	1.01516	1.01571	0.999534	0.988478	0.992628	0.993986	1.00765	0.999	0.997671	0.996736	1.00277	0.979828	0.989716	1.00752	0.998574	0.993126	1.00298	0.991948	1.01857	0.995089	0.918696	1.00863	1.02762	1.01962	1.01736	1.00346	1.01279
0.147217	0.997159	1.00139	1.00748	1.00287	1.00332	1.0084	0.991637	0.998491	1.00502	1.00044	0.99944	0.989499	0.987589	1.0279	1.00492	0.994686	1.00632	1.00125	0.995578	1.00206	1.00713	0.974654	1.02569	1.02168	1.00462	0.994212	0.99195	0.993091	1.01053	0.995192	1.00936	1.00001	1.00663	0.987498	0.997949	1.00561	1.00244	0.993155	1.00936	0.983466	1.02101	1.01433	0.919913	1.01051	1.01362	1.00829	1.01585	1.03069	1.00501
0.165617	0.994888	1.00224	1.0048	0.996377	0.997437	1.00381	0.990481	0.997281	0.998725	0.997595	0.99645	0.99129	0.989119	1.01822	1.00481	1.00038	1.0047	1.00477	1.00365	0.998088	1.00452	0.967272	1.03084	1.01544	1.00594	1.01729	0.989029	0.992216	1.00257	0.996222	1.01768	1.00426	1.00863	0.995711	1.01022	1.0073	1.0035	0.995155	1.00851	0.996657	1.02171	1.01015	0.919183	1.0031	1.034	1.02272	1.00042	0.989435	1.00493
0.184033	1.00176	1.00343	1.00477	0.99732	0.998534	1.01309	0.995049	0.998018	1.00545	1.0013	0.994374	0.988873	0.99005	1.01194	1.00884	1.00295	1.00325	1.0114	0.994956	1.00262	1.01857	0.968557	1.03564	1.02054	1.0096	1.00905	0.986856	0.991964	0.998983	0.995742	1.01804	0.98971	1.00601	1.00338	0.985654	0.995288	0.996915	0.997755	1.00968	0.99444	1.02453	1.00955	0.920083	1.02573	1.00918	1.02579	1.0158	1.01061	1.00651
0.202433	0.998343	1.00296	0.995414	0.993446	0.99002	1.00447	1.00031	0.999232	1.00391	0.99814	0.997726	1.00133	0.991465	1.00972	1.00722	1.01111	1.00827	1.00931	0.997029	1.00884	1.01494	0.979445	1.01822	1.02081	0.996501	0.992878	0.988948	0.994546	1.00658	0.997689	1.01616	1.00256	0.999725	0.985211	1.01591	1.00577	0.996523	0.997484	1.01438	0.991859	1.0256	1.00034	0.934242	1.00358	1.03797	1.027	1.01672	1.02564	1.00627
0.220833	0.999878	1.0004	1.0026	0.999276	0.998013	1.00212	0.996684	0.997107	0.9997	0.995482	0.993725	0.984649	0.986957	1.01424	1.00474	1.01119	1.00574	1.00892	0.99812	1.01427	1.01082	0.97804	1.0315	1.01977	1.01178	0.997635	0.992012	0.994973	1.00474	0.999668	1.02755	1.00266	1.00196	0.993692	1.02005	1.00664	1.0045	0.998599	1.00967	1.0094	1.01132	0.979462	0.915065	1.02057	1.02758	1.0307	1.02074	1.01629	1.00372
0.239233	0.998839	0.998859	1.00134	0.991555	1.01271	1.00976	0.989802	0.998138	0.990047	0.999293	0.987384	0.987575	0.995355	0.997997	1.00502	0.999733	1.00571	1.00469	0.990354	1.01488	1.00992	0.972816	1.03553	1.02972	0.999408	0.988555	0.987709	1.00236	1.01711	0.997093	1.01753	0.997988	1.00445	0.99511	1.02261	1.00378	1.00106	1.00176	1.00805	1.00669	1.00696	1.0002	0.924272	1.00669	1.01457	1.01606	0.994135	1.01142	1.00684
0.257633	1.01335	0.998748	0.992272	0.982927	0.998272	1.00832	0.993327	1.00306	1.00819	1.00398	1.00323	0.980387	0.980195	1.00205	0.997917	0.975794	1.00997	1.02044	0.987397	1.01343	1.01014	0.974937	1.02255	1.02305	1.00591	0.995162	0.985398	0.997007	0.996722	0.996399	1.02248	0.993381	1.01443	0.997825	1.00352	1.01278	0.990752	0.991495	1.00769	1.00469	0.98728	0.9806	0.921672	1.01301	1.01265	1.04337	1.02065	1.02894	1.00868
0.276033	1.01072	1.00489	0.998684	0.98865	0.987139	0.986065	0.993349	0.987556	1.01673	0.994931	1.00043	0.991653	0.984982	0.996541	1.00425	0.984236	1.00462	1.01479	0.996771	1.01778	1.02167	0.977664	1.0171	1.03856	1.00001	0.991925	0.986016	0.993594	0.996236	0.992569	1.01439	0.9871	0.998099	0.995778	0.995084	0.999687	0.991864	0.991952	1.00128	1.00681	0.976859	0.98907	0.923138	1.01262	1.02928	1.02315	1.00869	1.01527	1.01835
0.29445	1.01105	1.0027	0.98925	0.984401	0.999672	0.996181	0.983896	0.994198	1.01709	1.00506	1.00307	0.990611	0.987838	1.00333	1.00808	0.974548	1.0039	1.01294	0.988094	1.02275	1.01142	0.979057	1.02102	1.02621	0.998293	0.987107	0.988203	0.996338	1.00539	0.990567	1.00446	1.00392	1.00012	1.00896	1.00785	1.00686	1.00192	0.987752	1.00036	0.987189	0.977361	0.98031	0.9135	1.00004	1.02112	1.02894	1.01697	0.998463	1.00997
0.31285	1.01066	1.00386	0.999145	0.983985	0.985933	0.996091	0.998778	0.997766	1.01088	1.00026	1.0068	0.988176	0.990544	0.996556	1.00116	0.970165	1.00425	1.0112	0.995416	1.02271	1.02307	0.980834	1.01346	1.02115	0.999233	0.998279	0.986783	1.00533	1.00292	0.987452	1.00566	0.995011	0.99644	1.00252	1.01357	1.00578	0.994852	0.986912	1.00925	1.00436	0.990198	0.986795	0.92714	1.0101	1.03508	1.03138	1.01169	1.02318	1.01
0.33125	1.01256	0.997357	0.994526	0.979516	0.990714	1.0008	0.981829	0.993379	1.01848	0.998988	1.00132	0.991751	0.995055	0.991246	1.00374	0.979468	1.00923	1.01843	0.991503	1.02029	1.01586	0.978566	1.01105	1.0276	0.995837	0.991941	0.98346	1.00165	1.00442	0.990528	1.00527	0.989923	1.00179	0.995123	1.00943	1.00434	0.983896	0.983763	1.0145	0.991274	0.981962	0.986881	0.928702	1.00459	1.03569	1.02696	1.02218	1.05049	1.04062
0.34965	1.01108	0.997968	1.00111	0.987638	0.98945	0.99834	0.994283	0.998262	1.00988	0.997286	1.01394	0.98252	0.986509	0.991851	1.00444	0.982406	1.0039	1.01512	0.986903	1.0238	1.01198	0.975095	1.01421	1.02504	0.994143	0.980722	0.985024	0.994197	0.996956	0.992438	1.00366	0.991297	1.00327	0.985601	0.991928	0.996627	1.00438	0.987296	1.01135	0.994731	0.976664	0.983976	0.916393	1.0097	1.02903	1.02929	1.01998	1.04118	1.03706
0.36805	1.01152	0.995798	0.993989	0.974643	0.984749	1.00214	0.990995	0.999929	1.00297	0.992202	1.00949	0.989822	0.980855	0.991175	1.0075	0.992198	1.00176	1.01252	0.979885	1.02262	1.01345	0.976418	1.00819	1.02295	0.98444	0.986849	0.977894	0.99239	0.993184	0.995203	1.00255	0.994571	0.996924	0.984863	1.00415	1.01399	0.990972	0.986873	1.01484	1.00202	0.980198	0.978094	0.928791	1.01378	1.04226	1.03602	1.00963	1.0172	1.02716
0.38645	1.01335	0.99422	0.992976	0.977736	0.988798	1.01166	0.990041	0.999302	1.01191	0.986122	1.02079	0.984561	0.980458	0.992639	1.01072	0.983137	1.00452	1.00919	0.98015	1.02963	1.00873	0.977348	1.02021	1.01374	0.993049	0.990885	0.979292	0.999511	0.997108	0.987059	1.01366	1.00191	1.01449	0.996836	1.03519	1.01517	0.989228	0.986839	1.01096	1.00697	0.992433	1.00516	0.911809	1.00871	1.01897	1.04135	1.02916	1.02823	1.02185
0.404867	1.00876	0.994417	0.992023	0.994095	0.984431	1.00107	0.985411	0.993806	1.00668	0.993509	1.01334	0.973592	0.986562	0.993263	1.00618	0.991527	1.00598	1.00193	0.981892	1.02909	1.0079	0.976025	1.01692	1.01427	0.990002	0.98717	0.977141	0.998688	0.995259	0.992869	1.01424	1.00667	1.01604	0.995079	1.00795	1.01321	0.994444	0.981655	1.00778	0.981801	0.976387	1.00636	0.923249	1.01827	1.03437	1.02249	1.01543	1.03517	1.01571
0.423267	1.00277	0.995392	0.989413	0.973855	0.983838	0.994551	0.99825	0.993716	1.00741	0.991897	1.01156	0.991181	0.983804	1.00306	1.00239	1.00491	1.00295	1.0107	0.993344	1.04043	1.0049	0.974686	1.02384	1.01268	0.990713	0.981213	0.984443	0.994356	0.992593	0.991481	1.0217	1.00487	1.00855	0.98801	1.00173	1.0149	0.989736	0.987134	1.0032	0.997208	0.990715	0.991714	0.919897	1.00322	1.02208	1.03725	1.00367	1.03458	1.01208
0.441667	1.00221	0.988676	0.988083	0.978398	0.972316	1.00324	0.983857	1.00168	1.00619	0.986988	1.02345	0.978395	0.973431	1.0081	1.01044	0.99181	0.999753	1.00981	0.980509	1.03348	1.0146	0.970869	1.01802	1.01198	0.978993	0.980378	0.978241	0.996528	0.992446	0.994326	1.02668	1.00614	1.01102	0.997609	1.01881	1.02367	0.999292	0.989089	1.00781	1.00167	0.979731	0.985618	0.908441	1.00389	1.0154	1.04212	1.01571	1.03381	1.01515
0.460067	0.999983	0.990559	0.986494	0.974569	0.981171	0.993907	0.987456	0.99829	1.00301	0.99525	1.02157	0.983468	0.984409	1.02017	1.00374	0.993101	1.00307	1.01369	0.979963	1.02949	1.01469	0.971039	1.01378	1.01198	0.978541	0.984296	0.976461	0.994094	0.998761	0.996579	1.02621	1.00093	1.00158	0.989024	1.02599	1.01445	0.995259	0.986961	1.03148	1.00484	0.968365	1.01161	0.907908	1.009	1.01486	1.03269	1.0279	1.02191	1.01565
0.478467	1.00249	0.982054	0.983932	0.982271	0.980752	0.991028	0.982611	0.998606	1.00182	0.991992	1.00416	0.982464	0.978319	1.01051	1.00309	0.99202	0.999066	1.00738	0.978507	1.01487	1.01404	0.970192	1.01794	1.01766	0.984625	0.993641	0.97964	0.983863	0.988705	0.990693	1.03389	1.0049	1.00657	0.997228	1.02664	1.01254	0.996277	0.985443	1.02291	0.989427	0.976805	1.01312	0.907854	1.01093	1.02679	1.03793	1.01701	1.03441	1.01831
0.496867	1.00149	0.997006	0.985578	0.978277	0.986568	0.997781	0.980771	0.987474	1.00828	0.999816	0.997728	0.977944	0.986916	1.01326	1.00136	0.989412	1.0026	1.00896	0.978348	1.01391	1.00693	0.967277	1.01502	1.00493	0.980533	0.988256	0.968717	0.988036	0.996332	0.992907	1.02349	0.990126	1.01455	0.981603	1.03483	1.00544	0.992624	0.982709	1.01113	1.00155	0.988411	0.999037	0.915066	1.01188	1.01733	1.0319	1.01119	1.02674	1.01244
0.515283	0.996433	0.989098	0.984344	0.966262	0.979701	0.989236	0.972035	0.988326	1.01087	0.992489	0.991183	0.986653	0.974188	0.99941	0.999452	0.987028	1.01054	1.00935	0.97396	1.01679	1.01163	0.968512	1.00212	1.01696	0.984849	0.98825	0.975236	0.99056	0.99356	0.991584	1.03201	1.00898	1.01424	0.993278	1.02983	1.01385	0.990059	0.979991	1.00614	1.0062	0.973859	1.01958	0.916989	0.997958	0.980736	1.02573	1.01569	1.01841	1.02667
0.533683	0.997475	0.996588	0.982528	0.976731	0.976709	0.994583	0.983018	0.991057	0.999927	1.00646	1.00554	0.974193	0.976187	0.992084	0.99739	0.990362	0.998948	1.0065	0.980498	1.01401	1.01423	0.966835	1.00194	1.008	0.988048	0.982998	0.975659	0.990642	0.989939	0.990813	1.03025	1.00167	1.00757	0.998725	1.0559	1.01562	0.992882	0.971067	0.998713	0.998207	0.956915	1.00833	0.914232	1.00972	1.00778	1.02991	1.01826	1.02305	1.01503
0.552083	0.997685	0.986973	0.987013	0.977707	0.983514	0.986977	0.976549	0.995847	1.0095	1.03361	1.00455	0.990111	0.975488	0.996121	0.99897	0.988739	1.0101	1.00425	0.976974	1.0056	1.02149	0.961893	1.00388	1.01645	0.981926	0.990575	0.968297	0.991991	0.994826	0.992715	1.02646	1.00801	1.00646	0.993181	1.06216	1.02107	1.0035	0.977034	0.999957	1.00674	0.978727	1.00944	0.91782	0.993143	1.01451	1.0439	1.02313	1.02633	1.0142
0.570483	0.995419	0.995873	0.984288	0.971751	0.970213	0.98342	0.975956	0.989943	1.00658	1.02218	1.00745	0.979853	0.975946	1.01122	0.98966	0.990685	1.00101	1.00262	0.978078	1.00499	1.00872	0.964567	1.01467	1.01041	0.985912	0.986646	0.968825	0.990183	0.992205	0.985675	1.02858	1.00505	1.00736	0.990403	1.03581	1.02317	0.990354	0.983125	1.00155	1.0029	0.975622	1.02165	0.914261	1.01502	0.997769	1.02042	1.02806	1.00703	1.00831
0.588883	0.990771	0.987587	0.981226	0.974797	0.983365	0.985857	0.981933	0.996968	1.01247	1.01628	1.00897	0.980954	0.969582	1.00742	1.0004	0.992666	1.0021	1.00966	0.976802	1.00614	1.00862	0.970354	1.00796	1.01533	0.988405	0.98187	0.973255	0.991649	0.997081	0.986621	1.02555	0.999072	1.01824	0.978539	1.03608	1.01338	0.993354	0.975021	0.998442	1.003	0.98489	1.00962	0.922184	1.00871	1.00506	1.01997	1.01238	1.01626	1.00568
0.607283	0.988418	0.989754	0.976659	0.965796	0.97389	0.991608	0.978647	0.995062	1.00255	0.9962	1.00946	0.993052	0.977327	1.00074	0.998296	0.981526	0.998261	1.00398	0.973127	1.00846	1.01381	0.964043	1.01185	1.01235	0.974768	0.981733	0.966815	0.985995	0.992097	0.986002	1.03182	1.00102	1.01194	0.973217	1.07058	1.01891	0.987437	0.967459	0.988582	1.00457	0.977723	1.00375	0.917219	0.989903	1.01077	1.01289	1.01922	1.02436	1.01094
0.6257	0.994723	0.992698	0.976976	0.978395	0.979798	0.983264	0.986499	0.993152	1.00496	1.00555	1.01076	0.985944	0.96994	1.01105	0.999961	0.975521	0.997299	1.00476	0.979636	1.00651	1.01029	0.9635	1.01136	1.00642	0.984046	0.973585	0.971867	0.989216	0.990991	0.988542	1.03135	1.00997	1.01775	0.984855	1.05879	1.02847	0.995704	0.974846	0.998608	0.993122	0.98142	1.00102	0.90848	0.984425	1.0177	1.03029	1.01673	1.01471	1.00754
0.6441	0.998648	0.995164	0.97437	0.981318	0.977733	0.980344	0.976963	0.987314	1.00852	1.00792	1.00705	0.993583	0.975009	1.02098	0.991676	0.979887	0.998864	1.00238	0.980615	1.00216	1.01248	0.962877	1.01193	1.00279	0.981751	0.985003	0.964162	0.981351	0.992361	0.987995	1.03019	0.993476	1.01178	0.975055	1.04365	1.01709	0.996973	0.972104	0.99083	1.00466	0.980096	0.997395	0.907512	1.00236	1.03669	1.0383	1.0197	1.05565	1.01544
0.6625	0.996483	0.989845	0.968955	0.977285	0.96691	0.987236	0.974719	0.987563	0.99948	1.00568	1.01353	0.987948	0.974405	1.02084	0.981667	0.981244	0.999999	1.00009	0.973642	0.99783	1.00278	0.957778	0.995689	1.00533	0.981474	0.975755	0.966015	0.989371	0.988059	0.983036	1.03763	0.995862	1.01292	0.968133	1.0373	1.02361	0.992989	0.971284	0.991809	0.988002	0.982017	0.998899	0.895168	1.00778	1.0182	1.04222	1.01713	1.0058	1.00528
0.6809	1.00118	0.987421	0.976585	0.965329	0.983804	0.984927	0.977131	0.983114	0.996881	1.00026	1.00955	0.991057	0.976075	1.01046	0.994657	0.976431	1.00155	0.993336	0.975539	1.0002	1.00999	0.961718	1.02817	1.01052	0.974764	0.979195	0.970634	0.984515	0.984208	0.985409	1.04738	0.995024	1.01181	0.963217	1.04145	1.02396	0.996631	0.96713	0.996201	0.998439	0.970543	0.990951	0.920494	1.00098	1.00496	1.02609	1.01935	1.02088	1.00566
0.6993	0.994227	0.987024	0.970009	0.967347	0.981681	0.985691	0.964521	0.993793	0.992393	1.00311	1.01241	0.980938	0.973978	1.00803	0.990393	0.977902	1.00505	1.00065	0.976919	0.999063	1.00224	0.964016	1.01836	1.00989	0.97224	0.984475	0.966704	0.985211	0.988302	0.981562	1.04776	1.02184	1.009	0.983075	1.02674	1.0235	0.99193	0.983447	0.992941	1.00868	0.959008	1.00751	0.911823	0.990528	1.01997	1.03307	1.00157	1.01732	1.00658
0.7177	0.990828	0.986357	0.970777	0.978918	0.993638	0.980802	0.977203	0.991719	0.999291	1.00033	1.01356	0.986099	0.97631	1.03208	0.988312	0.992968	1.00201	0.994533	0.975172	1.00659	1.00506	0.95941	1.00914	1.01121	0.972688	0.98622	0.971699	0.97897	0.98479	0.98351	1.05378	1.01842	1.01601	0.97478	1.02133	1.01558	0.98894	0.96995	0.995384	0.99488	0.968039	0.98817	0.902199	0.995079	1.0255	1.03091	1.01636	1.01933	1.00838
0.736117	0.990633	0.982979	0.973337	0.984927	0.985685	0.992093	0.971514	0.991878	1.0002	1.00172	1.01011	0.982879	0.971785	1.02431	0.990257	0.990796	1.00966	0.996387	0.973469	1.00394	0.991276	0.9627	1.00312	1.00069	0.972148	0.984229	0.963139	0.985531	0.98464	0.983115	1.0556	1.02658	1.00995	0.964316	1.0059	1.02991	1.00182	0.978226	0.993473	0.988869	0.970705	0.997088	0.91079	0.997291	1.02032	1.02685	0.990649	1.00886	1.01314
0.754517	0.988624	0.979254	0.969471	0.969767	0.976097	0.992054	0.971067	0.983542	1.00499	0.99915	1.01403	0.986489	0.973524	1.01181	0.98604	0.989365	1.00775	0.986423	0.977573	0.997022	0.994048	0.955245	1.02088	1.01588	0.982022	0.982632	0.96637	0.983388	0.983777	0.9798	1.05905	1.02201	1.00669	0.976069	1.03014	1.01738	0.996043	0.969322	0.979638	0.99362	0.977058	0.989615	0.90416	0.985979	1.02261	1.01591	1.00614	1.02144	1.01243
0.772917	0.986379	0.989403	0.972691	0.96678	0.962713	0.987454	0.97374	0.987246	0.994057	1.00019	1.00839	0.990731	0.969224	0.998851	0.990136	0.995027	1.00866	0.991586	0.972525	1.01059	0.999734	0.959871	1.00675	1.01967	0.962826	0.97135	0.962423	0.979453	0.981436	0.986424	1.05991	1.00836	1.00368	0.957942	0.99683	1.01577	0.992134	0.976062	0.983893	0.997836	0.978901	0.976948	0.904762	0.986574	1.00916	1.00731	0.996043	1.009	1.00741
0.791317	0.987366	0.99375	0.971885	0.966463	0.975012	0.987913	0.962404	0.984132	0.998381	0.999286	1.00927	0.985633	0.965608	1.00959	0.985573	0.990034	1.00432	0.987867	0.97344	1.00163	1.00074	0.956652	1.01959	1.01392	0.965046	0.984425	0.956349	0.977698	0.975071	0.986522	1.05867	1.01558	1.00859	0.966136	1.00975	1.02307	0.994852	0.969302	0.982667	0.99887	0.987325	1.00225	0.914508	1.00294	1.03622	1.04109	1.00777	1.01516	1.00856
0.809717	0.98811	0.984805	0.969679	0.966396	0.969825	0.99541	0.967914	0.995643	0.995098	0.992265	1.01017	0.990565	0.964878	1.00235	0.989057	0.996326	1.00526	0.979121	0.97437	0.999002	1.0047	0.953118	1.0116	1.00791	0.969853	0.986681	0.960742	0.97599	0.980849	0.982803	1.07011	1.02048	1.00615	0.970129	0.993698	1.0351	0.983367	0.973138	0.979512	0.999681	0.989644	0.990671	0.917704	0.982918	1.02398	1.04159	1.01106	1.01809	1.00614
0.828117	0.982008	0.992444	0.969398	0.96749	0.96336	0.988837	0.964653	0.987106	0.983128	0.989671	1.011	0.981237	0.962496	0.997917	0.990816	0.992111	1.00516	0.979386	0.973278	1.00778	0.988722	0.954213	1.00658	1.00282	0.969081	0.980415	0.959413	0.979547	0.979379	0.986602	1.06587	1.01833	1.00613	0.953627	1.00015	1.02394	0.984033	0.972602	0.986137	0.999529	0.987	0.981224	0.942953	0.993021	1.03767	1.04648	1.0011	1.01832	1.00217
0.846533	0.981728	0.987235	0.967253	0.957967	0.96966	0.989153	0.975062	0.980417	0.992875	0.98482	1.01498	0.982984	0.960334	1.00896	0.984692	0.990092	1.01108	0.981055	0.974527	1.00632	0.99654	0.956888	1.01896	1.01092	0.979776	0.976429	0.953257	0.983349	0.988814	0.977738	1.05745	1.02158	1.00435	0.979751	0.969044	1.02815	0.984794	0.965535	0.983407	0.989448	0.983385	0.990745	0.962587	0.989317	1.037	1.07693	0.99978	1.01199	1.00462
0.864933	0.986006	0.986363	0.972137	0.957931	0.976384	0.987918	0.975957	0.979469	0.986602	0.993798	1.0052	0.972114	0.962368	0.997598	0.976193	0.985787	1.01041	0.975746	0.975991	1.00495	0.998024	0.961236	1.0071	0.999054	0.969191	0.975317	0.955449	0.982255	0.981505	0.979252	1.06005	1.02027	0.999049	0.957589	0.963994	1.02046	0.994401	0.969102	0.975834	0.98435	0.959566	1.00649	0.974388	0.994015	1.05213	1.07218	1.01638	1.00718	1.01084
0.883333	0.984781	0.990765	0.972923	0.963725	0.976614	0.979789	0.96663	0.988029	0.992531	0.996356	1.00725	0.969662	0.962946	1.0023	0.981685	0.992993	1.01051	0.975023	0.972372	1.00335	0.998774	0.971118	1.00126	0.998709	0.971437	0.986873	0.958848	0.978276	0.988143	0.981327	1.05865	1.01476	0.996614	0.95681	0.970665	1.02873	0.997498	0.966742	0.982018	0.99677	0.972341	0.985157	0.97467	0.994631	1.06768	1.04995	1.00041	1.01631	1.00526
0.901733	0.987016	0.988214	0.96596	0.965492	0.967774	0.990277	0.97456	0.991503	0.986326	0.995661	1.0109	0.975862	0.961103	0.999175	0.978515	0.989291	1.00837	0.982985	0.963295	1.00085	0.986741	0.957203	0.998158	1.00249	0.968018	0.991585	0.954796	0.982479	0.986302	0.97859	1.07321	1.02393	1.00174	0.973453	1.00458	1.0259	0.994877	0.966273	0.967174	0.985374	0.994602	0.989161	0.952367	0.993104	1.03708	1.04882	1.02572	1.00743	1.00327
0.920133	0.982363	0.984506	0.963399	0.95533	0.972044	0.977376	0.964911	0.982912	0.98815	0.992815	1.01048	0.974145	0.957778	0.99166	0.976037	1.00282	1.00984	0.980337	0.966662	1.00496	0.993656	0.961795	1.00492	1.01065	0.969312	0.977834	0.9495	0.981864	0.987782	0.977615	1.06416	1.01829	0.994772	0.957474	0.995739	1.02591	0.98819	0.96759	0.977503	0.993479	0.973625	1.00075	0.925156	0.991144	1.04931	1.0452	1.00927	1.01207	0.999151
0.938533	0.982536	0.982395	0.978687	0.960896	0.968375	0.982524	0.970932	0.983559	1.00427	0.993928	1.00954	0.985414	0.960812	0.985298	0.974231	0.989467	1.01249	0.980258	0.962527	1.0121	1.0028	0.960144	0.997027	1.01396	0.969642	0.985921	0.949214	1.00191	0.979131	0.971878	1.08173	1.01966	0.993856	0.961815	0.992089	1.02838	0.973532	0.965973	0.978267	0.996476	0.977244	1.01284	0.928178	0.985097	1.04414	1.0297	1.00347	1.013	0.996098
0.956933	0.98304	0.981386	0.964548	0.948219	0.959576	0.98047	0.968143	0.985653	0.999296	0.995908	1.009	0.980773	0.945979	0.987023	0.98039	0.989357	1.00685	0.979894	0.961802	1.00501	1.00387	0.958537	0.981189	0.995171	0.963027	0.974957	0.949097	0.990828	0.979912	0.974392	1.08281	1.00273	0.994727	0.949334	0.974281	1.01371	0.980757	0.957481	0.977743	0.993101	0.979204	0.996984	0.918424	0.996371	1.04012	1.05573	1.01015	0.992595	0.990469
0.97535	0.985252	0.977864	0.959365	0.95818	0.966717	0.978846	0.969981	0.980671	1.00002	0.986282	1.00984	0.980188	0.964375	0.995005	0.980269	0.988369	1.0063	0.979654	0.962163	1.00898	0.999362	0.952898	0.981817	1.00049	0.975261	0.995823	0.949431	0.979776	0.978767	0.969582	1.0895	0.998664	0.997399	0.968293	1.00306	1.01229	0.990304	0.960829	0.980064	0.993169	0.987349	0.985206	0.918943	0.990287	1.02745	1.02802	0.999768	1.00019	0.993589
0.99375	0.977918	0.980197	0.958223	0.949381	0.968612	0.979881	0.964984	0.986049	0.991434	0.986023	1.00591	0.974922	0.960591	1.0016	0.978424	0.983013	1.00837	0.974951	0.9615	1.00546	1.00646	0.958451	0.987196	1.00138	0.97139	0.991607	0.949087	0.97862	0.976601	0.978182	1.08829	1.00122	0.993748	0.956025	1.01232	1.01398	0.984242	0.967666	0.976455	0.995393	0.974097	0.979712	0.913637	0.997877	1.01524	1.03575	1.00588	1.00888	0.993771
1.01215	0.977906	0.977662	0.955653	0.959819	0.966459	0.984735	0.967426	0.986032	0.984177	0.989374	1.00778	0.974354	0.960514	1.00071	0.982653	0.991778	1.00429	0.977599	0.961363	0.998181	1.00967	0.951487	0.993721	1.00879	0.971946	0.986694	0.955563	0.983487	0.979282	0.971913	1.08198	0.994738	0.995697	0.956531	0.99019	1.0225	0.988339	0.961839	0.974856	1.00014	0.976819	0.971502	0.90965	1.01842	1.01343	1.00763	1.00587	1.01192	0.992152
1.03055	0.978019	0.98835	0.95777	0.956547	0.958717	0.98754	0.962698	0.981455	0.993218	0.981992	1.00629	0.983522	0.958456	0.996398	0.983194	0.98687	1.00666	0.974845	0.967448	0.994009	0.995359	0.952222	0.9977	1.00594	0.978243	0.979554	0.951756	0.974663	0.979205	0.97094	1.09467	0.989441	0.997241	0.95042	1.0344	1.01525	0.987042	0.957119	0.97391	1.00577	0.97094	0.98563	0.905766	0.997016	1.02813	1.02876	1.0049	0.996116	0.987943
1.04895	0.982488	0.980552	0.956984	0.945822	0.959036	0.98138	0.957453	0.980783	0.989332	0.991972	1.02194	0.978304	0.96144	0.991518	0.972405	0.98539	1.00791	0.98792	0.960002	0.996713	0.984621	0.953444	0.986643	1.0078	0.967261	0.978515	0.952303	0.977915	0.97199	0.968648	1.10149	0.999127	0.99578	0.965705	1.02469	1.02388	0.978883	0.961793	0.974145	1.01148	0.964044	0.982272	0.91305	0.988606	1.02757	1.03291	1.01075	1.01143	0.985356
1.06735	0.983885	0.984903	0.964186	0.95227	0.960782	0.96939	0.960187	0.980477	0.993247	0.98134	1.0196	0.979529	0.956831	0.976103	0.980172	0.991951	1.0098	0.984326	0.958507	0.995445	0.991908	0.958626	0.999574	1.01432	0.983593	0.980798	0.947599	0.971994	0.971845	0.970315	1.09984	1.00357	0.999741	0.967423	1.01968	1.01348	0.983457	0.952828	0.974349	0.999414	0.969362	0.989351	0.897382	0.98498	1.02715	1.04967	1.00585	1.00787	0.989882
1.08577	0.988508	0.983894	0.953746	0.940841	0.949242	0.974976	0.951616	0.98624	0.986199	0.997889	1.02072	0.973392	0.962392	0.977674	0.980937	0.981467	1.00966	0.978017	0.957677	1.00123	0.993033	0.955236	1.01309	1.05206	0.970707	0.966165	0.93897	0.972403	0.965437	0.968769	1.10202	0.993962	1.0011	0.956186	0.997795	1.00763	0.979088	0.956336	0.973596	0.999901	0.961811	0.976639	0.909866	0.988454	1.00356	1.0202	1.01137	1.01413	0.987103
1.10417	0.978417	0.990182	0.960573	0.950845	0.971257	0.972306	0.957128	0.981753	0.981388	0.983484	1.01446	0.980134	0.959976	0.980545	0.98865	0.994796	1.00491	0.974448	0.957136	0.990628	1.00664	0.953958	0.990932	1.05297	0.971744	0.976047	0.949373	0.9676	0.973255	0.975388	1.11875	1.00812	0.991599	0.965295	1.01332	1.01145	0.985482	0.956087	0.970833	0.993393	0.967981	0.991945	0.908847	0.994034	1.02772	1.0143	1.00886	1.00764	0.992753
1.12257	0.989068	0.989917	0.958405	0.944306	0.966758	0.977356	0.956623	0.983269	0.98492	0.984699	1.01899	0.987387	0.960785	0.96683	0.981449	0.993047	1.00773	0.976207	0.95849	0.995323	0.994164	0.953768	0.992526	1.07082	0.970131	0.972026	0.940668	0.971536	0.971228	0.971611	1.12723	0.9943	0.994176	0.94874	1.01776	1.01549	0.992094	0.95257	0.973862	0.988641	0.956772	0.995714	0.915178	0.984756	1.02988	1.02182	1.00078	1.00891	0.99932
1.14097	0.978385	0.987108	0.951462	0.94243	0.956865	0.9838	0.948552	0.978766	0.988156	0.984163	1.02105	0.975917	0.957119	0.968275	0.976293	0.983843	1.0067	0.978904	0.955487	0.99347	0.999461	0.961325	1.00301	1.05898	0.971564	0.968975	0.945873	0.972301	0.964161	0.969154	1.12087	1.00552	1.00227	0.956017	1.04153	1.02159	0.986907	0.953891	0.969645	0.985431	0.970996	0.985995	0.916139	0.974355	1.01161	1.03559	1.02337	1.02281	0.992972
1.15937	0.980927	0.990611	0.950537	0.938524	0.962512	0.98635	0.949138	0.99606	0.984414	0.99324	1.02118	0.977436	0.954313	0.975399	0.967478	0.971108	1.00212	0.979302	0.951439	0.984008	0.985554	0.968809	1.01	1.03605	0.968389	0.963812	0.944259	0.974396	0.962712	0.966605	1.11457	0.981178	1.00163	0.967799	1.0893	1.0184	0.971312	0.954221	0.962212	1.00169	0.96187	0.981297	0.905901	0.97652	1.029	1.03963	1.00385	1.03078	0.995419
1.17777	0.978365	0.990873	0.948413	0.945653	0.96056	0.988908	0.962153	0.988385	0.981732	0.998137	1.01953	0.993286	0.958697	0.970772	0.975697	0.980579	1.00406	0.973538	0.950427	0.988424	0.993446	0.96513	1.01497	1.0261	0.970248	0.963836	0.94659	0.977808	0.966929	0.960264	1.11203	0.994652	0.99524	0.958989	1.06836	1.01503	0.975855	0.963807	0.972253	0.998917	0.970621	0.979433	0.928783	0.983787	1.01531	1.02792	0.999926	1.00666	0.991601
1.19618	0.97536	0.990613	0.94841	0.943052	0.953805	0.975876	0.95138	0.978845	0.981774	0.998974	1.02407	0.990452	0.954764	0.981617	0.97996	0.978068	0.997013	0.975433	0.966431	0.99613	0.998843	0.958861	1.01926	1.01362	0.98134	0.968105	0.949099	0.968757	0.960877	0.959887	1.12065	0.98853	0.993629	0.967487	1.07878	1.02077	0.984299	0.953353	0.968541	1.00646	0.963772	0.984518	0.92106	0.99745	1.02703	1.0231	1.0072	0.992101	0.988366
1.21458	0.980402	0.988414	0.948042	0.943137	0.961435	0.976996	0.949335	0.976572	0.982337	0.988701	1.01637	0.983675	0.955103	0.984237	0.97264	0.981396	0.996465	0.976387	0.95935	0.987909	0.986778	0.962697	1.02239	1.01104	1.00804	0.972611	0.950774	0.977283	0.96066	0.962354	1.1189	0.991772	0.990877	0.960141	1.08113	1.01259	0.977105	0.955017	0.966386	1.00473	0.961902	0.985578	0.926372	0.968619	1.02386	1.02915	0.992453	1.01358	0.992609
1.23298	0.979403	0.980652	0.948514	0.93892	0.952153	0.982773	0.950822	0.971451	0.994486	0.992939	1.01915	0.974915	0.961876	0.976726	0.981952	0.970252	0.993605	0.973721	0.958908	0.993272	0.986898	0.957214	1.02134	1.01512	0.994494	0.964071	0.947261	0.980599	0.965325	0.956069	1.12435	0.987054	0.996152	0.951916	1.09091	1.01507	0.984636	0.946592	0.965351	1.00525	0.955489	0.991598	0.908791	0.983148	1.02889	1.03079	1.00717	0.996244	0.991471
1.25138	0.986742	0.975107	0.948211	0.938433	0.956212	0.96367	0.949059	0.973568	0.984656	0.999857	1.01716	0.983883	0.955683	0.982663	0.975242	0.983457	0.997994	0.969579	0.957468	0.986765	0.991055	0.955588	1.01754	1.01951	0.988629	0.968824	0.943073	0.977428	0.962461	0.962257	1.13516	1.00066	1.00247	0.953179	1.05818	1.01679	0.96314	0.952334	0.976621	1.00553	0.963511	0.976906	0.907863	0.970644	1.02077	1.02149	1.02049	1.00845	0.983332
1.26978	0.984954	0.973586	0.950824	0.928777	0.957461	0.968131	0.922409	0.972197	0.983889	0.988719	1.01292	0.97589	0.956412	0.984471	0.973954	0.991762	0.995142	0.97669	0.958668	0.989296	0.988432	0.958406	1.01951	1.01066	0.980933	0.973336	0.936741	0.968188	0.967283	0.958519	1.1332	1.00073	0.997202	0.954189	1.08801	1.01434	0.977409	0.948118	0.969994	1.00971	0.963045	0.970583	0.908723	0.972198	1.01558	1.0296	1.00492	1.00314	0.992737
1.28818	0.976538	0.976829	0.942529	0.934375	0.950152	0.965519	0.959047	0.98228	0.98428	0.996444	1.00756	0.978018	0.953435	0.976235	0.968718	0.978355	0.997049	0.969261	0.956527	0.975522	1.00337	0.963423	1.02137	1.00617	0.978646	0.965637	0.939227	0.971376	0.962127	0.956881	1.14147	0.991296	0.994875	0.951377	1.08888	1.01128	0.96657	0.948157	0.963898	0.988551	0.950691	0.980213	0.913846	0.974299	1.02458	1.02475	1.01092	1.00427	0.984513
1.3066	0.976764	0.973925	0.949474	0.934115	0.948948	0.967624	0.93969	0.97843	0.984746	0.997871	0.998761	0.970859	0.951401	0.978772	0.964855	0.977313	0.990814	0.976132	0.94625	0.982278	0.990035	0.9597	0.991904	1.00567	0.981984	0.974553	0.936108	0.97508	0.959361	0.960521	1.14764	0.998209	0.995648	0.94743	1.08055	1.00883	0.977118	0.945677	0.966555	0.998065	0.95443	0.981686	0.91136	1.00033	1.02332	1.01827	1.00878	0.988986	0.982232
1.325	0.971924	0.978972	0.948831	0.927738	0.96307	0.973797	0.928475	0.977477	0.974296	0.995314	1.0052	0.971691	0.951995	0.979561	0.972384	0.982564	1.0014	0.977586	0.955336	0.977792	0.98818	0.965924	0.991586	0.998662	0.977717	1.00176	0.941301	0.969402	0.960667	0.958643	1.16909	0.992113	0.997681	0.956524	1.07982	1.01697	0.977446	0.953793	0.967163	0.99738	0.965869	0.976319	0.902717	0.971713	1.0326	1.02305	1.00951	1.01075	0.975667
1.3434	0.966542	0.96944	0.943918	0.928936	0.943299	0.971786	0.922821	0.973663	0.971672	0.993593	1.00442	0.972801	0.9491	0.977035	0.973484	0.977206	0.991228	0.97185	0.948659	0.977459	0.985347	0.962473	0.99404	0.994325	0.969767	0.996952	0.939908	0.966917	0.963785	0.963333	1.15891	0.988192	0.9957	0.95209	1.08774	1.00505	0.975446	0.948847	0.969044	1.00692	0.954881	0.968555	0.8956	0.970138	1.02164	1.0296	0.991875	1.0235	0.976585
1.3618	0.961976	0.971176	0.94175	0.92482	0.946426	0.963945	0.92413	0.969847	0.966528	0.984897	0.991585	0.970603	0.948387	0.975288	0.968146	0.977515	0.996193	0.963875	0.943431	0.978609	0.979008	0.967371	0.99707	0.993313	0.966902	0.99219	0.940363	0.966325	0.961298	0.959549	1.16421	0.985892	0.98559	0.944068	1.06958	1.00211	0.972508	0.952184	0.967393	1.00443	0.960816	0.971148	0.898428	0.968294	1.0115	1.00879	0.999814	0.994632	0.97434
1.3802	0.959362	0.960046	0.940583	0.925751	0.944883	0.961984	0.920957	0.970591	0.973083	0.988121	0.997272	0.992487	0.950866	0.982452	0.974246	0.979234	0.989628	0.96512	0.959519	0.975166	0.994718	0.970099	0.996995	0.998756	0.973023	0.981721	0.939929	0.957756	0.961177	0.958427	1.1518	0.993998	0.98761	0.952398	1.10231	1.01782	0.961126	0.953764	0.971897	0.9975	0.954957	0.975054	0.909572	0.970637	1.03022	1.02764	0.993501	0.996078	0.97703
1.3986	0.950649	0.950826	0.937657	0.920978	0.941517	0.954679	0.907628	0.971796	0.959524	0.972681	0.992352	0.977801	0.939064	0.976705	0.95526	0.957117	0.990352	0.959838	0.949864	0.974588	0.977726	0.959896	0.983459	0.984023	0.966188	0.974344	0.940393	0.951671	0.951122	0.949951	1.12805	0.989884	0.97169	0.945554	1.10705	1.00778	0.985283	0.947624	0.965706	0.981007	0.924057	0.980309	0.900962	0.964358	1.00132	1.00995	0.996078	1.02056	0.966074
1.41702	0.948159	0.954471	0.928214	0.912899	0.938859	1.40323	0.878724	0.968014	1.39232	0.99005	0.992975	0.981899	0.942846	0.992888	0.95246	0.965554	0.988093	0.959442	0.947821	0.978966	0.982598	0.972881	0.984534	0.986097	0.971115	0.987978	0.927053	0.952715	0.953677	0.958085	1.14629	0.994707	0.978077	0.96941	1.14701	1.01928	0.974603	0.94954	0.970042	0.985655	0.932814	0.974357	0.90601	0.97538	0.988538	1.00817	0.994776	0.993073	0.95628
1.43542	1.85663	3.71429	2.06325	1.13593	0.992746	7.53418	2.19918	5.0197	7.91892	5.44238	2.35644	1.02211	1.22106	4.62392	1.88215	1.33305	2.91508	0.987995	1.18689	1.13063	1.48335	3.48522	4.30589	2.29571	1.5532	1.83498	1.03676	0.966014	1.1211	3.49977	2.63983	1.21199	2.20265	0.878875	1.68983	2.56006	3.20801	0.935566	1.01584	4.96739	1.03661	5.07899	1.2475	3.36128	1.63052	1.01403	1.1732	2.66125	1.75036
1.45382	7.40386	11.6095	7.28933	5.58077	2.53251	13.3842	6.85187	13.0577	14.4479	14.1735	8.18441	1.25843	5.51741	11.9314	7.46081	6.21524	11.1545	2.33972	5.33331	3.46977	6.1784	12.2728	14.4573	8.40249	6.78336	7.45238	3.55047	1.86371	3.84353	13.666	6.64495	4.28709	8.15873	0.713195	7.51441	9.80723	7.45503	1.57559	2.76792	16.2824	5.16631	15.0526	4.46458	10.2013	7.66791	3.12971	7.80057	8.07367	8.47382
1.47222	11.8912	15.6047	11.958	11.2531	6.98404	14.0989	12.7987	14.0852	15.0293	15.043	12.3066	3.28408	12.4628	13.0496	12.0816	12.7334	15.1027	8.37733	12.4672	8.80898	14.9919	16.3001	16.0702	13.6208	14.4353	15.0628	10.7844	6.54748	9.74737	16.2448	11.4382	9.64255	12.1443	0.9272	15.0201	13.4776	12.2022	4.17502	8.56075	18.023	13.4053	16.5819	11.9162	14.1079	13.234	9.99498	14.5314	14.2665	17.059
1.49062	12.1893	16.232	12.8197	11.7188	11.5328	14.2529	13.7528	14.3168	15.5438	15.4563	12.6944	7.99199	13.1322	13.4488	12.8188	13.9913	15.2756	12.7115	13.1589	12.7318	16.2743	17.1258	17.0658	14.0832	15.1366	16.2964	14.3204	15.2337	14.241	16.7053	14.1062	15.2468	12.6891	1.93252	17.1373	14.2769	13.2744	8.89321	15.1088	18.1514	14.4371	17.0631	15.275	14.7987	14.2857	13.1671	15.4295	15.5569	17.7078
1.50902	12.539	16.5634	13.433	11.7712	12.5578	14.5498	13.4155	14.4873	15.7394	15.7106	12.6827	11.6767	13.1805	13.656	13.1611	14.0728	15.4911	13.1279	13.6377	13.3662	16.7014	17.6047	17.13	14.6287	15.11	16.698	14.6321	17.1476	15.3376	17.1076	14.5309	16.2055	12.9399	4.70662	17.5381	14.7107	13.165	12.9736	16.8542	18.0823	14.3047	17.1782	15.7896	15.2485	14.9117	13.2732	15.779	16.0912	17.706
1.52743	13.1026	17.1387	13.9467	11.7455	12.7544	14.7603	13.2682	14.374	15.6154	15.7981	12.6818	12.5423	13.0758	13.7032	13.4289	13.8301	15.5832	13.2899	13.8791	13.494	16.6976	17.7475	17.4088	14.8644	15.1123	16.8629	14.7369	17.4019	15.7881	17.4976	14.6286	16.3471	13.1482	9.05993	17.8023	15.0685	13.0122	14.218	17.8518	17.956	13.6788	17.4411	15.8056	15.0061	14.9211	12.9311	15.6242	16.128	17.6769
1.54583	13.5638	17.385	14.4549	11.7539	12.6698	14.7668	12.8243	14.1116	15.932	15.9525	12.6774	12.7537	13.0948	13.7043	13.548	13.49	15.8063	13.3268	14.1718	13.6638	16.8697	17.8868	17.5666	14.9651	15.2852	17.2266	14.8873	17.2947	16.0409	17.9378	14.8883	16.5856	13.2183	12.8166	18.2137	15.2824	12.6885	14.4855	18.6769	17.8417	12.82	17.4701	15.6648	15.2684	14.857	12.5042	15.0748	15.7569	17.6267
1.56423	13.9738	17.6553	14.7767	11.6764	12.798	14.7742	12.4612	13.8434	15.8985	16.1115	12.7603	12.4691	13.1521	13.7741	13.8146	12.9777	15.9652	13.404	14.5133	13.7209	16.9039	17.8911	17.5398	15.1175	15.3186	17.5748	14.8931	17.0465	16.2575	18.2308	15.1121	16.6901	13.4004	14.5803	18.9333	15.6203	12.0087	14.3521	19.369	17.649	12.1674	17.437	15.3084	15.206	14.6606	12.0638	14.1881	15.2737	17.6555
1.58263	14.3603	17.8627	15.0667	11.8353	12.917	14.8157	12.1366	13.6229	15.8571	16.0718	12.6746	12.311	13.2006	13.8921	14.005	12.8628	16.1592	13.3544	14.7378	13.6856	17.1777	18.147	17.5338	15.5138	15.4732	17.7064	15.105	17.0311	16.5873	18.4544	15.3635	17.0055	13.6044	15.0769	18.7987	15.6066	11.3859	14.2195	19.9813	17.7477	11.4039	17.441	15.0072	15.252	14.287	11.3218	13.2743	14.169	17.5747
1.60103	14.6277	17.9844	15.2685	11.8192	13.0091	14.901	11.7657	13.4246	15.909	16.2741	12.7603	11.9844	13.3592	13.8644	14.0431	12.4752	16.364	13.3718	14.798	13.7944	17.3098	18.1901	17.6864	15.4893	15.594	17.852	15.2369	16.9806	16.8263	18.5559	15.567	17.3242	13.781	15.5066	18.974	15.8436	10.4916	14.1176	20.2704	17.596	10.7757	17.5418	14.6904	15.1826	14.0842	10.4938	12.0305	12.9348	17.4982
1.61943	14.7834	17.8711	15.3628	12.0343	13.2873	14.7687	11.5871	13.229	15.9749	16.2103	12.8378	11.9327	13.4448	13.9115	14.2505	12.2809	16.3597	13.3931	15.018	13.8844	17.6089	18.2928	17.3345	15.6414	15.607	17.9813	15.4401	16.7559	17.0567	18.7692	15.594	17.4812	13.8523	15.4628	18.5032	15.76	9.68439	13.9676	20.1551	17.6541	10.1914	17.5719	14.5241	15.0462	13.894	9.75158	10.8223	11.8515	17.571
1.63785	15.0541	17.7253	15.4977	12.0548	13.3109	14.7188	11.3852	13.1496	16.0767	16.304	12.8747	11.5457	13.5324	13.7752	14.3348	11.7477	16.4879	13.5236	15.0277	13.9388	17.4246	18.4336	17.5416	15.804	15.6436	17.8457	15.3802	16.795	17.1103	18.8484	15.8566	17.7763	14.0367	15.7042	18.9881	16.1565	8.81169	13.8589	20.1445	17.56	9.65667	17.4782	14.1508	15.128	13.6961	8.77581	9.48699	11.0577	17.6753
1.65625	15.079	17.5381	15.4002	12.0853	13.4968	14.7157	11.0919	12.7968	15.9421	16.1464	12.9991	11.4589	13.6499	13.9115	14.349	11.5206	16.6297	13.5496	15.0745	13.972	17.51	18.4467	17.5346	15.8273	15.7982	17.8809	15.5489	16.9218	17.251	18.8394	15.9353	17.9699	13.9769	15.7349	18.4721	16.0191	8.02036	13.6537	19.792	17.6232	9.1172	17.532	13.8517	15.0083	13.4512	8.02443	8.35284	10.3873	17.5559
1.67465	14.9954	17.3805	15.3881	12.094	13.5264	14.566	10.835	12.4841	15.7775	16.0298	12.9811	11.3541	13.7815	13.834	14.3024	11.2849	16.6885	13.5969	15.0119	14.0798	17.4109	18.3859	17.3873	15.7033	15.8954	17.8205	15.7205	17.2264	17.3064	18.7448	16.0833	18.0541	13.9804	15.7594	18.2417	15.6713	7.39225	13.4498	19.4968	17.6229	8.78087	17.3192	13.6158	15.0013	13.3918	7.18917	7.22473	10.0115	17.8242
1.69305	14.9239	17.0694	15.2505	12.169	13.857	14.443	10.6022	12.1964	15.7615	15.9378	12.9721	11.4024	13.8457	13.8001	14.4632	11.0282	16.6168	13.6016	14.9314	14.016	17.4419	18.4013	17.2254	15.5878	15.8827	17.727	15.8242	17.2748	17.2668	18.5744	15.9559	18.2906	13.9386	15.987	18.4467	15.6499	6.87835	13.3773	19.3198	17.5297	8.49522	17.1103	13.4466	14.8722	13.159	6.67066	6.32482	9.85151	17.7081
1.71145	14.8056	17.0002	15.1922	12.1798	13.972	14.3294	10.2484	11.8876	15.6839	15.863	13.0198	11.3898	13.9152	13.7401	14.4105	10.9442	16.6737	13.6015	14.8104	13.9949	17.3831	18.3271	17.1328	15.6006	15.7208	17.5798	15.8806	17.3928	17.3904	18.5202	15.934	18.2105	13.9889	15.9465	18.6882	15.4985	6.48032	13.208	18.9322	17.5602	8.19667	17.0396	13.2826	14.7859	13.1571	6.166	5.58323	9.73679	17.7478
1.72985	14.6999	16.7243	14.9734	12.2381	13.9679	14.1675	10.0076	11.5927	15.6448	15.7752	13.107	11.2728	13.923	13.7095	14.3733	10.742	16.5806	13.5433	14.7654	13.9869	17.0873	18.2554	16.9324	15.3321	15.6761	17.3668	15.978	17.3768	17.2422	18.2586	15.8431	18.1541	13.9588	15.9122	18.3909	15.5113	6.08096	13.2757	18.63	17.3933	7.8499	17.0363	13.1835	14.7298	12.968	5.75091	4.91728	9.60207	17.599
1.74827	14.5371	16.4225	14.724	12.142	14.0088	14.0748	9.61383	11.3075	15.4885	15.7539	13.0363	11.2251	13.9235	13.6133	14.3272	10.5616	16.4212	13.4602	14.6257	14.0752	17.0005	17.9733	16.8577	15.2662	15.6092	17.2087	15.8746	17.2583	17.1713	18.0164	15.8011	18.017	13.7731	15.8462	18.014	15.1411	5.80882	13.1777	18.1899	17.2965	7.69338	16.7545	13.0469	14.482	12.7919	5.52395	4.42305	9.56899	17.6482
1.76667	14.3012	16.1325	14.5017	12.0557	14.0198	13.8759	9.28721	10.9914	15.2989	15.3641	13.0231	11.1087	13.7966	13.5319	14.1804	10.4389	16.3187	13.3631	14.4206	14.0474	16.9349	18.0114	16.7406	15.0832	15.4772	17.0679	15.8479	17.3262	17.1292	17.8187	15.6418	17.9295	13.7497	15.7658	18.4475	15.2328	5.64409	13.066	17.8321	17.2006	7.35056	16.6528	12.9901	14.2997	12.5335	5.24053	3.92325	9.43489	17.417
1.78507	14.0978	15.9442	14.2772	11.9985	14.0396	13.8302	8.83408	10.4242	15.3704	15.2083	12.9212	11.1511	13.7582	13.5031	14.1924	10.3559	16.1788	13.3159	14.3773	14.0381	16.8433	17.7172	16.7557	15.1003	15.4561	16.9248	15.9045	17.3128	16.9329	17.5345	15.6186	17.8464	13.6725	15.8127	17.5148	15.0423	5.43581	12.9431	17.5545	17.0204	7.19613	16.2919	12.7832	14.1331	12.6577	4.98623	3.70424	9.73111	17.3358
1.80347	13.9255	15.5919	13.9383	11.7835	13.8926	13.5495	8.53635	10.1216	15.1729	15.1802	12.9173	11.0171	13.8399	13.3489	13.9909	10.1584	16.0782	13.3871	14.0571	13.881	16.5765	17.6863	16.5803	14.7891	15.1397	16.7721	15.6492	17.2066	16.8242	17.3326	15.3514	17.8256	13.5971	15.619	17.7984	14.93	5.34236	12.9877	17.2508	16.9904	7.0147	16.4208	12.7321	13.9989	12.3844	4.77745	3.38774	9.75504	17.2187
1.82187	13.5803	15.4905	13.7901	11.8315	14.013	13.4689	8.07139	9.88626	15.0172	14.805	12.742	11.1107	13.6952	13.3106	13.8904	10.2355	15.9132	13.098	14.0309	13.8127	16.4279	17.4241	16.4253	14.5409	15.3282	16.519	15.6666	17.1618	16.7068	17.0832	15.4903	17.8539	13.3589	15.709	17.4958	14.57	5.26326	13.0792	17.141	17.019	7.02331	16.0708	12.5835	13.8976	12.1993	4.37407	3.17237	10.0265	17.0323
1.84027	13.4461	15.1602	13.4754	11.6424	13.7709	13.2361	7.72941	9.67629	14.6448	14.6718	12.7072	10.8392	13.5165	13.34	13.7349	10.0521	15.7046	13.0632	13.7176	13.652	16.0367	17.227	16.1791	14.2863	14.6616	15.9982	15.4776	17.0463	16.4794	16.808	15.133	17.3609	13.2747	15.2187	17.1158	14.5225	5.13935	13.1363	16.688	16.7897	6.85079	15.8989	12.4755	13.6988	11.9634	4.15053	3.00518	10.1282	16.8204
1.85867	13.2581	14.9659	13.2647	11.5615	13.5624	12.9798	7.38093	9.27657	14.6145	14.5093	12.5799	10.7498	13.3926	13.1717	13.6117	9.9157	15.5817	12.9011	13.5425	13.5796	15.8384	16.9961	15.9375	14.269	14.6013	15.8498	15.2638	16.8958	16.2008	16.6159	15.0197	17.2174	13.1709	15.1457	16.9436	14.185	5.10658	13.1508	16.5197	16.6534	6.66772	15.7425	12.3106	13.4273	11.8507	3.88631	2.93884	9.85654	16.6919
1.87708	12.9908	14.8162	13.0731	11.4407	13.4617	12.7964	7.07502	8.90883	14.3998	14.3864	12.3663	10.6437	13.2751	12.9882	13.3931	9.84398	15.3293	12.6999	13.2725	13.5226	15.6069	16.7247	15.742	14.1317	14.3887	15.7783	15.1219	16.6909	16.0418	16.3679	14.787	16.9766	12.972	14.8238	16.6133	14.1659	5.05823	13.1301	16.1498	16.5397	6.57215	15.7127	12.1677	13.1534	11.5242	3.6273	2.86349	9.91442	16.5411
1.89548	12.7904	14.4616	12.7664	11.2482	13.342	12.6569	6.6951	8.47513	14.3309	14.1839	12.2871	10.596	13.175	12.9322	13.3007	9.77036	15.1959	12.649	13.1163	13.4208	15.3544	16.6169	15.6176	13.9057	14.3459	15.774	14.9763	16.5109	15.9482	16.2082	14.6263	16.7092	12.9502	14.4797	16.6537	13.9058	4.93507	12.981	15.8765	16.4096	6.34599	15.433	12.0097	13.0021	11.3619	3.40773	2.88239	9.6571	16.4685
1.91388	12.528	14.2944	12.6342	11.1455	13.0717	12.4479	6.41402	8.17588	14.3216	14.0684	12.0636	10.3846	13.0043	12.7843	13.111	9.60029	14.9556	12.5343	12.7912	13.2323	14.8987	16.3764	15.3759	13.6565	14.2005	15.5281	14.7148	16.2856	15.7131	15.941	14.6125	16.5673	12.7189	14.1741	16.1769	13.7354	4.8319	12.879	15.5277	16.1721	6.21967	15.2277	11.8214	12.8712	10.9666	3.19532	2.86653	9.1928	16.2167
1.93228	12.3557	14.0077	12.4685	10.9018	12.8882	12.3143	6.02072	7.79494	14.1288	13.688	11.8745	10.1605	12.8228	12.6562	12.8875	9.38758	14.7935	12.3557	12.6058	12.8477	14.6307	16.1622	15.3017	13.4494	14.202	15.4021	14.4917	16.1017	15.421	15.741	14.3588	16.2832	12.5819	14.0613	16.3139	13.8016	4.76068	12.6437	15.1878	16.011	6.09176	15.0888	11.6117	12.5872	10.6357	2.99772	2.92857	8.77773	16.1476
1.95068	12.129	13.7525	12.1834	10.6669	12.7561	12.111	5.73699	7.5452	13.9565	13.5485	11.6773	10.0288	12.7007	12.5756	12.7279	9.43141	14.6989	12.1333	12.4332	12.7338	14.1553	16.1622	15.2664	13.2092	13.9415	15.067	14.3819	15.7453	15.3129	15.5528	14.1416	16.0193	12.53	13.3262	15.7604	13.4745	4.65835	12.3889	15.0088	15.9203	5.97388	14.8834	11.3476	12.3386	10.4259	2.88073	2.99618	8.67047	15.8778
1.96908	11.8941	13.6365	11.8403	10.5128	12.4986	11.9762	5.38332	7.31372	13.9227	13.5152	11.6727	9.71159	12.407	12.4525	12.4542	9.1982	14.3141	12.0502	12.2664	12.6614	13.7869	15.6993	14.4991	12.8832	13.7841	15.0287	14.1879	15.7106	15.1216	15.4022	13.976	15.9036	12.4225	13.2069	15.7236	13.4453	4.58379	12.1565	14.7337	15.4826	5.83031	14.6867	11.0706	12.1161	10.1111	2.7759	3.05417	8.62996	15.9779
1.9875	11.7011	13.4049	11.6704	10.2209	12.317	11.8229	5.11402	6.90712	13.6686	13.24	11.3569	9.50047	12.4649	12.4158	12.2481	8.95398	14.2684	11.7424	12.0717	12.3596	13.5773	15.4967	14.7725	12.8889	13.5867	14.7802	14.0632	15.5337	14.898	15.0265	13.9166	15.6253	12.2087	12.7433	15.5385	13.3007	4.54746	11.8517	14.3008	15.3261	5.6842	14.5722	10.9314	11.8624	9.80533	2.71978	3.03085	8.25488	15.5372
2.0059	11.4396	13.1885	11.4543	9.99878	12.1477	11.5801	4.9424	6.78925	13.5432	13.0625	11.1526	9.27356	12.3602	12.2061	12.1462	8.76929	14.1282	11.5847	11.8095	12.1373	13.1386	15.3747	14.4847	12.6237	13.3789	14.6041	13.9396	15.292	14.7007	14.9063	13.7037	15.2414	12.0696	12.2372	15.9079	13.0979	4.32128	11.567	14.0425	15.0124	5.52071	14.3361	10.7607	11.5247	9.4198	2.67269	3.03766	8.28781	15.3382
2.0243	11.2347	12.9754	11.1984	9.7816	11.8015	11.382	4.67554	6.77725	13.4032	12.8959	10.9933	8.91411	12.0599	12.1443	11.9952	8.74187	13.8601	11.2017	11.5848	11.9277	12.7139	15.0413	14.2705	12.358	13.3761	14.4544	13.7352	15.051	14.5355	14.7404	13.4256	15.1252	11.9616	11.8773	15.0565	12.9312	4.12696	11.5519	13.7972	14.7317	5.43123	14.0478	10.4248	11.2459	8.99726	2.64388	3.00057	8.07521	15.0551
2.0427	11.1133	12.6927	10.9767	9.52527	11.4477	11.2711	4.48855	6.5195	13.2762	12.7768	10.7126	8.48709	11.788	12.0305	11.7318	8.18611	13.7168	11.1007	11.2566	11.688	12.1509	14.9292	13.958	11.9621	13.0627	14.1796	13.3305	14.8163	14.2124	14.4835	13.392	14.8774	11.8658	11.4756	15.9146	12.9697	3.89509	11.348	13.5965	14.4141	5.21078	13.9274	10.1295	10.9453	8.53376	2.60963	2.91845	7.93048	14.9798
2.0611	10.8228	12.5539	10.822	9.19316	11.3625	11.1479	4.27271	6.26292	13.1758	12.5279	10.405	8.33679	11.7281	11.9189	11.6337	8.10677	13.5864	10.8202	11.1991	11.3659	11.9354	14.8018	14.043	11.9786	12.9766	14.1031	13.2861	14.6173	14.0988	14.3185	13.1878	14.6822	11.7641	11.0132	15.128	12.5667	3.76523	10.9908	13.2197	14.022	5.10641	13.6841	9.89528	10.7133	8.26382	2.62533	2.86371	7.90578	14.8247
2.0795	10.5899	12.3134	10.5578	8.87048	11.0606	10.9052	4.13313	6.16667	12.9586	12.3766	10.1576	8.02808	11.516	11.8208	11.3133	7.96141	13.3859	10.486	10.9049	11.1524	11.4477	14.5112	13.7654	11.7227	12.8949	13.9712	13.1352	14.3237	13.8609	14.103	13.0646	14.5691	11.5991	10.6209	15.1768	12.5169	3.60189	10.7531	13.1241	13.7961	4.96453	13.4861	9.61215	10.3964	7.73862	2.6361	2.73661	7.72244	14.6676
2.09792	10.419	12.234	10.3504	8.59754	10.807	10.8194	4.04621	5.96032	12.849	12.2302	9.90049	7.6697	11.2671	11.675	11.1903	7.65525	13.1602	10.2041	10.7221	10.8054	10.9107	14.2432	13.5739	11.47	12.6921	13.7831	12.8922	14.018	13.69	13.8249	12.8799	14.3366	11.4415	10.0678	14.9814	12.3578	3.39469	10.3957	12.8516	13.3806	4.81474	13.3811	9.43952	10.0462	7.26825	2.62135	2.59371	7.74977	14.4314
2.11632	10.1081	11.9543	10.0881	8.42665	10.7468	10.4914	3.9476	6.10545	12.6246	11.9324	9.61762	7.3851	11.1851	11.532	11.086	7.80258	12.9749	9.72019	10.5317	10.6957	10.5571	13.9384	13.507	11.3509	12.6134	13.7376	12.8416	13.7097	13.5554	13.6901	12.7369	14.2125	11.1868	9.4222	14.2023	11.9116	3.20861	10.2022	12.61	13.0335	4.84899	13.2801	9.14421	9.94071	6.87237	2.65232	2.47809	7.77949	14.2131
2.13472	9.87008	11.7714	9.86115	8.10145	10.4172	10.3309	3.83258	6.00039	12.5689	11.8012	9.37699	6.9636	10.8965	11.4256	10.853	7.57552	12.8476	9.41618	10.3282	10.4657	10.0928	13.7049	13.2249	11.0516	12.4303	13.4672	12.68	13.4871	13.3237	13.4885	12.5794	13.9371	11.125	9.0198	14.0103	11.9047	3.02585	9.98987	12.5116	12.692	4.71821	13.0089	8.75094	9.82504	6.41915	2.60744	2.39422	7.70172	14.0663
2.15312	9.6527	11.5737	9.6128	7.88672	10.1884	10.2561	3.76567	5.86316	12.4182	11.652	9.05949	6.55281	10.734	11.3916	10.7817	7.33719	12.6108	9.10655	10.161	10.2648	9.64204	13.6348	13.1362	10.7798	12.203	13.3233	12.5253	13.3207	13.1042	13.3028	12.4748	13.7859	11.0662	8.55556	14.3049	11.7679	2.87655	9.64249	12.3136	12.3851	4.53334	12.8459	8.39416	9.40605	6.03153	2.53897	2.35198	7.64736	13.9482
2.17152	9.39463	11.3871	9.41527	7.56024	9.96558	10.156	3.69375	5.72646	12.2627	11.5539	8.72383	6.15751	10.578	11.2114	10.5622	7.16161	12.4701	8.74521	9.91439	10.0638	9.0825	13.3636	12.9349	10.5585	12.0788	13.1806	12.4057	13.001	12.8716	13.1141	12.3035	13.6505	10.881	8.06078	13.6515	11.5747	2.74893	9.31346	12.0062	11.9472	4.3617	12.6865	8.07731	9.12966	5.57124	2.43906	2.27336	7.6498	13.6755
2.18992	9.14677	11.2369	9.20094	7.20733	9.68559	10.0804	3.61063	5.64561	12.0456	11.3426	8.44863	5.74757	10.4425	11.1053	10.4022	7.00202	12.3196	8.43474	9.70878	9.78224	8.66597	13.2675	12.8989	10.3252	11.8788	12.9696	12.134	12.7582	12.6333	13.0132	12.1593	13.3969	10.8005	7.53339	13.8007	11.4873	2.63783	9.01334	11.8641	11.5865	4.16475	12.4442	7.80921	8.81821	5.16831	2.3281	2.20297	7.53629	13.6314
2.20833	8.91004	11.036	8.97802	6.83347	9.51458	9.92605	3.49894	5.44642	11.8835	11.1556	8.12652	5.36974	10.2168	11.029	10.2114	6.73251	12.1279	8.0547	9.54288	9.62115	8.42218	12.9927	12.5692	10.1219	11.6908	12.7986	12.0064	12.5288	12.4998	12.7844	11.9922	13.3594	10.6134	7.16741	13.6941	11.3427	2.55921	8.72422	11.7169	11.1482	3.98992	12.2692	7.47179	8.43597	4.83985	2.30499	2.17315	7.50315	13.4613
2.22673	8.70672	10.783	8.77596	6.54332	9.37557	9.79472	3.42829	5.24249	11.8244	10.9826	7.75783	5.10894	9.99209	10.9143	10.0753	6.62041	11.8996	7.72486	9.33125	9.36262	8.1358	12.83	12.5371	9.97949	11.6485	12.6683	11.8562	12.3027	12.4263	12.5915	11.9473	13.2891	10.5458	6.82246	13.7532	11.1685	2.48051	8.46228	11.5458	10.6573	3.84425	12.027	7.16201	8.09638	4.52834	2.19246	2.18134	7.30539	13.2208
2.24513	8.42215	10.5603	8.53104	6.28853	9.26209	9.60382	3.36322	5.04311	11.6613	10.907	7.42166	4.75056	9.84233	10.8603	9.83555	6.41116	11.7676	7.40063	9.14608	9.10596	7.74716	12.5995	12.3648	9.76746	11.4711	12.601	11.7287	12.0502	12.1948	12.4717	11.7477	13.0895	10.4305	6.4387	13.5776	11.1415	2.3969	8.19079	11.3756	10.2875	3.70402	11.8418	6.8564	7.88989	4.22331	2.13093	2.14842	7.19189	13.1314
2.26353	8.16069	10.3761	8.27918	5.93093	9.15908	9.44204	3.23517	4.86404	11.4637	10.7206	7.04204	4.36599	9.66854	10.7717	9.72775	6.24713	11.6191	7.04859	8.97996	8.8738	7.21496	12.3302	12.1072	9.61897	11.3527	12.58	11.5911	11.803	12.0405	12.2723	11.666	12.8566	10.2573	5.95379	13.3809	10.9405	2.33512	7.91932	11.2238	9.75751	3.53788	11.814	6.59274	7.49889	3.92618	2.1194	2.12487	7.06145	12.9393
2.28193	7.86491	10.0775	8.04067	5.68207	8.8254	9.28337	3.09664	4.69378	11.3817	10.5428	6.66375	4.04365	9.4233	10.6351	9.53807	6.01292	11.4847	6.65707	8.74578	8.49715	6.65086	12.205	12.0804	9.33591	11.1765	12.4215	11.4213	11.5073	11.8805	12.1322	11.501	12.6607	10.2161	5.55815	13.2357	10.8837	2.26182	7.67398	11.1225	9.31203	3.33557	11.5652	6.2057	7.13644	3.63172	2.10396	2.10022	6.94054	12.7926
2.30033	7.57146	9.92861	7.80417	5.36812	8.44714	9.12119	2.96829	4.58665	11.3159	10.4027	6.27779	3.70417	9.17613	10.4908	9.41625	5.87308	11.2932	6.28807	8.56916	8.21281	6.13473	11.9995	11.9119	9.13052	11.1113	12.2761	11.2554	11.1701	11.6363	11.8948	11.3648	12.4502	10.0967	5.06767	13.0192	10.609	2.2302	7.44079	10.8831	8.95644	3.25217	11.3285	5.94119	6.75484	3.4862	2.02912	2.05712	6.82157	12.6298
2.31875	7.24388	9.81684	7.55493	5.08855	8.33812	9.00371	2.87	4.35155	11.1609	10.2274	5.86756	3.48483	9.06137	10.51	9.28774	5.75742	11.1848	5.9213	8.43514	7.94253	5.81366	11.8576	11.9374	8.94	11.0951	12.0979	11.1847	10.8185	11.4916	11.787	11.2162	12.3633	9.92816	4.62471	12.3807	10.3169	2.22227	7.07772	10.6783	8.39346	3.08257	11.279	5.62392	6.28783	3.30078	1.95401	2.03934	6.81138	12.5059
2.33715	6.98571	9.57351	7.33465	4.75518	7.86747	8.91917	2.75431	4.18625	11.0744	10.1148	5.52122	3.17484	8.76011	10.4039	9.08306	5.55076	10.9534	5.59236	8.25123	7.58912	5.40047	11.747	11.6767	8.62428	10.9164	11.9547	10.894	10.5794	11.3747	11.5832	11.1113	12.1077	9.88743	4.28888	12.8232	10.3664	2.1785	6.93028	10.5929	7.88832	2.97225	11.0071	5.3401	5.98781	3.12318	1.89374	1.99049	6.60509	12.3611
2.35555	6.71189	9.43964	7.07768	4.53109	7.56111	8.89682	2.65622	3.98768	11.0066	9.94653	5.10748	2.90741	8.55794	10.326	8.93103	5.32461	10.7872	5.3069	8.05853	7.28112	5.06927	11.5638	11.464	8.33486	10.9105	11.8124	10.7109	10.323	11.2431	11.5118	11.1367	12.0447	9.77429	3.95429	12.5181	10.2591	2.15722	6.73086	10.3914	7.46674	2.83237	10.8034	5.02419	5.59263	2.90781	1.87042	1.96061	6.35923	12.2156
2.37395	6.39729	9.18979	6.81055	4.31588	7.2673	8.7599	2.56096	3.84135	10.8883	9.83168	4.74431	2.69969	8.38212	10.251	8.79749	5.14957	10.6504	5.0066	7.87069	6.93768	4.76586	11.3646	11.2808	8.15378	10.8045	11.7069	10.58	10.0007	11.1088	11.3475	11.03	11.8285	9.66758	3.60437	12.5466	10.1923	2.10477	6.51866	10.2074	7.03404	2.75977	10.6259	4.82569	5.2793	2.78388	1.79961	1.94773	6.32324	12.0771
2.39235	6.07424	8.94838	6.56285	4.11384	7.00995	8.60177	2.50618	3.69342	10.7532	9.69998	4.40187	2.50963	8.20249	10.0956	8.64216	4.97602	10.4845	4.67844	7.6614	6.65085	4.40328	11.1519	11.1576	7.91797	10.6711	11.6176	10.4803	9.69322	10.9247	11.1732	10.8248	11.5764	9.5098	3.29971	12.244	9.9916	2.104	6.34806	10.0363	6.57064	2.66979	10.465	4.54143	4.9326	2.68605	1.80339	1.90908	6.15497	11.8892
2.41075	5.76517	8.70011	6.27671	3.894	6.67335	8.50738	2.41456	3.55838	10.6801	9.51704	4.04918	2.34288	7.95762	9.96358	8.48966	4.82332	10.3378	4.41299	7.45511	6.34696	4.11388	11.0045	11.0873	7.70419	10.5795	11.476	10.3444	9.31475	10.8107	11.0787	10.7413	11.3776	9.39529	3.02554	12.2394	9.93136	2.09368	6.17548	9.89667	6.09862	2.58913	10.2191	4.2653	4.71159	2.57104	1.79363	1.87781	6.0018	11.7406
2.42917	5.48356	8.50322	6.02642	3.71199	6.32156	8.39654	2.36659	3.39192	10.6225	9.41568	3.72955	2.18987	7.7174	9.87262	8.38829	4.61627	10.1968	4.1591	7.29287	6.05067	3.80515	10.8665	10.8796	7.41532	10.3456	11.2679	10.2328	8.98505	10.6756	10.9232	10.496	11.1699	9.38641	2.73283	12.1874	9.85793	2.02453	6.00441	9.74227	5.72725	2.50838	10.0626	4.05449	4.42021	2.54667	1.78168	1.84788	5.89897	11.6036
2.44757	5.18548	8.24757	5.7699	3.53459	6.04115	8.2492	2.29427	3.30354	10.5311	9.25493	3.46412	2.0441	7.43452	9.75967	8.21774	4.46341	10.0565	3.8927	7.13287	5.80938	3.56193	10.7095	10.7267	7.1837	10.2519	11.2055	10.0971	8.63439	10.5256	10.8448	10.3419	11.0479	9.26394	2.5115	12.1131	9.68531	2.00423	5.84781	9.6559	5.3778	2.465	9.94243	3.87981	4.1605	2.48808	1.76895	1.8395	5.76102	11.4779
2.46597	4.87321	8.08357	5.50425	3.3351	5.74629	8.19321	2.20028	3.16083	10.3319	9.1661	3.1993	1.93292	7.22493	9.63331	8.06921	4.33345	9.90223	3.65756	6.89442	5.55357	3.30216	10.5485	10.6513	6.91428	10.23	11.0192	9.95134	8.33611	10.3491	10.6884	10.2559	10.8447	9.18365	2.32732	11.7589	9.51995	1.93752	5.69226	9.49055	5.04	2.43285	9.76264	3.75525	3.8299	2.40816	1.72897	1.80793	5.62682	11.3488
2.48437	4.59988	7.76426	5.23902	3.09568	5.38564	8.02659	2.14294	3.0663	10.2572	9.00943	2.92082	1.83248	6.90486	9.5851	7.88754	4.20437	9.69383	3.41465	6.69109	5.23719	3.09893	10.3491	10.5533	6.66737	10.1125	10.9499	9.77618	7.96448	10.2943	10.5648	10.1433	10.6307	9.07623	2.16048	11.5949	9.48849	1.86995	5.57389	9.36835	4.70442	2.35745	9.37529	3.50412	3.61735	2.35238	1.69736	1.82271	5.37573	11.1859
2.50277	4.33079	7.57005	4.98142	2.91701	5.07574	7.9003	2.08913	2.99388	10.1737	8.8521	2.69767	1.74171	6.66242	9.51206	7.86815	4.06516	9.51679	3.21624	6.51681	4.92959	2.92261	10.1651	10.4278	6.44576	9.98467	10.8542	9.65368	7.65285	10.1716	10.4258	10.0439	10.4779	8.95909	1.9593	11.6549	9.42086	1.82652	5.4167	9.20069	4.41642	2.29932	9.21665	3.27486	3.42885	2.35874	1.66971	1.82707	5.17635	10.994
2.52117	4.0886	7.31834	4.71913	2.72688	4.80957	7.80041	2.05182	2.9402	10.0233	8.77642	2.49291	1.65435	6.3669	9.42899	7.71824	3.89136	9.34109	3.0072	6.29336	4.64684	2.76437	10.0062	10.4071	6.15271	9.88165	10.6668	9.62094	7.34344	10.0222	10.3111	9.8575	10.2833	8.9132	1.82281	11.6323	9.30868	1.81454	5.30872	9.13497	4.14351	2.26681	9.09378	3.16112	3.26875	2.29678	1.7017	1.7945	4.98665	10.9059
2.53958	3.83568	7.04452	4.49192	2.55038	4.43699	7.71536	1.95638	2.85058	10.003	8.62504	2.31307	1.5548	6.03562	9.34017	7.63338	3.80088	9.15441	2.83647	6.10338	4.37742	2.6205	9.85574	10.2537	5.9227	9.76229	10.6048	9.47733	6.97845	9.89313	10.1563	9.73174	10.1368	8.76677	1.68887	11.1776	9.27827	1.79521	5.21735	9.02611	3.86745	2.22362	8.74936	2.98252	3.13435	2.19684	1.6798	1.79432	4.79233	10.7558
2.55798	3.62218	6.76243	4.28002	2.39635	4.22182	7.65301	1.94888	2.78285	9.81463	8.50659	2.17795	1.44061	5.79029	9.21666	7.44351	3.68975	8.9464	2.65888	5.94438	4.08551	2.52076	9.7328	10.194	5.63237	9.59015	10.3754	9.37627	6.64658	9.75665	10.0131	9.54944	9.91364	8.67324	1.55014	11.1657	9.1947	1.79921	5.10086	8.97809	3.74196	2.23238	8.64753	2.86523	3.02589	2.18163	1.69484	1.78395	4.53098	10.6013
2.57638	3.40557	6.53543	4.03222	2.27502	3.9669	7.59502	1.94648	2.73333	9.6747	8.30305	2.0905	1.38566	5.48691	9.14904	7.32247	3.64971	8.75759	2.49005	5.81264	3.81299	2.3989	9.55396	9.97046	5.36591	9.49321	10.2846	9.24834	6.29586	9.65706	9.90878	9.43358	9.66872	8.57153	1.44502	10.9903	9.05595	1.80998	5.01968	8.84455	3.64605	2.22033	8.39584	2.75828	2.92637	2.11151	1.69075	1.76031	4.37823	10.442
2.59478	3.21738	6.33124	3.81774	2.20691	3.66672	7.51914	1.89826	2.65016	9.64823	8.24518	2.00671	1.30926	5.2111	9.02874	7.13724	3.5382	8.60626	2.37629	5.60476	3.58625	2.33084	9.43261	9.87772	5.14771	9.5015	10.2517	9.12889	5.95303	9.52026	9.77498	9.28696	9.44902	8.48572	1.34987	11.1524	8.98293	1.79641	4.95539	8.79789	3.53887	2.14915	8.18899	2.59843	2.83008	2.08042	1.73064	1.74797	4.2374	10.3337
2.61318	3.05881	6.11126	3.6713	2.14257	3.49464	7.43731	1.84929	2.58478	9.61331	8.06607	1.87964	1.23533	4.92203	8.97752	7.0036	3.39594	8.36011	2.29289	5.41937	3.33688	2.23068	9.28682	9.76671	4.94111	9.32621	10.0889	9.02353	5.664	9.3882	9.66795	9.23281	9.41202	8.38149	1.2848	11.1038	8.91586	1.76402	4.7976	8.68451	3.41846	2.11785	8.07793	2.50105	2.79713	1.99924	1.71399	1.76332	4.00145	10.1957
2.63158	2.91474	5.92597	3.46457	2.07992	3.2686	7.34747	1.82447	2.55043	9.41802	7.95008	1.76686	1.196	4.64848	8.83915	6.81331	3.31416	8.14987	2.17782	5.20371	3.1374	2.16442	9.1528	9.70067	4.65665	9.25326	10.0107	8.95636	5.32444	9.27946	9.57131	9.07023	9.1603	8.33318	1.17901	10.763	8.89628	1.76417	4.73642	8.52602	3.35589	2.09532	7.86496	2.40428	2.74501	1.99827	1.66665	1.69392	3.75654	10.139
2.65	2.77508	5.70148	3.32109	1.96478	3.02806	7.23382	1.81319	2.54875	9.39089	7.87544	1.69291	1.14393	4.39916	8.79725	6.67546	3.23888	7.97447	2.1064	5.02535	2.90589	2.07425	9.0074	9.5279	4.40889	9.17194	9.8944	8.78053	5.01553	9.19963	9.47733	8.93992	8.97666	8.18666	1.11524	10.8066	8.83656	1.73195	4.67578	8.47679	3.29238	2.03957	7.71906	2.30493	2.66187	1.97915	1.60115	1.67555	3.54512	9.92032
2.6684	2.65007	5.57437	3.13709	1.88433	2.83698	7.13378	1.83493	2.46852	9.36163	7.73458	1.62376	1.09351	4.14448	8.74827	6.59038	3.14611	7.74444	2.00292	4.83039	2.75154	1.98727	8.88341	9.36888	4.16199	9.03355	9.84503	8.64141	4.77215	9.05288	9.32848	8.86906	8.79974	8.10779	1.04712	10.7625	8.68096	1.71368	4.62653	8.36757	3.32558	1.96288	7.53554	2.21888	2.63481	1.93263	1.58896	1.68168	3.37462	9.79942
2.6868	2.52289	5.43787	3.01417	1.79585	2.64857	7.0717	1.80035	2.46296	9.35159	7.5595	1.54834	1.07638	3.90575	8.70186	6.47155	3.04687	7.49869	1.91115	4.61722	2.56385	1.89256	8.66136	9.19762	3.95876	8.93754	9.71088	8.57357	4.4721	8.92286	9.22261	8.693	8.50397	8.004	1.00985	10.4576	8.54622	1.71125	4.58565	8.26369	3.27176	1.92233	7.33374	2.16596	2.57957	1.89134	1.57106	1.67711	3.16729	9.67141
2.7052	2.43691	5.34197	2.91491	1.70149	2.47459	6.97661	1.79193	2.45682	9.19983	7.4466	1.48137	1.04694	3.65968	8.58535	6.27113	2.94399	7.28255	1.84198	4.4184	2.44258	1.86304	8.54148	9.1096	3.76816	8.85026	9.7242	8.41689	4.17823	8.79695	9.16623	8.6528	8.37254	7.92413	0.962235	10.4202	8.46353	1.71217	4.49494	8.20601	3.17866	1.87634	7.08999	2.10868	2.57031	1.8659	1.52568	1.64434	3.04964	9.56402
2.7236	2.3631	5.18124	2.81397	1.62284	2.32375	6.90992	1.79735	2.44057	9.11751	7.24482	1.42787	1.01308	3.43357	8.47574	6.143	2.8816	7.0658	1.77682	4.19438	2.31175	1.84031	8.3474	8.95984	3.55569	8.75061	9.6099	8.26008	3.89506	8.65649	9.05082	8.52666	8.12806	7.90221	0.916494	10.6885	8.41549	1.71347	4.45235	8.12129	3.12512	1.82394	6.94125	2.08209	2.58002	1.82628	1.53355	1.62487	3.03434	9.44965
2.742	2.29383	5.0713	2.70211	1.56935	2.21355	6.77722	1.78105	2.42367	8.99739	7.09137	1.38905	0.99299	3.21392	8.45983	5.97785	2.79253	6.79308	1.71654	3.98349	2.17628	1.81672	8.18529	8.83782	3.43218	8.61471	9.57048	8.16261	3.65934	8.57467	8.93311	8.40592	7.90658	7.81052	0.878519	10.3951	8.37278	1.7105	4.40726	7.95485	3.04603	1.76858	6.73934	2.0773	2.60982	1.78846	1.54036	1.61389	2.88565	9.41001
2.7604	2.22914	4.93657	2.6149	1.49316	2.10217	6.74404	1.78584	2.42923	8.90799	6.95556	1.34253	0.967064	3.02229	8.36213	5.8326	2.71526	6.55718	1.66843	3.77931	2.05721	1.80772	8.0054	8.64095	3.3487	8.55459	9.49884	8.08556	3.41376	8.44944	8.84118	8.29383	7.73439	7.7258	0.86817	10.2812	8.20793	1.71797	4.36007	7.87831	2.98654	1.70517	6.43129	2.07171	2.57035	1.76141	1.55764	1.60678	2.85275	9.29266
2.77882	2.16928	4.84637	2.53755	1.42241	1.97664	6.70021	1.76476	2.48296	8.95569	6.84023	1.31843	0.934867	2.82181	8.34206	5.67241	2.56782	6.347	1.6248	3.56996	1.96576	1.80648	7.93991	8.59238	3.24349	8.39037	9.32268	7.97149	3.19644	8.3022	8.68945	8.1827	7.48757	7.60736	0.802821	10.2269	8.22838	1.68547	4.17206	7.84204	2.93363	1.63738	6.27146	2.06811	2.45158	1.75428	1.5846	1.58004	2.72473	9.18907
2.79722	2.11969	4.91479	2.51977	1.33706	1.89248	6.66142	1.7757	2.54459	8.80578	6.67008	1.28385	0.936022	2.67439	8.26551	5.59403	2.48239	6.09676	1.57484	3.40454	1.88125	1.84645	7.8464	8.39335	3.15877	8.30554	9.33351	7.89853	2.97608	8.19382	8.66824	8.09317	7.33207	7.51117	0.795362	10.2788	8.25961	1.70195	3.89908	7.66389	2.88707	1.54598	6.00421	2.01903	2.34095	1.82317	1.62794	1.57785	2.63672	9.04792
2.81562	2.06658	4.79576	2.42433	1.30369	1.81034	6.5691	1.73782	2.4787	8.74426	6.52153	1.25563	0.907604	2.53058	8.15204	5.49906	2.44986	5.87316	1.50953	3.27169	1.83169	1.83922	7.61905	8.43013	3.07741	8.18824	9.22899	7.82882	2.79829	8.0929	8.54449	7.97215	7.21386	7.38683	0.760235	10.122	8.04236	1.70899	3.84314	7.66622	2.8563	1.52314	5.83748	1.97392	2.31783	1.7979	1.61276	1.53668	2.59281	8.93896
2.83402	2.02731	4.65833	2.35513	1.26175	1.7556	6.43025	1.73287	2.4119	8.61216	6.38904	1.23384	0.896392	2.40267	8.05518	5.34922	2.39175	5.61301	1.47982	3.11763	1.78268	1.82868	7.43797	8.16859	3.04003	8.20219	9.15874	7.68082	2.60446	8.04741	8.50709	7.90225	6.97378	7.26121	0.743533	9.71328	7.96449	1.68548	3.84623	7.55267	2.856	1.53401	5.65261	1.93635	2.26858	1.78811	1.55934	1.48832	2.54565	8.80145
2.85242	2.01499	4.54937	2.31024	1.21003	1.65888	6.41357	1.6954	2.3669	8.61208	6.22837	1.2188	0.870998	2.25633	7.97552	5.16059	2.27067	5.35924	1.45679	2.96415	1.71546	1.86654	7.30437	8.15001	2.97113	8.05906	8.997	7.60347	2.47507	7.91904	8.41876	7.7404	6.72872	7.19774	0.743167	10.0533	7.92167	1.69614	3.74401	7.50534	2.85642	1.47501	5.51823	1.9155	2.22186	1.81476	1.50596	1.52828	2.48817	8.66789
2.87082	1.97919	4.50227	2.25421	1.19081	1.59641	6.26174	1.68619	2.32545	8.44362	6.08426	1.21476	0.866293	2.14956	7.9209	5.09421	2.21448	5.13683	1.40683	2.83103	1.66557	1.91793	7.10445	7.90435	2.927	7.94603	8.90824	7.52191	2.33471	7.79001	8.30594	7.69443	6.51036	7.04753	0.699752	9.84994	7.88581	1.69055	3.65436	7.4838	2.87271	1.47456	5.3498	1.90721	2.17579	1.79176	1.49891	1.5506	2.47722	8.52328
2.88923	1.94999	4.30957	2.19898	1.21217	1.57481	6.17892	1.67947	2.27153	8.33193	5.84939	1.20189	0.883339	2.07593	7.89097	4.9764	2.26722	4.92899	1.34895	2.71317	1.62553	1.902	6.84977	7.87459	2.91866	7.94629	8.9256	7.59528	2.18241	7.75216	8.26347	7.49304	6.2471	6.91601	0.742111	9.28285	7.6951	1.71474	3.76519	7.41637	2.92728	1.52027	5.15538	1.84996	2.19643	1.79343	1.48047	1.52182	2.56229	8.4208
2.90763	1.93318	4.14497	2.13238	1.20007	1.49904	6.00494	1.68152	2.24142	8.29803	5.67492	1.19531	0.863687	1.95066	7.81356	4.74229	2.20131	4.70373	1.32674	2.58773	1.58415	1.88682	6.68773	7.71463	2.84969	7.89647	8.77667	7.41135	2.06346	7.67153	8.1239	7.3569	5.97676	6.82931	0.730904	9.36058	7.73757	1.69252	3.80721	7.31793	2.95002	1.51505	4.84881	1.8029	2.21096	1.7848	1.49688	1.48511	2.53148	8.2103
2.92603	1.88943	4.06025	2.08417	1.15387	1.43017	5.93623	1.67633	2.21559	8.22399	5.50611	1.15867	0.847495	1.84375	7.75979	4.56991	2.13408	4.53431	1.30659	2.46544	1.57239	1.8148	6.59826	7.48573	2.80493	7.90935	8.62648	7.30722	1.93307	7.55902	8.0397	7.21152	5.72789	6.74187	0.710731	9.38197	7.66815	1.68149	3.76478	7.2367	2.9673	1.50484	4.67408	1.78235	2.19194	1.78753	1.45996	1.45491	2.59228	8.09946
2.94443	1.86854	4.02433	2.05651	1.07639	1.34598	5.93564	1.67521	2.17764	8.13631	5.3132	1.14836	0.826441	1.74605	7.68217	4.45964	2.05266	4.33699	1.30684	2.40401	1.55956	1.81871	6.42798	7.36632	2.70323	7.82325	8.49691	7.12845	1.84333	7.45179	7.99269	7.13136	5.53896	6.71689	0.678442	9.61767	7.70821	1.65538	3.60185	7.18666	2.92789	1.46618	4.47599	1.75921	2.20982	1.80277	1.44577	1.47042	2.5968	7.98544
2.96283	1.78432	4.00352	2.01561	1.08122	1.35231	5.76653	1.66566	2.15393	8.03357	5.09936	1.12844	0.846596	1.71267	7.5889	4.4782	2.07013	4.14614	1.27256	2.33951	1.57528	1.8373	6.22654	7.22135	2.66044	7.82321	8.50166	7.27319	1.73769	7.39769	7.92531	7.07367	5.38193	6.50365	0.681429	8.77873	7.43332	1.62677	3.53468	7.04121	2.91084	1.49848	4.37769	1.71525	2.24764	1.81535	1.45513	1.46457	2.62832	7.89996
2.98123	1.77628	3.89427	1.97879	1.05857	1.25928	5.70355	1.62965	2.17284	7.9768	4.96471	1.12349	0.809429	1.6097	7.491	4.2822	1.9883	3.92178	1.25159	2.24691	1.5327	1.7838	6.07852	7.02482	2.52576	7.71979	8.41969	6.99041	1.64716	7.25197	7.83931	6.90441	5.11107	6.48507	0.677552	9.52901	7.55349	1.62367	3.54041	6.99584	2.86787	1.50506	4.19532	1.67189	2.19506	1.80398	1.41451	1.42212	2.52614	7.70506
2.99965	1.73365	3.81593	1.93439	1.04828	1.21688	5.5947	1.65908	2.1307	7.90528	4.77616	1.10829	0.807627	1.5468	7.43896	4.20008	1.97898	3.7339	1.25599	2.17935	1.52984	1.75144	5.93931	6.89913	2.44749	7.57224	8.35255	6.93987	1.56343	7.14803	7.75462	6.79799	4.91458	6.34825	0.664611	9.19141	7.42084	1.6096	3.5141	6.89478	2.83627	1.48419	4.112	1.65081	2.19762	1.74655	1.45988	1.40002	2.42858	7.5631
3.01805	1.68999	3.77853	1.8732	1.02441	1.16948	5.46908	1.6439	2.13279	7.81827	4.62246	1.10373	0.793295	1.48559	7.37702	4.07339	1.93537	3.53334	1.2494	2.11707	1.51631	1.70573	5.77827	6.72029	2.456	7.50703	8.29623	6.86418	1.49931	7.05353	7.64968	6.6524	4.6934	6.2804	0.647147	9.12495	7.44263	1.61001	3.49002	6.82724	2.81798	1.50595	4.02914	1.67721	2.24253	1.75242	1.46525	1.37526	2.3993	7.42152
3.03645	1.64041	3.68423	1.83183	1.00188	1.13412	5.39515	1.62586	2.11286	7.70437	4.47965	1.07774	0.796297	1.44887	7.32431	3.96554	1.87613	3.354	1.24273	2.04846	1.46735	1.71661	5.62801	6.55672	2.44384	7.46015	8.19937	6.77841	1.41952	6.96231	7.55324	6.49937	4.49587	6.19381	0.651306	9.22493	7.42271	1.63889	3.44983	6.71886	2.8117	1.55125	4.01311	1.68765	2.31199	1.72743	1.47099	1.33968	2.31768	7.2969
3.05485	1.62218	3.59428	1.79524	0.998008	1.11138	5.28893	1.60097	2.10435	7.61326	4.3589	1.07222	0.790385	1.39446	7.32416	3.83338	1.82063	3.17644	1.2376	1.98171	1.42296	1.68455	5.48479	6.43398	2.37371	7.31517	8.16428	6.73315	1.35862	6.91306	7.51562	6.38158	4.31942	6.07559	0.641341	8.92707	7.34319	1.67434	3.4173	6.67994	2.81894	1.57192	3.94374	1.68133	2.34639	1.72429	1.45564	1.29362	2.30898	7.18237
3.07325	1.59423	3.48645	1.76669	0.967403	1.08207	5.23592	1.59266	2.09266	7.55745	4.20904	1.05618	0.79575	1.35696	7.24797	3.70816	1.81364	3.03706	1.21314	1.96544	1.38712	1.62512	5.34195	6.27756	2.32875	7.20369	8.07869	6.64143	1.29329	6.83622	7.44465	6.26395	4.14186	5.94611	0.629668	8.88976	7.18599	1.69626	3.38477	6.59253	2.78283	1.58342	3.84087	1.68326	2.37837	1.69194	1.43735	1.29045	2.32696	7.06812
3.09165	1.54819	3.46403	1.75217	0.965197	1.06233	5.12412	1.6022	2.1261	7.50517	4.08169	1.05032	0.784701	1.31967	7.31691	3.67048	1.74829	2.89088	1.21503	1.90495	1.3778	1.58769	5.19232	6.04655	2.2478	7.08378	8.044	6.57496	1.24248	6.75695	7.37564	6.16922	4.04628	5.84572	0.643143	9.02208	7.14403	1.71897	3.32837	6.52211	2.78408	1.59707	3.81039	1.65043	2.37252	1.70149	1.44178	1.33294	2.39491	6.92507
3.11007	1.52001	3.48598	1.69779	0.941298	1.02822	5.01659	1.60755	2.107	7.37483	3.90969	1.04073	0.779371	1.2853	7.268	3.52731	1.71739	2.75268	1.22516	1.86975	1.36544	1.56316	5.06171	5.94785	2.16795	7.06153	7.94621	6.47911	1.19876	6.67953	7.32118	6.04489	3.89509	5.72359	0.644734	8.78961	7.08762	1.68352	3.24064	6.44078	2.84224	1.61239	3.75176	1.66168	2.35784	1.6326	1.43945	1.26936	2.46207	6.8231
3.12847	1.52578	3.45778	1.68381	0.981236	1.02471	4.92263	1.6043	2.10831	7.29864	3.76143	1.03312	0.767969	1.26653	7.2608	3.47787	1.69036	2.62352	1.21242	1.79419	1.34651	1.58593	4.91514	5.79884	2.1101	6.94931	7.86849	6.43168	1.15362	6.61728	7.2426	5.94732	3.79138	5.61203	0.626544	8.94029	7.1163	1.6494	3.21287	6.36709	2.88402	1.64352	3.69541	1.65159	2.36342	1.68792	1.47485	1.229	2.54355	6.69131
3.14687	1.48092	3.35394	1.63235	0.940342	1.00627	4.81757	1.59931	2.12485	7.19583	3.61714	1.03094	0.763877	1.24069	7.15742	3.40846	1.67153	2.51078	1.19659	1.73323	1.3079	1.57962	4.78459	5.62554	2.09813	6.83076	7.79139	6.32056	1.10023	6.52416	7.14295	5.80473	3.57391	5.45079	0.604922	8.68614	6.9792	1.63983	3.17897	6.33344	2.96921	1.65246	3.62893	1.66639	2.38442	1.67319	1.42231	1.18227	2.64623	6.54165
3.16527	1.44726	3.2982	1.61319	0.916777	0.988776	4.74965	1.58734	2.09927	7.14084	3.5017	1.0279	0.764583	1.22319	7.10158	3.34518	1.65058	2.41476	1.19595	1.67676	1.29485	1.56068	4.66601	5.61417	2.08334	6.79763	7.69534	6.24529	1.07508	6.4168	7.0733	5.70347	3.42396	5.32114	0.617992	8.77053	6.89651	1.65901	3.11608	6.25325	3.04246	1.66597	3.57136	1.70294	2.35083	1.7097	1.45331	1.17477	2.71661	6.42468
3.18367	1.42806	3.19599	1.57586	0.906676	0.973083	4.65066	1.56804	2.10254	7.02635	3.34098	1.0291	0.766889	1.19574	7.03521	3.27934	1.62112	2.29769	1.19554	1.64365	1.27497	1.56664	4.52221	5.48173	2.05424	6.71453	7.57559	6.16042	1.04615	6.36197	6.99254	5.626	3.25674	5.21206	0.612493	8.64479	6.86177	1.67381	3.08005	6.16599	3.08331	1.66351	3.55039	1.73955	2.345	1.73027	1.43833	1.1744	2.81597	6.2893
3.20207	1.40457	3.07313	1.53936	0.896033	0.981589	4.51831	1.57584	2.11236	6.96947	3.21616	1.01108	0.794431	1.17116	6.96296	3.2199	1.58915	2.22609	1.21542	1.61589	1.26175	1.60612	4.41533	5.33449	1.97428	6.6807	7.59221	6.08658	1.01548	6.31685	6.93971	5.52812	3.1198	5.07133	0.604921	8.58042	6.81692	1.6925	3.01813	6.07819	3.1198	1.64574	3.5323	1.75554	2.3898	1.73209	1.50347	1.15839	2.81498	6.19663
3.22048	1.37853	3.03979	1.51937	0.886113	0.969746	4.47299	1.57656	2.08976	6.88907	3.12931	1.01792	0.781379	1.15508	6.92042	3.16806	1.56847	2.14022	1.22168	1.5792	1.27566	1.67374	4.3125	5.2206	1.97635	6.63171	7.42155	6.01068	0.988077	6.21089	6.87985	5.43054	3.01158	4.96227	0.601897	8.6454	6.77829	1.6761	2.96286	6.04976	3.17322	1.63749	3.42257	1.74677	2.44621	1.7581	1.47853	1.1153	2.8816	6.03109
3.23888	1.36695	3.02132	1.50809	0.905828	0.97624	4.34388	1.53911	2.0996	6.80802	3.02396	1.01364	0.776612	1.13491	6.87221	3.13778	1.53974	2.08131	1.23372	1.53688	1.25757	1.66429	4.18368	5.04366	1.94017	6.58047	7.38819	5.93371	0.965057	6.13991	6.797	5.36351	2.89774	4.83246	0.601827	8.285	6.74802	1.64606	2.91836	5.98039	3.1235	1.64486	3.41302	1.76383	2.46029	1.73565	1.5037	1.09824	2.86107	5.91154
3.25728	1.33809	3.03354	1.49708	0.884753	0.951809	4.2448	1.50921	2.10076	6.7421	2.92029	1.01453	0.77026	1.12656	6.86499	3.09137	1.55422	2.01968	1.23039	1.505	1.21728	1.67037	4.06755	4.94296	1.92469	6.54218	7.38509	5.84879	0.933737	6.06407	6.7654	5.26907	2.80862	4.7325	0.582744	8.1841	6.68928	1.60529	2.90567	5.92921	3.16423	1.6602	3.32951	1.74801	2.50703	1.75091	1.46747	1.1277	2.80774	5.79124
3.27568	1.32779	2.97594	1.48224	0.910301	0.948945	4.1411	1.49078	2.08325	6.65518	2.83425	1.00889	0.7711	1.1173	6.78444	3.06243	1.56246	1.96872	1.25257	1.46052	1.18342	1.63299	3.96113	4.79469	1.9008	6.44669	7.36885	5.78203	0.918453	5.98913	6.71894	5.14975	2.68324	4.62219	0.576133	8.49124	6.6843	1.55955	2.8495	5.81182	3.13145	1.66521	3.21484	1.7219	2.53254	1.75975	1.43728	1.13493	2.82237	5.65615
3.29408	1.3263	2.92781	1.46564	0.901687	0.943501	4.06994	1.4603	2.10967	6.66066	2.73836	1.01018	0.775781	1.11929	6.73365	3.0129	1.53785	1.92118	1.25315	1.41706	1.17338	1.64312	3.85589	4.63588	1.89177	6.36721	7.28566	5.73286	0.901055	5.9376	6.62862	5.07216	2.57994	4.46119	0.568757	8.16418	6.61387	1.52418	2.87601	5.76921	3.07508	1.6715	3.15007	1.73358	2.54964	1.75315	1.3957	1.15359	2.83786	5.50237
3.31248	1.31983	2.86458	1.46339	0.877484	0.92462	4.02091	1.47522	2.08462	6.5758	2.66524	1.00416	0.789073	1.09909	6.6185	2.96194	1.51816	1.8739	1.26228	1.40675	1.15157	1.59784	3.73964	4.4886	1.88679	6.2777	7.23961	5.64108	0.897817	5.85075	6.60313	4.98501	2.48636	4.38046	0.573109	8.03713	6.59413	1.48894	2.89507	5.71757	3.06186	1.6982	3.10275	1.70693	2.5468	1.76852	1.37419	1.1468	2.81274	5.38109
3.3309	1.32504	2.79712	1.45325	0.86709	0.911938	3.92544	1.45	2.09923	6.51372	2.63788	0.995041	0.781172	1.08397	6.5757	2.92697	1.5063	1.84236	1.27919	1.39515	1.14171	1.60836	3.65654	4.42094	1.88853	6.1554	7.24448	5.59274	0.876133	5.79639	6.52871	4.88618	2.43315	4.26083	0.57185	7.89986	6.58154	1.46059	2.88284	5.7141	3.08011	1.70466	3.10924	1.68203	2.56238	1.75853	1.36863	1.16881	2.85127	5.28958
3.3493	1.33535	2.77776	1.45187	0.861467	0.91144	3.85876	1.38954	2.10191	6.39564	2.57533	1.00059	0.76882	1.06788	6.58545	2.89339	1.48461	1.77532	1.30302	1.37652	1.12658	1.59586	3.52331	4.25132	1.88992	6.13553	7.30129	5.5058	0.871129	5.74512	6.52945	4.83979	2.34947	4.15369	0.559606	7.95415	6.52912	1.43885	2.8441	5.66725	3.0367	1.74154	3.09439	1.67971	2.54925	1.73865	1.36546	1.12959	2.90213	5.13597
3.3677	1.34435	2.74633	1.45302	0.856077	0.898554	3.7318	1.38875	2.1023	6.31701	2.54625	1.00792	0.778072	1.05817	6.49549	2.87439	1.48041	1.74284	1.3333	1.37319	1.10736	1.61776	3.44446	4.10668	1.88167	6.06542	7.24512	5.46722	0.857128	5.69841	6.44577	4.76645	2.25481	4.1064	0.555764	7.76063	6.47629	1.42046	2.82026	5.58424	3.03311	1.74575	3.08409	1.68388	2.53178	1.69329	1.32833	1.14715	2.90128	5.0255
3.3861	1.34351	2.71451	1.45477	0.846344	0.892072	3.64675	1.40244	2.10483	6.23076	2.50645	1.00844	0.797307	1.04257	6.41149	2.82516	1.47053	1.71483	1.34924	1.36771	1.1045	1.66669	3.35072	4.02492	1.92277	5.9783	7.15406	5.39608	0.860499	5.63053	6.39579	4.68268	2.19965	4.00578	0.551609	7.68949	6.42176	1.42749	2.7732	5.48032	3.00051	1.76621	3.04078	1.70558	2.50971	1.70431	1.34953	1.1596	2.90695	4.93
3.4045	1.33671	2.69189	1.43743	0.859605	0.886944	3.54235	1.38867	2.08444	6.16284	2.45453	1.02728	0.806513	1.05309	6.39323	2.7965	1.45733	1.67893	1.36817	1.34394	1.09432	1.64977	3.30964	3.8964	1.93603	5.90994	7.12518	5.32033	0.834981	5.57579	6.3283	4.61178	2.13029	3.87948	0.554763	7.74962	6.44892	1.4362	2.72824	5.42558	2.99159	1.74559	3.02989	1.75262	2.51195	1.66775	1.3752	1.16417	2.9444	4.79922
3.4229	1.32574	2.62977	1.43071	0.882446	0.871597	3.47515	1.38465	2.0497	6.06505	2.42295	1.03346	0.794513	1.0225	6.32377	2.75114	1.44776	1.62279	1.38055	1.31442	1.09382	1.61537	3.20135	3.76437	1.92388	5.86887	7.13873	5.26072	0.825417	5.49008	6.26516	4.57783	2.06624	3.76819	0.543819	7.72249	6.35491	1.45048	2.68608	5.36772	2.95577	1.7414	2.94969	1.75419	2.52204	1.63208	1.33961	1.15876	2.91122	4.68125
3.44132	1.32543	2.54556	1.4098	0.867536	0.870436	3.40006	1.39026	2.031	5.96586	2.41173	1.03662	0.789135	1.0415	6.30664	2.73143	1.47295	1.61532	1.4099	1.32333	1.10722	1.57289	3.13547	3.73808	1.87574	5.83484	7.04041	5.17369	0.822098	5.45637	6.20334	4.5474	2.01163	3.64268	0.557349	7.64876	6.29663	1.45928	2.62926	5.26818	2.93379	1.74887	2.95616	1.74374	2.47115	1.65366	1.35773	1.17652	2.92764	4.59225
3.45972	1.31636	2.51003	1.39637	0.887553	0.866796	3.32476	1.36741	2.00593	5.85449	2.33948	1.04526	0.79539	1.0255	6.27003	2.69117	1.46603	1.58887	1.42959	1.3237	1.1096	1.54506	3.06825	3.61947	1.84925	5.7826	7.00114	5.12113	0.837988	5.3812	6.09928	4.51736	1.92191	3.54098	0.552541	7.64325	6.23436	1.42819	2.59097	5.21261	2.89457	1.77363	2.86629	1.75506	2.46069	1.66998	1.33206	1.1645	2.91777	4.47076
3.47812	1.31116	2.47924	1.38772	0.901355	0.870411	3.23561	1.34045	1.99214	5.85843	2.32595	1.04932	0.815358	1.03186	6.19713	2.66432	1.45887	1.54864	1.45399	1.32047	1.10415	1.50114	2.99522	3.51527	1.84583	5.7518	6.93291	5.05081	0.833109	5.30078	6.04438	4.44316	1.86567	3.43793	0.550563	7.57108	6.17167	1.42394	2.55314	5.17864	2.871	1.7532	2.85574	1.76664	2.46018	1.65953	1.30894	1.14207	2.90931	4.38026
3.49652	1.31269	2.43003	1.3954	0.966304	0.878906	3.17383	1.33141	1.96603	5.75573	2.31245	1.0496	0.841646	1.02752	6.16444	2.64707	1.45674	1.52278	1.45097	1.3163	1.08618	1.48685	2.9282	3.44868	1.84306	5.74275	6.85071	4.98054	0.815278	5.23607	5.97605	4.32999	1.81569	3.33508	0.548723	7.42097	6.09586	1.41103	2.53272	5.10637	2.88204	1.73443	2.83655	1.77764	2.42805	1.66454	1.28779	1.11852	2.89326	4.34426
3.51492	1.32991	2.40631	1.39822	1.00876	0.881194	3.10903	1.32148	1.93727	5.65746	2.28497	1.0456	0.839865	1.00867	6.11687	2.65124	1.45755	1.46861	1.44958	1.28157	1.07652	1.44786	2.88403	3.40248	1.86938	5.68796	6.82792	4.8956	0.809227	5.16415	5.91935	4.29883	1.78148	3.24757	0.55843	7.42134	6.07001	1.39868	2.47067	5.04596	2.8865	1.68956	2.77667	1.79956	2.37781	1.59306	1.30077	1.08593	2.94302	4.23794
3.53332	1.3181	2.39375	1.39293	1.01766	0.887695	2.98604	1.33358	1.91543	5.55851	2.27323	1.04774	0.842636	1.00978	6.01943	2.61952	1.46244	1.44189	1.4592	1.28157	1.07796	1.42548	2.84445	3.31511	1.87807	5.67714	6.74096	4.83876	0.81232	5.08237	5.86895	4.24124	1.72199	3.1583	0.538886	7.33136	6.02339	1.39021	2.45764	4.9907	2.83243	1.68586	2.79336	1.79825	2.29327	1.57004	1.29789	1.09587	2.95373	4.13823
3.55173	1.3038	2.36	1.38719	1.01187	0.882025	2.94286	1.30811	1.92478	5.44126	2.22107	1.03919	0.848825	1.00028	5.90484	2.57961	1.46261	1.4221	1.45834	1.27765	1.12505	1.38959	2.77298	3.25582	1.87342	5.63265	6.68567	4.71989	0.797468	5.00183	5.7927	4.22874	1.67207	3.10775	0.551496	7.3771	5.92311	1.36496	2.41271	4.95706	2.81431	1.63772	2.76994	1.82752	2.29481	1.53669	1.32939	1.05244	2.91104	4.03527
3.57013	1.30731	2.29922	1.36583	0.997033	0.882868	2.86112	1.23696	1.89263	5.38208	2.14793	1.04443	0.871398	1.00772	5.89327	2.51016	1.47242	1.40537	1.435	1.28325	1.10591	1.37221	2.69739	3.18045	1.88653	5.59383	6.72193	4.67441	0.802867	4.93199	5.73566	4.13865	1.63813	3.05781	0.550245	7.27315	5.95858	1.34777	2.38132	4.91654	2.83339	1.59517	2.82019	1.77049	2.27297	1.56264	1.30665	1.02615	2.83205	3.92519
3.58853	1.31581	2.27641	1.37477	0.966778	0.895343	2.82288	1.2445	1.8768	5.30663	2.10728	1.0435	0.914505	1.00619	5.8433	2.49871	1.49072	1.41706	1.45207	1.31875	1.10292	1.38101	2.60506	3.17508	1.87739	5.51625	6.64719	4.5798	0.797719	4.85694	5.65621	4.06795	1.58611	3.01105	0.552564	7.30848	5.88528	1.31027	2.34761	4.90313	2.80115	1.56236	2.83766	1.75192	2.26751	1.54387	1.31928	1.07129	2.80507	3.83198
3.60693	1.35238	2.26074	1.39227	0.971462	0.89657	2.78094	1.23619	1.84589	5.18077	2.06865	1.04266	0.903997	0.985148	5.80563	2.45207	1.48482	1.36927	1.46265	1.34318	1.09712	1.37894	2.5676	3.08761	1.91262	5.42844	6.55653	4.51981	0.800918	4.79833	5.61608	4.03662	1.53751	2.90768	0.550595	7.3317	5.80435	1.29308	2.31108	4.84389	2.7314	1.58765	2.86774	1.72967	2.2774	1.51417	1.32764	1.08418	2.65768	3.7124
3.62533	1.36097	2.25895	1.39539	0.982476	0.885431	2.70374	1.21395	1.81455	5.11237	1.99601	1.04437	0.897538	0.97871	5.74212	2.42864	1.49843	1.35235	1.46939	1.34715	1.09685	1.37993	2.50211	3.04324	1.92193	5.31981	6.47742	4.46214	0.797044	4.74149	5.55253	3.97337	1.50274	2.78867	0.53187	7.24658	5.76888	1.31459	2.27519	4.76528	2.69622	1.56983	2.88308	1.68953	2.24273	1.47194	1.30895	1.0962	2.62776	3.58141
3.64373	1.36968	2.23564	1.4174	1.02555	0.886079	2.66028	1.19945	1.7966	4.98659	1.93705	1.05624	0.880016	0.966955	5.71111	2.40785	1.52748	1.32405	1.44878	1.36517	1.10792	1.34095	2.41605	2.97488	1.93622	5.28267	6.4322	4.38452	0.792447	4.66382	5.49545	3.91947	1.45786	2.72776	0.528087	7.19257	5.73841	1.29068	2.23644	4.71556	2.6519	1.52764	2.92736	1.67771	2.27595	1.43664	1.30487	1.09019	2.63404	3.49636
3.66215	1.38013	2.21299	1.40823	1.00044	0.867957	2.59929	1.18313	1.79744	4.91913	1.90675	1.05695	0.849064	0.965881	5.70847	2.37133	1.52998	1.31388	1.44873	1.37232	1.12587	1.34631	2.37441	2.92867	1.95543	5.16963	6.34131	4.30812	0.789589	4.60708	5.42144	3.8847	1.41874	2.65675	0.520604	6.96241	5.70369	1.28699	2.19734	4.65367	2.61281	1.51116	2.97464	1.66129	2.20811	1.43822	1.29328	1.08982	2.6062	3.37974
3.68055	1.36095	2.18289	1.41774	0.9714	0.87086	2.5586	1.17046	1.78942	4.851	1.87773	1.07272	0.861308	0.966096	5.69039	2.34626	1.52387	1.29266	1.4504	1.37282	1.12603	1.33736	2.33435	2.90549	2.00638	5.16548	6.33294	4.23287	0.787371	4.54266	5.3768	3.85893	1.41711	2.59334	0.511553	7.02575	5.68369	1.28256	2.16822	4.59132	2.59175	1.49012	3.02841	1.64006	2.19308	1.40758	1.29959	1.0765	2.63493	3.28227
3.69895	1.34877	2.15832	1.40355	0.9324	0.857275	2.47902	1.13349	1.76392	4.75076	1.84622	1.0738	0.862297	0.958551	5.67898	2.30469	1.54448	1.29388	1.42338	1.36783	1.10608	1.38598	2.29728	2.84798	2.03858	5.10257	6.29312	4.16455	0.769991	4.50114	5.32499	3.83018	1.4211	2.52214	0.520557	6.91158	5.6625	1.28122	2.1247	4.55629	2.55607	1.45487	3.0385	1.62679	2.13532	1.39621	1.25286	1.02984	2.53392	3.1844
3.71735	1.35268	2.16488	1.39537	0.921353	0.85929	2.4333	1.13149	1.7726	4.67245	1.83588	1.072	0.869284	0.97018	5.6714	2.26302	1.53024	1.29897	1.40936	1.36985	1.08849	1.42421	2.26221	2.78546	2.02814	5.05918	6.25913	4.11555	0.774944	4.43319	5.26262	3.78918	1.40436	2.46029	0.528011	7.03692	5.59397	1.26415	2.098	4.51801	2.50292	1.42148	3.02544	1.61011	2.12503	1.35796	1.23954	1.02733	2.44879	3.10408
3.73575	1.35497	2.17027	1.40775	0.913609	0.86644	2.38591	1.09807	1.7411	4.56658	1.82298	1.07345	0.845871	0.990041	5.60976	2.23264	1.53459	1.29071	1.38616	1.3615	1.05744	1.47372	2.26436	2.79529	2.0464	5.05168	6.22824	4.03713	0.763375	4.39621	5.20229	3.7652	1.37909	2.43793	0.526033	7.08912	5.5127	1.2608	2.05525	4.49089	2.48241	1.37745	2.9988	1.5865	2.08979	1.34123	1.20859	1.03238	2.37709	3.0235
3.75415	1.35458	2.19418	1.43376	0.89724	0.871883	2.31869	1.08853	1.74589	4.54193	1.82144	1.06014	0.832017	1.00037	5.56195	2.21594	1.51771	1.2815	1.39551	1.39423	1.06271	1.49134	2.22309	2.75002	1.99961	5.00382	6.20749	3.97599	0.772709	4.32241	5.15658	3.73253	1.33931	2.38248	0.508031	6.8875	5.47432	1.24178	2.00743	4.40097	2.45236	1.35197	3.0207	1.56248	2.06294	1.32815	1.19947	1.018	2.26909	2.95648
3.77255	1.35938	2.16352	1.44458	0.915688	0.874067	2.26954	1.10828	1.70523	4.43799	1.79532	1.06215	0.825303	1.01494	5.51069	2.17832	1.52713	1.27211	1.37775	1.41842	1.06476	1.47706	2.1931	2.68613	1.9787	4.93534	6.17539	3.88892	0.770265	4.26773	5.08774	3.70251	1.31946	2.34543	0.525664	6.84383	5.44947	1.26584	1.9663	4.35708	2.35067	1.32627	2.98751	1.53488	2.03909	1.29155	1.18761	1.01672	2.22565	2.87259
3.79097	1.35657	2.14677	1.46632	0.919752	0.896103	2.26616	1.11445	1.71194	4.33397	1.83107	1.07122	0.818505	1.01971	5.47328	2.16247	1.5427	1.26	1.38347	1.43532	1.05651	1.40808	2.15442	2.66741	1.96166	4.90744	6.12198	3.79207	0.764682	4.22163	5.04518	3.68362	1.3139	2.29943	0.521457	6.90801	5.40068	1.26065	1.93922	4.32059	2.32859	1.28782	2.98568	1.49974	2.03255	1.30479	1.16945	1.01743	2.20407	2.83519
3.80937	1.34851	2.16007	1.47201	0.922382	0.895515	2.21609	1.13065	1.69251	4.27435	1.86399	1.06615	0.828866	1.02228	5.42179	2.13949	1.54494	1.26259	1.36559	1.44616	1.0634	1.3754	2.1149	2.65072	1.93003	4.81806	6.10696	3.75201	0.764601	4.13959	4.98144	3.62274	1.29785	2.23784	0.518409	6.80887	5.35187	1.24544	1.91011	4.27531	2.29531	1.24867	2.94513	1.49081	2.00887	1.28202	1.1579	0.989946	2.15041	2.76822
3.82777	1.33566	2.12555	1.46574	0.915749	0.917142	2.19857	1.09612	1.70868	4.1991	1.87033	1.07186	0.815796	1.02337	5.38759	2.15345	1.5399	1.27909	1.35269	1.44416	1.07114	1.34025	2.085	2.59633	1.88617	4.77425	6.04985	3.67441	0.767581	4.09264	4.91586	3.5926	1.29349	2.18042	0.537948	6.74356	5.35546	1.23515	1.88862	4.20056	2.21235	1.22884	3.00665	1.46774	1.99226	1.28648	1.14714	1.01008	2.1092	2.70641
3.84617	1.32579	2.10319	1.44712	0.925092	0.942659	2.18391	1.10288	1.69826	4.1025	1.87034	1.05605	0.813907	1.0312	5.3048	2.09919	1.53844	1.2701	1.35739	1.4473	1.07752	1.30059	2.0433	2.53687	1.85983	4.69863	6.04029	3.58775	0.772898	4.03471	4.85257	3.56753	1.29767	2.1373	0.542464	6.76157	5.34871	1.23374	1.86124	4.15545	2.15422	1.21163	2.98765	1.45769	2.01497	1.29042	1.15363	1.00039	2.10086	2.66763
3.86457	1.31318	2.04041	1.42809	0.911655	0.94322	2.14891	1.07729	1.70054	4.0629	1.84658	1.05904	0.817061	1.0424	5.2449	2.0646	1.55399	1.28158	1.3578	1.43812	1.07428	1.25099	2.00003	2.48745	1.86118	4.66954	5.96507	3.5486	0.762987	3.96441	4.80446	3.543	1.28101	2.10922	0.538745	6.69667	5.35694	1.23455	1.84516	4.06335	2.13186	1.18815	2.98408	1.43947	1.98552	1.27823	1.14225	1.02855	2.13044	2.62503
3.88297	1.30786	2.02286	1.42165	0.929072	0.955716	2.10723	1.07647	1.71409	3.978	1.85184	1.05405	0.827652	1.03478	5.23341	2.02971	1.55573	1.27839	1.3326	1.43421	1.10025	1.20979	1.96722	2.43969	1.86367	4.62058	5.91314	3.46902	0.759473	3.91214	4.75204	3.50997	1.25927	2.05944	0.539523	6.7098	5.31231	1.2216	1.8189	4.01664	2.08752	1.18603	2.96168	1.41599	1.97794	1.25928	1.15959	1.04208	2.11813	2.57711
3.90138	1.3123	1.97707	1.40916	0.932677	0.931692	2.07495	1.07387	1.68673	3.87832	1.85771	1.04658	0.84581	1.03968	5.18068	2.02978	1.5654	1.26452	1.31469	1.41701	1.07927	1.19214	1.91865	2.35438	1.86972	4.57473	5.87901	3.41162	0.755144	3.84232	4.69891	3.48731	1.25517	2.03947	0.547599	6.74186	5.24266	1.21084	1.77424	3.97232	2.09504	1.13841	2.96861	1.39616	1.93479	1.24172	1.17649	1.05082	2.10504	2.55895
3.91978	1.3208	1.95808	1.41498	0.914867	0.927427	2.03009	1.06505	1.65983	3.80434	1.86016	1.03407	0.835713	1.03948	5.14426	2.00412	1.54642	1.27019	1.3155	1.41897	1.06507	1.16643	1.88138	2.35066	1.85296	4.53685	5.84951	3.38077	0.747677	3.80056	4.65309	3.46753	1.22243	2.00724	0.534795	6.7001	5.22227	1.20099	1.73125	3.90615	2.05656	1.12824	2.94593	1.39924	1.91403	1.22881	1.20185	1.07013	2.09437	2.55774
3.93818	1.32016	1.91827	1.4025	0.911149	0.942298	1.96403	1.06553	1.65836	3.74941	1.87566	1.02712	0.84858	1.0484	5.14305	1.97287	1.55284	1.26764	1.29252	1.40312	1.06193	1.16207	1.85241	2.30306	1.85436	4.51029	5.80838	3.32531	0.739917	3.74264	4.59468	3.44102	1.22896	1.97612	0.539627	6.6591	5.1598	1.19563	1.71454	3.86448	2.02489	1.09587	2.95314	1.39622	1.8973	1.18071	1.20182	1.06829	2.08575	2.53746
3.95658	1.32021	1.8841	1.38394	0.902701	0.933147	1.92285	1.05974	1.62169	3.66768	1.86314	1.01458	0.844229	1.05872	5.11238	1.94493	1.55648	1.27148	1.28417	1.37756	1.05977	1.14093	1.833	2.27565	1.83421	4.50487	5.79378	3.25526	0.73814	3.68243	4.52488	3.42416	1.20859	1.95299	0.526859	6.52864	5.12331	1.1779	1.68163	3.80699	1.99382	1.08869	2.89681	1.39732	1.86665	1.1594	1.2066	1.06425	2.00801	2.50167
3.97498	1.30225	1.86111	1.37401	0.904966	0.915625	1.88741	1.05418	1.5962	3.58744	1.86757	1.0015	0.847447	1.03674	5.07056	1.94096	1.57037	1.25944	1.29096	1.35872	1.07464	1.13698	1.78995	2.2345	1.79186	4.43334	5.70752	3.21071	0.737309	3.61808	4.48912	3.3973	1.2038	1.9013	0.526367	6.55704	5.05887	1.18128	1.64962	3.79923	1.97516	1.06776	2.9053	1.40545	1.79172	1.16775	1.1705	1.07829	1.92061	2.48409
3.99338	1.31315	1.86423	1.3729	0.902451	0.904092	1.83474	1.05889	1.59295	3.54096	1.86557	0.995735	0.845158	1.02876	5.01114	1.89819	1.56808	1.27611	1.30431	1.35754	1.06442	1.12414	1.81723	2.20874	1.74589	4.43704	5.66165	3.1118	0.729901	3.56372	4.431	3.38678	1.19437	1.87163	0.535366	6.518	5.09116	1.15873	1.61044	3.73253	1.92542	1.04252	2.89486	1.3894	1.73426	1.18233	1.17226	1.06992	1.89532	2.46543
4.0118	1.31867	1.85195	1.39352	0.906334	0.961584	1.84193	1.06357	1.58822	3.48164	1.84316	0.985138	0.858823	1.02716	4.95375	1.94132	1.54009	1.28014	1.29501	1.34448	1.08691	1.14009	1.83722	2.1802	1.74097	4.39415	5.64419	3.07771	0.731717	3.52368	4.37816	3.41946	1.17723	1.81845	0.5239	6.48328	5.09011	1.14903	1.56295	3.68683	1.96322	0.992052	2.92229	1.43191	1.69351	1.1814	1.21735	1.07111	1.84641	2.45679
4.0302	1.30918	1.8051	1.37611	0.888699	0.937762	1.81635	1.01519	1.54451	3.53669	1.80201	0.962363	0.886206	1.01597	4.94714	1.95619	1.50147	1.28217	1.27258	1.33975	1.05821	1.13739	1.84532	2.18811	1.73365	4.34174	5.68058	2.98888	0.727568	3.47615	4.31638	3.41056	1.1682	1.78827	0.521587	6.45944	5.03201	1.13128	1.55499	3.6433	1.99137	0.955719	2.89155	1.42948	1.66473	1.19898	1.21645	1.06314	1.79113	2.45941
4.0486	1.31387	1.81381	1.3516	0.874608	0.93747	1.77813	1.0197	1.53794	3.40273	1.79598	0.960229	0.8759	1.01304	4.84775	1.90035	1.47563	1.26988	1.27602	1.33795	1.05038	1.12748	1.84964	2.15382	1.69984	4.31398	5.66209	2.94324	0.737319	3.41142	4.28778	3.38052	1.16076	1.73611	0.528248	6.45215	5.0358	1.13576	1.55204	3.59837	1.99843	0.95357	2.87662	1.41783	1.59864	1.17203	1.20513	1.07161	1.79094	2.44747
4.067	1.31333	1.79868	1.3451	0.858006	0.914254	1.73126	1.00466	1.52283	3.3346	1.76331	0.94243	0.888108	1.02117	4.77762	1.89073	1.46364	1.2713	1.26042	1.32182	1.04011	1.1002	1.84854	2.12797	1.70867	4.27718	5.59995	2.87245	0.729064	3.38363	4.22693	3.33408	1.14658	1.70044	0.523662	6.5015	4.93569	1.129	1.53653	3.56239	2.0058	0.934951	2.84676	1.43024	1.59258	1.17189	1.18704	1.09649	1.76334	2.40951
4.0854	1.30234	1.77876	1.32844	0.859517	0.902217	1.71786	1.0095	1.53974	3.25967	1.76801	0.935247	0.883179	1.01906	4.71657	1.88191	1.45237	1.27341	1.24066	1.33817	1.02446	1.08021	1.82524	2.13989	1.68744	4.19309	5.62982	2.82437	0.732967	3.33985	4.18391	3.30496	1.14038	1.67996	0.537833	6.41255	4.86546	1.13201	1.51913	3.51811	1.98453	0.916232	2.86015	1.43052	1.59861	1.19023	1.20033	1.1136	1.7955	2.36287
4.1038	1.28969	1.73309	1.33151	0.860568	0.907836	1.71624	1.01387	1.52795	3.23319	1.77474	0.934251	0.863964	1.01339	4.66706	1.86658	1.43668	1.29075	1.21639	1.34169	1.00925	1.06779	1.80255	2.13529	1.64201	4.19157	5.54797	2.75171	0.745909	3.29144	4.12454	3.26917	1.11424	1.63976	0.525377	6.42355	4.83042	1.11564	1.50713	3.45455	1.96769	0.899693	2.80502	1.41347	1.56114	1.19001	1.18929	1.0988	1.74785	2.3162
4.12222	1.26954	1.72493	1.32932	0.848197	0.915647	1.69148	1.00885	1.54337	3.16388	1.79368	0.935959	0.879487	1.01244	4.6201	1.87132	1.44072	1.29748	1.19087	1.3453	1.00869	1.08211	1.79578	2.12882	1.6222	4.16793	5.54415	2.68989	0.742461	3.24206	4.08012	3.26743	1.11439	1.6166	0.537429	6.31326	4.78856	1.11888	1.50585	3.42394	1.99172	0.879533	2.78035	1.36977	1.55342	1.20267	1.18624	1.10956	1.76246	2.28765
4.14062	1.23974	1.69891	1.31329	0.844241	0.895101	1.68256	0.996823	1.54364	3.12591	1.80732	0.935693	0.85767	1.01153	4.56428	1.8684	1.42199	1.29836	1.1827	1.31874	0.989753	1.0681	1.81312	2.1516	1.64034	4.11603	5.48771	2.62671	0.739486	3.19069	4.04314	3.23905	1.11338	1.60886	0.527038	6.39198	4.81381	1.12182	1.50584	3.38442	1.94736	0.883832	2.70735	1.35888	1.56682	1.19765	1.18528	1.09795	1.81299	2.27217
4.15902	1.23579	1.69822	1.30419	0.843978	0.886393	1.66577	1.0165	1.54484	3.09904	1.83853	0.935107	0.849719	1.02683	4.51598	1.85471	1.43047	1.31311	1.17928	1.2997	0.982462	1.06533	1.81575	2.15618	1.64219	4.04091	5.42986	2.57349	0.744368	3.16073	3.993	3.23017	1.07782	1.60847	0.521831	6.26636	4.79723	1.11807	1.51202	3.34236	1.90309	0.868199	2.71398	1.35593	1.5537	1.17716	1.199	1.11077	1.84779	2.25617
4.17742	1.23208	1.69838	1.30136	0.832731	0.879201	1.63413	1.01863	1.56541	3.15939	1.84285	0.936013	0.840971	1.01515	4.48619	1.82339	1.43069	1.31231	1.15143	1.28191	0.96436	1.07637	1.78922	2.15146	1.64519	4.08888	5.40151	2.52069	0.739786	3.12806	3.93526	3.20381	1.08548	1.58157	0.525909	6.35259	4.73322	1.11592	1.516	3.31565	1.94119	0.861691	2.65793	1.31107	1.54643	1.17222	1.20184	1.10551	1.86945	2.21025
4.19582	1.23508	1.6816	1.29943	0.832977	0.891254	1.62433	1.01859	1.57741	3.08232	1.85097	0.942439	0.832063	0.994937	4.43894	1.80219	1.40235	1.3104	1.14836	1.27673	0.970154	1.06812	1.76043	2.14878	1.60719	4.07921	5.35897	2.46843	0.741489	3.09008	3.88607	3.19017	1.07391	1.58048	0.52077	6.31703	4.66569	1.12995	1.51783	3.28269	1.92089	0.857298	2.64058	1.2663	1.53977	1.15216	1.20883	1.0775	1.87762	2.19271
4.21422	1.24911	1.68282	1.28253	0.819985	0.862433	1.59247	1.00815	1.57767	2.99819	1.86807	0.940512	0.834732	0.985209	4.46102	1.79273	1.40612	1.32448	1.13965	1.2744	0.965735	1.06335	1.75556	2.12533	1.57	4.08405	5.33806	2.42335	0.732868	3.05022	3.84808	3.18575	1.06801	1.56787	0.519327	6.16602	4.70775	1.10529	1.50227	3.22538	1.85645	0.828926	2.61184	1.2559	1.52543	1.13283	1.18287	1.1118	1.80432	2.15579
4.23263	1.25952	1.66519	1.27907	0.859647	0.871425	1.56576	0.990635	1.56037	2.93216	1.84457	0.94711	0.829246	0.974212	4.43391	1.77246	1.39397	1.33116	1.12468	1.29944	0.970268	1.02961	1.73494	2.10067	1.53424	4.05573	5.33093	2.38339	0.738078	3.02299	3.8023	3.15514	1.07668	1.5579	0.540658	6.11896	4.73618	1.09397	1.48969	3.19799	1.82055	0.797002	2.53529	1.22859	1.51928	1.11016	1.18495	1.1017	1.77077	2.1178
4.25103	1.25805	1.64155	1.27468	0.851891	0.87656	1.55787	1.01367	1.54631	2.83235	1.83832	0.940165	0.823345	0.972411	4.42094	1.75193	1.37562	1.34756	1.12228	1.30816	0.979978	1.05419	1.73025	2.10374	1.52103	3.97239	5.30765	2.35637	0.739733	2.98361	3.76282	3.1618	1.07807	1.54765	0.530224	6.07634	4.75591	1.08289	1.4691	3.18679	1.78183	0.784205	2.52369	1.17724	1.50296	1.10668	1.19271	1.04719	1.71677	2.08908
4.26943	1.26926	1.63657	1.2628	0.837614	0.871665	1.56402	1.02518	1.52893	2.76738	1.82951	0.941146	0.819851	0.977168	4.37973	1.71914	1.36335	1.35615	1.10392	1.30262	0.970191	1.03535	1.71958	2.11296	1.50248	3.91333	5.28109	2.29542	0.739828	2.94737	3.73334	3.18725	1.08901	1.54371	0.535589	6.02367	4.73609	1.05003	1.44841	3.10749	1.73998	0.778982	2.51656	1.16053	1.49422	1.09747	1.17622	1.07204	1.65716	2.0619
4.28783	1.26576	1.62664	1.25756	0.835186	0.872497	1.55616	1.03616	1.51344	2.72329	1.82725	0.933403	0.838139	0.99492	4.33214	1.71129	1.33174	1.35136	1.08678	1.30799	0.954034	1.02195	1.6988	2.08265	1.49285	3.8175	5.25967	2.25469	0.750677	2.90608	3.67734	3.20791	1.07999	1.52396	0.527381	5.9459	4.70281	1.05254	1.43148	3.06197	1.73686	0.767472	2.50029	1.15578	1.48031	1.1152	1.16009	1.04265	1.6473	2.05626
4.30623	1.24588	1.67704	1.26759	0.834153	0.856964	1.53168	1.02504	1.51331	2.70709	1.82458	0.930381	0.846402	1.00713	4.29435	1.69097	1.33468	1.35602	1.07752	1.29139	0.967652	1.04934	1.70495	2.07144	1.46358	3.77453	5.25052	2.21301	0.752899	2.86466	3.65711	3.16934	1.09152	1.50369	0.55283	6.0516	4.63099	1.05903	1.41405	3.01412	1.80056	0.752699	2.48268	1.13735	1.39257	1.12716	1.13606	1.03628	1.6482	2.05218
4.32463	1.23004	1.63841	1.26216	0.836551	0.852594	1.54316	1.02092	1.50989	2.63855	1.82236	0.932423	0.84622	1.01843	4.2297	1.67137	1.32691	1.36937	1.05556	1.28332	0.97621	1.04486	1.69306	2.08368	1.45486	3.7634	5.25064	2.1689	0.753015	2.81049	3.60757	3.14722	1.07206	1.50115	0.533769	5.94367	4.61648	1.08162	1.39977	2.95653	1.81865	0.745608	2.44908	1.12584	1.40402	1.1388	1.12249	1.02108	1.68458	2.05602
4.34305	1.21717	1.62038	1.24458	0.850171	0.855034	1.54661	0.994376	1.48555	2.57108	1.80174	0.932245	0.841869	0.99161	4.21389	1.63249	1.29234	1.37373	1.04663	1.25986	0.971938	1.0406	1.7147	2.04842	1.44205	3.76149	5.18129	2.11463	0.744138	2.75813	3.58278	3.1258	1.06969	1.51027	0.541614	5.85453	4.59364	1.08615	1.36569	2.90625	1.80522	0.734836	2.39154	1.09009	1.38867	1.11816	1.1664	1.01927	1.69861	2.0496
4.36145	1.20969	1.6339	1.2449	0.84151	0.851511	1.53055	1.003	1.46514	2.51128	1.78468	0.922815	0.849169	0.991745	4.1611	1.6184	1.27955	1.39859	1.04617	1.24895	0.968884	1.05395	1.72563	2.03614	1.42039	3.70017	5.22774	2.06941	0.74622	2.72651	3.50513	3.15704	1.04755	1.51275	0.54464	5.88178	4.54308	1.09603	1.35202	2.87304	1.7518	0.727412	2.34726	1.07137	1.38173	1.13813	1.15193	0.975808	1.71395	2.0316
4.37985	1.19053	1.61147	1.26311	0.83036	0.853847	1.52013	0.996218	1.43437	2.48407	1.78341	0.920159	0.859559	0.99273	4.16809	1.60731	1.25436	1.41024	1.03233	1.22541	0.974197	1.04924	1.73313	2.07414	1.40098	3.69296	5.15455	2.00662	0.747742	2.68257	3.48443	3.14804	1.04078	1.51056	0.541536	5.92103	4.49825	1.12995	1.32548	2.82685	1.72057	0.725234	2.32347	1.06537	1.42877	1.14558	1.12614	0.968192	1.7762	2.01013
4.39825	1.17038	1.60385	1.25396	0.816567	0.855466	1.51223	0.993153	1.42841	2.38556	1.80065	0.926969	0.85989	0.990807	4.13527	1.6093	1.23941	1.40917	1.0368	1.20579	0.962407	1.03285	1.73812	2.06348	1.37261	3.66292	5.17924	1.98852	0.74331	2.6521	3.43359	3.12317	1.0425	1.51074	0.539929	5.75953	4.45474	1.12587	1.30856	2.76829	1.71051	0.712307	2.30153	1.05263	1.42163	1.12496	1.15624	0.964273	1.79799	1.99518
4.41665	1.15578	1.55242	1.23244	0.798632	0.857115	1.48322	0.946971	1.3999	2.3307	1.78277	0.91968	0.842656	0.981914	4.07338	1.58649	1.21283	1.4165	1.03168	1.19302	0.947972	0.994396	1.72661	2.06297	1.34899	3.65332	5.21207	1.93181	0.747228	2.59678	3.39443	3.09918	1.03225	1.4981	0.534108	5.82654	4.46329	1.10546	1.30297	2.725	1.66473	0.721726	2.28821	1.0501	1.38323	1.10554	1.14752	0.976114	1.77344	1.97524
4.43505	1.13653	1.55323	1.23319	0.786008	0.855031	1.48518	0.950706	1.39726	2.31791	1.77637	0.919045	0.841981	0.975928	4.05481	1.58435	1.19786	1.41096	1.02157	1.18655	0.948048	0.993748	1.72171	2.03704	1.32574	3.61479	5.18895	1.90299	0.745058	2.57764	3.3335	3.12085	1.03281	1.46937	0.547468	5.73532	4.40763	1.08661	1.29756	2.69035	1.63293	0.715849	2.2511	1.05384	1.36536	1.10223	1.13336	0.968965	1.73957	1.96781
4.45347	1.11408	1.54599	1.21703	0.769355	0.846903	1.48876	0.95467	1.38717	2.3102	1.74923	0.928109	0.853451	0.964552	4.01007	1.56257	1.18778	1.41624	1.00217	1.18292	0.936421	1.00335	1.75001	2.02367	1.31535	3.56668	5.08869	1.84764	0.741138	2.53412	3.29173	3.1134	1.01705	1.4644	0.542119	5.84513	4.37338	1.09306	1.2862	2.65751	1.65949	0.717246	2.20558	1.06987	1.36739	1.10546	1.14501	0.967535	1.7564	1.93712
4.47187	1.08831	1.53137	1.20994	0.776272	0.863327	1.47169	0.952442	1.37602	2.29446	1.75811	0.93148	0.864365	0.962339	3.96504	1.54149	1.19266	1.41937	0.993992	1.18429	0.92259	1.00676	1.7409	1.9803	1.33532	3.54658	5.06506	1.81852	0.737924	2.49782	3.2963	3.07238	1.01441	1.45435	0.531451	5.81448	4.31083	1.09297	1.26961	2.61294	1.67918	0.72573	2.21547	1.07804	1.37977	1.09921	1.17352	0.968971	1.79871	1.91924
4.49027	1.05661	1.50549	1.18212	0.77766	0.85761	1.47726	0.94492	1.37987	2.2747	1.74938	0.923777	0.865332	0.959991	3.91845	1.50899	1.17575	1.42046	0.989881	1.15562	0.9161	1.00598	1.73645	1.97157	1.33486	3.48339	5.04671	1.77233	0.733332	2.44929	3.2444	3.0396	1.01744	1.45193	0.529751	5.7409	4.27726	1.09144	1.24306	2.55843	1.68668	0.716879	2.22423	1.1351	1.36412	1.09745	1.14814	0.991758	1.83705	1.90584
4.50867	1.04782	1.50151	1.15362	0.76503	0.844661	1.4731	0.916379	1.36109	2.25186	1.73804	0.910087	0.883249	0.952989	3.90688	1.48825	1.15999	1.43495	0.978701	1.12279	0.915733	1.00863	1.73397	1.95716	1.347	3.46044	5.06441	1.7486	0.732456	2.41865	3.20766	3.00548	1.0088	1.44898	0.52994	5.75713	4.27853	1.07205	1.25213	2.51397	1.70548	0.714897	2.184	1.21471	1.35218	1.09278	1.14768	0.98843	1.85696	1.90011
4.52707	1.02367	1.47101	1.12156	0.763357	0.836296	1.47076	0.915744	1.36343	2.22494	1.73485	0.897726	0.866299	0.940739	3.83393	1.48987	1.15239	1.42024	0.963952	1.11179	0.921096	1.00605	1.74006	1.96462	1.33742	3.41283	4.9783	1.70597	0.731369	2.37935	3.1587	2.98416	1.01237	1.44413	0.525382	5.59207	4.21512	1.0452	1.23259	2.45572	1.6948	0.726303	2.22563	1.30135	1.32638	1.08558	1.13738	0.99124	1.85226	1.8769
4.54547	1.01683	1.47179	1.13011	0.746383	0.835864	1.44173	0.910116	1.35442	2.20081	1.72779	0.904706	0.843636	0.932566	3.81636	1.46888	1.15339	1.39583	0.964751	1.08272	0.927654	1.00914	1.74871	1.94167	1.35166	3.41327	4.94568	1.68313	0.742571	2.35295	3.11404	2.96698	1.0078	1.44145	0.532026	5.46731	4.18306	1.03152	1.21588	2.40305	1.71269	0.740008	2.23627	1.31738	1.32395	1.08246	1.15304	0.986246	1.8858	1.87312
4.56387	0.998505	1.45613	1.12513	0.745755	0.830998	1.45178	0.90759	1.34956	2.17847	1.71275	0.903695	0.825203	0.918276	3.7736	1.44551	1.14013	1.40354	0.957557	1.06792	0.908926	1.00468	1.74537	1.99599	1.32401	3.40243	4.89782	1.63863	0.739515	2.30294	3.06512	2.97442	1.02421	1.43169	0.536422	5.51089	4.17545	1.0312	1.21108	2.34368	1.73087	0.758348	2.25981	1.28859	1.3281	1.05414	1.13041	0.966265	1.89719	1.85694
4.58228	0.985065	1.44382	1.12002	0.722326	0.846635	1.4332	0.899323	1.35373	2.15066	1.70941	0.890969	0.82382	0.920001	3.74748	1.42209	1.10984	1.39222	0.963357	1.05396	0.896003	1.01959	1.77082	2.00114	1.35639	3.46129	4.83883	1.61387	0.735596	2.28341	3.02425	2.96013	1.02886	1.42149	0.551525	5.5144	4.1837	1.02268	1.18185	2.28138	1.70039	0.747487	2.2739	1.27004	1.3279	1.0587	1.14686	0.974299	1.89951	1.84658
4.60068	0.975897	1.45157	1.09977	0.72555	0.855282	1.45743	0.880733	1.38115	2.11366	1.68095	0.887582	0.821647	0.922658	3.72489	1.4359	1.10744	1.37766	0.943384	1.05371	0.915642	0.996146	1.7712	1.97671	1.37984	3.42563	4.8079	1.58525	0.732999	2.22589	2.9683	2.94722	1.02794	1.40773	0.559464	5.46557	4.21397	1.02223	1.18068	2.25074	1.68788	0.760788	2.28287	1.23575	1.32525	1.04006	1.12482	0.995585	1.89735	1.85464
4.61908	0.9606	1.432	1.11441	0.732721	0.841386	1.48602	0.881007	1.36807	2.06871	1.66236	0.888029	0.796306	0.920941	3.69551	1.43965	1.09035	1.34941	0.932248	1.03589	0.909934	0.986513	1.77024	1.9698	1.40483	3.38796	4.77898	1.53506	0.72496	2.20867	2.93738	2.92993	1.03027	1.41104	0.558885	5.44913	4.22438	1.03576	1.18119	2.19583	1.66979	0.766477	2.25709	1.2255	1.31181	1.05157	1.14103	0.999767	1.91528	1.86088
4.63748	0.953863	1.44703	1.0905	0.736345	0.832213	1.48463	0.883685	1.37645	2.05691	1.66597	0.875527	0.792489	0.920021	3.69067	1.43956	1.05529	1.33701	0.928899	1.00825	0.913694	0.995829	1.76569	1.97122	1.42444	3.35993	4.75265	1.50303	0.736023	2.17405	2.91349	2.93022	1.02442	1.41516	0.550194	5.43166	4.15791	1.05295	1.17264	2.15835	1.61711	0.775244	2.19989	1.23174	1.31082	1.04743	1.09741	0.998173	1.90211	1.84756
4.65588	0.942054	1.45014	1.08469	0.725615	0.814874	1.47099	0.881086	1.3648	2.04041	1.65118	0.867386	0.785401	0.906	3.63573	1.43475	1.05005	1.32097	0.924074	1.00261	0.920015	0.9704	1.76536	1.96437	1.40294	3.2854	4.7025	1.46044	0.728712	2.15033	2.85748	2.91831	1.01503	1.42378	0.561116	5.39722	4.1355	1.05669	1.15979	2.10292	1.60063	0.792927	2.1093	1.18907	1.32303	1.03347	1.1113	0.997753	1.90067	1.87616
4.67428	0.958117	1.43613	1.07112	0.716162	0.824235	1.46648	0.887005	1.36556	2.01597	1.6155	0.865064	0.777459	0.893161	3.62662	1.40494	1.03338	1.31281	0.914538	0.994529	0.901382	0.994921	1.75892	1.94586	1.4019	3.23841	4.67506	1.42823	0.735409	2.11859	2.82757	2.88208	1.018	1.41255	0.554939	5.2119	4.02856	1.07356	1.15663	2.06954	1.58555	0.804762	2.05134	1.15334	1.31953	1.04357	1.08126	0.969537	1.86256	1.87803
4.6927	0.960691	1.42338	1.06841	0.700661	0.82008	1.45941	0.888255	1.37992	1.99179	1.59763	0.856464	0.768041	0.889775	3.59201	1.40206	1.01876	1.31053	0.906436	0.984178	0.893394	0.982728	1.75689	1.93607	1.36758	3.18554	4.68938	1.39193	0.725463	2.08444	2.79238	2.84985	1.01663	1.40733	0.565137	5.26144	3.99329	1.07384	1.15738	2.01389	1.58179	0.819233	1.98524	1.14205	1.35448	1.06629	1.07869	0.945581	1.84458	1.8885
4.7111	0.956875	1.43905	1.06555	0.699179	0.809629	1.44116	0.886641	1.35339	1.97408	1.57497	0.854465	0.771364	0.881891	3.54136	1.39792	1.00027	1.30198	0.90346	0.972512	0.883877	0.964303	1.72445	1.9265	1.34908	3.11279	4.62376	1.35327	0.724801	2.05289	2.76208	2.84502	1.00892	1.39931	0.564452	5.10104	4.02655	1.0513	1.15359	1.97731	1.57191	0.814076	1.93298	1.12167	1.36345	1.06151	1.05133	0.94283	1.79505	1.90107
4.7295	0.947856	1.42217	1.0615	0.69603	0.797328	1.42955	0.877769	1.34412	1.96107	1.56198	0.837923	0.777013	0.87499	3.49724	1.38383	0.996939	1.28656	0.889791	0.945409	0.876815	0.978427	1.74539	1.91903	1.30942	3.08439	4.61951	1.33258	0.728376	2.02895	2.70547	2.82362	1.02403	1.40291	0.572642	5.20061	4.00547	1.06353	1.14911	1.92836	1.5716	0.814491	1.86913	1.10887	1.34324	1.05091	1.04085	0.934862	1.77435	1.88858
4.7479	0.947586	1.40306	1.05961	0.704784	0.783076	1.42439	0.871517	1.32884	1.93108	1.56302	0.833248	0.767085	0.880043	3.43108	1.38027	0.994471	1.28195	0.90039	0.938103	0.86006	0.992654	1.74069	1.90056	1.27321	3.03098	4.66307	1.30776	0.716471	1.9941	2.66662	2.81083	1.02205	1.41207	0.559543	5.21736	4.01864	1.05923	1.1372	1.87292	1.56287	0.819331	1.83909	1.10497	1.34433	1.04875	1.04315	0.935499	1.77612	1.90543
4.7663	0.950544	1.36797	1.04182	0.685654	0.768166	1.43026	0.863186	1.33337	1.91555	1.55934	0.823537	0.777781	0.86939	3.41846	1.37932	0.990784	1.26128	0.907312	0.925054	0.84809	0.977442	1.71988	1.8926	1.2597	2.97242	4.61725	1.30083	0.712911	1.97551	2.62718	2.78708	1.01586	1.41627	0.555467	5.17288	3.96664	1.03913	1.13562	1.84601	1.53135	0.828408	1.85055	1.10445	1.36081	1.02974	1.03861	0.935062	1.75615	1.90907
4.7847	0.942653	1.3737	1.06031	0.680401	0.774359	1.4243	0.85637	1.31181	1.87602	1.54496	0.82041	0.764492	0.85943	3.3744	1.39095	0.983911	1.25501	0.903972	0.921375	0.838361	0.958125	1.69054	1.90026	1.24336	2.94517	4.68777	1.2889	0.708683	1.9624	2.59625	2.78707	1.03034	1.42245	0.558237	5.10539	3.92313	1.019	1.16194	1.81364	1.5367	0.833202	1.82379	1.07501	1.35819	1.02312	1.03358	0.927663	1.76433	1.92158
4.80312	0.938834	1.36956	1.05469	0.674979	0.750958	1.41906	0.840184	1.31077	1.84959	1.51377	0.824476	0.76564	0.848022	3.34627	1.39077	0.964442	1.24723	0.9068	0.913609	0.839622	0.951303	1.67504	1.87708	1.20651	2.90222	4.64279	1.27799	0.70116	1.94452	2.55281	2.78057	1.03058	1.41747	0.558301	5.08939	3.89922	0.995182	1.15663	1.77907	1.51921	0.841664	1.79794	1.05392	1.35097	0.985045	1.00042	0.957002	1.76769	1.94744
4.82152	0.937073	1.33571	1.04283	0.672245	0.754607	1.43669	0.841056	1.30368	1.86745	1.48647	0.81269	0.772215	0.844057	3.30019	1.37113	0.962772	1.2343	0.902124	0.89747	0.830569	0.965254	1.65943	1.88852	1.19758	2.88657	4.5599	1.2465	0.704573	1.9208	2.50631	2.76264	1.02063	1.4121	0.552097	5.05404	3.857	0.985697	1.16169	1.75426	1.54859	0.856894	1.77545	1.02768	1.38111	1.00056	1.01597	0.941809	1.72168	1.9526
4.83992	0.930061	1.33334	1.02476	0.668	0.764327	1.43135	0.853584	1.31002	1.85403	1.46535	0.806046	0.783817	0.845326	3.28705	1.34032	0.996829	1.22514	0.884814	0.889549	0.82819	0.963289	1.61848	1.87084	1.19049	2.88165	4.52104	1.23836	0.710122	1.85501	2.48723	2.6776	1.02155	1.39293	0.547308	4.80375	3.72823	0.999076	1.18192	1.71331	1.52705	0.873443	1.83486	1.00839	1.3925	0.979864	1.02085	0.934397	1.704	1.96429
4.85832	0.930633	1.34951	1.02673	0.681028	0.754412	1.44578	0.845206	1.31439	1.84055	1.46551	0.806111	0.791965	0.833915	3.26473	1.33187	0.964521	1.21092	0.884984	0.89329	0.823327	0.937075	1.62741	1.87122	1.18208	2.83847	4.47858	1.2072	0.710629	1.84581	2.4408	2.6613	1.0171	1.42158	0.557183	4.92317	3.77165	0.995272	1.18958	1.69683	1.56105	0.87933	1.80989	0.9967	1.38085	0.956123	1.0095	0.922298	1.75814	1.93697
4.87672	0.934675	1.33247	1.02422	0.672456	0.762612	1.47901	0.829298	1.32407	1.79715	1.46063	0.811056	0.780829	0.825838	3.22505	1.3129	0.949395	1.22081	0.886228	0.896615	0.810546	0.91059	1.60317	1.86357	1.16095	2.78764	4.43361	1.18961	0.705836	1.81952	2.42589	2.64015	1.01168	1.41677	0.562724	4.89438	3.72065	0.993355	1.15902	1.66612	1.55364	0.872113	1.76274	0.982805	1.35497	0.970134	1.0166	0.898273	1.72105	1.94197
4.89512	0.928593	1.31018	1.01976	0.668998	0.749694	1.48813	0.835943	1.3372	1.7865	1.47221	0.804767	0.774076	0.817449	3.19788	1.29238	0.941071	1.20558	0.883512	0.905513	0.803822	0.905077	1.608	1.85737	1.16762	2.77339	4.41619	1.17442	0.702805	1.7911	2.38567	2.60402	1.00472	1.42149	0.564804	4.78407	3.72345	1.00171	1.16085	1.63441	1.54688	0.869118	1.75808	0.976239	1.35663	0.963297	1.02635	0.898359	1.70525	1.94647
4.91353	0.930027	1.3361	1.01086	0.663478	0.765251	1.4841	0.821494	1.33397	1.75372	1.47095	0.801683	0.770052	0.820566	3.17831	1.26137	0.936586	1.20721	0.877783	0.905247	0.803927	0.90842	1.59458	1.82254	1.17363	2.76892	4.42152	1.16657	0.696978	1.7688	2.37668	2.59983	1.02419	1.43545	0.561773	4.826	3.7168	0.982493	1.14401	1.59269	1.54103	0.864701	1.7499	0.971352	1.34374	0.963334	1.0048	0.906526	1.72948	1.92351
4.93193	0.927524	1.31712	1.0012	0.670038	0.766386	1.4956	0.836838	1.36082	1.76224	1.45843	0.796165	0.766504	0.831961	3.13585	1.24107	0.922212	1.18867	0.883125	0.900115	0.785876	0.908878	1.58317	1.80464	1.16834	2.74223	4.43223	1.14338	0.691907	1.73523	2.33512	2.57352	1.00912	1.4356	0.555931	4.82319	3.67937	0.985572	1.1352	1.56513	1.5396	0.867602	1.71539	0.960706	1.37375	0.946588	0.987445	0.923922	1.6681	1.92599
4.95033	0.932977	1.30454	1.00272	0.670498	0.767233	1.50234	0.851744	1.35934	1.76209	1.42403	0.79227	0.774477	0.819218	3.08836	1.21761	0.923705	1.17769	0.870014	0.884214	0.788898	0.907202	1.59215	1.81701	1.14867	2.67863	4.40504	1.11677	0.688305	1.70934	2.3177	2.59216	1.0098	1.44196	0.567411	4.85744	3.67703	0.970644	1.09484	1.53847	1.54235	0.852186	1.70588	0.96482	1.30655	0.966512	1.00694	0.893746	1.61735	1.92096
4.96873	0.923332	1.29367	1.00195	0.67423	0.770939	1.50558	0.854457	1.36394	1.74896	1.40876	0.793363	0.779281	0.815358	3.06625	1.2036	0.898731	1.18148	0.86704	0.874763	0.788398	0.95932	1.58065	1.84077	1.17121	2.65655	4.3512	1.10134	0.691853	1.69938	2.2745	2.57594	1.00992	1.42723	0.574715	4.87643	3.64467	0.984513	1.08459	1.5065	1.57743	0.866084	1.75209	0.95831	1.29932	0.950789	0.99221	0.866406	1.62997	1.92126
4.98713	0.922925	1.28137	1.01107	0.671489	0.75582	1.48839	0.846583	1.35971	1.74596	1.37711	0.789689	0.771237	0.812987	3.02191	1.19225	0.879181	1.17034	0.865305	0.870298	0.783399	0.977494	1.56617	1.79328	1.18527	2.62269	4.31406	1.07998	0.696703	1.68424	2.25552	2.58228	0.990099	1.41027	0.576121	4.83449	3.61217	0.98008	1.07114	1.47569	1.58289	0.85571	1.75209	0.962299	1.25684	0.968753	1.00331	0.861409	1.61563	1.91072
5.00553	0.91885	1.25873	1.00018	0.675181	0.758031	1.47735	0.857359	1.34324	1.73762	1.37309	0.782854	0.752469	0.812192	3.01843	1.17969	0.867962	1.14773	0.862339	0.874701	0.785342	0.975606	1.56447	1.78993	1.17191	2.54929	4.28183	1.06872	0.701317	1.6639	2.20751	2.55911	0.996687	1.39837	0.582957	4.83159	3.56953	0.98317	1.06525	1.44025	1.53749	0.858353	1.75546	0.975384	1.26568	0.986443	1.04035	0.86154	1.69483	1.93665
5.02395	0.92425	1.26538	0.996152	0.653628	0.75876	1.4672	0.84671	1.31918	1.72548	1.35249	0.780675	0.741927	0.818047	2.99581	1.19125	0.854104	1.14373	0.86097	0.868991	0.779615	0.945644	1.55395	1.78039	1.16378	2.52387	4.24857	1.04333	0.709093	1.62516	2.17224	2.54336	0.977687	1.381	0.578592	4.8633	3.56979	0.970379	1.07097	1.41807	1.51641	0.874876	1.78873	0.985278	1.23143	0.958089	1.03147	0.845087	1.71928	1.9424
5.04235	0.916319	1.26327	0.983974	0.663316	0.742223	1.45035	0.835719	1.32105	1.71789	1.36378	0.780038	0.734292	0.815614	2.98409	1.1876	0.834076	1.1146	0.850979	0.854118	0.780778	0.95162	1.5553	1.80816	1.17562	2.4438	4.17522	1.03528	0.709818	1.60962	2.12831	2.52165	0.96618	1.36101	0.569128	4.73388	3.51425	0.956725	1.05943	1.39878	1.44194	0.857139	1.7734	0.988605	1.22604	1.00299	1.01294	0.840774	1.69322	1.94828
5.06075	0.910737	1.26899	0.977749	0.650911	0.732966	1.44332	0.840758	1.30811	1.65539	1.33244	0.752507	0.700769	0.814438	2.96465	1.18252	0.821292	1.08326	0.845757	0.833383	0.822603	0.91756	1.55081	1.86382	1.22174	2.44597	4.20304	1.02618	0.694236	1.59812	2.08508	2.51474	0.930942	1.37763	0.566616	4.7402	3.51476	0.955034	1.04177	1.41494	1.37915	0.827001	1.71054	0.985509	1.23224	1.01176	0.973938	0.855108	1.47577	1.99572
5.07915	0.904163	1.26405	0.960261	0.633519	0.71832	1.43884	0.807159	1.3027	1.68461	1.3079	0.751246	0.728861	0.855268	2.90752	1.18935	0.801811	1.05972	0.88458	0.829477	0.80708	0.889692	1.48534	1.70774	1.11636	2.46464	4.18311	1.0031	0.693971	1.59646	2.08583	2.49497	0.924128	1.36135	0.566851	4.63379	3.46518	0.974822	1.00549	1.40116	1.43184	0.807577	1.76709	1.04769	1.17287	1.03285	0.951554	0.914637	1.43527	2.02619
5.09755	0.91822	1.23512	0.963107	0.650447	0.736718	1.42887	0.791272	1.30282	1.65264	1.32753	0.774245	0.730129	0.83118	2.90043	1.17654	0.789339	1.05736	0.870126	0.82898	0.7794	0.938113	1.53769	1.74753	1.10674	2.36532	4.16013	0.981071	0.686111	1.5495	2.02392	2.48291	0.93028	1.35105	0.570041	4.74441	3.46071	0.975464	1.05747	1.38152	1.41666	0.801918	1.70623	1.03583	1.23789	0.89585	0.964897	0.854985	1.46012	2.01997
5.11595	0.910593	1.21625	0.963435	0.658827	0.732473	1.45801	0.808581	1.29885	1.63619	1.32185	0.768336	0.738901	0.834098	2.86839	1.17229	0.790537	1.04584	0.859114	0.83152	0.779118	0.895898	1.51424	1.68685	1.11146	2.35252	4.13612	0.962223	0.682521	1.53419	1.98821	2.44785	0.933559	1.35566	0.572269	4.66861	3.4623	0.974671	1.03571	1.35249	1.42795	0.774823	1.68472	1.0515	1.24102	0.897956	0.975781	0.822738	1.39054	1.99938
5.13437	0.894511	1.21109	0.949277	0.645378	0.72988	1.4474	0.791855	1.30867	1.62765	1.2823	0.757639	0.71669	0.819091	2.82818	1.16147	0.768976	1.02622	0.866787	0.822477	0.772252	0.905816	1.50445	1.64561	1.09338	2.327	4.10732	0.962123	0.677438	1.49517	1.94271	2.44679	0.924569	1.35614	0.56864	4.63131	3.41984	0.96292	1.01897	1.32225	1.41438	0.770043	1.65179	1.05758	1.2535	0.85712	0.951841	0.797677	1.38227	1.98322
5.15277	0.891174	1.22258	0.948773	0.644112	0.733638	1.48384	0.78975	1.29935	1.62206	1.27547	0.756269	0.715143	0.811112	2.80282	1.15347	0.75767	1.01111	0.869833	0.824063	0.771663	0.887623	1.49107	1.61162	1.08269	2.27205	4.06612	0.949417	0.676651	1.47642	1.90515	2.43969	0.912212	1.37441	0.572863	4.67804	3.43572	0.979996	1.01279	1.30212	1.39085	0.744401	1.71452	1.06635	1.31898	0.85822	0.981153	0.817089	1.3715	1.96728
5.17117	0.896176	1.21838	0.946716	0.652514	0.735558	1.46884	0.80306	1.29419	1.60637	1.27224	0.760153	0.733027	0.807534	2.77468	1.15675	0.750994	1.01632	0.868141	0.826002	0.771322	0.873874	1.52178	1.58686	1.07273	2.24222	4.03204	0.950249	0.672306	1.45529	1.88689	2.39334	0.904125	1.39188	0.565993	4.67169	3.41998	0.99774	0.999963	1.28582	1.37439	0.740812	1.6759	1.07818	1.32045	0.852708	0.949675	0.815648	1.36519	1.96
5.18957	0.895731	1.20486	0.943968	0.643089	0.736467	1.44835	0.792455	1.27686	1.6041	1.25725	0.738166	0.727895	0.797787	2.70966	1.14526	0.73535	1.00509	0.856752	0.832088	0.76958	0.860662	1.54999	1.58559	1.10405	2.21191	4.00418	0.931782	0.686751	1.43075	1.85115	2.38135	0.905002	1.40106	0.563319	4.57781	3.34835	0.982062	0.993461	1.26156	1.37027	0.738672	1.66885	1.05063	1.2855	0.866666	0.924662	0.811238	1.32823	1.92408
5.20797	0.910828	1.18568	0.945332	0.640624	0.743347	1.43135	0.79177	1.24763	1.58405	1.23409	0.74031	0.723468	0.806084	2.67712	1.15016	0.725267	1.00724	0.854336	0.825146	0.782611	0.864554	1.57779	1.57822	1.08345	2.17864	3.99122	0.911674	0.686054	1.39579	1.82865	2.39608	0.916415	1.40245	0.576489	4.5529	3.36265	0.977052	0.994086	1.24803	1.36806	0.717562	1.665	1.01805	1.30506	0.863065	0.924359	0.824542	1.33	1.9192
5.22637	0.90228	1.19141	0.949544	0.648876	0.739289	1.43218	0.787416	1.23206	1.57888	1.22181	0.743533	0.728472	0.802926	2.63776	1.15012	0.722218	1.00811	0.85387	0.822111	0.785693	0.858172	1.53768	1.55748	1.09165	2.15568	3.95093	0.893865	0.696788	1.36876	1.79122	2.36578	0.895627	1.39401	0.558119	4.5079	3.27862	0.977638	1.0009	1.2394	1.38779	0.709829	1.62248	0.994603	1.30292	0.842378	0.921356	0.815616	1.31872	1.91086
5.24478	0.895041	1.19408	0.936352	0.632489	0.74267	1.40947	0.778933	1.21161	1.55581	1.22086	0.747237	0.729543	0.80559	2.60316	1.1394	0.709494	1.02147	0.85358	0.815757	0.789682	0.86049	1.49405	1.56237	1.07664	2.13257	3.94523	0.885372	0.69428	1.34879	1.75978	2.3663	0.917657	1.38054	0.568276	4.55333	3.26147	0.966437	0.982944	1.21718	1.39895	0.70292	1.58228	0.96552	1.31715	0.84583	0.959282	0.801514	1.29635	1.91438
5.26318	0.900452	1.19726	0.94965	0.61839	0.731693	1.40188	0.791045	1.20054	1.54353	1.22292	0.73563	0.751444	0.81283	2.56935	1.12523	0.702226	1.0346	0.855955	0.817521	0.77841	0.864723	1.46554	1.55741	1.08381	2.11844	3.93377	0.884069	0.692625	1.32946	1.71558	2.34802	0.893588	1.37039	0.56144	4.36774	3.22641	0.947137	0.96954	1.20545	1.3656	0.684994	1.58238	0.946903	1.30667	0.853663	0.955439	0.798059	1.29741	1.91427
5.28158	0.892167	1.18925	0.941523	0.633174	0.724514	1.39539	0.781681	1.19636	1.54008	1.20797	0.735297	0.749838	0.81159	2.56187	1.12682	0.696918	1.05354	0.849611	0.81653	0.778803	0.869274	1.43109	1.567	1.06291	2.09782	3.88351	0.864239	0.697742	1.31364	1.68265	2.34552	0.887173	1.35233	0.561931	4.60499	3.21466	0.951988	0.975517	1.18278	1.38695	0.672717	1.5661	0.9385	1.31399	0.841039	0.964936	0.797392	1.24138	1.91333
5.29998	0.898903	1.1984	0.943221	0.647448	0.730855	1.36919	0.786628	1.18193	1.54377	1.20801	0.747917	0.755738	0.818818	2.54362	1.12458	0.692985	1.08096	0.85606	0.816955	0.770498	0.850754	1.40819	1.53927	1.04415	2.08472	3.8666	0.851781	0.686121	1.28435	1.6571	2.34287	0.881091	1.37148	0.569415	4.53043	3.21303	0.942824	0.959681	1.16494	1.37023	0.674722	1.57269	0.9241	1.29746	0.852658	0.959702	0.809987	1.29846	1.88597
5.31838	0.888111	1.19399	0.937176	0.652811	0.734373	1.33561	0.762287	1.15851	1.54643	1.20878	0.734604	0.73463	0.806383	2.51827	1.12626	0.668749	1.07775	0.84679	0.821038	0.779981	0.861228	1.4068	1.52249	1.05177	2.02932	3.82743	0.842466	0.691097	1.27735	1.64107	2.33097	0.890636	1.36982	0.547362	4.31895	3.20175	0.944923	0.951902	1.15674	1.3643	0.665125	1.57618	0.917246	1.23037	0.891283	0.9645	0.802964	1.30994	1.88151
5.33678	0.893378	1.20493	0.93868	0.645035	0.729305	1.31789	0.758493	1.16616	1.53126	1.2054	0.734564	0.736302	0.799367	2.48806	1.11506	0.67321	1.06333	0.836889	0.827641	0.761301	0.864251	1.39466	1.47815	1.0361	2.01573	3.85738	0.836388	0.684798	1.27108	1.61745	2.31056	0.889787	1.36996	0.562283	4.41262	3.2092	0.929828	0.943092	1.13975	1.37612	0.658563	1.54234	0.88244	1.27887	0.89402	0.947054	0.79102	1.30314	1.87157
5.3552	0.892425	1.21945	0.948924	0.661385	0.723909	1.28807	0.756337	1.14512	1.5321	1.17162	0.735502	0.724307	0.803832	2.4712	1.11022	0.663122	1.0492	0.836988	0.836642	0.744705	0.856956	1.38046	1.46669	1.019	1.98613	3.86386	0.823149	0.684636	1.25457	1.59333	2.28006	0.871542	1.35936	0.553673	4.46932	3.14272	0.935327	0.942271	1.12239	1.36174	0.652178	1.52955	0.872072	1.2472	0.890082	0.953453	0.784187	1.36462	1.86731
5.3736	0.88898	1.22285	0.946035	0.667132	0.728288	1.28693	0.756053	1.14605	1.53938	1.15371	0.736093	0.731272	0.790061	2.43113	1.09465	0.654495	1.03877	0.83476	0.861774	0.755405	0.850827	1.37534	1.49054	1.01457	1.9783	3.85528	0.820063	0.679054	1.23013	1.58232	2.27869	0.876497	1.34689	0.562193	4.33311	3.12173	0.923598	0.935467	1.1027	1.3759	0.652895	1.56129	0.858158	1.20256	0.893979	0.959027	0.803825	1.34731	1.84588
5.392	0.879297	1.2035	0.935883	0.668428	0.729708	1.29135	0.745392	1.15031	1.50603	1.14902	0.737241	0.734775	0.778097	2.39927	1.10029	0.655149	1.01156	0.84295	0.888104	0.757318	0.84094	1.37611	1.45799	0.993889	1.96013	3.83862	0.815217	0.680383	1.22705	1.54944	2.26392	0.858246	1.33181	0.544171	4.28904	3.082	0.939174	0.916927	1.07835	1.3758	0.653904	1.55645	0.861014	1.18589	0.887365	0.950788	0.804228	1.32737	1.84566
5.4104	0.875987	1.19077	0.938924	0.675228	0.742515	1.27557	0.745292	1.14058	1.4988	1.13048	0.728576	0.737035	0.7515	2.37998	1.10189	0.645004	0.979762	0.841037	0.876663	0.736065	0.835059	1.36541	1.44764	0.990288	1.93013	3.87263	0.818154	0.684475	1.21459	1.52973	2.29757	0.870652	1.31053	0.547863	4.27088	3.07032	0.910805	0.937426	1.06411	1.37512	0.653353	1.54088	0.822902	1.13663	0.876267	0.93898	0.794485	1.33051	1.82495
5.4288	0.878066	1.17111	0.929272	0.668928	0.745418	1.27126	0.747513	1.1498	1.48325	1.12235	0.723579	0.721092	0.761462	2.337	1.09259	0.653894	0.961201	0.840754	0.861844	0.729393	0.838547	1.38158	1.47133	0.982162	1.89573	3.92468	0.813161	0.675781	1.2101	1.5075	2.31292	0.853417	1.28581	0.550212	4.20077	3.03344	0.911229	0.926869	1.04418	1.36705	0.651539	1.54762	0.825356	1.12628	0.852225	0.93265	0.787494	1.35296	1.83368
5.4472	0.872228	1.16503	0.913754	0.668452	0.759113	1.24964	0.734961	1.10883	1.46875	1.08765	0.722836	0.713593	0.769834	2.30419	1.07768	0.655369	0.940834	0.846286	0.843955	0.731149	0.839901	1.37469	1.48131	0.970428	1.88362	3.87572	0.810743	0.672545	1.18821	1.48249	2.29605	0.849769	1.27461	0.551207	4.36162	3.00019	0.901601	0.916737	1.02765	1.34794	0.648263	1.53947	0.818913	1.08772	0.837826	0.950426	0.812638	1.33368	1.81845
5.4656	0.87205	1.13979	0.918298	0.662685	0.747785	1.23052	0.734811	1.10027	1.46462	1.10082	0.725124	0.712077	0.77305	2.30312	1.08587	0.647783	0.934357	0.843705	0.821522	0.725753	0.832652	1.35279	1.47501	0.968747	1.84657	3.8495	0.800155	0.67081	1.17404	1.46142	2.26616	0.859119	1.25942	0.558182	4.21616	2.98944	0.896067	0.928025	1.01727	1.35547	0.64353	1.53461	0.827335	1.05228	0.817489	0.925865	0.826634	1.34797	1.81082
5.48402	0.874512	1.13611	0.912551	0.660747	0.739003	1.22679	0.726281	1.08492	1.46459	1.09641	0.729635	0.709809	0.768266	2.27062	1.08527	0.641392	0.922232	0.842969	0.812491	0.723159	0.818269	1.3249	1.48395	0.975383	1.83568	3.8294	0.795366	0.667356	1.16584	1.46531	2.25985	0.846947	1.25642	0.558376	4.20684	2.97187	0.906504	0.926195	1.00854	1.30021	0.642512	1.50537	0.818508	1.04414	0.813835	0.931679	0.809376	1.35458	1.78784
5.50242	0.87691	1.12521	0.919701	0.660976	0.726495	1.20957	0.731747	1.09597	1.44304	1.08144	0.728825	0.70243	0.756246	2.23007	1.07706	0.656067	0.903256	0.836581	0.813212	0.714508	0.805159	1.31683	1.46426	0.974401	1.81522	3.79225	0.788398	0.666756	1.14023	1.44867	2.237	0.82913	1.24629	0.55929	4.17449	2.95512	0.892677	0.920719	0.996532	1.28998	0.632499	1.47639	0.821145	1.03761	0.816969	0.931225	0.851886	1.31803	1.77273
5.52082	0.886404	1.14231	0.919544	0.63955	0.726843	1.23239	0.720047	1.07401	1.43588	1.09247	0.726394	0.70148	0.744676	2.1905	1.06585	0.650142	0.88964	0.822376	0.811132	0.714369	0.801505	1.3033	1.439	0.977561	1.77682	3.75205	0.790179	0.669864	1.13348	1.44516	2.22941	0.832947	1.24334	0.565768	4.10348	2.91667	0.898	0.93342	0.980957	1.27664	0.6376	1.49085	0.804327	1.0848	0.828991	0.950788	0.832682	1.28963	1.76658
5.53922	0.898712	1.14429	0.935637	0.644674	0.715873	1.21781	0.726441	1.06947	1.43396	1.09226	0.721735	0.697125	0.74433	2.17758	1.05442	0.64381	0.873493	0.830322	0.81213	0.710418	0.805978	1.29554	1.4181	0.974025	1.76329	3.75091	0.787453	0.661027	1.11387	1.41867	2.18769	0.836978	1.23803	0.564652	4.17963	2.9387	0.923521	0.949869	0.966814	1.27007	0.630139	1.52472	0.792348	1.10828	0.795182	0.939833	0.847794	1.23049	1.74251
5.55762	0.909373	1.13003	0.937644	0.643702	0.711868	1.2361	0.722316	1.06598	1.42372	1.1053	0.719828	0.715447	0.734662	2.16663	1.05172	0.650703	0.868059	0.827269	0.810123	0.709536	0.805936	1.30155	1.4061	1.00964	1.75977	3.7289	0.77627	0.658593	1.09828	1.38793	2.18265	0.835667	1.22452	0.576969	4.11562	2.89934	0.924847	0.969645	0.96433	1.26816	0.624564	1.51501	0.7899	1.10986	0.797779	0.935216	0.853389	1.23525	1.72532
5.57602	0.919771	1.1349	0.928526	0.644412	0.700963	1.21988	0.733797	1.05281	1.41576	1.09149	0.719045	0.704958	0.739039	2.1356	1.05158	0.658776	0.858246	0.826953	0.818145	0.713823	0.79869	1.29723	1.37964	1.07489	1.75835	3.73058	0.771136	0.655293	1.09666	1.36389	2.16582	0.834198	1.21203	0.571778	4.10845	2.90859	0.921957	0.994031	0.94891	1.27926	0.626682	1.4925	0.783999	1.13106	0.804469	0.892431	0.863915	1.18726	1.72157
5.59443	0.917437	1.14149	0.937628	0.622286	0.705276	1.20063	0.728449	1.0591	1.42363	1.10094	0.714496	0.69557	0.747514	2.12993	1.03998	0.681038	0.851384	0.811698	0.812581	0.720449	0.816013	1.32429	1.38569	1.06177	1.75	3.71694	0.779016	0.656373	1.08471	1.33214	2.14685	0.827334	1.18919	0.569334	4.08497	2.89991	0.908772	0.9912	0.940749	1.27947	0.635385	1.48249	0.773836	1.09068	0.793081	0.890953	0.902861	1.20956	1.69526
5.61283	0.926846	1.12085	0.936495	0.615028	0.703577	1.18598	0.724487	1.04153	1.41469	1.10554	0.713126	0.703422	0.729433	2.11184	1.04602	0.696871	0.854843	0.813735	0.799276	0.730081	0.822423	1.30757	1.382	1.05093	1.75456	3.72087	0.773459	0.652677	1.0714	1.30256	2.13607	0.820309	1.17091	0.564505	3.99567	2.89884	0.90432	0.969706	0.931625	1.29139	0.639761	1.49177	0.763772	1.06828	0.814601	0.915017	0.877785	1.19196	1.68646
5.63123	0.916324	1.12612	0.921248	0.605498	0.709103	1.16816	0.722878	1.03481	1.42392	1.11095	0.705503	0.691585	0.735952	2.09702	1.04914	0.713942	0.8617	0.807583	0.803972	0.734963	0.821825	1.27151	1.33338	1.02856	1.76461	3.75032	0.772773	0.650548	1.06294	1.2746	2.1099	0.826109	1.15561	0.568171	3.98444	2.88021	0.898331	0.971754	0.951581	1.27278	0.640718	1.4961	0.751588	1.00942	0.802181	0.917638	0.856861	1.19703	1.67016
5.64963	0.902816	1.13397	0.922067	0.606999	0.708308	1.17465	0.737106	1.03766	1.42971	1.10668	0.701678	0.68933	0.735668	2.06268	1.0508	0.719864	0.867282	0.807024	0.802991	0.737247	0.823701	1.23826	1.318	1.02807	1.80386	3.71408	0.766278	0.647351	1.03947	1.26375	2.10516	0.814682	1.14421	0.564444	4.04789	2.88762	0.889179	0.955565	0.933305	1.21937	0.637205	1.47045	0.766043	1.01937	0.788997	0.914851	0.873713	1.17393	1.64298
5.66803	0.906377	1.15541	0.934371	0.594304	0.720948	1.16447	0.740391	1.03954	1.41062	1.09039	0.705187	0.686442	0.74902	2.0311	1.04977	0.720307	0.854718	0.811303	0.792496	0.747721	0.797791	1.20178	1.27946	1.00152	1.81923	3.66064	0.753713	0.649684	1.0366	1.26341	2.09478	0.800203	1.13627	0.558827	4.05972	2.86329	0.890504	0.949237	0.921702	1.22038	0.641248	1.49312	0.770841	1.02049	0.80325	0.917471	0.862797	1.17438	1.64212
5.68643	0.90311	1.14606	0.938412	0.607489	0.710592	1.13955	0.718173	1.01337	1.41352	1.08609	0.704209	0.688277	0.745488	2.02214	1.04591	0.716224	0.840261	0.817559	0.782309	0.743698	0.794705	1.1947	1.27522	1.0178	1.80526	3.61964	0.75453	0.641926	1.0395	1.26642	2.08518	0.79551	1.13959	0.561948	3.97119	2.8404	0.916403	0.948189	0.909782	1.21946	0.641208	1.47144	0.758457	1.04149	0.795363	0.903971	0.873368	1.21846	1.63619
5.70485	0.888356	1.14749	0.935673	0.601991	0.695459	1.12289	0.705132	1.00384	1.40092	1.07925	0.691353	0.681666	0.736431	2.01231	1.04119	0.716034	0.839808	0.819096	0.780216	0.730068	0.777675	1.17796	1.29881	0.991845	1.7943	3.64351	0.75063	0.644673	1.02709	1.25518	2.084	0.798192	1.13556	0.566062	3.92803	2.83262	0.9195	0.942746	0.910154	1.17766	0.63939	1.48282	0.743732	1.01753	0.798077	0.895588	0.872164	1.22505	1.6299
5.72325	0.869819	1.14717	0.932278	0.602298	0.693428	1.1079	0.719275	0.999193	1.3959	1.06407	0.691973	0.689634	0.723885	2.00854	1.05506	0.71418	0.846217	0.811425	0.780402	0.722574	0.754733	1.16981	1.26967	0.979334	1.74888	3.5987	0.751777	0.64733	1.01547	1.25316	2.06726	0.776128	1.14282	0.58058	3.94786	2.82528	0.898117	0.950218	0.896903	1.16744	0.65209	1.47785	0.752507	0.981991	0.7932	0.895283	0.859153	1.20756	1.61106
5.74165	0.870341	1.12733	0.921118	0.597528	0.691352	1.09292	0.708547	0.988685	1.40066	1.05356	0.694404	0.68487	0.708316	2.00867	1.04126	0.717956	0.855284	0.78969	0.77209	0.719627	0.753181	1.16044	1.26826	0.964111	1.7317	3.58727	0.753013	0.643905	1.00756	1.24438	2.04217	0.775955	1.1376	0.568523	3.95644	2.76493	0.910174	0.954525	0.897193	1.16677	0.654129	1.45423	0.736294	1.00246	0.788581	0.898456	0.851003	1.21303	1.59617
5.76005	0.86374	1.12233	0.913101	0.588876	0.684569	1.08505	0.698708	0.99992	1.38889	1.04714	0.695828	0.691226	0.704556	1.97269	1.04092	0.721607	0.843493	0.780134	0.805142	0.718354	0.748841	1.15774	1.28192	0.958526	1.72341	3.57584	0.766151	0.643982	1.01207	1.23056	2.02954	0.78592	1.12756	0.573997	3.88041	2.72227	0.901173	0.947333	0.881102	1.14664	0.661774	1.45936	0.732188	0.993905	0.776104	0.899895	0.829125	1.23198	1.57129
5.77845	0.863605	1.07858	0.892924	0.586945	0.682021	1.07836	0.686205	0.986705	1.4385	1.03523	0.69807	0.683853	0.704978	1.94823	1.0335	0.719106	0.837185	0.79278	0.851477	0.710738	0.748753	1.15364	1.28077	0.953316	1.69584	3.54587	0.76027	0.649598	1.01723	1.21652	2.02481	0.774828	1.12322	0.578539	3.88771	2.70504	0.886335	0.950229	0.865307	1.16614	0.666	1.39807	0.722551	0.992573	0.783598	0.894542	0.84158	1.228	1.57183
5.79685	0.851823	1.05322	0.882207	0.572089	0.683233	1.06671	0.67217	0.987544	1.45089	1.01363	0.681398	0.682362	0.698303	1.95025	1.03411	0.720272	0.827609	0.780381	0.867014	0.718638	0.73425	1.14245	1.26276	0.928059	1.69857	3.53056	0.755926	0.651817	1.00799	1.21203	2.01884	0.776759	1.10093	0.579814	3.78537	2.68519	0.861324	0.946971	0.856849	1.18673	0.671617	1.4283	0.728324	0.99696	0.770725	0.901747	0.843032	1.30784	1.57999
5.81527	0.850449	1.0512	0.867523	0.572171	0.691411	1.05081	0.679659	0.969816	1.43803	1.00435	0.67924	0.675132	0.702439	1.94215	1.03191	0.722261	0.822571	0.779991	0.885949	0.715333	0.724429	1.13354	1.2851	0.915297	1.70453	3.53978	0.741351	0.644722	1.00527	1.20628	2.015	0.781916	1.08981	0.585543	3.94905	2.66396	0.855216	0.950144	0.845238	1.22825	0.689854	1.39961	0.720775	0.967668	0.773661	0.894726	0.832932	1.37577	1.58106
5.83367	0.846223	1.02426	0.858818	0.567875	0.675475	1.03848	0.675393	0.959312	1.44593	0.998151	0.677178	0.679582	0.708945	1.93704	1.0182	0.714586	0.813463	0.775282	0.886629	0.719221	0.716013	1.12705	1.31222	0.919264	1.67798	3.55873	0.746269	0.644573	0.998372	1.19571	2.01443	0.793528	1.08017	0.587393	3.81941	2.64169	0.851215	0.941146	0.831316	1.24417	0.703896	1.40323	0.724545	0.943304	0.782762	0.892777	0.816891	1.41158	1.60873
5.85207	0.842564	1.01269	0.855697	0.572701	0.677678	1.03721	0.663042	0.95278	1.45885	1.00857	0.684515	0.678387	0.714299	1.91844	1.01724	0.712949	0.801069	0.792528	0.870611	0.707991	0.727081	1.1366	1.34279	0.907817	1.65549	3.54097	0.737781	0.646043	1.00247	1.19254	2.00138	0.79261	1.07417	0.598071	3.82317	2.6154	0.846253	0.950968	0.827544	1.22502	0.705751	1.37565	0.723587	0.920957	0.786159	0.871614	0.802499	1.48069	1.60922
5.87047	0.832111	1.01192	0.843508	0.566777	0.666757	1.02535	0.670121	0.950617	1.47093	0.990322	0.686356	0.67829	0.707269	1.90188	1.00995	0.707017	0.788124	0.780911	0.881303	0.698297	0.713418	1.13251	1.31483	0.887718	1.61925	3.50917	0.7397	0.640491	0.979106	1.18219	2.00073	0.776695	1.08151	0.587905	3.84521	2.59069	0.849573	0.939532	0.807554	1.21056	0.72899	1.34943	0.718372	0.899138	0.760526	0.856109	0.788034	1.50934	1.58823
5.88887	0.827796	1.00048	0.838036	0.561666	0.65835	1.01755	0.671294	0.933352	1.44582	0.976695	0.682567	0.677241	0.706252	1.89175	0.995395	0.717381	0.774773	0.789477	0.872777	0.693585	0.721814	1.15682	1.28473	0.889989	1.58889	3.44876	0.734903	0.636873	0.980751	1.18915	1.98981	0.794908	1.08723	0.606626	3.87772	2.56371	0.853575	0.939268	0.798128	1.20487	0.706245	1.32389	0.719966	0.884026	0.766614	0.858563	0.762175	1.49015	1.57976
5.90727	0.8234	0.991278	0.840753	0.560373	0.668398	1.0009	0.671126	0.943879	1.40801	0.978347	0.679706	0.671442	0.701807	1.86536	1.00012	0.719448	0.774631	0.790725	0.87096	0.694554	0.751114	1.14684	1.27931	0.888133	1.56274	3.41315	0.733434	0.631328	0.959787	1.1663	1.99374	0.775839	1.08746	0.605774	3.79687	2.54882	0.848824	0.932563	0.794975	1.15076	0.715737	1.29944	0.730126	0.865619	0.745777	0.879003	0.764626	1.48994	1.55464
5.92568	0.821934	0.99861	0.837181	0.54879	0.661038	1.00612	0.664231	0.947373	1.38847	0.981622	0.682224	0.681357	0.695307	1.85633	0.994503	0.733827	0.790022	0.798925	0.879674	0.697306	0.753257	1.12641	1.25966	0.8907	1.59967	3.37363	0.728332	0.632005	0.94787	1.15171	2.0056	0.770722	1.08244	0.591779	3.81905	2.54812	0.856094	0.911246	0.782156	1.13295	0.729883	1.30799	0.741742	0.869985	0.752103	0.856094	0.764334	1.45084	1.54636
5.94408	0.816343	1.00862	0.835546	0.550455	0.660417	0.988731	0.661192	0.94349	1.36512	0.972581	0.68559	0.669124	0.69708	1.8303	0.988423	0.731132	0.786514	0.792162	0.853949	0.698572	0.75216	1.10917	1.24678	0.897399	1.60119	3.37006	0.728873	0.629529	0.932753	1.13055	1.99627	0.7481	1.0576	0.591308	3.80275	2.55697	0.851989	0.899899	0.777043	1.12144	0.734273	1.30818	0.727047	0.903456	0.749698	0.867466	0.763045	1.36804	1.54759
5.96248	0.814721	0.997234	0.835985	0.555908	0.652946	0.985712	0.666256	0.947202	1.34096	0.96159	0.684717	0.666241	0.698312	1.79925	0.981329	0.726574	0.790666	0.781961	0.841057	0.691146	0.752477	1.09556	1.24365	0.914721	1.60158	3.326	0.727674	0.635349	0.930235	1.11555	1.9762	0.74989	1.05092	0.586653	3.78405	2.54883	0.846016	0.890274	0.772801	1.11134	0.727812	1.29852	0.717036	0.920892	0.750971	0.858928	0.766512	1.32321	1.52984
5.98088	0.814267	0.987491	0.832674	0.548455	0.656039	0.988708	0.66709	0.948489	1.33414	0.967927	0.687429	0.673808	0.703436	1.77245	0.984246	0.726378	0.793832	0.78167	0.825165	0.690873	0.756101	1.08627	1.26399	0.906317	1.58639	3.32997	0.731639	0.624005	0.930321	1.09943	1.97761	0.751366	1.05383	0.590766	3.84034	2.50185	0.836734	0.891691	0.768852	1.09615	0.725161	1.28359	0.712882	0.915908	0.735229	0.854849	0.77405	1.30873	1.5275
5.99928	0.81747	0.992831	0.834439	0.547912	0.658156	0.977373	0.658542	0.962833	1.32229	0.964688	0.690794	0.674918	0.709083	1.76194	0.965484	0.72097	0.795307	0.774251	0.80085	0.690723	0.733687	1.07299	1.24401	0.911128	1.57778	3.27658	0.715868	0.627121	0.916071	1.07047	1.9722	0.740996	1.04595	0.585634	3.7254	2.46386	0.837678	0.891372	0.769604	1.12496	0.71684	1.28534	0.711396	0.924155	0.742385	0.831946	0.767632	1.25493	1.50557
6.01768	0.822399	0.994821	0.832606	0.559695	0.674509	0.972281	0.672827	0.963872	1.29116	0.962133	0.706098	0.681898	0.714843	1.73049	0.962489	0.706252	0.808685	0.77751	0.788771	0.694935	0.730138	1.07773	1.22768	0.929441	1.5686	3.27302	0.717114	0.624818	0.91531	1.06389	1.9757	0.740237	1.04105	0.575653	3.63806	2.45829	0.831823	0.896422	0.765168	1.12536	0.690962	1.25983	0.703104	0.939846	0.736093	0.840785	0.766803	1.23555	1.48004
6.0361	0.815329	1.00783	0.840744	0.547663	0.665456	0.9625	0.6666	0.963622	1.28411	0.96103	0.69795	0.669466	0.713981	1.71077	0.968231	0.709284	0.806885	0.7702	0.777497	0.686397	0.724937	1.071	1.22848	0.942224	1.60026	3.26697	0.710897	0.615616	0.89456	1.05308	1.96695	0.728323	1.02917	0.57006	3.71466	2.41187	0.833731	0.885128	0.753729	1.12634	0.676615	1.24823	0.702514	0.91741	0.762829	0.865905	0.775546	1.21721	1.45537
6.0545
6.0729
6.0913
6.1097
6.1281
6.14652
6.16492
6.18332
6.20172
6.22012
6.23852
6.25693
6.27533
6.29373
6.31213
[truncated: 761 more columns]

## Sheet: 2h
TIme [sec]	ChemoG-CaMSiR (FRET)
0	0.0425	0.0425	0.0425	0.0425	0.0425	0.0425	0.0425	0.0425	0.0425	0.0425	0.0425	0.0425	0.0425	0.0425	0.0425	0.0425	0.0425	0.0425	0.0425	0.0425	0.0425	0.0425	0.0425	0.0425	0.0425	0.0425
0.076	0.0166495	0.0441651	0.0436864	0.015135	0.0227229	0.0614613	-0.00581843	-0.00192514	0.0194809	0.0238167	0.0289684	0.0595684	0.061735	0.0751424	0.00759284	0.119016	0.0235606	-0.0229507	-0.112525	0.0293106	0.0418077	0.0334355	0.0400327	0.0151319	0.0844667	0.0728625
0.152	0.0398358	0.00612105	0.0415773	0.0224952	0.0309191	0.0464571	0.00158535	-0.00862086	-0.0327605	0.0936908	0.0318472	0.0122229	0.0428871	0.0586095	-0.0128802	0.0422065	0.0795553	-0.00515226	-0.112055	-0.00148653	0.0233754	0.0388251	0.100917	0.0889993	0.085701	0.0561701
0.228	0.0354883	0.0315323	0.0662009	0.0316331	0.00030265	0.0587407	-0.0163501	-0.0151036	0.0146347	0.102588	0.0304988	0.0341804	0.054293	0.0120979	0.0240399	-0.0199459	0.0724737	-0.0123384	-0.0740805	0.00239842	0.0258204	0.0420105	0.0399024	0.0610997	0.0984556	0.0445399
0.304	0.00248512	0.0350433	0.0417882	-0.0130689	0.0163781	0.0805874	-0.0111159	-0.0411429	-0.00949903	0.0408575	0.0197368	-0.00613153	-0.0316345	0.00156003	-0.0127697	0.0788524	0.0576515	-0.015544	-0.0651725	0.0230443	0.0244363	0.00532255	0.105852	0.0239003	0.0519631	0.0656879
0.38	0.0345069	0.0170165	0.0396527	0.00777596	0.0117246	0.0306286	-0.0284778	0.00827786	-0.00455597	0.113469	0.030681	0.0972217	0.060188	0.0357168	-0.0331322	0.00849122	0.0835079	-0.0614254	-0.0831448	0.00459166	0.0256591	0.0282907	0.0685925	0.0911249	0.00197336	0.0458233
0.456	-0.012053	0.00959629	0.0282109	0.0063926	0.000196997	0.0336789	-0.0413705	-0.0372109	0.0223885	0.0689851	0.0157404	-0.00527391	0.0141803	0.0606071	-0.0555077	-0.0114437	0.0189493	0.0240357	-0.0528265	0.0409028	0.0212989	0.0145407	0.0737854	0.0503384	0.0215167	0.0795852
0.532	0.00557044	0.00937895	0.0388882	-2.8637e-05	-0.0203206	0.0324423	0.0560955	-0.00107447	0.0237455	0.0646051	0.0188741	0.0102501	0.0835797	0.0287517	-0.0378301	-0.0208242	0.0942128	0.0256951	-0.032824	-0.000734256	0.024321	0.0394682	0.059895	0.105739	-0.0513079	0.00790786
0.608	-0.00728493	0.0399298	0.0388091	0.0175562	0.016695	-0.0190829	-0.0638384	-0.00660194	0.0155555	0.0342191	0.010748	0.0557945	-0.00689013	0.026814	-0.00986074	-0.0369503	0.0275132	0.0772146	-0.0656418	0.033509	0.0108254	0.0155513	0.110266	-0.00346785	0.152971	0.12256
0.684	0.00234535	0.031749	0.0154245	-0.00857435	-0.0158784	0.0686336	0.00630929	-0.00426291	0.010467	0.0401047	0.0177203	-0.00321524	0.0177571	-0.028055	-0.0442079	0.0243238	0.0548518	0.00944276	-0.00828843	0.000142495	0.013455	0.034538	0.0392536	0.0508699	-0.000906706	0.0650837
0.76	0.0100583	0.0219759	0.01379	0.00031693	0.0124118	0.0144703	-0.0122016	-0.0229688	0.0133747	0.0650157	0.0322479	0.0199424	0.0411473	0.00313416	-0.0120977	-0.0609895	0.0779084	-0.0021673	-0.0354799	0.0154316	-0.000409818	0.020849	0.0144587	0.00596486	0.00176764	0.058361
0.836	0.035021	0.0429347	0.0280527	0.0463534	0.0359962	0.00424773	-0.0067117	0.0218823	0.00247092	0.0634417	0.0229311	-0.010163	0.0548729	0.0217878	-0.0587526	-0.0140828	-0.012836	0.0220464	-0.0209473	0.0192847	0.000374527	0.0463586	0.109487	0.0738538	0.125816	0.045068
0.912	0.0197348	0.023641	0.0199327	0.00426813	-0.0114895	0.00433017	-0.0322434	-0.0125528	0.017397	0.0797297	0.0123755	0.0123946	-0.0236125	-0.00401155	-0.0173556	-0.0384155	0.0112088	0.0204982	0.00608773	-0.000766055	-0.00456215	0.00960969	-0.0475957	0.0486113	0.10977	0.0284517
0.988	0.0173976	0.018392	0.0262863	-0.0062521	0.00770596	-0.00045136	0.00969188	-0.0156354	-0.00436213	0.0458534	0.0140395	-0.00493143	0.0162101	0.00900837	-0.0453264	-0.112294	0.0146673	-0.000287253	-0.020478	4.8914e-05	0.0200994	0.0390088	0.00641006	0.0564498	0.0626605	0.069161
1.064	-0.00218934	0.00890853	0.0341691	-0.0135134	0.0104025	0.0260944	-0.0429024	-0.00288168	-0.0161382	0.0474275	0.0257007	0.025174	0.0746864	0.0261477	-0.0251879	0.00966507	0.00527997	0.03465	-0.0826756	0.0109206	0.0179998	0.00599653	-0.00345712	0.0678753	0.0852895	0.0125157
1.14	0.0249702	0.0330887	0.0537309	0.00219364	-0.00593753	-0.0171043	-0.0219032	-0.0177615	0.00382784	0.0683691	0.0189837	0.0513347	0.0583525	0.0162761	-0.0377181	0.0697632	0.0466173	-0.0236145	-0.00907058	-0.00668707	0.00528843	0.0114471	0.093778	-0.0151591	0.0501116	0.069161
1.216	-0.0108376	0.0284917	0.0310054	-0.0348027	0.000249348	0.0138108	-0.0185838	-0.00904556	0.00358553	0.0511915	0.0153028	0.043701	0.0052885	0.000953627	-0.0670314	-0.0750613	0.00972661	0.0217145	0.00796318	0.00935337	0.0410694	0.0288419	0.109615	0.0648196	0.106273	0.0508082
1.292	0.0229137	0.0114422	0.0185091	0.00609594	0.0111954	0.0135635	-0.037605	-0.047414	-9.7528e-05	0.142349	0.0194088	0.0193424	0.0269389	0.0469209	-0.062556	-0.0753548	0.0103854	-0.00117161	-0.0512639	0.0220731	0.0278736	0.0383657	0.117275	0.0203132	0.0192538	0.021729
1.368	0.0176777	0.00851032	0.0319545	-0.00867324	0.0267949	0.0165313	-0.0138608	-0.0480516	-0.00925672	0.051739	0.0211093	0.00579025	0.0418244	-0.0052842	-0.0534947	-0.135455	0.0158202	0.00557344	-0.070486	0.0300002	0.0205606	0.0210327	0.0572997	0.0584426	0.10257	0.0411405
1.444	-0.00709776	0.031315	0.0283691	-0.00842548	0.0565128	0.037636	-0.0180093	-0.00681366	0.00722014	0.0778134	0.0114887	-0.00398795	0.0337053	0.0245126	-0.0478994	-0.0715439	0.0729677	0.0246995	-0.048608	0.0120481	0.00618808	0.0272492	0.0318538	0.0151319	0.133634	0.045068
1.52	-0.0185038	0.0215413	0.0607437	0.0374621	0.0160078	0.00927659	-0.0118186	-0.0236065	-0.0254428	0.082604	0.0158131	0.0156543	0.033221	0.0048901	-0.019482	-0.0366568	0.0439822	-0.00393601	-0.0304792	-0.00273943	0.0331567	0.00569004	0.0953361	0.026956	0.0875525	0.026865
1.596	0.00173765	0.00890853	0.02568	0.0327698	-0.000808132	-0.0118281	-0.0264988	-0.0596359	0.00445784	0.0420209	0.00745616	0.00227391	0.035348	0.0185176	-0.0239574	-0.0126155	0.0408531	-0.0170921	-0.0371989	0.0103246	0.00295865	0.00997718	-0.00748036	0.00450345	0.0511402	0.0582849
1.672	0.0209034	0.0375406	0.0184036	0.00589816	-0.0117008	0.0195816	-0.0567535	-0.00862086	-0.0108075	0.0366829	0.0134325	0.0560521	0.0289687	0.00446665	-0.0373836	-0.0777005	0.0756028	0.0412837	-0.0118829	0.0282458	0.018646	0.0207262	0.0722274	0.0355915	0.133839	0.0669713
1.748	0.0184726	0.0186458	0.02191	0.00654039	0.0465719	0.0429946	-0.0347968	-0.0215876	0.00125939	0.0409944	0.0097155	0.0469598	0.0285816	-0.00492058	-0.0258599	-1.0969e-05	-0.0139888	0.0085584	-0.0021945	-0.0280843	0.0038583	0.0348746	0.0379559	0.0844822	0.0624547	0.0235417
1.824	0.0179117	0.0364188	0.0203282	0.0298553	0.0226706	0.00762778	-0.051839	-0.0290269	-0.000436758	0.0511231	0.0328191	-0.0063891	0.027616	0.0124006	-0.0280968	-0.0618679	0.0240547	0.0103271	-0.0181333	0.00127091	0.0066958	0.0111414	0.0818341	0.0747838	0.0239853	0.0271671		0.0479985	0.0150134	0.03522	0.0298817	0.0441145	0.0804396	0.0360214	0.000808778	0.025337	0.0458977	0.0919245	0.00143917	0.0219307	-0.00153447	0.0467728	0.0235852	-0.034004	0.0639894	0.0433185	-0.0121692	0.00522652	0.0123907
1.9	-0.0208878	0.0105371	0.0208027	-0.0160823	0.0220357	0.0446434	-0.00371209	0.00455759	-0.0110013	0.0422263	0.0152667	0.00570439	0.0238464	0.0317193	-0.019818	-0.0422264	0.0709914	-0.00128084	-0.0218842	-0.020785	0.0136168	0.0195936	0.087027	-0.0062578	0.0540203	0.0457483		0.0569432	0.0442653	0.0374465	-0.00545956	0.0120844	0.0975626	0.0414276	0.0261664	0.0449978	0.0387741	0.0320058	-0.00591257	0.0546803	0.0134891	0.0344967	0.0407479	-0.041603	0.136703	0.0592768	-0.0118741	0.0363481	0.0847204
1.976	-0.00162842	0.0283831	0.0467445	-0.0202802	-0.00149535	0.0435717	-0.0180735	0.00562125	0.0146832	0.0425684	0.0209877	-0.021313	0.0429842	0.0198489	-0.019818	-0.163892	0.0685211	0.00601457	-0.0201651	-0.0141744	0.0108021	0.0103755	-0.00683152	0.0786366	0.080558	0.00994653		0.0481081	0.0142291	0.0453271	-0.00986215	0.0248385	0.0485057	0.022305	-0.000325393	0.035646	0.030747	0.0092118	-0.00215501	-0.011341	0.043861	0.0409402	0.0195412	-0.0369174	0.108996	0.0394826	-0.0234966	0.0133088	0.00709209
2.052	0.0116475	0.0143019	0.0222527	0.0140983	0.0105081	0.00696826	-0.0595616	-0.0348719	-0.00717289	0.0794559	0.0194815	0.055537	0.0204625	0.0206371	-0.0106432	-0.11112	0.026031	0.0669322	-0.0653289	-0.0179658	0.00369697	0.0472774	0.0236749	-0.0910193	0.0447629	0.040158		0.0341373	-0.00191638	0.0260158	0.00991111	0.0280676	0.0521992	0.0426332	0.0037836	0.0522768	0.0557794	0.014064	0.00367192	0.0187548	0.00635841	0.0329369	-0.000767158	-0.0117114	0.0991298	0.0592256	0.02142	0.0311622	0.0337532
2.128	-0.00700417	0.0464457	0.0299245	-0.0185023	-0.0724598	-0.0192477	-0.0137335	-0.0466691	0.0144409	0.0844518	0.0224819	0.00656201	0.0182399	0.00313416	-0.0745277	-0.116398	-0.0222233	0.0554355	-0.0689234	0.00753627	0.013409	0.0206652	0.0221168	0.0258931	0.0268654	0.0517906		0.041633	0.0127585	0.0153678	-0.0217738	0.0249031	0.0433955	0.0255214	0.00443855	0.0321383	0.0418107	0.0439669	0.0068849	0.0361016	0.0239943	0.0376841	0.017474	-0.0141176	0.101292	0.0267465	-0.00241804	-0.000804605	0.0413225
2.204	-0.00200216	0.00887208	0.0121027	0.000119153	0.0216131	0.0312881	-0.0443711	-0.00745134	-0.0177375	0.024022	0.0166027	0.000386951	0.00519136	0.0289335	-0.0336907	0.0275478	0.0601219	0.00778328	-0.0207909	0.00650234	0.00867967	0.0372941	0.0822248	-0.0227318	0.0686263	0.0400082		0.0587976	-0.00139293	-0.0172406	-0.0296362	0.00459399	0.047349	0.024539	0.0111942	0.0372392	0.0516595	0.0603289	0.00889983	-0.0137116	0.0126183	0.0494179	0.00165864	-0.076562	0.0688549	0.0161077	-0.0168979	-0.0427826	0.00658747
2.28	0.00463579	0.00590371	0.0458218	-0.00467206	-0.0151912	0.0378009	-0.0568808	-0.00575127	0.00140477	0.0409944	0.0254578	-0.01265	0.0395046	0.0193046	-0.0153426	-0.0659722	0.0966831	0.0109909	-0.0695491	0.00249291	0.0120016	0.0397137	0.0310747	-0.012502	0.115119	0.0242982		0.0432135	0.0192623	-0.00274125	-0.00545956	0.00223669	0.0375381	0.0501843	-0.00927314	0.0406934	0.0474079	0.0175621	0.00889983	0.00913387	-0.00779335	0.00146589	0.0159021	0.0041219	0.0442581	0.0473593	-0.0217246	-0.0173314	0.0494807
2.356	-0.0062093	-0.000249656	0.0268927	-0.00822879	0.00511414	0.0514035	-0.0698386	0.0108286	-0.011389	0.0323713	0.0108086	0.0211435	0.0573855	0.0230593	-0.0720668	-0.0988072	0.00840909	0.0365301	-0.0875198	-0.000796946	0.0158313	0.0273411	0.0582067	0.0484785	0.00361911	0.0465024		0.0398005	0.00422867	0.03486	0.018874	0.0174441	0.044589	0.0145757	0.00343071	0.0441476	0.0425988	0.05243	-0.0124474	0.0425944	0.0229601	0.0821772	0.00898227	0.00475445	0.0973734	0.0521162	0.0264439	-0.0196225	0.0219786
2.432	0.00636531	0.00670014	0.02133	-0.0013131	0.0135226	0.0338438	-0.058924	-0.0457126	0.0132778	0.0915693	0.0238059	0.0261175	0.0471395	0.021484	-0.0515923	-0.0606961	0.0227372	-0.0253832	-0.095802	-0.0022697	-0.0100991	0.0213083	0.011731	0.00609772	0.0455858	0.0360045		0.0431039	0.0328912	0.0219845	0.00932167	0.0162497	0.0245563	0.0108227	-0.0118189	0.0545085	0.0194538	0.0165465	-0.0500775	-0.00162569	0.00521564	0.0572855	0.0228662	-0.0651621	0.0570966	0.0381015	0.0106828	-0.0137121	0.0920374
2.508	0.00482235	-0.00292847	0.0347491	-0.0136622	0.0167483	0.00226917	-0.0251584	-0.0399734	-0.00988672	0.0997817	0.0114401	0.0117945	0.0278088	-0.00443615	0.0291873	-0.0955832	0.00544466	-0.0134434	-0.104397	0.0194101	0.00302793	0.0137439	0.0430186	0.0665468	-0.00872403	0.0502039		0.0262137	0.0194581	0.0219249	-0.0226778	0.0119876	0.0463051	0.0475928	-0.00773597	0.0360711	0.0228683	0.0160951	0.00955331	0.00320866	0.0263347	0.0327332	0.00493927	0.0299604	0.0873715	0.082907	0.0134409	0.0929225	0.0467893
2.584	0.0306735	0.0418845	0.0318227	-0.0368283	0.00384535	0.0686336	-0.0457115	-0.0411429	0.0113394	0.114085	0.0128978	0.0782663	0.054003	0.00470944	-0.0680393	-0.151286	0.040359	-0.0175332	-0.0818934	-0.0159606	-0.0036625	0.0266369	0.0264026	0.0483456	0.027894	0.0156867		0.035597	-0.00891066	0.00459842	-0.0304221	0.0226748	0.0528702	-0.00133051	-0.00279559	0.0311827	0.0316009	0.0192547	-0.0177298	0.0205088	0.0346619	0.0153026	0.00970124	-0.0317232	0.0898043	0.0335999	0.0159039	0.00872507	0.0196236
2.66	0.0250638	0.0328714	0.0334045	-0.0120322	0.000778564	0.0627803	0.00311723	-0.0333848	-0.0137152	0.0963598	0.0204899	0.0094783	0.0858023	0.00331597	0.0091593	-0.0170133	-0.0235408	0.00325017	-0.0536087	-0.0112925	-0.00220911	0.0249524	0.0518464	0.0723924	0.0474373	0.0412915		0.0397893	0.0124968	0.0575403	0.00539047	0.0313281	0.0416413	0.0414717	5.2899e-05	0.0254968	0.0525129	0.0569437	-0.0165862	0.0107446	-0.00343944	0.0448057	-0.0205359	-0.0296974	0.056962	0.0525763	-0.0114797	0.0295941	0.022315
2.736	0.0206694	0.00970495	0.0301091	-0.0582654	0.0236224	0.00639118	-0.0499874	-0.0189297	0.00785013	0.0433897	0.024632	-0.0422412	0.0230722	-0.0149131	0.00334144	-0.0618679	0.0721443	-0.0311326	-0.00563254	0.0165591	0.0086569	0.0260247	0.0719691	0.0860765	0.0215167	0.055416		0.0378247	0.00873839	0.0291442	0.00275618	0.0149909	0.0512289	-0.00329615	-0.0108865	0.0549336	0.0350644	-0.00669883	-0.0346116	-0.0608698	-0.0249939	-0.0131159	-0.023457	-0.0598425	0.073315	0.060709	0.00191628	-0.00671498	0.0408179
2.812	-0.0152781	0.014121	0.0393627	-0.00259757	-0.00075483	0.0603071	-0.0339668	-0.0431619	0.00930397	0.0227902	0.0261623	-0.0288608	-0.0110468	-0.0154585	-0.019818	-0.0126155	0.0240547	0.0593049	-0.0367313	-0.0322827	-0.00306274	0.00902832	0.102215	0.0614983	0.0513459	0.029584		0.0370347	0.00458739	0.0113365	-0.014344	0.0253546	0.0506328	0.0310167	-0.0142389	0.0313952	0.0502643	0.0563795	-0.0068928	0.00932269	-0.0314162	0.0683413	0.00543274	-0.0823887	0.121836	0.0152892	0.0161011	0.0369519	0.0467052
2.888	-0.00111431	0.0167634	0.0214882	-0.0105989	0.0127821	0.0254349	-0.0241369	-0.0216935	-0.0351835	0.0173152	0.00264565	0.0250891	0.00171175	-0.0147313	-0.0301113	0.0375152	0.058969	0.0268001	-0.0167271	0.0236085	0.0154394	0.0211246	0.0495092	0.0347944	-0.0297074	0.039932		0.033128	0.0248189	0.027219	-0.0189431	0.0224167	0.071821	0.0219025	0.00930342	0.0321383	0.0472277	0.0466751	0.00334518	-0.0166497	0.017299	0.0169982	-0.00827006	-0.0103181	0.1563	0.0545711	0.0304831	0.00993098	0.0185303
2.964	-0.00045981	0.00800344	0.0152136	-0.0158845	-0.0110136	0.014223	-0.0522852	-0.0652692	0.0152647	0.0923905	0.0262595	0.0166827	0.0163073	-0.0165482	-0.0396206	-0.0134959	0.0841667	-0.0180857	0.0518773	0.00286814	0.0233288	0.0180009	0.03497	0.0175233	0.0924897	0.0371369		0.0201664	0.0288061	0.0416577	-0.0120242	0.00272053	0.0535792	0.0325808	-0.00125771	0.00796227	0.0305996	0.021173	-0.0166407	0.0548225	0.0100598	0.0268328	0.000266001	-0.0527493	0.0839932	0.0699156	0.01088	-0.032047	0.0250904
3.04	-0.00803241	0.0367806	0.0454264	0.0189384	0.00664753	0.00441261	-0.00326497	-0.110226	0.0053786	0.0618676	0.0138331	0.0352956	-0.00592453	-0.000197051	-0.000126008	-0.0542461	0.0215843	-0.0722603	-0.0665787	-0.00524611	0.0109867	0.0261467	0.0227656	-0.00519497	0.0369456	0.0210498		0.0319315	0.0256352	-0.00845608	-0.0309332	0.0144739	0.0414181	0.00849863	0.00809373	0.0357514	0.0338333	0.0320058	-0.0163139	0.0109345	0.00194969	0.0519952	-0.00112664	-0.0271644	0.0406089	0.0528323	-0.00123482	0.0242859	0.0242494
3.116	5.4307e-05	0.0145915	0.0297927	-0.0253191	-0.0325354	-0.022298	-0.00441388	-0.0248819	-0.0180767	0.0364776	0.0211214	0.0202	-0.0377238	0.0303868	-0.0342507	-0.0211177	0.0525461	0.0182863	-0.0795504	-0.0112298	0.0212297	0.00559817	0.0656066	0.0549884	-0.0362904	0.0144782		0.0336875	0.00386902	0.0222858	0.015926	0.0133441	0.0439548	0.0202944	0.00269953	0.0589183	0.032947	0.0128227	-0.0321065	0.0410781	0.00603161	0.0490785	0.0105551	-0.0916346	0.121836	0.0494565	0.0409238	0.0259748	-0.000729605
3.192	-0.0192518	0.01137	0.0210136	-0.0106977	-0.0031344	0.0200763	0.0121812	-0.0631432	0.026847	0.0352457	0.0226156	0.0370108	-0.036274	-0.0198794	0.0367941	0.00526725	0.0263603	-0.0424086	-0.0906449	0.0327885	0.0109174	0.0249222	0.0244539	-0.000810748	-0.0455477	0.0553399		0.0252039	0.0141962	0.0443645	-0.00545956	0.00533588	0.0294802	0.00251163	0.000128417	0.02911	0.0237054	0.00458531	-0.00841761	0.048804	-0.00164306	0.0544367	0.0156322	-0.0678233	0.0315526	0.0522691	-0.0293093	0.00993098	0.0197918
3.268	0.00131651	0.00322558	0.0190627	-0.0598954	-0.0450681	0.0347506	-0.0234992	-0.0561286	0.00562091	0.0324398	0.0186798	-0.0201978	0.0610579	-0.0151559	-0.0813521	-0.000302379	0.0532049	-0.0289206	-0.0156338	0.017186	0.00921064	0.0214002	0.00576123	-0.020739	0.0198709	0.0441616		0.0388458	-0.0111655	0.00628294	-0.00593094	0.0191231	0.033024	0.0176138	0.0110933	0.0444129	0.0349657	-0.0173059	-0.0133188	0.0259586	0.00554244	-0.00138205	0.00781419	-0.0470494	0.105077	0.0234731	0.00772893	0.0177718	0.00187763
3.344	-0.0159326	0.0288535	0.0455318	-0.00901881	-0.0317425	0.0370589	-0.018265	-0.0498576	0.0233578	0.0104031	0.019846	0.0321218	0.0271317	-0.000136065	-0.0444319	-0.0888397	0.00775033	-0.0159851	-0.0431381	-0.00339722	0.0112405	0.00287287	0.0545719	0.0135376	0.062249	0.0360807		0.0416993	0.0124648	0.0261361	-0.0185501	0.0171215	0.0170945	0.0312851	-0.00791242	0.0424473	0.0303368	-0.0291543	0.00971669	-0.0384521	0.0152307	0.0148953	0.020664	-0.0806151	0.060882	0.0408636	0.00634989	-0.0466433	-0.00224348
3.42	-0.0119594	0.0185736	0.0167954	0.0303487	0.00463822	0.0268364	-0.0174349	-0.0465633	-0.0177859	0.0423631	0.0135172	0.0387261	0.00896093	-0.0163065	-0.0146707	-0.0404677	0.0879545	-0.0696073	0.0184337	0.0138334	0.00448132	0.0323639	0.00433334	0.0622954	0.000944764	0.0778474		0.0209896	-0.0147601	0.00772681	-0.0329384	0.0149255	0.0393659	0.0107776	0.000203934	0.035805	0.0268403	0.037535	0.0228954	-0.00920823	-0.0270622	0.0113684	-0.000632234	-0.0158913	0.0937242	0.0426536	-0.0116769	0.0329703	0.00297098
3.496	0.00973078	0.0236774	0.0339845	-0.0167734	-0.00699501	0.0471167	-0.0122016	-0.0211616	-0.0269451	0.0423631	0.0214128	0.0380402	0.0196897	-0.0186677	-0.0275369	-0.0454504	0.0793906	-0.0287001	-0.070486	0.00813228	0.00960257	0.00559817	0.043407	0.060834	0.116765	0.0814728		0.0354322	-0.00573976	0.0221058	-0.00530188	-0.0232708	0.0301143	0.0139949	-0.0169357	0.0351674	0.00835768	0.0410331	-0.00711063	0.00993921	0.021381	0.028799	-0.00791057	-0.0806151	0.0639894	0.0568219	-0.0209358	-0.0140743	0.0590685
3.572	-0.00592915	0.00300825	0.0284218	-0.00793212	-0.00239483	-0.0154555	-0.0420091	-0.034979	-0.0327605	0.0319607	0.0158982	0.0058761	0.0130205	0.0137331	-0.0579686	-0.0788723	0.0176318	-0.0626417	-0.0501706	0.00302532	0.0258204	0.0274947	-0.024487	0.0167261	0.0435286	0.0017145		0.0308558	0.000959849	0.013382	-0.0109634	0.0204151	0.0734255	-0.0348393	-0.0207172	0.0192804	0.0192897	0.0347139	-0.0362453	0.031836	0.0255725	0.00580657	0.0103759	-0.0389432	0.10305	0.0556962	-0.0932374	-0.0119024	0.0234924
3.648	-0.0233654	-0.00216781	0.0244936	0.0328687	0.031395	0.00424773	-0.0432854	-0.0205239	-0.0201121	0.0546133	0.0133109	0.0429293	0.01737	0.0295998	0.00144045	-0.041346	-0.00460145	-0.00526149	-0.0814258	-0.0143316	0.0135936	0.00161679	0.101697	0.0969706	0.124376	0.0531489		0.0345213	-0.0165583	0.00387649	-0.0268839	-0.00444728	0.0239221	0.00371823	-0.0118951	0.0148698	0.021276	0.016208	-0.0121752	-0.00337857	0.0163197	0.0073672	-0.0261527	-0.0920149	0.0577729	9.8228e-05	0.00960028	0.00172797	-0.0278112
3.724	0.0152469	0.00753301	0.0306364	-0.0274925	-0.0143983	0.0335965	-0.0279666	-0.0317906	-0.0186582	0.0648104	0.00624139	0.0402696	0.0317712	-0.00492058	-0.00426541	-0.0756483	-0.0130007	-0.0114541	-0.0150081	0.004936	0.00517313	0.0130707	0.0161448	0.0905935	0.00115048	0.0499018		0.0248749	-0.0141726	0.0108552	-0.0327419	0.00356005	0.0455213	0.0201602	0.00978264	0.0223614	0.0215713	-0.0263332	-0.0419633	-0.00527478	0.0377645	0.0226949	-0.00422706	-0.012344	0.0584492	0.0306337	-0.0558061	-0.00454465	-0.0340349
3.8	-0.0117722	0.00641059	0.0233863	-0.0160323	-0.034439	0.0436542	0.0373931	-0.00607011	0.0112909	0.0808931	0.0103229	0.00999344	0.0278088	0.0105837	-0.0641225	-0.00352841	0.0825198	0.0282369	-0.0614216	0.000455944	0.0152315	0.0146017	0.0479511	-0.0651126	0.0437343	0.0421979		0.034807	-0.01695	0.0284223	-0.013833	0.0113416	0.0122823	-0.00579848	-0.0235149	0.0155074	0.0150549	0.00187712	-0.0076552	-0.0283568	-0.0473643	0.0176083	-0.0169863	-0.0315978	0.0745314	0.0276668	0.0117668	0.0345385	0.0743755
3.876	0.00412167	0.000764099	0.0243354	0.00110695	0.00463822	0.0345033	-0.0499874	-0.0431619	-0.00348982	0.0727491	0.0182306	0.0113653	0.0369906	0.0288127	-0.0622215	-0.0436917	-0.0149769	-0.00736209	-0.0378246	-0.0158035	0.00448132	0.0268817	0.0375653	-0.0241932	0.0270711	0.0207477		0.0300001	-0.0016876	-0.00761479	-0.0423726	-0.0179434	0.0521612	0.0023784	-0.0155495	0.0256031	0.0282846	0.0103402	-0.0420722	0.00643232	-0.00730418	0.0153026	0.00390517	-0.0474297	0.0379053	0.0316052	-0.0207386	0.00824208	-0.00989697
3.952	0.019688	0.0167634	0.0258645	0.0273853	0.0185454	0.00375309	-0.0444343	-0.0373168	-0.000436758	0.0260067	0.0147565	0.0183989	0.0169829	0.0124604	-0.00538535	-0.107016	0.0548518	0.018509	0.0251534	-0.0145188	0.0152088	0.0169293	0.108059	0.0900621	-0.0432848	0.0540553		0.0263233	-0.0112634	0.0206013	-0.0303825	0.0251934	0.0432826	0.00939279	-0.0160034	-0.02546	0.0187316	0.0086476	-0.00351645	-0.00508481	-0.0351175	0.0125217	-0.015639	-0.0758026	0.0552055	0.0681762	-0.0386661	-0.0597908	0.061844
4.028	0.0193611	0.00684525	0.0206709	0.0171606	0.00114882	-3.9159e-05	-0.03052	-0.0317906	0.0131324	0.0340823	0.012412	0.0155684	-0.00408759	-0.00177118	-0.0331322	0.0193391	0.065886	0.0783195	-0.0489209	0.00515587	0.0166622	0.0319045	0.0331514	0.0994948	0.0243967	0.0265628		0.0314817	-0.0131266	0.0214436	-0.027513	0.00414153	0.0440664	0.026058	-0.020641	0.0275695	0.00494323	0.0541227	-0.0424534	0.0184226	0.0102769	0.0203214	-0.0310052	-0.104935	0.0731804	0.0371294	-0.0353178	0.0107762	-0.013934
4.104	0.00613135	0.0174512	0.0262863	-0.0155878	0.0118302	-0.0157028	-0.0413705	-0.0761099	0.0182209	0.0791822	0.015461	0.00759134	0.00142179	0.0346271	-0.0735212	-0.104379	0.0966831	0.0398448	-0.0361056	0.00969862	0.00448132	0.0228092	0.0457442	0.104809	-0.01901	0.055868		0.0245128	0.000861931	0.0381077	-0.0384026	0.00097696	0.0589508	0.0144856	-0.018247	0.00020457	0.021506	-0.0149362	-0.0113038	0.00903832	-0.00833836	0.0340214	-0.0335206	-0.0486962	0.056151	0.00899762	-0.0414241	-0.0527952	0.00305509
4.18	0.0108064	0.00984938	0.0146072	-0.0261591	-0.0264018	0.0188397	-0.0310303	-0.043056	-0.0270905	0.0650157	0.00980022	-0.0387249	-0.0120138	-0.0158221	-0.00952476	-0.0360699	0.0336067	0.0186182	-0.0786118	-0.0338182	-0.00329334	-0.00398743	0.118184	0.0649525	0.115736	0.0473338		0.0178291	0.025864	0.0370855	-0.0190215	-0.00260694	0.0430961	-0.0104447	-0.0032741	0.019493	0.0347686	0.014741	-0.00558582	-0.0383099	0.0100598	0.0454837	-0.0127188	-0.100501	0.0718294	0.116972	-0.0544271	-0.0170899	-0.002664
4.256	-0.00433939	-0.0256602	0.00369269	-0.00546208	0.0019417	0.0200763	-0.00607406	0.0282592	-0.00533135	0.0254592	0.018522	0.0250891	0.0348652	-0.0033453	-0.0228389	-0.10819	0.0441469	-0.0337856	-0.130965	-0.0065617	0.0161084	0.0101609	0.00316367	-0.0441215	0.0966041	0.0514885		0.0343133	-0.0359717	0.00513939	-0.0163484	0.0168312	0.0217951	-0.00222373	-0.0240696	0.00153252	0.0255767	0.0113558	-0.0106504	0.00918051	-0.0205852	0.0180836	-0.0236363	-0.0773227	0.123187	0.0717568	-0.0129566	-0.0809013	0.0202965
4.332	-0.00031943	0.023967	0.00957179	0.0226929	0.024204	0.0070507	-0.0747531	-0.0613359	-0.0167682	0.0448269	0.0139668	0.000558664	0.00905807	0.0157306	-0.021607	-0.0407612	-0.00048419	-0.0733653	-0.0912707	0.00362042	0.0155087	0.0151529	0.0156262	-0.0465129	0.00711633	0.0891767		0.0338961	-0.00645905	-0.016278	-0.0106877	0.0259039	0.0452232	-0.018844	-0.0113403	0.0215113	0.0281702	-0.00297506	-0.0304728	0.0319782	0.00418146	-0.004774	-0.0116847	-0.0413508	0.106968	-0.00915956	0.0362943	0.00184871	0.0140728
4.408	0.0187995	0.0224099	0.0224109	0.00130473	0.00479718	0.0209007	-0.0180093	-0.0450749	0.0213709	0.0203949	0.0153394	-0.015738	0.0103136	-0.0195768	-0.019706	0.0284282	0.0245487	0.0453736	-0.081113	0.0244235	0.0148396	0.0210327	0.0667762	0.0459542	-0.00728399	0.0144782		0.0203312	0.024786	0.0120584	-0.0181571	0.0075319	0.0348898	0.00925862	-0.00917221	0.0259219	0.0184526	0.0215115	-0.0351562	-0.0215785	-0.0234695	0.0610839	-0.0299711	-0.0362834	0.113726	0.0116068	0.0461448	0.00317537	0.021558
4.484	0.00169085	0.0291431	0.0373064	-0.0249236	0.022247	0.0299691	-0.0122016	-0.0448632	-0.0138606	0.0239536	0.0105413	0.051163	0.0266489	0.0107655	0.00390141	-0.138386	-0.0517029	-0.0359976	-0.073924	-0.0109164	-0.00899159	-0.00466067	0.0151076	0.0600369	0.0517574	0.0584372		0.0327434	-0.0151527	0.0295658	-0.00762164	0.0137311	0.0502219	0.0365571	-0.0164064	0.0193332	0.0236887	0.0244454	-0.0274232	0.0175695	-0.0050176	0.00411103	-0.00553006	-0.0568024	0.0912915	0.0458758	-0.0321653	0.0285074	-0.0218398
4.56	-0.00476053	-0.00633081	0.0331409	0.00189806	0.0247322	-0.00152308	-0.0595616	0.0215634	0.00106554	0.0306604	-0.000925232	0.0424141	-0.000607985	-0.00286087	-0.0782206	-0.0715439	0.0900955	0.046258	-0.0645468	-0.0221006	0.00909485	0.0207571	0.0465232	0.0160618	0.0287168	0.000733233		0.0325241	-0.00162171	0.02758	-0.0356115	0.0215127	0.0408587	-0.00351946	0.00700967	0.0190679	0.019388	0.0238812	-0.0104325	0.00131359	-0.00224185	0.00797735	-0.0134821	-0.0875815	0.0404727	0.0154428	-0.015814	-0.00707723	0.00641926
4.636	0.0138449	0.021795	0.0209082	-0.0177123	0.00992657	-0.0220507	-0.0316689	-0.00426291	0.00256785	0.0396256	0.0187043	0.00441748	0.0342852	0.00967461	-0.0308938	-0.00118276	0.045135	0.00424586	-0.0281362	-0.010384	0.0425228	0.0407853	0.0143285	0.134834	0.0340655	0.0841918		0.0380884	0.00811794	0.00116971	-0.0220099	0.0143126	0.0204519	0.0262363	0.0029515	0.00482774	0.015695	0.0114686	-0.0379335	-0.0105835	0.0230139	0.0203214	0.027898	-0.0561698	0.0475018	0.0522179	0.00595548	0.0222347	-0.0236901
4.712	-0.00518106	0.0029718	0.0196427	0.0134072	0.0104548	-0.00226504	-0.0471792	-0.033066	-0.0197728	0.0745285	0.0132864	0.0545076	-0.0126895	0.0326283	-0.0340267	-0.0885462	0.00577405	0.00314094	-0.0925204	-0.000671566	0.0164083	0.0038526	0.0936478	0.036123	0.030774	0.0624396		0.0380007	0.00537257	0.0390106	-0.0312477	0.0156683	0.0357852	-0.0145102	-0.00612258	0.0403219	0.0294338	0.0189162	-0.0160961	-0.0111988	-0.0240135	0.037006	-0.00894468	-0.0780821	0.0649366	0.00899762	0.00900868	-0.0283085	0.0181098
4.788	0.0190803	-0.00698212	0.0423945	0.0199762	0.0139452	-0.0179287	-0.0453285	-0.0393357	-0.0183675	0.053313	0.0193237	0.0316076	0.0164029	0.00343679	-0.0180276	-0.0955832	0.0425	-0.0135547	-0.0673608	-0.00358529	0.0127632	-0.00668186	0.0739157	0.0200475	0.0237796	-0.00244018		0.0154366	0.0148825	0.0154871	-0.0121819	-0.00351098	0.0407458	0.0176138	-0.0277996	0.0304915	0.00904694	0.0072935	-0.0396217	-0.0152279	0.0150125	0.0138099	-0.016942	-0.0702295	0.0557456	0.03002	0.0205333	-0.0408537	0.0379584
4.864	0.0100583	0.0143384	0.0238873	0.020964	0.0280636	0.0139757	-0.0397113	-0.018292	-0.021469	0.112716	0.0111487	0.0123087	0.0279059	0.0167605	-0.0233974	-0.198486	0.0774144	-0.00846911	0.0251534	0.015745	0.0155547	0.0138057	0.0505487	0.00782483	0.049083	0.0133459		0.014745	0.0085755	0.0179542	-0.0401321	-0.00141173	0.0199306	0.0116268	-0.0217504	0.0112039	0.0267253	0.014741	-0.0154971	-0.022195	0.017843	0.0220169	0.0138801	-0.0374231	0.096157	0.0129872	0.00654571	0.0358667	0.0260997
4.94	0.00449541	0.0208177	0.0302145	-0.0183546	-0.0118598	-0.0117457	-0.00371209	-0.0352979	0.0313054	0.0930064	0.00378775	0.0587967	0.051779	0.0137929	-0.0238454	-0.0888397	-0.00690712	0.0137532	-0.0156338	0.0105754	0.0193844	0.0472472	0.107538	0.0511356	-0.0116041	0.00956949		0.0218234	-0.0162316	0.00147004	-0.037459	0.00194638	0.032315	0.000635127	0.00622838	0.0397897	0.00307192	0.0587492	-0.00994241	0.0372869	0.0336277	0.0243226	-0.0435852	-0.0773227	0.0535837	0.0308897	-0.0208379	0.0229592	0.0167641
5.016	-0.00845355	0.0020674	0.0279209	0.0114805	0.0343571	0.0074629	-0.0448814	-0.0517706	0.0217101	0.0893108	0.0122418	-0.0051022	0.0097337	0.0292971	-0.0103073	-0.0472112	-0.0151416	0.0143078	-0.055797	-0.0121066	0.0153468	-0.000557278	0.0676833	0.0425	0.00958496	0.0708988		0.0191459	-0.00358282	0.00923036	-0.0200831	0.021674	0.0566005	0.0248064	-0.00158519	0.0532333	0.0172214	0.0226399	0.0251826	-0.0136638	0.0177344	0.0257474	0.0141943	-0.0984756	0.0989952	0.0332934	-0.0152224	0.0140317	0.0579752
5.092	-0.0178025	0.0126733	0.0177445	0.00323143	-0.0287281	0.0136459	0.0132028	-0.0288139	-0.0344566	0.0454428	0.00977612	0.00793477	0.0174671	0.0053147	-0.0638985	0.0410327	0.00495059	0.0198345	-0.0279798	0.0263342	0.0183922	0.0315062	0.00887521	0.0280188	0.11121	0.036987		0.0193545	0.00736571	0.0106742	-0.0212628	0.00201089	0.0385084	0.0024225	-0.0144154	0.0275695	0.0234917	0.0248967	0.0135287	0.00117141	-0.0118763	0.0167266	0.00336642	-0.0524971	0.0792623	0.0437787	-0.00606146	0.0245274	0.00103659
5.168	0.0139847	0.0254147	0.0450573	-0.00659876	-0.0131286	0.00457749	-0.0461577	-0.0179732	0.00455476	0.000205995	0.00075082	-0.0154804	0.00548133	0.00604077	-0.0621095	-0.105257	0.0145026	0.0127596	-0.00250737	-0.0181221	-0.00610758	0.0265142	0.109745	-0.0443872	0.00361911	0.0180287		0.0273113	-0.00511931	0.0252939	-0.00565604	-0.0029295	0.038322	0.000814334	-0.00110668	0.0415436	0.0467019	0.0141768	0.0113504	0.00434615	-0.0157948	0.0439919	-0.0312298	-0.0201979	0.0968317	0.037539	-0.023989	-0.0406122	0.0404815
5.244	0.00290626	0.00394911	0.0154772	0.0393888	-0.0208489	-0.0363129	-0.0199883	-0.0976841	-0.0272843	0.0350404	0.0140519	-0.0152238	-2.8051e-05	0.0237255	-0.0511443	-0.0791657	-0.0250231	-0.0214025	-0.0767363	0.00581366	0.0316572	-0.00689647	0.0811853	0.0527298	0.0239853	0.0566994		0.0192117	0.0240996	0.000868427	-0.0187862	0.00204315	0.0320169	0.0023784	-0.0262624	0.0228936	0.0108033	0.000748702	-0.0237746	0.018376	-0.00441881	-0.00124715	-0.0194131	-0.0554091	0.0739913	0.0340607	-0.0571852	-0.0266196	0.0361081
5.32	0.0177713	0.00510798	0.0233073	-0.00501762	0.00881579	0.0107605	-0.0496044	-0.0807854	-0.0109529	0.0520812	0.0139789	0.0373543	0.0492664	-0.0101895	-0.022503	-0.0442786	0.0573221	-0.0207409	-0.0900209	0.0105754	0.00575012	0.0363446	0.0879363	0.0421014	0.105039	0.100431		0.0269272	0.00109071	0.0275194	-0.026216	0.0208667	0.0275028	-0.00418937	-0.00508934	0.0180052	0.0283672	0.0021028	-0.0160961	-0.00480044	-0.00539818	0.00445049	-0.0217945	-0.0768156	0.0881824	0.0148802	-0.0198518	-0.0361493	0.00288688
5.396	-0.0111177	0.0182834	0.0169272	-0.0176134	0.00474387	0.0431595	-0.0399669	-0.0427372	0.000629392	0.0130037	0.00496599	0.015225	0.00847814	-0.0182443	-0.0527107	-0.0249286	0.0189493	0.0150808	-0.0618909	-0.0272076	-0.00232441	0.000208571	0.075604	0.0367872	0.0219281	0.0333616		0.0262682	-0.00214516	-0.0169393	-0.0115528	-0.0138434	0.0464167	-0.0177725	-0.00312306	0.0162513	0.0252151	0.00334405	0.0120584	-0.005227	-0.0196596	-0.0270876	-0.0523468	-0.0336237	0.0696658	0.0505303	-0.0405374	-0.0641346	0.00465307
5.472	-0.00120789	0.0196589	0.0270509	0.0336587	0.00347509	-0.0152906	-0.0463491	-0.0143601	-0.00523443	0.0607042	0.0196758	0.0443011	0.0222994	0.0229983	-0.04376	-0.0779939	0.0280072	0.0643904	-0.129089	-0.0168692	0.00524241	0.0202059	0.0724878	-0.00320214	-0.00358105	0.0226353		0.0247979	0.0107324	0.0203	-0.0181959	0.000880192	0.0397768	-0.00365363	-0.0281779	0.00929107	0.00957211	0.00244132	-0.0769249	-0.0179772	0.00733778	0.0224921	-0.0124942	-0.100882	0.0430417	0.0436763	-0.0296044	0.00667393	0.0331644
5.548	-0.0497774	-0.00488308	0.0174545	-0.0122789	-0.00107274	0.00317601	-0.00900953	-0.0513459	-0.0326151	0.0419525	0.0187163	0.0418141	-0.0162662	0.0161552	-0.0536052	-0.0882548	0.003139	-0.0250513	-0.0637663	-0.0170573	0.0140553	0.0106203	0.0100449	-0.0109077	0.0599861	0.0486172		0.0177633	-0.00358282	0.0478548	-0.0390317	-0.0134554	0.0294434	0.0007252	-0.0314548	0.0122131	0.0116734	-0.0096327	0.0057413	-0.0210575	-0.00213326	0.0241877	-0.0304212	-0.0699759	0.13535	0.0370782	-0.0102979	-0.00406166	-0.0153638
5.624	-0.0290687	0.026718	0.0243091	0.00580036	0.00030265	0.0288974	-0.0981785	-0.0149977	-0.012019	0.0656317	0.00641122	-0.0109348	0.08097	0.0219696	-0.062892	-0.133988	0.06111	0.00126089	-0.0173528	0.00208497	0.00556554	0.0138057	0.021468	0.0803637	0.0108193	0.0360045		0.0238758	-0.00165466	0.0303474	-0.0130074	-0.0233031	0.037613	0.00438814	-0.00423183	0.0185357	0.0205371	0.0131612	-0.0575381	0.00979703	-0.0150326	0.00655338	-0.0610177	-0.0822619	0.0791277	0.0343673	-0.0124643	-0.0332529	-0.0172982
5.7	-0.0199531	-0.00987827	0.0200118	-0.00610431	0.00506179	0.00218673	-0.0394557	-0.0419936	-0.0378974	0.0778134	0.0225425	-0.0039021	-0.00650447	-0.0113402	-0.0587526	0.0040934	0.0492523	0.00358206	-0.0923639	0.0105127	0.00517313	0.0179701	0.0981919	0.102816	0.0554603	0.0221073		0.0357949	0.0047512	0.00255294	0.00369977	0.00804887	0.0461554	0.00510309	-0.00730757	0.020236	0.0277924	0.045321	-0.0146257	0.031315	-0.0185168	0.0287311	-0.0328017	-0.102148	0.0929133	0.0481778	0.0110772	0.0133088	0.00818545
5.776	0.0200617	0.015207	0.0258909	-0.00570876	0.00363404	-0.0146311	-0.0309671	-0.0304081	-0.010226	0.0248433	0.00653284	0.0473891	0.0413401	-0.0125507	-0.0725133	-0.0202393	0.0581456	0.0274639	-0.107992	0.00518676	-0.00984521	0.0217368	0.0691112	-0.0518271	0.0575175	0.0214269		0.0301097	-0.000249028	0.00953165	-0.0277887	0.00356005	0.0329492	0.0204726	-0.017314	-0.00319607	0.0162855	0.0107916	0.00791959	-0.00740758	-0.0168838	0.0111647	-0.0119102	-0.0782088	0.129269	0.0411189	-0.0168979	-0.0155217	0.001373
5.852	0.00313962	-0.00394154	0.0286064	-0.0309004	-0.0294153	0.0302164	-0.0113073	-0.0679258	0.0111455	0.0368197	0.0172587	0.0459305	0.0107007	0.0441949	-0.0688218	-0.00206315	0.0709914	-0.0323488	-0.060954	-0.0251715	0.00660375	0.0442154	0.0723576	-0.00373356	-0.000289549	0.0425749		0.0268502	-0.00387749	0.0249936	-0.0226778	-0.0114861	0.0210493	-0.0175482	-0.038336	0.0415436	0.0165322	0.0388891	-0.0121207	-0.0280247	0.0324312	0.0465691	-0.0122244	-0.0189314	0.128323	0.0614764	0.0195487	-0.0029765	0.0290433
5.928	-0.0450094	0.00340647	0.0157145	-0.0108955	0.00310483	-0.0429905	-0.0500515	-0.0170167	-0.0122129	0.052218	0.00302221	0.0261175	-0.00457039	-0.00619208	-0.0706123	0.0105434	-0.00081357	-0.0583291	-0.0893952	-0.0129524	-0.00977593	-0.00539565	0.0589858	0.04157	0.0145222	0.0471828		0.0316903	-0.0150877	0.016751	-0.0107661	0.0180256	0.0699565	0.00112677	-0.0376303	0.0192804	0.0195029	-0.00263654	-0.0187645	0.00543701	-0.0289124	-0.0059264	0.00502891	-0.0618698	0.0918316	0.0306337	0.00871356	0.000642802	0.027193
6.004	0.00982436	0.000510316	0.0324818	-0.0130689	-0.0271947	0.00597898	-0.0682426	-0.00468888	-0.00857826	0.0253908	0.00482026	0.0370108	-0.0129794	-0.0104922	-0.00818229	-0.00616752	0.047276	0.0198345	-0.0847074	-0.00725038	-0.00172465	0.00192328	0.0160168	0.101488	0.0529917	0.0271671		0.0306911	-0.00227602	0.01266	-0.0176849	-0.00318755	0.0497741	0.00966113	-0.0316566	0.0256031	0.0288595	-0.0114382	-0.00580365	0.0114555	0.00450826	0.0361243	-0.0106968	-0.0555359	0.121836	0.0355947	0.0109793	0.0504615	0.0545269
6.08	-0.00335795	0.0143019	0.0293973	-0.0122789	-0.0239166	-0.0138891	-0.0272006	-0.0242442	-0.035862	0.024638	0.0240853	-0.0057032	0.061155	0.0084641	0.0261664	-0.0862027	0.0105501	-0.00504092	-0.0192283	-0.00624825	0.00851834	0.0237889	0.0449651	0.0979006	-0.0212729	0.0283755		0.0257746	0.00128655	-0.00388383	0.00279581	0.0061754	0.0424619	-0.0134828	-0.0140625	0.0183232	0.014086	-0.00241085	-0.0222498	0.020461	-0.0100799	0.019847	-0.0244449	-0.0362834	0.0972372	0.0303265	-0.054525	0.00920807	0.0280341
6.156	-0.00447977	0.0186094	0.00762088	-0.0356427	0.00479718	0.0304637	0.0125	-0.0205239	-0.0157021	-0.00718519	0.0135172	0.0355522	0.0973038	0.0187592	-0.0462224	0.0067325	0.0793906	0.0667116	-0.0481387	-0.0196884	0.010087	-0.00463053	0.0330234	0.0811608	0.0338598	0.00564199		0.0196947	-0.00149085	0.0270381	0.00291386	-0.0192031	0.00851523	-0.0163867	0.000355674	0.0160388	0.0213413	0.0408074	-0.0536172	-0.039163	-0.0302734	0.0320552	-0.0505041	-0.0445164	0.092237	0.0332934	-0.0440843	-0.065099	0.0337532
6.232	0.0106192	0.00496286	0.0131836	-0.00477095	-0.0067304	0.0359872	-0.01118	-0.0257326	-0.0164775	0.0396256	0.019178	0.0174554	0.0801957	-0.00794802	-0.0445439	-0.0876679	0.0759321	0.0161857	-0.0723614	0.00390207	0.0138935	-0.000128785	0.0502883	0.00556629	0.081998	0.0422728		0.0221198	0.00926184	-0.00442576	-0.0184717	0.0163788	0.0511173	0.0021551	-0.0276987	-0.0143544	0.00898108	0.0175621	-0.0409286	0.00245109	-0.0165022	-0.00402719	-0.0508192	-0.0255175	0.0346616	0.0461318	-0.0283233	0.017651	0.0409861
6.308	0.0385268	-0.0119051	0.0391255	0.00283587	0.0231465	0.0082873	-0.0444984	-0.047201	-0.00164829	0.0440056	-0.00239531	0.018313	0.054003	-0.0250874	-0.0261944	-0.0184806	-0.00657773	-0.0612048	-0.12112	0.00487331	0.00185117	0.00945681	0.0376955	0.0644211	0.0420886	0.0446148		0.0193871	-0.00181846	0.0457487	-0.0146189	0.0102118	0.0461935	-0.0126337	-0.0200869	0.0172605	0.0108691	0.0132741	-0.0229033	0.0342054	0.01055	0.0161165	-0.0194584	0.00526161	0.0502037	0.0362091	-0.06083	0.0328496	0.0615917
6.384	-0.015746	-0.00412242	0.0196691	0.00288586	-0.000860483	0.0227143	-0.00460537	-0.0214805	0.00867398	0.0784294	0.0143679	-0.00604568	0.0197869	-0.00146855	-0.0473409	-0.0357764	0.00527997	0.0190614	-0.0993965	-0.0213175	0.00136671	0.0137439	0.125584	0.0630925	-0.0151013	-0.0186782		0.033512	-0.00345196	0.0466516	0.0194246	-0.004286	-0.000102091	0.0114926	-0.00145956	0.0412248	0.0159573	0.00988885	-0.0143535	-0.000772572	0.0120195	0.0375483	-0.0310948	-0.0923953	0.0814242	0.0383568	0.0196466	-8.1685e-05	0.00440076
6.46	0.0245496	0.00279092	0.0473509	0.028423	0.0022063	0.0429122	-0.0100311	-0.0286022	-0.0218567	0.0123878	0.0159102	0.000472807	0.0162101	0.0297206	-0.0336907	-0.111414	-0.0105303	-0.0228415	-0.0717357	0.00559379	0.0090028	0.00247451	0.0509371	0.0932506	0.085701	0.00420634		0.029056	-0.00155674	0.0158491	0.00393587	0.0235466	0.00448561	-0.00101714	-0.0115923	0.0344235	0.0211443	-0.00218517	-0.0490428	-0.0140426	0.0139245	0.0420926	-0.0255233	-0.0329911	0.0984535	0.0527811	-0.00507682	-0.0342189	0.0290433
6.536	-0.00550861	-0.00292847	0.0225691	0.0113316	-0.0118598	-0.0392807	-0.00735031	-0.0707954	-0.0125521	0.0279229	0.0110029	0.0310924	0.0359279	-0.00667652	-0.0136642	-0.0401742	0.00560935	-0.0352224	-0.0936154	-0.00245778	0.00411216	-0.00646798	0.045486	0.0082234	-0.00172958	0.00156344		0.0284966	-0.0215256	0.0185558	-0.000584767	0.0152812	0.0562276	0.0198918	-0.0133567	0.0319793	0.0377723	-0.0441622	-0.00455114	0.00174015	0.0128903	0.00682407	0.0119034	-0.0645296	0.105077	0.0561058	-0.00921394	-0.0214321	0.00776493
6.612	0.00921666	0.0156774	0.00424633	-0.00200424	0.0376885	0.0244456	-0.00135012	-0.0520895	-0.0312582	0.0475643	0.00899853	-0.0149663	0.0149531	0.0065862	-0.0087408	-0.104085	-0.0227174	-0.0308007	-0.0365749	-0.0232917	0.00641917	0.0221661	0.0680739	0.0310745	0.0357113	0.0403103		0.0208468	-0.0225066	-0.00815576	-0.0213809	-0.00183193	-0.0238663	0.00568387	-0.0208682	0.00211743	0.0141189	0.0107916	-0.0244281	-0.00911382	-0.00120767	0.0267649	-0.0297918	-0.0466704	0.128052	0.0318612	-0.00881953	-0.010938	0.00557822
6.688	0.00304603	0.0151348	0.00682997	0.048279	0.0055377	-0.0390334	-0.0399028	-0.0895013	-0.0181736	0.0616623	0.0244373	0.0656586	0.0160173	-0.00607126	-0.0350332	-0.108483	0.0815316	-0.0185289	-0.0462633	-0.01549	0.00498855	0.00777224	0.137917	-0.00466354	-0.00563824	0.013648		0.0285072	0.0125627	-0.000695765	-0.0374978	0.01654	0.0106042	-0.00950646	-0.0210193	0.0177391	0.0180915	-0.00974554	-0.0293292	-0.00674442	0.00603161	0.0270356	-0.0264669	-0.049457	0.103995	0.038408	0.0209277	-0.0416974	-0.0175505
6.764	0.0353947	0.0112249	0.02162	0.000218041	0.0160078	0.00911171	-0.0312218	-0.0192486	-0.017059	0.100261	0.019846	0.0105076	0.0379577	0.01022	-0.0267544	-0.0744744	0.0204315	0.00314094	-0.10221	-0.0129215	0.0139167	0.0154895	0.0173145	0.0387801	0.0747979	0.0647054		0.0329081	-0.00792965	0.0064639	-0.0249975	0.0136021	0.0129545	-0.00477015	-0.0169611	0.0283125	0.0107703	-0.00906849	-0.0466467	0.00401514	0.00859018	0.0354463	-0.0201764	-0.0456561	0.061422	0.026184	-0.0247778	0.0480497	-0.014775
6.84	0.0178181	-0.0109278	0.0182191	0.00772597	0.0293334	0.0233739	-0.0132863	-0.0331718	-0.0300466	0.192993	0.00421288	0.0275761	0.00557847	0.00452763	-0.0355931	-0.0357764	0.00775033	-0.023062	-0.0751738	0.00835124	0.00731881	0.024493	-0.00228745	0.114242	0.0844667	0.00435861		0.0324145	-0.00489053	0.00056714	-0.0138718	0.0240635	0.0604804	0.0291852	-0.0105336	0.0411185	0.0219653	0.00334405	-0.0546519	0.0195135	0.00113269	-0.00158572	0.00507325	-0.0452771	0.0543946	0.0126807	-0.0135483	-0.0176921	0.0387994
6.916	-0.00948178	0.0193693	0.0332464	0.00426813	0.00400431	0.0264242	-0.0623707	-0.0521966	-0.00809365	0.163223	-0.00364623	0.0117945	-0.00147789	0.0303868	-0.00594387	-0.105257	0.014832	0.00247715	-0.0137583	0.0183135	0.0251979	0.0359469	0.0556114	0.0381158	0.0435286	0.0604758		0.0127584	0.0115167	0.0655413	-0.00832913	0.00226894	0.0178035	0.00675629	-0.0137096	0.0276222	0.0215713	-0.0157261	-0.0753457	0.0443962	0.00859018	0.0359885	0.00242289	-0.0380571	0.0438526	0.0305313	0.0258522	-0.0318055	0.0485555
6.992	0.0133302	0.00608528	0.0200909	-0.00837658	-0.00239483	0.0462098	-0.0224776	-0.0128717	-0.00819057	0.202232	0.00205069	0.028863	0.069177	-0.00764539	-0.0698283	-0.090307	-0.00608366	-0.0179765	-0.0271976	0.00872738	-0.0129593	-0.00383381	0.0881967	-0.0196762	-0.00913547	0.0254305		0.0213078	0.00370522	0.0289036	-0.00785775	0.0165723	0.0442161	0.000322689	-0.0145417	0.0536583	0.0323889	0.0464494	-0.00340753	0.000554884	0.0170808	0.063051	-0.0143813	-0.0737754	0.0722348	0.0382039	-0.024975	-0.000321613	0.0187826
7.068	0.00781469	0.00347868	0.0142382	-0.01055	-0.0181523	-0.00556265	-0.084966	0.00604595	0.00092016	0.2036	0.00618076	0.0161685	0.00412863	0.00483026	-0.0640105	-0.0466243	-0.0177767	-0.0518067	-0.0573596	-0.00562135	-0.0104677	0.00942594	0.101957	0.149714	0.0342712	0.0520166		0.0307901	-0.00623027	0.0326336	-0.0233853	0.00562705	0.0333601	0.0173905	-0.011214	0.025019	0.02057	0.0300875	0.0362374	-0.0275503	-0.0227621	-0.00212886	-0.021435	-0.0194372	0.0657475	0.0351346	0.0350132	-0.0594301	0.0600778
7.144	0.00463579	-0.000321871	0.0186145	-0.0129211	0.0142098	0.0140581	-0.00237169	-0.0348719	-0.0109044	0.178005	0.0227733	0.0272327	-0.018586	0.0285699	0.00569185	0.00380199	0.0525461	-0.0465006	-0.0939265	-0.0283042	0.00298142	-0.000189788	0.0457442	0.014069	0.0350941	-0.00123172		0.0277611	-0.0146952	0.0142242	-0.0206338	0.0246127	0.0327259	0.00206503	-0.0386889	0.0165174	0.0152519	0.00266701	-0.0446862	0.00572138	0.00162289	0.0315121	-0.0236363	-0.0749151	0.0631785	0.0527299	-0.0298995	-0.0356663	0.0371173
7.22	-0.0196724	0.0225915	0.0171645	-0.0200335	0.0411779	-0.0357358	-0.0173717	-0.0332777	-0.0413866	0.213729	0.00319241	0.0539076	0.0258762	0.0294789	-0.0377181	0.0357565	0.070168	0.0182863	-0.00985102	0.00994938	0.0101103	0.0254735	0.0435373	0.0326687	0.0464087	0.0801894		0.0193107	-0.0278665	0.00513939	-0.0304618	0.0211901	0.0162739	0.0141282	-0.0153985	0.0244341	0.0148411	0.0369708	-0.0351017	-0.00811851	0.0236127	0.0229665	-0.0581428	-0.0198176	0.0826406	0.0484332	-0.00281106	-0.0291521	0.0112132
7.296	-0.00522786	0.0217586	0.0396264	-0.00669656	-0.000808132	0.016284	0.0126915	-0.0311529	0.00159862	0.173557	0.00479579	-0.0313488	0.0370878	0.0196683	-0.0425295	-0.0779939	0.0322892	-0.0989044	-0.144717	-0.00364798	0.0187153	0.0164082	0.00303346	0.04157	0.00752777	0.0496758		0.0283205	0.0135428	0.00562068	-0.015366	-0.00186418	0.0271679	-0.00119634	-0.0136595	0.0249119	0.021194	-0.0114382	-0.0386959	0.00368299	0.0230687	0.001398	-0.0348689	0.00120853	0.112239	0.0272579	-0.0173903	0.0224762	0.00103659
7.372	0.00398129	0.027152	0.0273936	0.00624481	9.1344e-05	0.0318652	-0.0251584	-0.0627185	-0.0245705	0.175336	0.0147926	0.0498761	0.0589324	0.0202735	-0.0572981	-0.0501417	0.0428294	-0.0882922	-0.0622038	-0.017527	0.00971787	-0.00282322	0.0213377	0.0265574	0.0186366	0.0305665		0.0348508	-0.0102504	-0.031739	-0.0145801	-0.00896747	0.0299647	0.0271746	-0.0221534	0.0221489	0.0164501	-0.000605394	0.001657	-0.0142803	-0.0155228	-0.00267111	-0.0353633	-0.0427441	0.0806133	0.040454	-0.0386661	-0.0223965	0.0554521
7.448	-0.00817279	0.0055784	0.0289491	-0.0158845	-0.0323774	0.0482708	-0.0337753	-0.0575098	0.0283493	0.186833	0.011732	0.0635141	0.0358308	0.00852394	-0.0164611	-0.0281546	0.0393709	-0.0332332	-0.0706424	0.00136449	0.00812593	0.0217067	0.0579485	0.0330673	0.00176764	0.000431118		0.0228446	0.00550252	0.0237297	-0.0227562	-0.0171361	0.0142965	-3.4786e-05	-0.0345552	0.0545085	0.0158262	0.00289269	-0.00329862	0.0127352	0.00532423	-0.00172151	-0.0294323	-0.0878351	0.0683149	0.029099	-0.0362045	-0.0521915	0.0271089
7.524	0.00052224	0.0169443	0.0422891	0.0154317	0.0303909	-0.00704658	-0.0225418	-0.0365733	-0.0363466	0.155695	0.0149993	-0.0127359	-0.0155891	0.000591164	0.0244879	-0.0346046	0.00297431	0.0160765	-0.0954891	-0.00327184	0.0221526	0.0211856	0.0249726	0.00888767	0.0951641	0.074297		0.0224825	0.00223462	0.00844874	-0.0175281	0.0143771	0.037202	0.0261922	-0.0200361	0.0200235	0.00628936	-0.0227223	-0.0239924	-0.0277881	0.0277494	-0.00402719	-0.0330262	-0.00170483	0.0648003	0.0364133	-0.0339387	-0.0682353	0.00667157
7.6	-0.00349833	0.00279092	0.0142909	-0.031197	-0.00588423	-0.00259481	-0.0380521	-0.0260514	-0.0362012	0.168971	0.0113064	0.00270224	0.035058	-0.00479976	-0.0564036	-0.0498482	0.000339262	-0.0558966	0.00061953	-0.0121066	0.012348	0.0120902	-0.0181266	-0.0103763	0.0618376	0.0492214		0.019914	0.00373816	0.0342574	-0.0228355	-0.028437	0.0426484	0.0158714	-0.0229601	0.0375053	0.0114105	-0.0025237	-0.0316709	-0.0296365	-1.0086e-05	0.0100802	-0.0368456	-0.0561698	0.126161	0.0308897	-0.0111846	0.017651	0.0340055
7.676	-0.00513427	0.00322558	0.0362518	-0.0023009	-0.0391458	-0.0134769	-0.0270733	-0.0381675	-0.0203544	0.143034	-0.00730259	-0.000128188	0.0250063	0.0104628	-0.0731852	-0.112588	0.00363307	-0.0214025	-0.0701731	-0.0276146	0.0147703	0.015	0.107408	0.0868736	0.0328312	0.0371369		0.0241833	0.00984935	0.0209623	-0.0260196	-0.00147624	0.0591005	0.0329383	-0.0432256	0.00211743	0.0238366	-0.0109868	0.00339963	-0.0017201	-0.0123655	0.00194113	-0.0317685	-0.0435035	0.102914	0.0392266	-0.0565936	-0.00816239	0.0274453
7.752	0.0113205	0.0227001	0.0109163	-0.0283814	0.00765266	-0.00185284	-0.0264988	0.00625894	-0.00169675	0.147551	0.0202225	0.0341804	0.0137932	0.00767589	-0.0360411	0.0164065	-0.00838933	0.0122072	-0.0403258	-0.0227584	0.00201249	-0.000741022	0.0867666	-0.04731	0.0357113	0.0595695		0.0327434	-0.0217544	0.0243313	-0.0434739	0.0194788	0.0322034	0.00117181	-0.0337739	0.0372392	0.0222773	0.0208345	-0.028349	0.00415733	0.00113269	0.0340893	-0.00831535	-0.0233635	0.11305	0.0348793	-0.0451682	-0.0455582	0.00162532
7.828	0.0107596	-0.00596905	0.0163209	0.0320287	-0.0224888	-0.0289757	-0.044307	-0.0638867	-0.00867519	0.165344	0.00636264	0.0673738	0.0306113	-0.00964411	-0.0689338	-0.0381221	0.0607806	0.0210507	-0.0275105	-0.0106974	-0.00682313	0.0102837	0.116108	0.0312073	0.0745922	0.0261858		0.0348508	0.00229959	0.00502003	-0.0333313	0.0112771	0.0367923	-0.020408	0.000808778	0.0321918	0.00202157	0.0138383	-0.0402751	-0.0184037	0.000208127	0.0207287	-0.0204462	-0.0279237	0.0685857	0.0304801	-0.0389626	-0.0266196	-0.0196531
7.904	-0.0149511	0.0160392	0.0311636	-0.0434473	0.0260543	0.00729802	-0.0134778	-0.079723	-0.00911134	0.128525	0.0240246	-0.0057032	0.0269389	0.0514626	0.00927129	-0.0255155	0.0327833	-0.0176446	-0.0773621	-0.00596659	-0.00749218	0.00777224	0.0841713	0.0258931	0.0445572	0.0640251		0.0127365	0.00929387	0.01994	-0.036319	-0.00883845	0.0171693	0.00997357	-0.0198597	0.0322981	0.00134851	-0.0133565	-0.020017	0.00415733	-0.0055078	0.0378878	-0.0208057	-0.0798557	0.0454745	0.0433697	0.0144269	-0.0122647	0.0308936
7.98	0.00178383	0.0170165	0.0203282	-0.0139578	-0.00651909	0.0066385	-0.0501788	-0.0356167	-0.0315489	0.122229	0.0180724	-0.00990544	0.054003	0.000287385	-0.060767	-0.0398808	0.00709157	0.0140851	-0.0161031	-0.00678066	-0.000455842	0.00238264	-0.00228745	0.00955195	0.0704778	0.00843595		0.0366394	-0.00668783	0.000748105	-0.0082507	0.00226894	0.0315692	0.00144015	-0.0253294	0.0182177	0.0141848	-0.0122281	-0.0130465	0.0186604	0.0139245	0.00227971	-0.0618716	-0.0207037	0.113997	0.00260434	-0.00468242	-0.00490533	0.0324916
8.056	-0.0318732	0.0217221	0.02858	0.00268808	-0.0244449	0.0243631	-0.0204354	-0.0516648	0.0107578	0.106625	0.0129098	0.0295489	0.0628948	0.0168215	-0.0180276	0.0017498	0.0502404	-0.0336764	-0.0772056	0.0101683	0.00639591	0.0183074	0.0746947	0.0334659	0.0599861	0.0489955		0.00908172	0.0246551	0.0103739	-0.0175281	-0.00638438	0.0455213	-0.005441	-0.015071	0.0157727	0.0177795	0.0306517	-0.0740387	0.0234947	-0.00512619	0.0188295	-0.0225135	-0.0621233	0.0971025	0.0251095	-0.0510774	0.0102932	0.0657128
8.132	-0.00793943	0.0312428	0.0287909	-0.0108466	0.0125174	-0.0263376	-0.00569109	0.00519528	-0.0523389	0.0763078	0.0154245	-0.0104206	0.0341881	-0.0050414	-0.0169091	0.0606762	0.0401943	-0.0672861	0.0165583	-0.00320915	0.00286612	0.0279842	0.0274399	-0.00984489	0.0390028	0.023694		0.02651	-0.0020143	0.0328136	-0.0438668	0.00749964	0.0164235	0.0306592	-0.0223299	0.0211397	0.015498	0.0059394	-0.0182744	-0.0239013	-0.0360979	0.0022127	-0.0297465	-0.0507235	0.0934534	0.0411701	-0.00744049	0.0287488	0.0186144
8.208	0.0167431	0.0200935	0.02104	0.00204585	-0.00197126	0.0210655	-0.0531153	-0.0210558	-0.0174952	0.0416103	0.0102984	0.00133043	0.0211396	-0.0270861	-0.0655769	-0.0492634	0.0151614	-0.0227301	-0.0153209	-0.0174952	0.010041	0.00771124	-0.0139731	0.0596383	0.0544317	0.037213		0.0204521	-0.0103154	-0.0126077	-0.0301076	0.00297945	0.0350014	0.028202	-0.0277749	0.0333608	0.00587916	0.0417101	-0.00972458	-0.00394732	-0.00229563	0.0363959	-0.0416529	-0.00879806	0.0895334	0.0304801	0.0127514	-0.0372344	0.0358558
8.284	0.0103385	0.00789477	0.0189309	-0.00901881	-0.0244982	0.0289798	-0.0644771	0.00965909	0.0324685	0.0455112	0.00332609	0.0425859	0.0496535	-0.00225561	-0.0638985	-0.0864941	0.0181258	-0.0397555	-0.0306357	0.0186587	0.00791858	0.0311387	-0.00605247	0.0111462	-0.0367018	-0.00402568		0.032546	0.000926905	-0.00201931	-0.0240143	-0.010065	0.0437303	0.000188519	-0.0187509	0.0344235	0.0148411	0.0225271	-0.00830869	-0.00674442	0.0296006	0.0363959	-0.0125838	-0.0191836	0.0607457	0.0365157	0.00615269	-0.0506233	0.0217262
8.36	0.0165559	0.00702614	0.0136054	-0.0150445	-0.000967087	0.00820486	-0.0219673	0.012317	-0.0187067	0.104093	0.0241218	-0.002101	0.0676315	0.0168215	0.00322944	0.0304804	-0.00394269	-0.00758266	-0.0606412	-0.0322519	0.0132016	0.00363798	-0.00254787	0.078238	0.135074	0.0368347		0.0371882	-0.00214516	-0.000154795	-0.029046	-0.010582	0.0529818	0.0167196	-0.0299677	0.0261871	0.00784869	0.0182391	-0.0125019	-0.018356	0.0067938	0.0344967	-0.0138416	-0.0565502	0.0834515	0.0365157	0.0152143	-0.0168484	-0.00443019
8.436	0.01492	0.0120213	0.0380445	-0.0266036	0.00559005	0.0166138	-0.0525408	-0.0745157	-0.0168167	0.0630995	0.00462558	0.000386951	0.0377648	0.0256633	-0.0379421	-0.00147623	0.051558	-0.0300276	-0.160968	-0.000483496	0.0151162	-0.00172075	0.0177029	0.0123419	0.0873467	0.0311707		0.0154147	0.0021367	0.0122394	-0.0206338	0.0120198	0.0314943	0.0199819	-0.00519026	0.0438279	0.0217521	-0.0528509	-0.0167496	-0.00551137	0.00478025	0.0134713	-0.0158635	-0.0479369	0.0777751	0.033191	0.028118	-0.0162447	0.0302208
8.512	0.00575761	0.00731568	0.0194318	-0.00970994	-0.0225945	0.0129864	-0.033265	-0.0654809	0.0138593	0.0310026	0.0151451	0.0447304	0.0218166	-0.0052842	-0.04376	-0.00880457	-0.00838933	-0.00227653	-0.0659547	-0.00753294	0.0085416	0.00985517	0.0565206	0.0173904	0.00382483	0.0468045		0.0360693	0.000666095	0.0180745	-0.0268451	-0.0125191	0.0325395	0.0184178	-0.0252539	0.00232997	0.0127075	0.0265894	-0.0319976	-0.00333193	0.0195846	0.0412109	-0.0337008	-0.0561698	0.145758	0.0278204	-0.0188672	0.050703	0.0117178
8.588	-0.00564839	0.0108996	0.00456269	-0.00383205	-0.0242869	-0.0108388	-0.0433495	-0.0279645	-0.0209359	0.0839728	0.0136874	-0.00158586	0.0371849	0.0211216	-0.0165731	-0.0542461	0.0230665	0.0495748	-0.0470454	-0.0348521	0.00743412	0.0133463	0.0275701	-0.00373356	0.0206938	0.0282257		0.0185865	-0.0179631	0.0136226	-0.0205941	0.0222232	0.0294053	0.00336075	-0.0230109	0.00419012	0.0148249	-0.00895565	-0.025844	-0.00105695	-0.00665057	0.0188974	-0.0451581	-0.0733964	0.0981843	0.0341631	-0.00487962	-0.0166069	0.0174369
8.664	-0.00415283	0.0295777	0.0232809	-0.000917548	-0.0259259	-0.0227927	-0.0533068	-0.038911	-0.00693058	0.0297707	0.00729801	0.023287	-0.00176785	0.00513289	-0.0425295	-0.0360699	0.0413472	-0.00824645	-0.0415755	0.00456077	0.00893353	0.0155814	0.0845597	0.0335987	0.0544317	0.0273943		0.0128242	-0.0231271	0.0021323	-0.0150515	0.00265601	0.0510057	0.0397744	-0.0156251	0.0299074	0.000691622	-0.000605394	-0.021923	-0.0263662	-0.00746654	0.021949	-0.026781	-0.0461632	0.0526365	0.0284341	0.0347181	0.0349007	0.0306413
8.74	-0.0179428	0.01289	0.0149236	-0.0107966	-0.0284111	0.0287325	-0.0180093	-0.0617619	-0.0212751	0.039831	0.00625344	0.00819139	0.0118606	0.0021043	-0.0660249	-0.131351	0.00495059	0.0118753	-0.0745497	-0.00994514	0.00870292	0.00967143	0.0753435	0.0185861	0.0809695	0.0573036		0.0211544	-0.0178981	0.0416577	-0.00341553	-0.00631987	0.0523109	-0.00374276	-0.0105591	0.0366016	0.0133806	-0.00297506	-0.0426713	0.0100336	-0.0380566	-0.00328126	-0.00732653	-0.054523	0.0412836	0.0271555	-0.0364996	0.0396052	0.00692389
8.816	0.0259522	0.00333425	0.00888633	-0.0464107	0.0116713	0.00836974	-0.0529238	-0.0168049	-0.0108559	0.0602936	0.0114526	0.0232021	0.0285816	-0.00897787	-0.0355931	-0.0269808	-0.0517029	-0.0382074	-0.0573596	-0.00872313	-0.00560035	0.00682338	0.0443163	0.0330673	0.055666	0.0261858		0.015535	0.00962057	0.0477942	0.00409355	0.0184449	0.0288828	0.00277998	-0.0213976	0.00525282	0.0200778	0.0181263	-0.0421812	-0.000250462	-0.00632377	-0.000365431	-0.0232325	-0.054523	0.110888	0.0555426	-0.0163063	0.0260955	0.0156707
8.892	-0.0107908	-0.00169739	0.0119972	-0.00951217	-0.0299445	-0.0104266	-0.0250311	-0.0230747	-0.00567058	0.0827409	0.00941162	0.0272327	-0.00244493	-0.00534403	-0.0682619	-0.121675	0.0586397	-0.0416356	-0.070486	-0.0213493	0.00120538	0.0230848	0.0627508	0.00676199	-0.0342332	0.0942366		0.0184324	-0.0102833	0.024031	-0.0194153	-0.0205587	0.00948427	-0.0146443	-0.0140124	0.00121456	0.00418812	-0.02859	-0.0390771	0.0142992	-0.0271708	0.0144209	-0.028084	-0.0788428	0.107239	0.0580493	-0.0553138	0.0335741	-0.018812
8.968	-0.00653685	0.0489429	0.0189045	-0.0259614	-0.0323774	0.000702803	-0.0452644	-0.0701577	-0.0216144	0.0884896	0.00842768	0.0168544	0.0487836	0.00670702	-0.019594	0.0216847	-0.00246047	-0.00791456	-0.0439185	-0.00179908	-0.00034054	0.03659	0.0600252	0.0288159	0.0824095	0.0429532		0.01075	-0.0103483	0.000807785	-0.0208699	0.00146167	0.0139984	-0.0120979	-0.0240696	0.0270909	0.0056163	-0.0118895	-0.0533449	-0.00314197	-0.00893612	0.00207692	-0.0356775	-0.0807418	0.128323	0.0555426	0.01088	-0.0499004	0.0318188
9.044	0.00103636	0.0147001	0.00817451	-0.00481985	-0.000596827	-0.027904	-0.0195412	-0.0749404	-0.0233105	0.089653	0.0136995	-0.0141945	0.0110878	-0.0275095	-0.0560676	-0.0554199	0.0349242	-0.00338145	-0.122839	0.0165909	0.0191765	-0.00435491	0.0718389	0.0334659	0.0350941	0.0454462		0.0220872	-0.0084531	0.0107349	-0.0362009	-0.0187184	0.0304124	-0.00776412	-0.010962	0.0276749	0.015022	-0.015839	-0.0364631	0.0104136	0.00897076	0.061694	0.00430994	-0.0356509	0.102374	0.0392778	-0.0487137	-0.031564	0.0237447
9.12	-0.00527465	0.0240028	0.0289754	0.00881266	-0.0134465	0.0165313	-0.0548386	-0.0790853	0.003004	0.0860943	0.00678777	-0.0211413	0.00287162	0.0191827	-0.0308938	-0.115518	0.0564987	-0.0223982	-0.0225099	-0.0195322	0.028889	0.0154895	0.0675553	-0.0479743	-0.0772285	0.042123		0.0196176	-0.0201859	-0.00430544	-0.00718906	-0.00838599	0.0248176	0.00470152	0.000103009	0.0424473	0.00642052	0.0107916	-0.00623931	-0.0219106	0.000153315	-0.0342092	-0.0217492	-0.0578167	0.114132	0.0240356	-0.0234966	0.00534727	-0.0128406
9.196	0.0297382	-0.000611417	0.0257854	-0.019639	-0.0103788	0.00738046	-0.0441796	-0.0515589	-0.0248613	-0.00417397	0.0145497	0.043701	0.0181427	-0.000197051	-0.0476768	-0.0926506	0.0304776	0.0154127	-0.118775	-0.00549597	0.00275082	0.00918119	0.113122	0.0858107	0.118822	0.0166692		0.0127478	-0.0107409	0.0153071	-0.0219307	-0.0233031	0.0377614	0.014039	-0.00924844	0.0264532	-3.0559e-05	-0.0138078	-0.0489339	0.0049149	0.00831819	0.0113684	-0.0187837	-0.0934082	0.0433109	0.0344185	0.0169878	0.00160722	0.0391358
9.272	0.00486915	0.00785901	0.00870179	-0.00832659	-0.00371596	-0.0166921	-0.0236266	-0.0217993	-0.0317913	0.0234745	0.0115738	0.0298065	0.0213324	-0.0234522	-0.0371596	-0.115518	0.0560046	-0.0104584	-0.0731419	0.00731731	-0.0017014	0.0278622	0.0601554	0.0248303	0.0762379	0.0261858		0.00825914	-0.00443297	0.00056714	-0.0367515	-0.00137947	0.0303388	-0.0109364	-0.0160535	0.0317667	0.0167945	0.00255416	-0.0499141	-0.0377878	0.0104403	0.0275787	-0.0516278	-0.0290634	0.0670985	0.023626	-0.0601404	0.0450341	0.000784272
9.348	-0.00438619	0.0219395	0.0225427	-0.00269646	-0.0117541	0.00672094	-0.0568808	-0.00692079	-0.000485219	0.0689166	0.0027187	0.0407848	0.0389247	0.019002	-0.0383901	-0.0671461	-0.0238702	-0.0638579	-0.0826756	-0.00261405	0.00743412	-0.00662086	0.105592	0.0146004	0.0264539	0.0361556		0.0186961	-0.00855102	0.017112	-0.0261764	0.00339877	0.0217203	0.00559473	0.0129833	0.0508418	0.0116566	-0.0152748	0.00329072	0.00178679	0.0249189	-0.00613008	0.0104202	-0.0104449	0.0619621	0.0495077	0.0285124	0.00546802	0.0189508
9.424	-0.0116318	0.00568707	0.0321918	-0.0170201	0.00506179	0.0070507	-0.065626	-0.0274326	-0.0230682	0.0270333	0.0135417	0.0197707	0.0591253	0.0139747	-0.0307818	-0.0501417	0.0436528	-0.0249421	-0.0643921	-0.00869224	0.00570362	-0.00631437	0.0746947	0.0645539	0.00341339	-0.00840634		0.0263346	-0.014891	-0.00147738	4.666e-06	0.0173796	0.0242202	-0.0108913	-0.0244472	0.0434564	0.0114763	0.0544612	-0.00308079	0.0191814	0.000806919	0.0183542	-0.0268716	-0.0866954	0.088317	0.0412725	-0.0184728	-0.0103343	0.0245858
9.5	0.00636531	-0.0126657	0.00614451	-0.0272458	0.0121472	-0.0223805	-0.0534341	0.00158214	-0.00232675	0.0477696	0.000593043	0.0063903	-0.0123995	0.0164579	-0.0189221	-0.0134959	-0.0363867	-0.0218458	-0.0928332	0.00656503	0.0159006	-0.00980552	-0.00722215	0.0464857	0.030774	0.0196142		0.0244796	-0.0359388	0.0227671	-0.0136365	-0.0247241	0.0327627	0.00353996	-0.0215486	0.0308103	0.0220641	0.00334405	-0.0279678	0.00733208	-0.00109908	0.0347682	-0.0224682	-0.011965	0.0527727	0.0563099	-0.0177833	0.010414	0.0316505
9.576	-0.0185505	0.00803989	0.0418936	0.0132583	-0.0049324	0.0253524	-0.0217117	-0.0392299	-0.00329598	0.108473	0.0106143	-0.0111065	0.0222023	-0.00619208	-0.0489073	-0.0475026	0.0120323	-0.00106028	-0.0489209	-0.0128589	-0.00278562	0.0144179	0.0101751	-0.0641826	-0.00358105	0.0627417		0.0115732	0.0130852	0.0138633	-0.0158374	-0.00208997	0.010343	0.0195344	-0.0198096	0.00695314	0.00743849	-0.00241085	-0.0419089	0.014537	-0.00191505	-0.00321337	0.0125771	-0.051356	0.0846679	0.0495077	-0.0340366	-0.00635431	0.0403974
9.652	0.0112737	-0.015923	0.0367527	-0.00882103	-0.00910997	0.020406	-0.0430307	-0.0337037	0.00789859	0.0732966	0.0085734	-0.0150521	0.0481065	-0.00128674	-0.0107552	0.0149412	0.0408531	-0.0121158	-0.0698603	0.00383938	-0.00156332	0.00569004	0.00887521	0.0142019	0.0953698	0.0193121		0.0394604	-0.00485758	0.0381684	-0.060967	0.011665	0.0233247	0.0258347	-0.00559326	0.0208736	0.00939184	0.0199317	-0.0381513	-0.0212475	0.0128355	-0.00355283	-0.0365314	-0.0180439	0.085615	0.00925362	-0.0148294	-0.00357867	-0.0371468
9.728	-0.00186239	0.0081121	0.028	-0.0483863	-0.00440413	0.0348331	0.0125642	-0.059104	0.0331954	0.0510546	0.00842768	0.0193424	-0.0126895	-0.03502	-0.0339147	-0.0346046	0.0581456	-0.045173	-0.0600154	-0.0138301	-0.0077688	0.00189241	0.035749	0.0236346	0.0425	0.0308686		0.0292759	-0.0104462	0.0112162	-0.00129225	0.00649883	0.0292189	0.0116268	-0.0161043	-0.00649044	0.00223477	-0.00839145	-0.0442505	0.00666892	-0.00316745	0.0653567	-0.0313194	-0.0223506	0.145623	0.0384592	0.00201557	0.0215118	0.0208852
9.804	-0.00821958	-0.000647868	0.0304518	-0.00877213	-0.00339901	-0.0282337	-0.03052	-0.00851501	-0.00634904	0.0723385	0.0118412	0.0204566	0.0135033	0.030266	-0.0750877	0.0589175	0.040359	-0.0310212	-0.060954	0.0097922	-0.00287815	-0.0132967	-0.00111998	0.0735881	0.101541	0.0272432		0.0284414	-0.0129628	0.0191574	-0.0312081	0.00701493	0.0020237	-0.00905985	-0.00377872	0.0206611	-0.000719812	-0.00410348	-0.0524736	-0.00968257	0.00869877	0.00845171	-0.0261527	-0.0369174	0.0994007	0.00429259	0.0134409	-0.0123854	-0.0226808
9.88	0.0071134	0.020564	0.0185354	-0.0396439	-0.0158784	-0.0157852	-0.0223503	-0.0683505	-0.0109044	0.0921852	-0.000694403	-0.0308337	0.0495564	0.00967461	-0.0710588	-0.107309	0.00890316	-0.0528024	-0.10393	-0.0345696	-0.00594626	0.0102837	0.036528	0.0508699	0.112239	0.0597955		0.0335998	-0.0195325	-0.0210909	-0.00667805	0.0162497	0.00911137	0.0142182	-0.0282788	0.0293225	-0.0051355	0.0137255	-0.030854	-0.00470603	-0.00888234	0.0223564	-0.0135274	-0.0104449	0.111159	0.0464896	0.00822124	0.0110161	0.0307254
9.956	0.0169764	0.00224828	0.0214091	0.00565148	-0.00466779	0.0465396	-0.0724553	-0.0314718	-0.0446335	0.0179996	-0.00215243	0.00287396	0.0637647	0.030266	-0.0651304	-0.0469177	0.0764262	0.0250314	-0.0231356	-0.033035	0.0142398	-0.00233372	0.0505487	0.0750495	0.0237796	0.0100988		0.017269	-0.03254	-0.00502737	-0.00616705	0.00297945	0.0365678	-0.0185315	-0.0231874	0.0024898	0.0147262	-0.00613462	-0.0209972	-0.0161754	0.0149587	0.0102151	-0.0290729	-0.0574363	0.0819659	0.0213759	0.0561911	0.00558876	-0.0342031
10.032	-0.00742471	-0.0117607	0.0167691	-0.0224535	-0.0212191	-0.00152308	-0.0150739	-0.105762	-0.00605828	0.0820565	0.00948467	0.00536096	0.0436599	0.0149436	-0.0361517	-0.0398808	-0.0325988	-0.0458368	-0.00391352	0.00296263	0.0105947	0.00673151	0.157649	0.0569812	0.0671863	0.00745468		0.0231409	-0.00289648	-0.0255419	-0.00593094	0.00911419	0.0305621	0.000456859	-0.011214	0.0254968	0.0137249	0.0107916	-0.0203982	-0.0073598	0.00461685	-0.000568225	-0.0137972	-0.0375499	0.119943	0.0288437	-0.00970625	0.0259748	0.0697498
10.108	0.00594478	0.00315268	0.0273409	-0.0115867	0.0164837	0.0086995	-0.0744343	-0.0256254	-0.0138606	0.0210793	0.00200212	0.00844896	0.035348	0.00985642	-0.0595351	-0.0551264	0.033442	-0.0227301	-0.0600154	-0.0178086	0.00321251	0.00780311	0.0158866	0.00782483	0.0379742	-0.0179979		0.0188383	-0.00949817	0.0169916	-0.0062851	-0.010711	0.0339562	-0.00780915	-0.000779203	0.0412775	-0.00255819	-0.0362633	-0.00672943	0.00718989	0.017299	0.0319194	-0.0077313	-0.0291902	0.124674	0.0415285	-0.00340267	-0.00188977	-0.00922414
10.184	0.00744034	0.00166919	0.0102836	0.00476257	-0.0106967	0.0209007	-0.0492214	-0.0431619	-4.9067e-05	0.0453744	0.00987328	-0.00415872	0.000359056	-0.0162456	-0.0975752	0.0433783	0.0981653	-0.0871851	-0.0787682	0.0136463	0.00960257	0.0156123	0.00641006	0.0976348	0.034477	0.0377411		0.0150526	-0.0281282	-0.0120658	-0.00373006	-0.00906424	0.031644	0.0188194	-0.00874381	0.0350084	0.000658695	0.00684214	-0.0372255	0.0182338	0.000752107	0.00255128	0.0214283	-0.076562	0.0416891	0.0311962	0.00467436	0.00619093	0.0245858
10.26	0.0140315	0.00127098	-0.000288221	-0.0280359	0.0110897	-0.0183409	0.00120238	-0.0429501	0.0259747	0.0474959	0.0111487	-0.00990544	0.00557847	0.0226957	-0.0230615	0.0287196	0.0278426	-0.0291433	-0.0707988	-0.00812804	0.00872618	0.0236052	0.0528858	0.0684067	0.0188423	0.0398559		0.028266	-0.00289648	0.00814842	-0.0077397	-0.00515778	0.0236976	0.0256114	0.000960519	0.0186428	0.00535343	-0.000718235	-0.0321065	-0.0432387	-0.0145435	0.0335471	-0.0174364	-0.0405901	0.0284451	0.017028	-0.0666412	0.0209081	0.0218103
10.336	0.00407488	-0.00839409	0.0227273	-0.0234913	0.000936567	-0.0218034	-0.0104782	-0.0238195	0.0208862	0.08322	0.0118046	-0.0170249	-0.0168462	0.0143993	-0.0580806	-0.0375351	0.0266897	-0.0553441	-0.0314178	0.00421552	0.0275737	0.0217677	0.0874177	0.0499399	0.0258368	0.00216767		0.0234153	-0.0107409	0.0150058	0.00971463	0.00927547	0.0300395	0.000322689	-0.0327654	0.00663347	-0.00114676	-0.00342643	-0.0523647	0.00548365	0.00913416	0.0229665	-0.00508	-0.0749151	0.0475018	0.0600953	0.00181837	0.000522055	-0.0135976
10.412	-0.0263571	0.0140846	0.0329827	0.0219029	0.0447206	-0.0130647	-0.00332912	-0.0237124	-0.00237521	0.0320292	0.00778414	0.0399271	0.0194969	0.0194255	-0.0255239	-0.0750613	0.0184552	-0.0153234	-0.0623602	-0.00690603	-0.00209381	0.0321802	0.0540533	0.00596486	0.0743864	0.0123634		0.0115074	-0.00423622	0.0190371	-0.0175281	-0.00589967	0.0332853	-0.00888064	-0.0282033	0.0341047	0.00187368	0.0158694	-0.0472457	0.00425174	-0.0286952	-0.00307758	-0.00391192	-0.058576	0.0861551	0.0533436	0.0121612	-0.0223965	0.0187826
10.488	0.00828201	0.0160034	0.0120236	-0.00160977	0.0237281	0.000290602	-0.0214561	-0.0244572	-0.0179313	0.105736	0.00389695	-0.0130793	0.0599952	0.0201527	0.0150892	0.0196325	-0.00740119	0.0426092	-0.0706424	-0.0115433	-0.0109062	0.0130707	0.0981919	0.00237777	0.0357113	0.0518656		0.0201226	-0.0135512	-0.00803544	-0.00915466	-0.0151667	0.0191835	-0.0122762	-0.017465	0.032883	0.00568159	0.0167722	-0.0624393	-0.00508481	0.00292906	0.0391089	-0.0356775	-0.0631363	0.0971025	0.0285877	0.00437924	-0.00538832	0.0223991
10.564	0.00426144	-0.0132084	0.0121027	-0.0156867	-0.0223299	0.0418405	-0.0654977	-0.0274326	-0.0448758	0.00691281	-0.00164219	0.0105076	0.0638619	0.00610176	-0.0887364	-0.0914788	0.0508992	0.0159651	-0.0490756	0.00775614	0.000720918	0.0170822	0.0518464	0.0300116	-0.0545994	0.0364577		0.0236014	-0.0122765	0.013202	-0.041429	-0.00586741	0.0141849	-0.00561927	-0.0167592	0.0233187	0.0266433	0.0256866	-0.0281312	-0.00859285	-0.0198767	-0.00402719	-0.0216596	-0.00550433	0.0900751	0.0433697	-0.0242854	-0.00840388	0.0177733
10.64	0.0111802	0.0017414	0.0392836	-0.00748767	-0.0212724	0.065913	-0.023818	-0.00947154	-0.0445366	0.0800719	-0.00127769	0.0410423	0.00470856	-0.0279951	-0.0617735	0.00233468	0.0229018	-0.0663996	-0.0515768	-0.0194068	0.00127466	0.0204506	0.0366583	0.0382486	0.0114364	0.0177266		0.00741404	-0.0178981	0.031491	0.00291386	-0.0116473	0.0238473	-0.0230445	-0.0245227	0.0206084	0.0194868	-0.00929418	-0.0329779	0.00391959	0.0370571	0.00356878	-0.012314	-0.0285577	0.0837224	0.0291502	-0.0121692	-0.0673916	-0.0241947
10.716	-0.0261706	0.0108631	0.0194582	-0.0207746	-0.00715396	-0.0101793	-0.0515192	0.0136982	-0.0334874	0.0712435	0.0203683	0.00776306	0.0448197	0.0147019	-0.0156786	-0.11112	0.0803788	0.02492	-0.0518896	-0.0147695	-0.00947605	0.0106203	0.0295166	0.0499399	0.0361227	-0.0189804		0.0276076	0.00158122	0.0189774	-0.036319	0.0152167	0.0479083	0.0158714	-0.024246	0.0234777	0.0225072	-0.0203526	-0.0269876	-0.00859285	0.0106585	0.0212031	-0.0233221	-0.0835284	0.111023	0.0386128	-0.000349479	-0.0268595	-0.00207527
10.792	-0.00864011	-0.00611348	-0.00337277	-0.0191446	-0.0124414	0.00193941	-0.0389454	-0.0496459	-0.0048952	0.0522865	0.00737106	-0.00107167	0.0216224	0.0246334	-0.0141121	0.00350853	0.0535343	-0.0138845	-0.0606412	0.00512407	-0.00140151	0.0342624	0.0611927	0.0479471	-0.0451363	0.0251284		0.0204408	-0.00256978	0.013382	-0.0123	-0.000831119	0.0465664	-0.00553014	-0.017062	0.0339984	0.000593397	0.0188033	-0.0488249	-0.0229059	-0.000336888	-0.0179997	-0.0342849	-0.116462	0.0403381	0.0251607	-0.0076377	0.0458778	0.0309777
10.868	-0.0110709	0.0110083	0.0172436	-0.0173168	-0.0134988	0.00358821	-0.0367749	-0.0599547	-0.012649	0.0826725	0.00513582	-0.0158239	0.0285816	-0.00952329	-0.0425295	-0.114346	0.00692688	0.0464785	-0.0309485	0.0171233	-0.00677662	0.0293321	0.0704111	0.0547227	0.102364	0.0451441		0.0170385	-0.0199571	-0.0112841	-0.0213412	0.0146674	0.0158261	-0.000928003	-0.0224562	0.00695314	-0.0115207	0.0072935	-0.0454486	-0.0190669	0.00494365	0.0236445	-0.0379693	-0.0508503	0.0737205	0.0245982	0.00339461	0.0140317	0.0106245
10.944	0.0208098	-0.00995048	0.0125245	0.00861488	-0.0202673	0.00465993	-0.0322434	-0.057617	-0.0362982	0.10991	0.0133474	0.0461022	0.0685014	-0.0230886	-0.0922053	-0.0867875	0.0892721	-0.0547917	-0.072205	-0.0141117	-0.00149405	0.0115699	0.0932594	0.0945792	0.0959869	0.081926		0.0114523	-0.0291083	0.0395516	-0.0172532	0.00743513	0.0461554	0.0261922	-0.0252285	0.011788	0.00543547	0.00368258	0.00666707	-0.000866984	0.00652181	-0.0255957	0.00287201	-0.0419834	0.0741259	0.0197901	-0.0159119	0.00209021	-0.00476661
11.02	-0.00784584	0.0167999	0.0180873	-0.0326293	-1.526e-05	-0.0064695	-0.0450729	-0.0290269	0.0236001	0.0492068	0.00284033	-0.0177108	0.0200768	0.00931215	-0.0477874	-0.0351895	-0.0113538	-0.0132228	-0.049232	-0.0139864	0.0150009	-0.0062225	0.110136	0.0127405	-0.0161299	0.0340408		0.0389442	-0.00103329	0.0199997	-0.0382449	-0.0261128	0.0377994	-0.0348393	-0.00841634	0.0298539	0.0122476	0.0327956	-0.00564028	0.0239679	0.018388	0.0201177	-0.00198053	-0.0231113	0.0741259	0.027974	0.014722	-0.000925353	0.00179352
11.096	-0.0118658	-0.000865199	0.0248363	-0.00906771	-0.00620214	0.00754534	-0.0153285	-0.0210558	-0.0166229	0.012114	-0.00418094	-0.0039021	0.0198826	-0.0116428	-0.0390606	0.00468032	0.0650626	0.00104033	-0.0507946	-0.0140809	0.00609603	-0.00129226	0.0144587	0.0358572	-0.0290902	0.0356263		0.0208361	-0.0337169	0.02012	-0.0135969	-0.0184281	0.0464535	0.010286	-0.0172385	0.0232651	0.00397492	0.0142897	-0.0250816	-0.00205225	-0.00512619	0.0446699	-0.0224229	-0.0508503	0.0775058	0.0302248	-0.0188672	-0.00213126	0.0331644
11.172	0.00954421	0.0341747	0.0299509	0.00219364	-0.00916327	0.0237036	-0.0409876	0.00944738	0.0108063	0.0209424	0.00737106	0.00424672	0.0385376	0.0306894	-0.0559556	-0.0369503	0.0476054	-0.0138845	-0.0889259	-0.00136115	0.00565759	-0.000710153	0.0300375	0.00862196	-0.0198329	0.0668964		0.0311083	-0.00067456	-0.00406479	-0.0251148	-0.00380129	0.0240705	0.00121684	-0.0290601	0.0263997	-0.00168812	0.0443055	0.0115138	-0.00949261	0.0168088	0.000313489	-0.0353633	-0.0598425	0.0973734	0.0326285	-0.0181777	-0.0420596	0.0311459
11.248	-0.00298421	0.00952407	0.0175336	-0.0275914	-0.0159841	-0.00259481	-0.0526682	-0.0758969	-0.0112436	-0.00335272	0.0115859	-0.00184343	0.0327383	-0.0224834	-0.109547	-0.0524873	0.0843314	-0.055676	-0.106585	0.00340146	0.00395035	0.000789939	0.0134193	-0.0127677	0.0233681	0.0540553		0.0189047	-0.0183227	0.0154274	-0.0272768	-0.00648115	0.0211609	0.0085887	-0.0246991	0.0603533	0.00671631	-0.00365211	-0.0199626	0.00472608	0.00510602	-0.00606219	-0.0372947	-0.013864	0.0999408	0.0606066	-0.00379708	-0.0641346	0.0112973
11.324	-0.00901446	0.0207091	0.0159782	0.00100806	-0.0368186	0.0220548	0.0250107	-0.01266	-0.0040229	0.109979	0.00147983	-0.0551065	0.0372806	-0.0304173	-0.0145587	-0.0782853	-0.000154809	-0.0233939	-0.0854879	-0.0128271	0.00519638	0.00296474	0.0453558	0.0346616	0.0690377	0.00768187		0.0304718	-0.00211222	0.0110362	0.0111692	0.000912448	0.0426116	0.00622055	-0.018247	0.054137	0.014004	0.0129356	-0.0339581	-0.0423378	0.0169722	0.0216774	-0.031409	-0.0860614	0.0848041	0.0521674	0.00467436	0.00293545	0.0138204
11.4	-0.0281334	0.0234237	0.0139745	-0.0439906	-0.0553269	0.0323599	-0.0422648	-0.0272197	-0.0331482	0.0716541	-0.00246798	0.0112794	0.00548133	0.0355349	-0.0451024	-0.032259	0.00215086	-0.00360411	-0.106742	-0.00474459	0.028266	0.00115743	0.0331514	0.032403	0.011025	0.0132698		0.0207045	-0.00103329	-0.00412447	-0.0345102	0.00623992	0.0257118	0.00680133	-0.0177678	0.0254968	0.015383	0.0244454	-0.0341215	0.00747426	0.0198576	0.0270356	-0.0445287	0.00386832	0.105077	0.0275651	-0.0174882	-0.00140834	0.0520038
11.476	-0.00854714	0.0257407	0.0152927	-0.0197868	-0.0185759	-0.00572753	0.00152216	-0.00521944	-0.0154113	0.070696	0.00969102	0.0253457	0.0153402	-0.00540502	-0.0275369	-0.0445721	0.021749	0.0227102	0.00171283	-0.0135475	-0.0045854	0.00694539	0.0397722	-0.0328288	-0.0329989	-0.0113514		0.0159741	0.00164619	0.021022	-0.0303437	-0.00706263	0.0265705	0.0156472	-0.035815	0.0273034	0.00668338	0.0102274	-0.0131009	-0.00759754	-0.0103519	-0.0121663	0.00642155	-0.059589	0.0887225	0.0315034	-0.0167986	0.00824208	-0.0183074
11.552	0.000662011	0.00521596	0.0163209	-0.00901881	-0.0197914	0.0580812	-0.0362646	-0.0459256	-0.00760904	0.0585827	0.00636264	-0.0313488	-0.034147	-0.0137624	-0.019594	0.0603827	0.0098913	-0.00393601	-0.08627	-0.0139237	-0.00209381	-0.00169061	0.0427582	0.0676096	-0.0243587	0.0697653		0.0128136	-0.00358282	0.00507971	-0.0186285	-0.0252411	0.0139236	0.00112677	-0.0225063	0.0189608	0.00827564	-0.0276873	-0.0131009	-0.00570134	-0.00289442	0.046637	0.000715118	-0.049457	0.0404727	0.0508375	-0.0205414	-0.027101	0.00212994
11.628	0.0156213	0.00170495	0.03032	-0.0422117	-0.0172005	0.012904	-0.0413073	-0.0554909	0.0045063	0.0584458	-0.00300269	-0.00767601	0.0105079	0.00591995	0.0145306	-0.00909804	0.0145026	-0.00327221	-0.0809565	-0.00721949	-0.00982196	-0.00940789	0.0401629	0.00490202	-0.0945088	0.0316988		0.0277943	-0.00420419	0.0276407	-0.0106489	-0.00657792	0.0156397	0.00470152	-0.0359159	0.0219899	0.000839519	0.00120007	-0.0544885	-0.00513259	0.0252457	0.0253401	-0.0295673	-0.05199	0.0746676	0.0317076	-0.0110853	0.0108954	0.0653764
11.704	-0.0448222	-0.0082132	0.0133154	-0.0384083	-0.0495626	0.00614386	-0.0199242	-0.0372109	-0.0420651	0.0646051	0.0133474	-0.0190836	0.0377648	0.00228611	0.0253824	-0.0208242	0.0375593	-0.0188608	-0.0912707	-0.0175897	-0.0142054	-0.00533464	0.0907921	0.0747838	0.0914611	0.045068		0.0180045	0.00184203	0.0329945	-0.0198866	0.00233345	0.0238473	-0.0208997	0.00786647	0.0185357	0.0135608	0.00616509	-0.034067	0.00117141	0.00690239	0.00506064	-0.0416982	-0.0432499	0.100346	0.00787256	0.0205333	-0.0155217	-5.677e-05
11.78	-0.0134088	-0.000865199	0.0172172	-0.0199346	-0.0319538	0.00729802	-0.0307115	-0.0446502	-0.00634904	0.0919114	0.0157765	-0.00175757	0.000261917	-0.00255824	-0.0240694	-0.153631	0.039865	-0.00249709	-0.0883019	-0.0150203	0.00335058	0.0107739	-0.00709194	-0.0360173	0.0215167	0.0261858		0.0141743	-0.0255458	0.0274	-0.0192972	0.0105021	0.0234744	0.0131899	-0.0215232	0.00668704	0.00402404	0.0173364	-0.00422439	-0.0187348	-0.01819	0.0218811	-0.0312298	-0.0704831	0.0994007	0.0170792	-0.0525557	-0.0119024	0.00423255
11.856	-0.0121934	0.0230254	0.0289227	-0.0148967	0.0102968	0.0220548	-0.0365202	-0.0420995	-0.0204513	0.0175205	-0.00115606	0.0225153	0.0372806	0.0249361	-0.0401805	0.00614558	0.0568281	-0.0816584	-0.0228227	0.00164705	0.0204221	-0.00365007	0.0261422	0.103746	0.0963984	-0.0137683		0.0205836	-0.0246636	-0.0100809	-0.0209871	0.011536	0.0269434	0.0086328	-0.0289338	0.0132758	0.00947388	-0.037166	-0.0411465	-0.0389253	-0.00969831	0.00194113	-0.00260892	-0.0921417	0.130079	0.0524739	0.0240802	-0.0131083	0.0631897
11.932	5.4307e-05	-0.000900963	0.00524815	-0.0102044	0.0155842	0.00729802	-0.0363919	-0.0467763	-0.017059	0.0519443	0.0134811	0.0136815	0.0507162	-0.00922067	-0.0480114	0.00702597	0.0153261	-0.00482036	-0.0750173	-0.00878583	0.0167542	0.00250538	0.0593764	0.0329344	0.0801466	0.00262085		0.0204959	-0.0174405	-0.00117705	0.00024077	0.0268079	0.0221312	-0.00106217	-0.00420713	0.0482913	0.00601031	-0.0155005	-0.0068928	0.00567361	0.0125635	0.0188974	0.00269274	-0.0632631	0.10305	0.0289966	-0.0357108	-0.0172106	0.0284546
12.008	0.0217451	0.0157861	-0.00237095	-0.027887	-0.0220129	-0.00440849	-0.058924	-0.0159543	-0.0329543	0.0538605	0.00451638	-0.0239717	0.0115706	-0.00298284	-0.0730732	-0.0648004	0.0306423	-0.00714153	-0.115337	-0.00888031	0.000882244	0.0167456	0.0524952	0.0454228	-0.0233301	0.0216541		0.0333141	-0.0348278	0.0101333	-0.0305006	-0.0150377	0.0241086	0.00286911	-0.0116177	0.0172605	0.00553426	0.00165143	-0.0394038	-0.012052	-0.000282076	0.0135392	-0.035318	-0.0498359	0.0872369	0.0262352	-0.0432955	-0.0175713	0.0198759
12.084	-0.00228292	-0.00253026	0.0159518	-0.00175756	0.0162191	-0.011251	-0.0344139	-0.0300893	-0.030822	0.0392835	0.00805112	-0.054764	0.00190458	-0.0129753	0.0439545	-0.0381221	0.0047859	-0.00658907	-0.0761123	-0.0190306	-0.0076535	-0.00135326	0.0572997	0.0421014	0.00403055	0.0384215		0.0258403	-0.0106421	0.0174729	-0.0426871	-0.0305363	0.0181764	0.00447821	-0.0361178	0.0363363	-0.00362528	0.0110173	0.000894598	0.000554884	-0.0194413	0.0114363	-0.0324422	-0.0436302	0.0525019	0.0230123	-0.0272407	0.0289903	-0.0199054
12.16	5.4307e-05	0.00478198	0.01002	0.00565148	0.0101379	0.0139757	-0.0859866	-0.0323212	-0.00329598	0.0386675	-0.00449649	-0.00827606	0.0667616	0.0175476	-0.00784631	-0.0894266	0.0154908	-0.0202976	-0.0803308	-0.0149267	0.00166659	0.0169293	-0.00189903	-0.0660426	0.0643062	0.0163671		0.0307023	0.0029539	0.00520004	-0.00530188	0.0213192	0.0060901	0.0132349	-0.0272456	0.0239563	0.00724148	0.0172235	-0.0231755	0.00861176	0.0241577	0.0142172	-0.026063	-0.00968419	0.0720986	0.0736492	-0.0287177	0.013188	0.0350988
12.236	-0.0074715	0.00648349	-0.00411095	-0.0223057	-0.0432168	-0.00160552	-0.0624339	-0.0867376	-0.00882057	0.0448269	-0.00702319	-0.0227716	0.0299357	0.0279646	-0.0185875	-0.041346	0.065392	0.0308899	0.0053073	-0.012013	0.00300467	-0.00502816	-0.0212428	0.0492756	-0.000289549	0.00526495		0.0275306	-0.0135512	0.0174729	-0.0177246	0.000847936	0.0432826	0.0105543	-0.0143399	0.0211397	-0.00204921	-0.00760156	-0.0467556	0.00453612	-0.0143252	0.0267649	-0.0398111	-0.0427441	0.10859	0.0499678	-0.00261386	-0.0184166	-0.00400967
12.312	0.00108315	-0.00513618	0.0335364	-0.00363427	-0.0188395	0.0282378	-0.0472434	0.0134852	0.0133263	0.08322	0.0105172	-0.00047067	0.0368949	-0.00389073	-0.041299	-0.150405	-0.00493083	-0.0187495	-0.0759559	-0.0161487	0.00339709	0.0169903	0.117145	0.0511356	-0.00440393	0.044842		0.0214945	-0.0227674	0.00243262	-0.0228355	0.00339877	0.0226157	0.0101969	-0.0257578	0.0309701	0.0114763	-0.0150491	-0.0493695	-0.0728135	-0.027389	-0.0180667	-0.052526	-0.096068	0.0211468	0.0166702	-0.00675098	0.00643243	-0.0142704
12.388	0.00860896	-0.011	0.0104154	-0.00141199	-0.00948023	0.0331843	-0.0935187	-0.00447589	0.00654168	0.0313448	0.0108327	0.0126522	-0.00205782	-0.0187287	-0.0420815	-0.000889303	0.0405237	0.0604098	-0.183785	-0.0126708	-0.0144127	-0.00591675	-0.00228745	-0.0332274	0.00197336	0.0675006		0.00913684	-0.00792965	0.0366042	-0.0271984	0.00808112	0.0159758	0.00867784	-0.0316312	0.0108843	-0.00689184	7.1654e-05	-0.0184378	-0.0108201	0.0265519	0.0306304	-0.0120442	-0.0475565	0.10359	0.0371294	-0.000545303	-0.0602738	0.0335008
12.464	0.00407488	0.00152407	0.01466	-0.0176134	-0.00408622	0.0429122	-0.0409244	-0.0730273	-0.00693058	0.0349035	-0.00303884	-0.0138511	0.0548729	0.0176085	-0.0297753	-0.0557113	0.00215086	-0.0102378	-0.0231356	-0.01549	-0.00883026	0.00676164	0.130905	0.00370632	0.0272768	0.0549616		0.0284527	0.00429364	-0.0115845	-0.00479088	0.00239797	0.0158261	0.00657803	-0.0226581	0.0370267	0.0144639	-0.000831077	-0.0218141	-0.00356853	-0.0183534	0.0259511	-0.0170769	-0.0655425	0.0985898	0.0198925	-0.00931323	-0.0134706	0.0390517
12.54	0.0273074	0.0223019	0.0252582	-0.0192924	-0.0119654	-0.0077061	-0.0426477	0.0338912	-0.028302	0.0582405	0.00955734	0.0177979	0.0484936	0.0266931	-0.041635	-0.000595841	-0.0286462	-0.0105697	-0.0550148	-0.00483818	0.00664977	0.00311762	-0.0133221	0.0640225	-0.0381418	0.089781		0.0130767	-0.0136492	0.0256549	-0.0143044	0.00672463	0.0351511	-0.012947	-0.0155241	0.00801583	-0.00323126	-0.0331037	-0.0450674	-0.0130473	-0.00730418	0.0211352	-0.0351388	0.0336345	0.0468255	0.0534972	0.0107821	-0.0110588	0.0434251
12.616	-0.00303101	-0.0134257	0.00806906	-0.0252202	-0.0136045	-0.00242993	-0.0221588	-0.0578287	-0.0201605	0.0165624	-0.00295374	0.0141957	-0.00689013	0.0190618	-0.0496898	0.0240304	0.0497464	0.00314094	-0.085175	-0.0242939	0.00159731	-0.0102039	0.0199099	0.0191175	-0.01901	0.0492214		0.0275199	-0.0248594	-0.00189899	-0.0115132	-0.00451179	0.0289956	-0.00101714	-0.00511404	0.0298003	-0.000292866	-0.0218196	-0.045612	-0.00754976	-0.0220547	-0.00924959	-0.0343292	-0.0366638	0.0914261	0.0100209	-0.0153217	0.0252503	0.0679836
12.692	0.00398129	0.0216499	0.0297927	-0.0200835	-0.027248	0.0078751	-0.0120733	-0.0646315	-0.0386728	0.0595408	0.00422493	0.0491902	0.0261661	0.0114317	-0.0710588	-0.0642135	0.00182148	-0.0521386	-0.0611087	-0.0198456	0.00134345	0.00526155	0.0671647	0.0633582	-0.0521307	0.0279985		0.0310757	-0.0139759	-0.00556834	-0.00958725	-0.0085804	0.0364562	-0.000659663	-0.0102309	0.0405871	0.0103601	-0.0202398	-0.0495329	-0.0154178	-0.00311263	0.0249336	-0.032847	-0.0604765	0.0946698	0.0687906	-0.0112825	0.0564926	-0.0118314
12.768	0.00370053	-0.0043762	0.00772633	0.0202229	0.0234111	0.0328545	-0.0535624	-0.0549591	-0.00731827	0.0355194	0.0023301	0.007163	0.0323511	0.0219696	-0.0147827	-0.0281546	0.00346838	0.0214939	0.00608773	-0.00392963	0.00134345	0.0109268	0.0160168	0.0322702	0.0340655	0.0282257		0.0188828	-0.0102833	-0.00911834	-0.0310908	-0.000281896	0.0357104	-0.00445771	-0.0262624	0.00121456	-0.00267316	0.0208345	-0.011794	0.000649296	0.0145771	0.0252722	-0.00939379	-0.0860614	0.0249306	0.0177953	-0.0565936	0.0106555	0.0737027
12.844	-0.00480732	0.00384044	0.01379	-0.0341115	-0.00747092	0.0315354	-0.048264	0.0110416	-0.0228259	0.0581036	0.011076	-0.00047067	0.0123434	-0.0224224	0.0194525	-0.0240502	0.016973	0.00247715	-0.0643921	-0.00637362	-0.00410094	0.0127333	0.042628	0.0597712	0.0334484	0.0349471		0.021341	-0.0261671	0.00616262	-0.0251544	-0.0123901	0.0360833	0.00568387	-0.0316058	0.011629	0.0177137	-0.0367146	-0.0504587	0.00832738	0.0256273	0.0291385	-0.0415179	-0.0749151	0.0802078	0.0280252	-0.00517611	-0.0012876	0.0238288
12.92	-0.00634968	0.0128542	0.0179291	-0.00151088	-0.0330113	-0.0104266	-0.0369664	-0.0266891	0.000435546	0.0627573	0.00867055	-0.00484557	-0.00563457	-0.0287212	-0.0379421	-0.0214111	0.0255369	-0.00570472	-0.0465761	-0.0249208	0.00918739	0.0170212	0.0180936	-0.0272489	0.0597804	0.00873807		0.0285404	-0.00312526	-0.0126683	-0.0259799	-0.0190741	-0.0104736	-0.0117404	-0.00987799	0.00732466	0.00481207	-0.00658598	-0.00422439	-0.0358449	0.0145771	0.026697	-0.0118196	-0.0505967	0.119674	0.0496606	-0.00862371	0.0260955	0.00507359
12.996	-0.0055548	0.0154601	0.0351709	-0.0332715	-0.0160374	0.031453	-0.0707961	-0.0614431	-0.0325666	0.0289495	0.00392143	0.0493619	0.0712068	0.0176695	-0.0588646	-0.016135	0.0518874	-0.0274838	-0.0261043	-0.0266752	-0.00714578	0.00100455	0.10728	0.030543	0.034477	0.0311707		0.0259719	-0.0180939	0.0127804	-0.0144224	-0.015974	0.0236609	0.00492482	-0.0354875	0.022999	-0.0111926	0.0209473	-0.034775	-0.014327	0.0285116	0.0114363	-0.0479433	-0.0312174	0.108185	0.0229611	0.0024086	-0.0293936	0.0269407
13.072	-0.015746	0.00702614	0.0198536	0.00229253	0.00432126	0.00226917	-0.0483281	-0.0346602	-0.0418228	0.0160834	0.0145622	0.0141957	0.025102	-0.055914	-0.0280968	-0.0850288	-0.010695	-0.0216252	-0.126901	-0.024889	-0.00474673	0.00905845	0.0567788	0.0673439	0.0447629	0.0428021		0.0183885	-0.00583768	0.0356416	-0.0218919	0.0197046	0.0376878	0.00751628	-0.0296649	0.0252316	0.00648637	-0.0319753	-0.00749183	-0.033049	-0.00670539	0.0147595	-0.0213454	-0.069342	0.0902097	0.0120157	0.0229963	-0.0122647	0.0218944
13.148	0.019454	0.0251609	0.0128145	-0.0224535	-0.0113839	0.0127391	-0.0209458	-0.0141471	-0.0160898	0.016494	0.00755331	-0.0100772	0.0622178	0.0594564	-0.0229509	-0.0228764	0.0135145	0.0347593	-0.0967406	-0.0174952	-0.0172735	0.0055673	0.0632694	0.0560512	-0.00604968	0.0470317		0.0195519	-0.0189441	-0.0083964	-0.0184717	0.0359782	0.0508928	-0.0052618	-0.0177424	0.0329884	-0.00131084	-0.0232865	-0.0382602	0.014868	0.000806919	0.00173746	-0.0482575	-0.0512292	0.083857	0.014982	0.0651548	0.0108954	0.0253427
13.224	0.0295984	0.0203109	0.03699	-0.0336171	-0.0201616	-0.029965	-0.0582854	-0.00458175	-0.00426521	0.0787031	0.00896238	0.0124804	0.0464639	-0.0259354	-0.019146	0.0216847	0.0125264	-0.0439568	-0.093459	0.0158386	-0.00769953	0.0370494	0.0970244	0.0860765	0.00156192	0.066065		0.0113539	-0.00551098	-0.0130283	-0.0223236	-0.00732067	0.0498857	-0.00374276	-0.0167091	0.0437752	0.0157441	-0.0025237	-0.0255172	-0.0185926	-0.0048542	0.00519642	-0.0182893	-0.0209573	0.101833	0.0376407	0.0235879	0.0244066	0.0205488
13.3	0.00360694	-0.0018425	0.01118	-0.0184534	0.0316073	0.00721558	-0.0534982	-0.0612301	-0.027139	0.082125	0.00581626	0.0510772	0.0569984	0.026814	-0.0433134	-0.0448655	-0.0849704	-0.0294752	-0.0359492	0.00706655	-0.00398564	-0.00159874	0.0839108	-0.00785207	0.0342712	0.0206728		0.0267406	0.0065485	0.00586133	-0.0125352	0.00892065	0.0203783	-0.00025809	-0.0200869	-0.00192083	0.014004	0.0300875	-0.0495874	-0.00840289	-0.00719455	0.0120465	-0.0119998	-0.0600961	0.112781	0.00644031	-0.000742505	0.000884298	0.0257632
13.376	-0.0387452	0.0132524	0.0221209	-0.0261591	-0.0132875	-3.9159e-05	-0.0380521	-0.0578287	0.0181239	0.0134828	0.00712818	0.00536096	0.0321583	-0.00171019	-0.106638	-0.0410546	0.0214196	0.0316651	-0.0400129	0.00343235	0.00588819	-0.00205811	0.0427582	0.026026	0.0636891	-0.00523414		0.0202761	-0.0311674	0.00255294	-0.0188646	-0.00244479	0.0163867	-0.00990897	-0.0241952	0.0423402	0.0220802	0.0200446	-0.0221953	-0.00840289	-0.00942632	0.0227628	-0.0285341	-0.0739022	0.0799386	0.0405564	-0.043985	-0.027584	-0.00241169
13.452	0.0026255	0.0271884	0.0262073	-0.00397984	-0.0239166	0.0510738	-0.0879656	-0.0255196	-0.0046529	0.0467431	0.0215465	0.0551945	0.0165972	0.0322647	-0.0325722	0.0680045	-0.0143182	-0.0178651	-0.045794	-0.0193123	-0.0127748	-0.0102649	0.0447069	-0.0380102	0.0305683	0.00624622		0.0188057	-0.0387501	0.00477939	-0.00620667	-0.0179111	0.0428729	-0.0396647	-0.0314802	0.0141795	0.0253797	0.0127099	-0.0103781	0.0337788	0.0230687	0.00940132	-0.0176157	-0.0712424	0.0815604	0.0453133	-0.00241804	0.0293526	0.0100357
13.528	-0.00476053	0.00778611	0.0265763	-0.0340615	-0.0140804	0.00400041	-0.0541368	-0.00341351	-0.0422104	0.0578299	-0.00268676	0.00690543	0.0872521	0.00313416	-0.0297753	-0.064507	-0.00064888	0.0061259	-0.0212601	-0.0211612	-0.00744567	-0.0232806	0.0750831	-0.0422615	0.0544317	0.029584		0.0200681	-0.0187482	0.0553148	-0.0284565	0.00339877	0.0197809	0.00322658	-0.00947499	0.0221489	-0.0155753	0.019029	-0.0432158	-0.0277403	-0.0190608	0.0817019	-0.0271405	-0.000438332	0.0515564	0.0105323	-0.0179805	-0.0425411	0.0308936
13.604	0.0142187	0.0251252	0.0170591	0.0272864	0.018652	0.0436542	0.00809585	0.00094445	-0.0242313	0.0294286	0.00121248	0.0166827	0.00944373	0.000591164	-0.0381661	-0.0592308	0.0125264	-0.015544	-0.0207909	0.00352684	-0.00970665	0.0325168	0.0724878	0.012209	0.0651291	0.00866314		0.0283318	-0.0443058	0.00538004	-0.0334098	0.0283579	0.0382091	0.0287827	-0.0420413	0.0243814	0.0106392	0.0494962	-0.0329779	0.0119776	-0.014652	0.00248339	-0.026916	-0.0223506	0.13454	0.0463872	-0.0485165	-0.00623356	-0.0104857
13.68	-0.000132258	0.0215413	0.0224109	-0.0241336	-0.0318482	0.0525577	-0.0272006	-0.0639938	0.0101763	0.0842465	0.00428555	0.0106793	-0.00302486	0.0153682	-0.0358171	-0.0390024	-0.0297991	-0.02682	-0.104241	-0.00706322	0.0148396	-0.00469154	0.0244539	0.0458214	0.0859067	0.0316988		0.00976266	-0.00861599	0.0484555	-0.0213412	0.00420605	0.0385452	-0.00101714	-0.019053	0.0159852	0.00343301	0.0377607	-0.0545974	0.0162432	0.00913416	-0.0114204	-0.0260177	-0.031471	0.102103	0.0346745	0.0261487	-0.0286692	0.0149138
13.756	-0.0206076	0.0156774	0.00817451	-0.0390505	-0.0178877	0.00779266	-0.0395198	-0.0375298	-0.044052	0.0234745	0.00095755	-0.016339	0.0401803	-0.0361097	-0.0888484	0.0178738	-0.020247	0.00767405	-0.0553277	-0.0100078	-0.0026243	0.00676164	0.0600252	0.0349273	0.0231624	0.0308686		0.023503	-0.0110676	0.0168116	-0.0102947	0.0219974	0.00754493	0.00179762	-0.00241729	0.0296413	0.0114925	-0.00229801	-0.0312897	-0.00394732	0.0010241	0.0186937	-0.0276349	-0.0759294	0.0495291	0.0069011	0.00654571	-0.010455	0.00583053
13.832	-0.00691059	0.0146637	0.0329036	0.0115294	0.00474387	0.00268137	-0.0548386	-0.100448	-0.0242797	0.0513968	0.00652079	-0.00518806	0.0166929	-0.0510685	-0.0399565	-0.0093915	0.047276	-0.023062	-0.0876762	-0.0179658	0.000674894	0.0295159	0.0302957	0.0138033	0.0394142	0.0524698		0.0276514	0.00416278	0.00941132	-0.0300292	0.00543352	0.0317556	0.00733707	-0.0199352	-0.00324878	0.0129045	0.0207216	-0.0061304	-0.00882945	0.00434486	0.0100802	-0.0101571	-0.0733964	0.111565	0.0352882	0.0216172	0.0245274	0.00650336
13.908	-0.00031943	-0.0244298	-0.00200186	0.00392256	-0.0177821	-0.00028648	-0.0853489	-0.0835492	-0.0166229	0.0481803	-0.0103391	0.00741963	0.060188	0.0201527	-0.0862754	-0.0891332	0.056334	-0.0501493	-0.0614216	0.00214766	0.00748014	0.0082316	0.146484	0.00556629	-0.0432848	0.0386474		0.0116828	-0.0205455	0.0544119	-0.00939077	-0.00160613	0.0380607	0.00206503	-0.0254811	0.0303852	0.00976912	0.0124842	-0.0579738	-0.0312006	0.00766458	0.0395154	-0.0197726	-0.0616162	0.145081	0.0401475	-0.0268463	-0.0170899	0.0718524
13.984	-0.0169614	-0.0137875	0.00226905	-0.0222568	-0.0285168	0.0122444	-0.0497959	-0.0395487	-0.00261752	0.0860943	0.00799049	-0.0171966	0.0162101	0.0296607	0.00837679	-0.113172	-0.0138241	0.0172927	-0.0895516	-0.00631094	0.00870292	0.0347526	0.000826529	0.0625611	0.0548431	-0.00553625		0.0172364	-0.0386521	0.0111555	-0.0198866	0.0118263	0.037613	0.020071	-0.0161544	0.0286322	0.00208687	0.0267022	-0.0278589	-0.00555915	-0.00768476	-0.00809718	-0.032128	-0.03907	0.0958862	0.0332934	-0.0138434	-0.0429033	0.0507422
14.06	0.00426144	-0.00180605	0.0351182	-0.0052643	-0.00757657	-0.00721146	-0.0450729	-0.0441184	-0.0197244	0.0194368	0.00616834	-0.0381239	-0.0141393	0.0123396	-0.0743037	-0.133109	-0.00278985	-0.0147709	-0.042356	-0.0182784	0.00468867	0.0300972	0.103385	0.0714624	-0.0558337	0.0466547		0.0205617	-0.0281932	0.0274	0.00751292	0.00921095	0.00112823	-0.0158059	-0.0194059	0.0450505	0.00298988	0.0473522	-0.0197447	-0.0139004	-0.0133459	-0.0209156	-0.0401253	-0.0353973	0.0769641	0.0182049	0.0136381	0.00462278	0.0566295
14.136	-0.0262635	-0.0285922	0.0030336	-0.0289248	0.00421561	0.00960635	-0.041562	-0.0213746	-0.0166229	0.0477696	-0.006586	0.0177979	0.0556457	0.00277055	-0.0569621	-0.0170133	0.0504051	-0.0314645	-0.123619	-0.0260174	0.0121174	-0.00469154	0.0239353	-0.010642	-0.0482221	0.0525447		0.0162485	-0.0235197	-0.0005148	0.00747412	-0.000734351	0.031233	-0.0152251	-0.0344797	-0.00277099	0.00712651	-0.0318624	-0.0150069	-0.0120053	-0.00109908	0.0191681	-0.00656322	-0.0578167	0.0641256	0.0273091	-0.0363024	0.00353762	0.0583116
14.212	-0.011819	0.0304821	0.0142382	-0.00546208	-0.00572622	-0.0107564	-0.0307115	-0.0147848	-0.0576696	0.00232754	-0.004861	-0.01265	0.0243292	0.00307318	-0.0642345	-0.124607	-0.00278985	0.00159279	-0.0534522	-0.0070941	0.0234674	0.00541443	-0.0212428	0.0334659	-0.0167471	-0.0129381		0.0203093	0.00364024	0.00862971	-0.00549919	-0.00522229	0.0402613	-0.00271538	-0.0155241	0.0369213	0.00967089	0.00797055	-0.0415277	-0.00304756	0.00848159	0.0148953	0.00462414	-0.0573095	0.132918	0.0141641	0.00516667	0.0175303	0.0270248
14.288	0.00814163	0.0246547	0.0161363	-0.0239858	0.0292801	-0.0115808	-0.0252226	-0.0503894	-0.00605828	0.0143724	0.00624139	-0.000985809	0.0482993	0.0130058	-0.0572981	-0.038709	0.058475	-0.00128084	-0.0381375	-0.00828431	-0.00034054	0.00510794	0.0223772	-0.00107646	0.0223395	0.0392517		0.0249514	-0.0105442	0.00862971	-0.0516112	-0.022658	0.036233	0.0252089	-0.0156505	0.0424473	0.0164172	-0.0161775	-0.0131009	0.0046783	-0.0383834	0.0184221	-0.0211652	-0.0742826	0.0626384	0.0636241	-0.00389499	-0.0413351	0.0380425
14.364	0.00510311	-0.00441265	0.0164791	-0.0369271	-0.0204262	-0.00580998	-0.067604	-0.0523025	-0.00596135	0.0227217	0.000933074	0.00124457	0.0346709	-0.00122576	0.0113977	-0.0894266	0.0110441	-0.0754659	-0.0490756	-0.0265807	0.00545024	0.00513881	0.148951	0.0245646	0.0225453	0.0398559		0.0147011	-0.00109918	0.0162091	-0.0141863	0.0138602	0.0285479	0.00756038	-0.0133066	0.00509299	-0.00306718	0.021173	-0.0450674	-0.0139004	-0.00496279	-0.00368861	-0.0257035	-0.0892284	0.0283089	0.020711	0.0378706	-0.0239647	-0.0200736
14.44	0.0127693	0.0198404	0.0360936	-0.00274536	-0.0141861	0.0168611	-0.0570723	-0.0611242	-0.000388297	0.055024	0.00935099	-0.0123934	0.0214295	-0.0124299	-0.0477874	-0.110829	0.00544466	-0.0237258	-0.102522	-0.00255136	0.0147703	-0.00371181	0.0253632	0.110123	0.00361911	0.0237689		0.0215165	-0.0189441	-0.00484641	-0.0177642	0.0221264	0.0370536	0.0135033	-0.0289592	0.0248592	-0.00894341	0.00955033	-0.0358096	-0.0452293	0.0107134	0.0251373	-0.0124036	-0.0728893	0.0781805	0.0364645	-0.011972	-0.0166069	0.0353511
14.516	-0.00695738	0.0220481	0.0139218	-0.0253191	0.00892144	0.00441261	-0.0508175	-0.0620808	0.0196262	0.0841096	-0.00821348	0.0222586	0.00209886	0.0107045	-0.0490193	-0.0433982	-0.0130007	-0.0179765	-0.0346994	-0.00584122	0.0141241	0.00422009	0.0486	-0.0144948	0.0188423	0.0517906		0.0305269	-0.0265917	0.0310097	-0.0213412	0.00117137	0.0307117	0.0141282	-0.0314802	0.00450808	0.00514024	-0.0408898	-0.0566668	-0.0118631	-0.00414682	0.0420248	0.0149585	-0.0370442	0.0727749	0.0385104	-0.00379708	-0.0589471	-0.00215938
14.592	-0.00279704	0.019804	0.0170854	-0.0288259	-0.0296799	0.0346682	-0.0440513	-0.0575098	-0.0378974	0.0390782	-0.00720544	-0.00673253	0.0516833	-0.00909869	-0.0524867	-0.0510221	-0.0171179	-0.00791456	-0.0515768	-0.0183728	5.1875e-05	-3.6912e-05	0.110006	0.0506042	-0.0144842	0.00919245		0.00944442	-0.0112964	0.0210826	-0.0236998	0.00436733	0.034442	0.0154689	-0.0145664	0.0326169	0.00586242	-0.0319753	-0.0024273	-0.0234269	-0.000445477	0.015099	0.00345605	-0.0281773	0.055611	0.035237	-0.0195567	0.0122236	0.0229878
14.668	-0.0302373	0.00764168	0.00864906	-0.0155878	0.00723005	0.0228792	-0.0709875	-0.0467763	-0.0228744	0.0734335	0.0120475	0.0113653	0.0336082	-0.00540502	-0.020042	-0.0167198	-0.00740119	0.0342068	-0.0382939	-0.0109473	0.00828774	0.0202059	0.0565206	0.0157961	0.0573118	0.00488671		0.00225572	0.00694109	0.0168713	-0.00569566	-0.00199321	0.0235112	-0.0107571	-0.0259851	0.0271971	0.0258061	-0.00297506	-0.00662051	0.00880172	0.0390717	0.0547082	-0.0319034	-0.0264036	0.164949	0.0287925	0.0230942	-0.0496589	-0.00619638
14.744	-0.0117722	-0.0030729	-0.000551857	-0.0166256	0.00691214	-0.0384563	-0.0511363	0.00827786	0.000871699	0.0437319	0.0102498	-0.0187402	0.0177571	0.00688882	-0.0650184	-0.110829	-0.0423155	-0.030912	-0.0795504	-0.0408667	-0.00133223	0.00618027	0.00588923	-0.0126348	-0.0113984	0.0340408		0.0127146	-0.0353833	0.0146458	-0.0259799	-0.0221087	0.0345904	-0.000481394	-0.00347595	0.00764346	0.0252318	0.014064	-0.0247003	-0.0314372	-0.00354802	0.0462305	-0.039362	-0.029317	0.062773	0.0398915	-0.0456605	-0.0437485	0.056209
14.82	0.000568425	0.0196953	0.0208027	-0.0160823	0.0121472	0.0235387	-0.043924	-0.0706895	-0.0216628	0.0362722	-0.00947683	-0.0161673	-0.0646908	0.00295235	-0.0109792	-0.087081	0.00495059	-0.00238786	-0.0926768	-0.01549	-0.0289238	-0.0129909	0.0475627	-0.0608612	0.0976327	0.00292296		0.0152606	0.00612388	0.00760648	-0.0207518	-0.00480209	0.0320169	0.00327162	-0.0290601	0.0325106	0.0017096	-0.00466768	0.0057413	-0.0130951	-0.0107325	0.0138778	-0.0528855	-0.0809954	0.0938589	0.0639825	-5.2986e-05	0.000884298	0.0282023
14.896	0.00112994	0.0209622	0.0306364	-0.0319382	0.00294683	0.0112552	-0.0455832	-0.0470951	-0.0284474	0.0590617	-0.00533471	0.0175413	0.044724	-0.0169118	-0.0722907	-0.0152546	0.0787319	-0.00935347	-0.0225099	-0.0160542	0.00914136	0.0163164	0.0360072	-0.068434	-0.0212729	0.0301133		0.0249075	-0.0144993	0.0532087	-0.00569566	-0.00115368	0.0540638	0.0119392	-0.0314802	0.00907853	0.0118045	0.0494962	-0.0293292	-0.00707543	-0.00425541	0.0132676	-0.0146502	-0.05199	0.14373	0.0478706	-0.00487962	0.0952151	0.0318188
14.972	0.00145689	0.00108941	0.01321	-0.0168234	0.0124118	0.0255173	-0.0761576	-0.0449691	-0.0330997	0.0945805	-0.000682353	-0.0125651	0.0849324	0.0120979	-0.0465569	-0.0140828	0.00758564	0.115467	-0.0653289	0.00521856	-0.011737	0.00973243	0.0624904	-0.0566099	0.0099964	-0.0197357		0.0167641	-0.0275718	-0.000636085	-0.0366335	0.0063053	0.0206383	0.00630968	-0.0116177	0.0199181	0.00504201	0.00684214	-0.00623931	0.0153423	-0.0210205	0.0214746	-0.0341047	-0.0731429	0.0231741	0.00848629	-0.0339387	-0.0192602	0.00742851
15.048	-0.02215	0.027912	0.02307	0.0219518	0.0209782	-0.0175989	-0.0540086	0.00923439	-0.00208444	0.0218321	0.00220847	0.0275761	0.0331254	-0.0114001	-0.0279848	0.0172869	0.0630863	-0.0249421	-0.0622038	-0.0294944	-0.0190267	0.0178172	0.0987105	0.00463631	0.0492887	0.0335115		0.0300765	-0.00975989	0.0171716	-0.0172136	-0.00883845	0.0294434	0.000456859	-0.0264636	0.0414373	0.0239348	-0.0360376	-0.00487788	-0.0197301	-0.0178084	0.0334113	-0.0261527	-0.0845427	0.140216	0.00429259	0.011866	0.00595101	0.0668061
15.124	-0.00424641	0.0142655	0.0107054	-0.000473093	-0.00350466	-0.00869538	-0.0864337	-0.0371038	0.00310092	0.0337401	-0.016085	-0.00810434	0.0485893	-0.0063129	0.00725831	-0.0539526	0.026525	-0.018197	-0.0309485	-0.00386694	-0.00034054	0.0230539	0.0488604	0.0646868	-0.0212729	0.013874		0.00162989	-0.0126691	0.0234284	-0.00958725	0.00614315	0.0508928	0.0114035	-0.0325635	0.037399	0.0072906	0.0141768	-0.0460476	-0.0345653	-0.0141618	-0.0327173	-0.0310948	-0.0720031	0.0904806	0.0276668	-0.0220197	0.0277844	-0.0333621
15.2	-0.00733173	-0.0208102	0.00147814	0.0288675	0.0119359	-0.0199897	-0.0441796	-0.0107469	-0.0236982	0.053929	0.00237867	0.0218294	-0.00631019	0.0365038	-0.0963447	-0.00704585	0.0553459	-0.0685002	-0.106742	-0.018749	-0.015105	0.0148773	0.0540533	0.070001	0.0375627	0.0247502		0.0149317	-0.0128978	-0.00117705	-0.00522346	-0.0065134	0.0128416	-0.0126337	-0.0227583	0.0182177	0.00141436	0.00526236	-0.0317798	-0.00503818	0.0158843	0.0440598	-0.0662751	-0.0992349	0.100617	0.0278716	0.00634989	-0.00406166	-0.0188961
15.276	0.00650569	-0.011978	0.0261809	0.00219364	0.00960962	-0.0272444	-0.0409876	-0.0496459	-0.0220021	0.0591986	-0.00014802	0.0484184	0.0149531	0.0104018	-0.0255239	-0.0445721	0.0388768	0.0262476	-0.107211	0.00518676	-0.0112526	-0.00867292	0.0857294	0.107068	0.0968098	0.0358535		0.0184656	-0.0217544	0.0150058	-0.034393	0.0343314	0.0506696	-0.0269758	-0.0136595	0.0287376	0.0117392	-0.0256562	-0.0306907	-0.000819209	-0.00637858	-0.00341705	-0.0362163	-0.0174114	0.119674	0.00802616	-0.00261386	0.0412941	0.001373
15.352	-0.00102072	0.0228446	0.0345909	0.0063926	0.00432126	0.00449505	-0.0298814	-0.0180803	-0.0261697	0.0166309	0.00573115	0.0645434	0.0410502	0.0065862	-0.0432014	-0.0392939	0.0303129	0.0455942	-0.0878326	-0.0272703	-0.00986798	0.0199303	0.0646973	0.0688053	0.126639	0.0338136		0.0237993	-0.0107409	-0.00099609	-0.0337243	-0.00276822	0.0367543	0.0155581	-0.0299169	0.0219363	0.0179598	0.0263637	-0.0263885	0.00619458	-0.0199315	0.0085875	-0.032712	-0.0112043	0.127918	0.0429601	-0.0174882	0.0151184	0.0354352
15.428	-0.0198128	-0.00452063	-0.00682641	-0.0253191	-0.00561962	-0.0231224	-0.0688812	-0.0470951	-0.0262182	0.0630311	-0.0149553	-0.0278315	0.0145675	0.00598094	-0.0496898	-0.150699	0.0288307	0.0361982	-0.0315743	-0.0141435	0.0019437	0.0044347	0.0275701	0.0540584	-0.0710569	0.0129677		0.0200349	-0.00822432	0.0100129	-0.00306138	-0.0208821	0.0110139	0.0196244	-0.0144408	0.0137009	0.00870203	-0.00658598	-0.0446862	-0.00688661	-0.00659576	0.0162522	-0.0363965	-0.0414762	0.0827768	0.0303777	-0.011972	-0.00949062	0.0430887
15.504	-0.0225243	0.00604883	-0.00144822	0.000959163	-0.0113839	0.00762778	-0.0166057	-0.0301964	-0.0358135	0.0349035	-0.0194981	0.0125663	0.0580625	-0.0114001	-0.0327962	-0.00411534	0.0159848	-0.0490423	-0.0904885	-0.00775189	-0.00511589	0.0168066	0.0778109	-0.010642	0.0184309	-0.0053852		0.0284195	0.00681023	0.0138633	-0.0304618	-0.0185248	0.0232131	0.00773958	-0.0147937	0.0588656	-0.000949749	0.0242197	-0.0285124	-0.0278347	-0.00245903	0.00614603	-0.0106515	-0.0851753	0.127918	0.0388176	0.0427951	0.0145147	0.02795
15.58	-0.00578877	0.0156052	0.0240718	-0.0255658	-0.0049857	-0.00341921	-0.0477537	-0.0104281	-0.00542828	0.0483171	-0.00719339	4.3525e-05	0.0607679	-0.0319316	-0.0760942	-0.00440675	0.00527997	-0.0269313	-0.0876762	-0.0454722	0.000421036	0.000208571	0.0776807	-0.00439783	0.0480544	-0.00825529		0.0168411	-0.042999	0.0331148	-0.0211844	-0.0136167	0.0250041	0.00747124	-0.00791242	0.00870616	0.0111973	-0.00263654	-0.067286	-0.0120997	0.0104403	0.00797735	-0.0292521	0.0161543	0.121296	0.0380503	0.00615269	0.0327304	0.00591463
15.656	0.0153873	-0.0110365	0.01988	0.00989935	-0.0137101	-0.0185058	-0.0631998	-0.028708	-0.0393028	0.0893108	-0.00336682	-0.00836191	0.00403149	0.0252398	-0.021943	-0.0891332	0.0289954	0.017402	-0.0315743	-0.0149894	-0.00405443	-0.0121332	0.0805364	0.107466	-0.0130441	0.0233918		0.0213956	-0.0213627	-0.00743382	-0.0219703	0.0106965	0.0441781	-0.00427944	-0.0165327	0.0104592	0.00300606	0.0225271	-0.0157149	-0.00536919	0.00499743	0.00655338	-0.0403055	-0.0588296	0.0676385	0.0467968	0.0357027	0.0558905	-0.0271384
15.732	-0.0127543	0.0270798	0.0325345	-0.00353538	-0.0137635	0.0344209	-0.030903	-0.0296646	-0.0139575	0.0794559	-0.00668315	0.0136815	0.00132465	0.00573815	-0.060319	-0.00763278	0.0385474	0.0307807	-0.046889	-0.0192187	-0.00790736	0.0229929	0.114938	-0.00174073	0.0200766	-0.00810423		0.0131425	-0.0245657	0.0155478	-0.0297535	-0.00389805	0.0258247	-0.00651343	-0.0181461	0.0118943	-0.00531577	0.0263637	-0.0215963	0.0195601	0.0491953	0.0391089	0.00273709	0.0121013	0.106834	0.0671023	-0.00881953	0.0129465	0.0253427
15.808	-0.0115389	0.0150983	0.0158727	-0.0143034	-0.0183636	0.00573166	-0.0353713	-0.0633561	0.00629937	0.0834937	0.00327751	0.0157392	0.0303214	0.00943297	-0.063004	0.000575955	0.0360771	0.0261363	-0.0526701	-0.00963168	-0.00820724	-0.00404843	-0.0195545	-0.0459815	0.0970155	-0.0508535		0.0182676	-0.0241081	0.00898971	-0.0209087	-0.00641664	0.0250776	-0.00843403	-0.00947499	0.0245404	-0.0121938	-0.00534473	-0.0563945	-0.00446943	-0.00958972	0.0271714	-0.0364418	-0.054523	0.00438672	0.049763	-0.0146322	-0.00804164	-0.00619638
15.884	0.00935704	0.0285997	0.0102045	-0.0317893	-0.0067304	-0.00927247	-0.0500515	-0.0473068	0.011727	0.0771291	-0.00195775	0.0134239	0.0507162	0.000893792	-0.0319003	-0.041933	-0.02667	0.0490224	-0.0500142	0.0242354	0.00639591	0.0304956	-0.00254787	0.100292	-0.0101641	0.00549094		0.0234811	-0.0109697	-0.0168787	-0.0356115	-0.00283273	0.0419026	0.0236899	-0.0144154	0.0392592	0.00573126	0.0279435	-0.00716509	-0.0168397	0.0132709	0.00580657	-0.0636238	-0.0600961	0.0662876	0.0607602	-0.0133511	-0.00357867	-0.0183915
15.96	-8.5464e-05	0.0172703	0.0206445	-0.00175756	-0.00334666	-0.0146311	-0.0164143	0.00423874	-0.0141513	0.0659739	0.0183153	0.036925	0.0232665	0.0148227	0.00278292	-0.047796	0.0436528	-0.0425199	-0.106585	-0.0053088	0.00586543	0.00621041	0.059895	0.0880693	0.0295397	0.0400082		0.0170059	-0.00760295	0.0296255	-0.0412325	0.0166691	0.026086	0.0210984	-0.0160789	0.0189608	-0.00285399	0.0122585	-0.0407653	-0.0396362	0.00570481	-0.0345486	-0.0332517	-0.0419834	0.0725041	0.0464896	0.0125556	-0.0388026	0.0170164
16.036	-0.00144125	0.0177772	0.0107582	-0.0211702	-0.0335405	-0.00045136	-0.065626	-0.0464574	-0.0267997	0.0662476	0.000738771	0.0124804	-0.0235154	0.0165787	-0.040851	-0.0624548	0.0744499	-0.0134434	-0.0284474	0.00822586	-0.00578493	0.027954	0.0518464	-0.0791952	0.029334	0.0428021		0.0237003	0.00432658	0.0328742	-0.00632472	0.00146167	0.0174674	0.0240023	-0.0161297	0.0142849	-0.0144753	0.00469815	-0.0337947	-0.0310106	-0.00207845	0.0316479	-0.0313647	-0.0930279	0.0566911	0.0101745	-0.00753979	-0.0210699	-0.00762616
16.112	-0.0108376	0.00221183	0.0237554	-0.0266525	0.0281169	-0.0162799	-0.051839	-0.0517706	0.00058093	0.0466062	0.00479579	-0.0328065	0.000744712	-0.0147922	0.0270609	-0.0521939	0.00495059	0.0177338	-0.0532958	-0.00132936	0.00754942	-0.00193536	0.118833	-0.0667069	0.0655405	0.0570764		0.0169727	0.0042607	-0.00045512	-0.0299111	-0.00331657	0.0360833	0.00930365	-0.0107101	0.0498862	0.020373	0.0346011	-0.025136	0.0167642	0.00815479	0.0247299	0.00197378	-0.0533833	0.148731	0.0460294	0.0384608	-0.0666671	0.0305572
16.188	0.00374733	0.022229	0.00498451	-0.00575875	-0.00255283	-0.031284	-0.0726468	-0.0415676	0.0111455	0.0512599	-0.00571126	0.0203717	0.0684042	-0.0406526	-0.0245159	-0.047796	0.00379776	-0.0176446	-0.0397001	-0.00966348	0.00694965	0.000973684	0.0418512	0.0188518	0.0381799	0.0317749		0.0204847	-0.0157411	0.00273294	-0.0482298	0.00314073	0.0315692	0.0215009	-0.0379076	0.0490887	-0.00259112	0.0315544	-0.055741	-0.00873504	0.00575962	0.0236445	-0.0443938	-0.0461632	0.0973734	0.0511953	0.040037	-0.00949062	0.0105404
16.264	0.00907628	-0.00111829	0.0172172	-0.0367294	-0.0224888	-0.0121579	-0.0840085	-0.0642055	-0.0188521	0.0379832	-0.00220063	0.0170261	0.0344781	0.0328101	-0.0726253	-0.0996875	-0.00295454	-0.0541279	-0.096897	-0.0290874	0.007734	0.0155814	0.0419792	0.0411714	0.0365341	0.0514885		0.0160731	-0.0264938	-0.00406479	-0.029046	0.0222877	-0.00312462	-0.00758491	-0.02901	0.000469819	0.0190436	0.0110173	-0.034067	-0.0194457	0.0170808	0.0380235	0.00156901	-0.0171578	0.0622329	0.0385616	0.0693912	-0.0361493	0.00187763
16.34	0.00758072	0.0242923	0.0220682	-0.0251703	-0.0189452	0.00672094	-0.00269051	-0.0514518	0.002374	0.0565296	-6.2918e-05	-0.00896197	0.00722113	-0.00776736	-0.0588646	0.0378087	0.172935	-0.0587723	-0.0765799	-0.0150521	0.00457336	0.0270353	0.0605439	0.0439614	-0.00111243	0.0471066		0.00899401	-0.020088	-0.00996059	-0.0160735	-0.0156837	-0.020136	0.00805202	-0.0243463	0.00865345	0.00666664	0.0268151	-0.0395127	0.000176098	-0.0107325	0.0413467	-0.0350039	-0.0992349	0.0858843	0.0197901	0.0590485	0.0101725	0.0071762
16.416	-0.0190647	-0.000756534	0.0159518	-0.00378314	0.0220357	-0.00201773	-0.0359458	-0.0580417	-0.0177859	0.0461272	-0.000597251	-0.0102489	-0.00911418	0.0127032	-0.0783311	0.0316522	0.0372299	-0.050811	-0.0320418	-0.00424308	0.0160619	0.0124886	0.0732668	-0.00639066	-0.0196271	0.0334366		0.024194	-0.0124403	0.0233687	-0.0137546	-0.00399482	0.0372768	0.0155581	-0.0234895	0.004083	-0.00541455	0.00695498	-0.0315075	-0.0190191	0.015938	0.064475	-0.00490073	-0.0151305	0.0999408	0.0474617	-0.0124643	-0.00852463	0.0282864
16.492	-0.00391886	0.0254512	0.0227273	0.0137527	0.0284872	0.00688582	-0.0329452	-0.00341351	0.00969167	0.108268	0.00217194	0.00553267	0.0651174	-0.001892	-0.0341387	0.0169934	-0.0515382	-0.0336764	-0.059859	-0.00797177	0.00990245	0.0132846	0.147133	-0.000810748	0.0377685	0.042123		0.00977333	-0.00103329	-0.00135802	-0.0453214	-0.0160708	0.0327259	-0.00164295	-0.0331938	0.000894899	0.00336771	0.0166593	-0.0420722	-0.0247066	0.00472544	0.00709564	-0.0264216	-0.0552837	0.131432	0.0425	0.020041	0.017651	0.0192872
16.568	0.017538	0.0474952	0.0488273	0.0223963	0.0297036	0.0409336	-0.0286052	0.0330418	0.0505446	0.0868471	-0.000597251	0.0673738	0.0618321	0.0386234	-0.0351452	-0.0923592	0.0159848	0.0796471	-0.0325111	0.00217946	0.0128553	0.05034	0.101566	-0.0566099	0.0984556	0.0406124		0.0386153	0.0169745	0.0252342	0.0233946	0.0105666	0.0278757	0.0345023	-0.0266654	0.0266658	0.00666664	0.0447568	-0.00482342	-0.0144225	0.0573602	0.0469765	0.0283028	-0.00943061	0.129539	0.0624478	-0.00350058	0.0101725	0.067479
16.644	-0.00564839	0.0205282	0.0130254	0.0165184	-0.0219073	0.0316179	-0.0347327	-0.0347661	0.0299	0.105394	-0.000160069	0.0237163	0.0519732	0.0080395	-0.0162371	-0.0706635	0.0383827	0.0036934	-0.0565774	-0.00609198	0.00967185	0.0322412	0.150768	0.0217746	-0.0348503	0.0754305		0.0282548	0.0149814	0.00874907	0.0180484	0.0068214	0.0107526	0.085123	-0.0185745	0.0586003	0.037625	0.059539	-0.0383147	0.0138727	-0.00186024	0.00777367	0.0456448	-0.0260247	0.122917	0.072064	-0.0379765	-0.0138328	0.0573024
16.72	-0.00237651	0.00709835	0.0147391	0.0174073	0.0138928	-0.0150433	0.0162665	-0.00298753	-0.0166713	0.03812	0.00424903	0.0693466	0.0326411	0.0133085	-0.0379421	-0.15539	-0.00805995	-0.0362181	-0.04517	-0.00477549	0.0111485	0.0259938	0.135061	-0.00546067	0.0926954	0.0666692		0.0245348	-0.00335404	0.03522	0.0299601	0.0049488	0.0382471	0.0856146	-0.00773597	0.0263997	0.0159573	0.0598776	-0.0463199	-0.00423169	-0.0106787	0.0307661	0.0389958	-0.00563111	0.0918316	0.0597881	0.0199431	0.0210288	0.0363604
16.796	0.000194687	0.0139402	0.0259963	-0.0218613	0.00950301	-0.00440849	0.00956454	-0.0512401	0.00426399	0.0232008	0.0129343	0.00973587	0.0226865	0.0199709	-0.0285448	-0.0715439	0.00890316	-0.00791456	-0.100803	-0.0307482	0.0127865	0.034538	0.10728	0.0297459	-0.0257987	0.0334366		0.0280793	-0.0128649	0.00507971	-0.0111203	-0.00454404	0.0278021	0.0660896	-0.0324626	0.0322981	0.0141519	0.100726	-0.0165862	0.0253898	0.0179526	0.0230344	0.00714051	-0.0241242	0.132378	0.0560034	-0.0603376	-0.0466433	0.0604983
16.872	0.00122292	0.0020674	0.0323764	0.00970157	-0.00419188	0.0105956	-0.0142438	0.0105098	-0.000921371	0.04688	-0.000123543	0.0549369	0.0534231	0.00913034	-0.0608776	-0.0621613	0.0387121	0.00734215	-0.046889	0.00264918	-0.000571144	0.0459301	0.140384	0.0225717	0.0799409	0.0131949		0.0331168	-0.0197613	0.0261361	-0.0210663	0.0188328	0.0104546	0.0226175	-0.0252793	0.0421812	0.0136267	0.0806404	-0.0331957	0.0068111	0.00989635	0.0522668	0.0153624	-0.0428695	0.0854788	0.0415285	0.0474245	0.0560112	0.0565454
16.948	0.000475446	0.0194422	0.0156882	-0.0250225	-0.0013364	0.00927659	-0.0062014	-0.0547474	-0.033342	0.0756919	0.0197854	0.019599	0.0338981	-0.00697915	0.0111737	-0.0923592	0.0578162	0.016297	-0.063297	-0.00198715	0.019661	-0.00150687	0.0722274	-0.0208719	0.0743864	0.0360807		0.0279478	-0.0208393	0.00345488	-0.00832913	-0.00199321	0.0167597	0.0502293	-0.0103572	0.0240617	0.00174252	0.0276049	-0.0658701	-0.0158444	0.0132171	0.0292064	0.0586748	-0.0699759	0.160625	0.0289966	0.034816	0.0418978	-0.00409378
17.024	-0.0233186	0.00637483	0.0215673	-0.0248747	-0.0102208	-0.00490313	-0.0166689	-0.0495387	-0.0055252	0.0617308	-0.00573574	-0.00235762	0.0309984	0.0374129	-0.00393089	0.00380199	0.0581456	-0.0256038	-0.115963	-0.00646721	0.0126707	0.0222881	0.124935	0.0391786	0.0719178	0.010929		0.0117599	-0.0147931	-0.0163377	-0.0407612	-0.0041561	0.0491399	0.0749814	-0.0402515	0.000948459	0.00922776	0.051753	-0.0464833	-0.0122897	0.0299812	0.040465	0.00826331	-0.00563111	0.0695312	0.0458758	0.0180717	0.0170488	0.0188667
17.1	-0.00803241	0.0236774	0.00965088	0.0111349	-0.00075483	0.0174382	-0.0767321	0.0119981	-0.00697904	0.10991	-0.0139714	0.0250032	-0.00524746	-0.0169728	-0.0137762	-0.0372417	0.040359	-0.00548205	-0.14456	0.004936	0.00189719	0.00945681	0.0845597	0.0482128	0.0756208	0.0308686		0.0224825	0.000469343	-0.0083964	-0.0120639	0.0190586	0.0304872	0.0840506	-0.028077	0.0440405	0.00909605	0.0673251	-0.00525908	3.3912e-05	0.00897076	0.00621392	0.0128913	-0.0375499	0.109943	0.0432161	0.0284145	0.0432245	0.0358558
17.176	-0.0164935	-0.00394154	0.0118391	-0.027097	0.0132047	-0.0126525	-0.022605	-0.0914144	-0.000824449	0.0580352	-0.000427424	0.00184462	-0.00350766	0.0237854	-0.0240694	-0.112881	0.0266897	-0.0094627	-0.060954	-0.0303403	0.0097639	0.012948	0.0645693	0.0650854	0.0182252	0.0326051		0.0194973	0.00494704	-0.0212709	-0.0340388	-0.000798863	0.0174674	0.0377187	-0.017314	0.0372392	0.00665046	0.0209473	0.00791959	-0.0143747	0.00853537	0.0207287	0.0159021	-0.0190582	0.124539	0.0617317	-0.00842651	0.00269395	0.0479668
17.252	0.00416846	0.0128177	0.0080427	-0.0330737	-0.00223587	0.0354926	-0.0460945	-0.0390169	-0.0165744	0.0171783	-0.00302679	0.0383827	0.0187227	0.0483742	-0.0382781	-0.113172	0.0247134	-0.0427405	-0.0157902	0.0127686	-0.00320081	0.0135602	0.043279	0.0302773	0.0128765	0.0255066		0.0197166	-0.0161008	-0.00484641	-0.0215773	-0.0205587	-0.027485	0.0309276	-0.0303206	0.0113094	-0.0120788	0.0712745	-0.0511122	0.00121804	0.00488884	0.0338186	-0.00827006	-0.014498	0.0871006	0.0465408	0.00950099	0.0505823	0.0269407
17.328	-0.0129408	0.0096685	-0.0101219	-0.022948	0.0411256	0.0249402	-0.0392642	0.0354854	0.00581476	0.0622783	0.00319241	0.0373543	-0.0320216	-0.000863293	0.0141947	-0.0624548	-0.0614196	0.0378556	-0.0415755	-0.00339722	0.0248055	0.017205	0.0663856	0.0418357	0.0126707	0.0359284		0.0308671	-0.0121786	0.02385	-0.00876171	0.00481978	0.0358588	0.0269062	-0.0204398	0.0265595	-0.0188089	0.0465623	-0.0712069	0.00823297	0.00902557	0.0203892	-0.0208057	-0.0479369	0.131027	-0.00189656	0.000636533	0.0431037	0.0255109
17.404	0.00860896	-0.00499175	0.0108372	-0.0326793	-0.0170415	0.026012	-0.0427751	0.00296337	-0.0278174	0.0291548	-0.00557759	-0.023801	-0.00118792	0.0221503	-0.0583046	-0.0433982	0.0706621	-0.00692097	-0.0848639	-0.0125454	0.00510385	0.0153058	0.0393838	-0.0110406	0.0132879	0.0376662		0.0129671	-0.0306119	0.00574197	-0.0394246	0.00191413	0.0350014	0.0345915	-0.0163562	0.038409	0.00361383	0.0441926	-0.050622	0.0137783	0.0213272	0.00662128	-0.0103817	-0.0101913	0.151029	0.0597369	0.0289068	0.0110161	-0.00914003
17.48	0.00753393	-0.00564305	0.0158727	-0.0104511	-0.029204	0.0317828	0.00662812	-0.0703707	-0.029029	0.0195736	0.00469864	0.0220869	0.053713	0.00828229	-0.0558437	-0.0697852	-0.045774	0.0251406	-0.105803	-0.0324399	-0.00848387	0.0127333	0.0791086	-0.0869008	-0.000495268	-0.0205671		0.0167096	-0.0223099	0.01284	-0.0286926	-0.00809569	0.0283234	0.0231982	-0.0171121	0.0312881	-0.00892723	0.0243325	-0.0157149	0.0044417	0.00799139	0.0335471	0.017474	0.0186873	0.131838	0.0115556	0.0128507	0.0234406	0.0402292
17.556	-0.0218698	-0.000177442	0.00369269	-0.0339138	-0.0279876	-0.0144662	-0.0264988	-0.0849304	-0.00596135	0.0610464	0.00591341	0.00218805	0.00954087	0.0054965	-0.00583187	0.0137694	0.088778	-0.0256038	-0.0812694	-0.0201273	0.00688038	-0.000618281	0.0723576	0.00490202	0.0486716	0.0478631		0.00974074	-0.0028315	0.0287832	-0.0277887	0.00430281	0.0350382	0.0337423	-0.0160034	0.0197582	0.000527541	-0.000831077	-0.0460476	-0.0208676	0.0157746	0.0033651	-0.0258828	-0.0466704	0.0737205	0.03181	-0.0306883	0.0117406	-0.0255404
17.632	-0.0213089	-0.0139326	-0.00387368	0.0419567	0.013099	-0.0122403	-0.0393283	-0.104912	-0.0121644	0.035451	-0.00874819	-0.00321524	0.0340909	0.0312349	-0.0592006	-0.0501417	0.0215843	0.00966332	-0.0804872	-0.00443115	0.00164382	0.0448887	0.0878061	0.0553869	0.0747979	0.0304154		0.0144925	0.00710398	-0.00183931	-0.00738554	-0.0202684	0.0332853	0.0148881	-0.0383861	-0.00680925	0.00325274	0.0287334	-0.0139723	0.0104136	0.000860696	0.0258153	0.00758963	-0.0457829	0.111834	0.0425	0.0125556	0.0025732	-0.00813078
17.708	0.00169085	0.00568707	0.00464178	-0.0119822	0.00818187	0.0377185	-0.0556046	-0.0496459	-0.032712	0.088079	0.00191701	0.00115872	0.0320612	-0.0302355	-0.0584166	0.00262814	0.0133498	-0.072149	-0.0589221	0.000550434	0.00925666	0.0127951	0.0574277	-0.0178162	0.034477	0.0296601		0.00517505	-0.0265917	0.0267378	-0.0176065	0.011794	0.0264208	0.0219917	-0.0469062	0.0255495	-0.00879608	0.00153859	-0.0318887	0.0148213	-0.020095	0.00777367	-0.00350809	-0.0402097	0.111023	0.0661814	-0.00123482	0.0246481	-0.00947645
17.784	-0.0235526	-0.0192173	0.01756	-0.0269492	-0.00731197	-0.00300701	-0.042328	-0.0433748	-0.0040229	0.0546133	0.000921024	-0.021914	0.0315784	0.0527341	-0.0482353	-0.0727157	0.019608	-0.0141071	-0.0837689	-0.00618555	0.0150009	-0.00545738	0.0585974	0.0143347	0.0336541	0.00126133		0.0223942	-0.0355142	0.00640326	-0.0113167	0.000622144	0.0375749	0.0371829	-0.0239934	0.0287376	-0.0029031	0.0182391	-0.0180566	-0.0337599	-0.0252659	-0.0149472	-0.00818042	-0.0440106	0.108726	0.0335494	-0.023989	-0.00997204	0.0111291
17.86	0.0149668	0.00800344	0.0139218	-0.00758656	-0.0130762	-0.0145486	-0.0199242	-0.018505	-0.033342	0.0139618	-0.00580841	0.00690543	-0.0113368	0.00367958	-0.0188101	-0.0826832	0.0461232	-0.0516954	-0.11643	-0.0251715	0.00934871	0.0152756	0.059116	0.0609669	0.00814493	0.0259586		0.0226466	0.000175589	-0.000636085	-0.0281024	-0.0188474	0.0483561	0.0181945	-0.0426462	0.0477608	0.000675438	0.00955033	-0.041691	-0.0316738	-0.0204755	0.0023476	-0.0216596	-0.0369174	0.111699	0.0171816	-0.0321653	-0.0185373	-0.00611228
17.936	-0.0055548	-0.00962448	0.0100727	-0.0242813	9.1344e-05	0.0188397	-0.0166689	0.00275166	-0.0259274	0.0112928	-0.00390153	0.0506479	0.00287162	-0.031507	0.0082648	-0.100274	0.0400296	-0.0460574	-0.046889	0.00111374	0.000697664	0.0276784	0.0367863	0.0296131	-0.0196271	0.0390257		0.0198375	-0.019009	-0.012367	-0.00978372	-0.00712714	0.0164603	0.00747124	-0.0343788	0.0316078	-0.00505346	-0.027236	-0.0226854	0.0178539	-0.0202584	0.0104867	-0.039946	-0.0070244	0.0427708	0.0210687	-0.0398479	-0.022155	0.0306413
18.012	-0.035847	0.0143384	0.0277363	-0.000325303	0.0140508	-0.0124052	-0.0424563	-0.0011816	-0.0025206	0.00438065	0.00469864	0.0250891	-0.00901704	-0.0120663	-0.0353692	-0.0850288	0.0583103	-0.0453936	-0.0878326	0.00540663	0.0141706	0.0485334	0.0374373	0.00915338	0.0260425	0.0391767		0.0183227	-0.0412666	0.0197591	-0.0349428	-0.00464081	0.0384336	0.0156922	-0.012651	0.0334135	-0.0106015	0.00661645	-0.0400029	0.0245367	-0.00137107	0.00906274	-0.0288936	-0.0521168	0.116565	0.0343673	-0.0127608	0.0305585	-0.00829899
18.088	-0.0391657	-0.0114347	-0.00239731	-0.0316904	-0.0475	0.0129864	-0.0429666	-0.0142542	0.0184632	0.0516021	0.008294	0.0189989	0.0467538	0.0147618	-0.0456624	-0.0929441	0.0298188	-0.0436249	-0.0636099	-0.00819072	2.8621e-05	0.0206344	0.0543137	0.0824894	0.0392085	0.0283755		0.019102	-0.0371806	0.0286629	-0.0261376	-0.0199458	-0.00163175	0.0174796	-0.0152976	0.0089187	0.00576419	-0.00128244	-0.0379879	-0.00461162	-0.00224185	0.0134713	-0.00251928	-0.0747897	0.0969679	0.0290478	-0.0127608	-0.0286692	0.0138204
18.164	-0.00490091	0.0141933	0.0187463	-0.0111422	-0.0106434	0.046622	-0.0227965	-0.0442255	-0.0217113	0.0678217	-0.000317847	-0.0141086	0.0217195	0.0038004	-0.0748637	-0.0272742	0.00626812	-0.0263789	-0.0675172	0.00596993	0.0144239	0.00483232	0.0112123	0.0739866	0.0204881	0.0465786		0.035268	-0.0269843	-0.0190445	-0.0439453	0.0107287	0.0154532	0.0106885	-0.0309	0.00445537	0.00707684	0.0397918	-0.00781857	-0.0311528	-0.00637858	0.00899485	0.0203046	-0.0443896	0.0748022	0.0523203	0.0470315	-0.0141951	0.0322393
18.24	0.00477617	0.00467331	0.00369269	0.0192851	-0.00641344	-0.0105091	-0.0381794	0.0555726	-0.0173013	0.0162202	-0.0104487	-0.0171108	0.00944373	0.0115525	-0.0131042	-0.0979288	0.000503953	0.00457775	-0.0400129	-0.0109164	0.0118863	0.0144789	0.0201703	0.00290919	0.0764436	0.0187079		0.0157329	-0.0170479	0.0133213	-0.0123	0.00678914	-6.5308e-05	0.00782872	-0.0266908	0.0274624	-0.00372351	0.00469815	-0.038587	-0.00916159	-0.0252111	0.0011952	-0.0396309	-0.0470494	0.0793969	0.0200461	-0.0170938	0.0399674	0.0399769
18.316	0.00725317	-0.00701857	0.0124718	0.0155806	-0.0108023	0.00202185	-0.0485196	-0.038911	-0.00935365	0.0887633	-0.00843226	0.0258608	0.0383448	-0.00383089	0.021467	-0.0337242	0.0400296	-0.0201863	-0.0304792	0.0247051	-0.00197851	0.0294541	0.0354886	-0.0144948	0.108947	-0.0292523		0.00608594	0.00252837	0.00658326	-0.00707101	-0.0123256	0.0316072	0.0102419	-0.0340506	0.0652945	0.00369587	-0.0293799	-0.00150153	-0.0314372	0.0317776	0.0435175	-0.0111459	-0.0836552	0.0497983	0.0333446	0.0412189	-0.00804164	0.0605824
18.392	-0.0156056	0.00865475	-0.00078913	-0.00368426	-0.0111726	-0.0238644	-0.0356901	-0.00660194	-0.0370735	0.0383253	0.00621691	-0.020713	0.04279	-0.00752457	-0.0464449	-0.00880457	0.0166436	-0.00537282	-0.119088	-0.00922466	-0.00167862	-0.0159918	0.0583369	0.054457	0.0770608	0.0703695		0.0155462	-0.00502139	-0.00177867	-0.0177642	-0.0257571	0.00321724	0.0131458	-0.0110129	0.0373463	-0.00557863	0.000635861	-0.0411465	0.0207932	0.0220894	0.0101481	-0.0413387	-0.0568024	0.0815604	0.0215807	0.0337335	-0.0102135	0.00103659
18.468	0.00669226	0.00879986	-0.00529732	-0.0198857	-0.0188928	0.0682214	-0.0344139	-0.078023	0.0066386	0.0549555	-0.00676826	-0.00596076	0.0193998	0.00174184	-0.0835905	-0.150112	0.0245487	-0.0744723	-0.0634535	-0.0370454	-0.00419299	0.0160408	0.0597648	-0.0413315	0.103599	0.00836103		0.0152718	-0.0123744	0.0254749	0.00566537	0.00452948	0.0297782	-0.00217963	-0.0243717	-0.00574655	0.00768461	-0.0147106	-0.0469189	-0.0363659	-0.0174278	0.00384035	-0.0217945	-0.0299509	0.101428	0.0251095	-0.0160112	-0.0321677	0.0340896
18.544	0.000802391	0.00717125	0.00793724	-0.0191935	0.0055377	0.0123269	-0.0360089	-0.0382733	-0.0674588	0.0277861	0.00184396	0.0063903	0.00122896	-0.0121273	-0.0143347	0.0386891	0.0401943	-0.0304688	-0.0350123	-0.0131405	0.00572687	0.0267288	0.0589858	-0.0276475	-0.015307	0.0295091		0.0266529	-0.0140738	-0.0137503	-0.0279455	-0.0170393	0.0242951	-0.00722744	-0.041915	0.0109378	-0.0130639	-0.0230608	-0.0371166	-0.00167233	0.000697295	0.000652068	-0.00984291	-0.0461632	0.131027	-0.00107803	-0.0112825	-0.00454465	0.0257632
18.62	-0.00247009	0.0045282	0.0154509	-0.0460651	-0.0354965	0.0279905	-0.00728616	-0.0558097	-0.0277205	0.0697379	-0.00948888	0.0501337	-0.0235154	-0.00909869	-0.0390606	-0.0595243	0.00346838	-0.0374344	-0.0911142	-0.0201899	0.0109407	0.00541443	0.0915711	-0.0736153	0.00341339	-0.0139955		0.0134062	-0.0191728	-0.00147738	0.00546889	-0.0326024	0.0141849	0.0128775	-0.0216749	0.0592906	0.000248491	0.0279435	-0.0270965	0.00624236	-0.00202364	0.0206608	-0.0428662	-0.0385642	0.109132	0.0379991	0.0321572	0.0250088	0.0287069
18.696	-0.00611632	0.00901719	0.00733088	-0.0115378	-0.00651909	0.000208162	-0.0103499	-0.0429501	-0.0367828	0.0578299	0.00686082	-0.0121358	0.0316755	0.0388052	-0.0313417	-0.00851111	0.0532049	-0.00636851	-0.055797	-0.00358529	-0.0133518	0.000116698	0.0238051	0.0654839	0.0552546	0.0532251		0.0224825	-0.0264279	0.0115174	-0.0362405	-0.0118086	0.0226538	-0.0246977	-0.0438559	0.0186428	-0.00382229	0.00876044	-0.0742021	-0.00920823	-0.00795675	0.00458628	-0.0237712	-0.088848	0.104941	0.0150844	0.0156088	-0.0139536	0.034426
18.772	-0.00835996	-0.0162125	-0.0149728	-0.0205768	-0.0525771	0.00449505	-0.0478178	-0.0445444	-0.0115829	0.0465378	0.00478374	-0.000384814	0.0124405	0.0451638	-0.0856035	-0.180016	0.0487582	-0.0459481	-0.109867	-0.0236043	0.00464264	0.00299488	0.0519766	0.0349273	0.0398257	0.0182559		0.00379242	-0.0272781	-0.0168787	-0.0227958	-0.00770862	0.027055	0.0126091	-0.0367226	0.0149225	-0.0207132	-0.00669883	-0.0764348	-0.00726539	-0.0433372	0.0129961	-0.0204019	-0.0385642	0.118863	0.03002	-0.000939708	-0.0465226	0.00869008
18.848	-0.00298421	0.0106458	0.00677724	-7.8625e-05	-0.0204795	-0.0105915	-0.00684	-0.0699447	-0.0161867	0.0526287	-0.0171296	0.0120512	0.0112807	-0.00249841	-0.0505858	-0.192916	0.0387121	0.0122072	-0.113618	-0.00806534	-0.00991449	0.0352119	0.103773	0.0682739	0.0708892	0.0508082		0.00649189	-0.0319187	0.0226468	-0.00321906	0.00359231	0.0133642	0.00344989	-0.0159278	0.0164103	-0.0121609	-0.0222709	-0.0255172	0.0079486	-0.00169684	0.0270356	-0.0160428	-0.0370442	0.0976426	0.029355	-0.00960834	0.0437075	0.0104563
18.924	0.0319825	-0.0102043	0.0144754	-0.00452318	-0.00419188	0.02865	-0.0390095	-0.0443314	-0.011389	0.0648104	-0.00532266	-0.0015	-0.00524746	0.0196073	-0.0226149	-0.0879614	0.0128557	-0.00238786	-0.0179785	-0.00493267	0.00441204	0.0294541	-0.0257868	0.0432971	0.0155508	0.0357024		0.0143829	-0.0147281	0.0267378	-0.018432	-0.0129393	0.0321666	0.00447821	-0.0268927	0.00950361	-0.00415045	0.0201574	-0.0527459	-0.0147535	-0.0374041	0.0074351	-0.0225578	-0.0464168	0.0800732	0.0449549	-0.0434927	-0.00309725	0.0525084
19	-0.0140627	0.00127098	0.0111272	0.0122216	-0.00413953	-0.0064695	-0.0370305	-0.0106398	-0.00281136	0.0146462	-0.00325762	0.0382978	-0.00379762	0.0417728	-0.0269783	-0.163599	0.0336067	0.00955199	-0.0467326	0.00177243	0.0078493	0.0375389	0.122208	0.0470171	0.0118479	0.0119864		0.0146353	-0.0142705	0.00971165	-0.0131643	-0.010711	0.00832878	-0.00696003	-0.0333448	0.0364426	0.00454921	-0.0025237	-0.0472457	0.00448834	0.0310154	0.0330727	-0.0241307	0.0250212	0.0676385	0.0348793	-0.027733	-0.0383196	0.014241
19.076	0.00505632	0.00438377	0.0173227	0.00407144	-0.0394628	-0.00787098	-0.032116	-0.026582	-0.00969288	0.0022591	-0.00284454	0.026375	0.0862851	-0.0181235	-0.00538535	-0.0917723	0.0209256	-0.0947032	-0.130652	-0.023229	-0.00769953	0.0279232	0.0483417	0.0309416	0.0566946	0.0493737		0.0274209	-0.0259054	0.00453874	-0.0369868	0.00262376	0.0483561	0.00228833	-0.0234895	0.0212987	-0.00740083	-0.00478052	-0.0312352	-0.00356853	-0.00773957	-0.00884312	-0.0522562	0.00640132	0.0650712	0.0356459	-0.0401444	0.0473252	0.00112069
19.152	-0.0148575	0.013542	0.0012936	-0.0223057	-0.0277239	0.0543714	-0.0526682	-0.10098	-0.0236013	0.032782	-0.00569921	-0.0134227	0.0166929	-0.0125507	-0.0146707	-0.146301	0.000339262	-0.0313531	-0.0889259	-0.0264553	-0.0128901	0.015735	0.100399	0.0657496	0.0320083	0.0196142		-0.00371452	-0.0336839	0.00110907	-0.0230707	0.0172505	0.0315324	0.0149332	-0.0115422	0.0587057	-0.0112579	-0.0212554	-0.0185467	-0.0109145	0.00733778	0.0285284	-0.0537837	0.00500803	0.0815604	0.0214783	-0.00182643	-0.028067	0.0314823
19.228	-0.0259366	-0.0152717	0.0180873	-0.00378314	-0.010749	-0.00960223	-0.0455832	-0.0460314	-0.0165744	0.0574877	-0.0035856	-0.00381624	0.00122896	0.0010756	-0.0310058	0.0017498	0.0556752	0.0310013	-0.0573596	-0.0264553	0.00819521	0.00305661	0.0641787	0.0428986	0.105861	0.0286776		0.0161169	-0.0182248	0.0192181	-0.0184717	-0.00919327	0.00788104	0.0191328	-0.00559326	0.0188554	-0.00359235	-0.0271231	-0.0546519	0.0236369	-0.00556158	0.0275109	0.0198111	-0.0275433	0.0702075	0.0215807	0.0201403	-0.015401	-0.00527124
19.304	-0.0155588	0.00387689	0.0129463	-0.017119	-0.0165656	-0.018176	-0.0455832	-0.00585713	-0.00348982	0.0490699	-0.00243146	0.0225153	0.0136004	-0.00788818	0.0165436	-0.0384155	0.0293248	-0.0723717	-0.100179	-0.0184982	0.0133169	0.0195319	0.0944269	0.00251063	0.0318026	0.0366088		0.0132195	-0.0209052	-0.00394447	-0.0481514	0.021803	0.00269467	0.0203835	-0.035412	0.0299074	-0.0228139	0.0118072	-0.0455031	0.00519927	-0.0104067	0.0504354	-0.00584426	-0.0427441	0.088317	-0.00225495	-0.0124643	-0.00683573	0.0206329
19.38	0.00627173	-0.0122675	0.00769997	0.0265952	0.00622492	-0.0228751	-0.0304559	-0.0638867	-0.0474443	0.0171783	-0.00510388	0.0198565	-0.0125938	0.00949281	-0.0659129	-0.0823897	0.0215843	-0.0966946	-0.022197	-0.0155527	-0.00253225	0.0219515	0.073525	0.0130062	-0.00707828	-0.00908671		0.0164352	-0.0182907	0.013021	-0.024172	-0.0041561	-0.0092052	0.0130567	-0.0146419	0.0579091	0.00325274	-0.0255433	-0.0215963	-0.0230481	-0.0409958	0.00404314	-0.044124	-0.0742826	0.129674	0.0333446	-0.0149273	0.00245245	-0.00232759
19.456	-0.00270345	0.00963274	0.0379391	-0.0435951	-0.014504	0.0530523	-0.0344139	-0.0812114	-0.00983826	0.0680954	-0.000937658	-0.0244869	0.0123434	0.015428	0.00949528	-0.0656808	0.00280962	-0.0190814	-0.0806437	-0.00264494	0.0102023	0.011417	0.0361374	-0.0168862	0.10977	0.0529991		0.0145038	-0.0200221	0.0447264	-0.0210663	-0.0173305	0.000643712	0.0242707	-0.0212966	0.0574841	-0.0061038	0.0192547	-0.0631472	-0.0231903	0.0163734	0.0139457	-0.0302409	-0.0442628	0.110888	0.0267465	-0.0212309	-0.0342189	0.0132317
19.532	0.00468258	-0.0218597	0.0156354	0.0169139	-0.00588423	0.014965	-0.0509448	-0.0279645	-0.043422	0.0573508	-0.0105093	0.0309207	0.0202697	0.0019225	-0.0288793	-0.031672	0.00330369	0.000597103	-0.0773621	0.00289994	0.0279661	0.024493	0.0556114	0.0533941	-0.0206557	0.047561		0.00373731	-0.0316579	0.0141645	-0.0395815	-0.00215449	0.0231015	0.0230641	-0.0255567	0.0152949	-0.0149681	0.0179006	-0.0388048	0.00524705	-0.00888234	0.00478995	-0.0323526	-0.0141176	0.0872369	0.0317076	0.0293991	-0.00623356	0.0372014
19.608	0.00571082	0.00405777	0.0155827	0.00446591	-0.00704736	0.0207358	-0.0655618	-0.0442255	-0.0436643	0.0154674	-0.0117847	0.0145391	0.0116678	0.0266322	-0.0155666	-0.0431068	-0.0528557	-0.0371025	-0.0165707	0.00261829	0.000928268	0.0184603	0.0962454	-0.0328288	0.0330369	0.0316239		0.023097	-0.0153815	-0.0051477	-0.0422158	0.00097696	0.0375381	0.0124309	-0.0161544	0.0554649	0.00336771	-0.0337807	-0.0541618	0.00742763	-0.0665784	0.0310377	-0.023457	-0.0433767	0.130485	0.0260816	-0.0176854	0.0157206	-0.00274811
19.684	-0.0207474	0.0195509	0.00648724	0.0305964	-0.00170666	-0.0194126	-0.0623066	-0.0357226	0.00838321	0.0727491	-0.00862656	0.0279195	0.0702412	-0.00661668	-0.0315657	-0.0519004	0.0523814	-0.025274	-0.0465761	-0.0581292	-0.00114765	0.0138976	0.0678135	0.0268231	0.0780894	0.0723344		0.00525209	-0.0181269	-0.0044864	-0.0249579	0.00304396	0.0158642	-0.0213012	-0.0269428	0.0317667	0.0107542	0.0164336	-0.0262252	-0.0231425	-0.0267354	0.0129282	-0.0281293	-0.0443896	0.0756131	0.0537526	-0.00931323	-0.0553278	0.0544428
19.76	0.0103853	-0.00966094	-0.0153155	-0.0250725	0.0138395	0.0231265	-0.0323075	-0.0364661	0.00198631	0.0390097	-0.00704766	-0.0272315	-0.0597613	0.0197281	-0.0164611	-0.0656808	0.065392	-0.0555668	-0.0587657	-0.0156472	-0.00197851	0.00593479	0.039514	-0.0138305	-0.050485	0.00201662		0.00870895	-0.0178331	0.0187965	-0.0329772	0.0120198	0.0354491	-0.00874741	-0.0361432	0.0430314	-0.0174796	-0.000492552	-0.0175664	-0.030584	-0.000118675	0.0287311	0.00390517	-0.0580703	0.105752	0.0492517	0.000833736	0.00595101	-0.00115013
19.836	-0.0289283	0.00619395	0.0180873	-0.0232446	-0.0047744	-0.0107564	-0.0446258	-0.0904579	-0.0342628	0.00266972	-0.00376786	-0.0449	0.0121506	-0.00298284	-0.00303494	0.0175803	-0.00443676	-0.0287001	-0.114244	-0.0219126	0.00083622	0.0113251	0.0779389	0.0468842	0.0978384	-0.0201888		0.00283709	-0.0114922	0.00243262	-0.0316406	-0.0114215	0.0103797	0.0191328	-0.0422178	0.0333081	-0.00741701	-0.000718235	-0.0192002	-0.0213897	-0.0143252	0.0289348	-0.0217039	-0.0319768	0.0929133	0.0399427	-0.0161091	-0.00478615	0.0158389
19.912	-0.00120789	-0.0103851	-0.00672095	-0.0482385	-0.060244	0.0132337	-0.00900953	-0.0781288	0.00445784	0.0276492	-0.0109224	0.0129946	0.0359279	0.0080395	-0.0933238	-0.110829	0.0164789	-0.0696073	-0.0875198	-0.008347	-0.000109935	0.0248605	0.0602834	0.0302773	0.090844	0.0159139		0.0179938	-0.039861	0.0120584	-0.0224029	-0.0074497	0.019408	0.00805202	-0.0323624	0.0371338	-0.00374025	0.0174492	-0.0348839	-0.0107257	-0.0435006	-0.0132517	-0.012314	-0.0573095	0.0596656	0.0383056	-0.0251722	0.0123444	0.00591463
19.988	-0.0149043	0.0175598	0.0162154	-0.0525852	-0.0131286	0.0163664	-0.0327537	-0.0665446	-0.00969288	-0.0111545	-0.00566269	-0.0167674	0.0149531	0.0514016	-0.0872819	-0.0979288	-0.0162945	-0.0321282	-0.042356	-0.0185291	0.016293	0.0229929	0.0911805	0.062694	0.050523	0.0148565		0.0248856	-0.0152506	0.0115174	-0.0492526	-0.0115506	0.00157596	0.0362888	-0.0111385	0.038409	-0.00564449	-0.000154028	-0.0282945	-0.0358449	-0.00948113	-0.00104347	-0.0294323	-0.0231113	0.0876423	0.0265929	-0.018277	-0.0486945	-0.00871951
20.064	-0.00401245	0.012456	0.0131572	-0.0433484	-0.0238109	-0.00803586	-0.0180093	-0.0663316	-0.0317428	0.0679585	-0.00377991	0.0227728	0.0188198	0.0325064	-0.0342507	-0.0665592	-0.0179414	-0.0555668	0.0090582	0.00998027	0.0250133	0.0092422	0.0753435	0.0508699	0.0470258	0.0250523		0.0105633	0.0032806	0.0101333	-0.0435911	-0.00954895	0.0364194	-0.0120979	-0.0313538	0.0479198	-0.00587386	-0.00365211	-0.0222498	-0.0123363	0.0121829	0.0156412	-0.0354077	-0.0327375	0.100886	0.0308897	0.0288075	-0.0250514	0.000784272
20.14	0.00402808	0.00170495	0.0206973	0.0304975	0.00379205	-0.00580998	0.00611781	-0.0881188	0.0102732	0.0110875	-0.00741179	-0.0131652	0.0370878	0.0100382	-0.0543892	-0.0237568	0.0505698	0.011432	-0.057516	-0.0317812	0.0129938	0.0153058	-0.0103383	0.04529	0.0745922	0.0186329		0.0112549	-0.0155124	0.0170523	-0.0161519	0.0151844	0.0122455	-0.0108472	-0.0127265	0.0466445	-0.0108806	-0.0325395	-0.0349383	0.0110767	-0.0117667	0.033615	-0.0409339	0.00108175	0.101157	0.0253655	0.00654571	0.0224762	0.00440076
20.216	-0.0303309	0.017379	-0.00943641	-0.0132167	-0.00768223	-0.0272444	-0.0264347	-0.0926898	-0.062855	0.0275123	0.00298606	0.0187414	0.00374152	0.0290543	-0.0712828	-0.0621613	0.00330369	-0.0435156	-0.0429817	-0.0210985	-0.00749218	0.0110186	0.0391234	0.0722595	0.0865239	0.000506042		0.0207265	-0.0364623	0.0138026	-0.0154056	-0.00635212	0.0414549	0.00934775	-0.0228846	0.0581752	-0.0055457	0.0330213	-0.00721954	0.0179495	0.0337374	0.0124538	-0.01173	-0.0252639	0.111565	0.0139593	0.0204354	0.0381578	0.0510786
20.292	-0.0137357	0.0140846	-0.00727459	-0.0338149	-0.0418957	-3.9159e-05	-0.0330735	-0.0444372	-0.0313066	0.0466062	0.00320446	0.026375	0.0159202	0.0178513	0.0134107	-0.00645893	0.0115382	-0.0222869	-0.124558	-0.0171817	-0.0073076	0.0113553	0.0302957	0.0644211	0.0204881	-0.0350686		0.0163143	-0.017996	0.0169916	-0.0259403	0.00930772	0.0217951	0.0173454	-0.0107355	0.0428724	-0.00446243	0.0318929	-0.0329779	-0.02447	-0.0279878	0.0166587	-0.0261074	-0.0324839	0.108726	0.0744677	-0.014435	0.0403297	0.00238225
20.368	-0.0211217	0.0058315	-0.0071955	-0.0329749	-0.0233874	-0.0200721	-0.0635196	-0.0450749	-0.0365405	0.0630311	-0.00460607	0.0427576	0.0334153	0.0124006	-0.0481234	-0.105551	0.003139	-0.0250513	-0.0270412	-0.0278345	0.00185117	0.00535342	0.0926106	0.0729238	0.0435286	0.00798399		0.0123857	-0.0167542	0.00622326	-0.0410757	-0.00777313	0.0172074	0.00273588	-0.0240188	0.047016	-0.00620259	0.0229784	-0.0429436	-0.0269816	-0.0250477	0.0366666	0.00332113	-0.0296974	0.108455	0.0200973	-0.0302939	-0.0205869	-0.0103175
20.444	-0.00438619	-0.0047022	0.0215409	-0.0517452	0.000725261	-0.0204019	-0.0350515	-0.0685635	0.0190447	0.0299076	-0.00850493	-0.0320347	0.0280988	-0.0130363	-0.0088528	0.0524675	-0.036222	0.000597103	-0.0334497	-0.0400209	0.000674894	0.0277703	0.0901432	0.0418357	-0.0418448	0.0135719		0.0089063	-0.00874685	0.0177136	-0.00585252	0.0215127	0.0323898	0.00818619	-0.0433773	-0.00840329	0.00256293	-0.0342321	-0.0451763	0.00463053	0.00472544	0.00723142	-0.0405744	-0.0380571	0.0466908	0.0560034	-0.0291121	-0.00382017	0.00473717
20.52	-0.02215	0.0135055	-0.00126368	-0.0740223	-0.0378761	0.0241158	-0.0497327	-0.0215876	-0.0558765	0.0454428	0.00076287	0.0388119	0.0693713	-0.000378858	0.00390141	-0.0650939	0.0443116	-0.0591042	-0.0295424	-0.01242	0.00332781	0.0158879	0.0619717	-0.00678923	0.0708892	0.0415187		0.0150964	-0.0211989	-0.00580899	-0.00219704	-0.00354324	0.0285847	0.0195344	-0.0204899	0.0297476	-4.6744e-05	0.0294104	-0.0365176	-0.0162232	-0.0272256	0.001398	-0.028219	-0.0594636	0.11251	0.0306849	-0.0245806	0.017168	0.0677313
20.596	-0.0341169	-0.00455708	-0.0028455	0.00856598	-0.0288337	0.0308759	-0.0266262	-0.0527272	0.0342131	0.064742	-0.00166629	-0.015738	0.0660845	0.0133085	-0.0518162	-0.0648004	0.00956192	0.0542193	-0.0393872	-0.0272703	-0.0073076	0.0359771	0.0369165	0.0749166	0.00279624	0.0356263		0.00981719	-0.0476066	-0.00887769	-0.0285746	0.0134408	0.0129165	-0.0104897	-0.0494519	0.0146046	-0.0105686	-0.0349092	-0.0132643	-0.00456384	-0.0245037	-0.0213908	-0.0349586	-0.0583225	0.0675039	0.0286901	-0.00665306	-0.0262573	0.0115496
20.672	-0.023459	-0.00828542	0.0056436	-0.017959	-0.00889866	0.00193941	-0.0192224	-0.049327	-0.0125521	0.0406522	-0.00252899	-0.00767601	0.00538419	0.0115525	0.00233495	-0.0129089	0.00429183	0.0108796	-0.0304792	-0.0173071	0.0128553	0.0317818	0.0761226	0.00410489	-0.0235358	0.0117592		0.00799542	-0.00247186	0.0440642	-0.0234249	-0.0261451	-0.00778716	0.00912445	-0.0108865	-0.00633146	-0.0104866	-0.0261075	-0.00602148	-0.000582611	-0.0050176	-0.0163712	-0.0210303	-0.0507235	0.0812896	0.0506839	4.4926e-05	-0.0350625	-5.677e-05
20.748	-0.0218698	0.0146279	0.00295451	-0.000917548	0.0301262	0.0126566	-0.0309671	-0.0176543	-0.0247644	0.0683691	-0.0212593	0.00793477	0.0502334	-0.011461	-0.084933	-0.00704585	0.065886	-0.00581395	-0.00406996	0.0117974	0.0107328	0.0166537	-0.00890824	0.0628268	0.0515516	0.0318511		0.0144048	-0.0344032	0.0267974	-0.0166241	0.00398025	-0.00043821	0.00438814	-0.0300432	0.0099814	-0.00534869	-0.00342643	-0.0280222	0.0240157	-0.0200401	0.0195075	-0.028219	-0.0146248	0.104266	0.014573	-0.0310813	-0.0173314	0.0165118
20.824	-0.0299098	0.00391334	0.0120236	-0.0101544	-0.00620214	-0.00498557	-0.00281881	-0.028495	-0.0299013	-0.0320278	-0.00665868	0.0188272	-0.00244493	0.0105837	0.00591584	-0.0140828	0.026525	-0.0156553	-0.0662658	-0.0184355	-0.0183117	0.00590466	0.0447069	-0.0107749	0.0328312	0.00156344		0.0211982	-0.0365602	-0.00899801	-0.0181959	-0.0376073	0.0311595	0.0114035	-0.0516447	0.0396307	-0.00877933	0.00909896	-0.0267697	-0.00480044	-0.00294923	0.0214067	-0.00521493	-0.0150038	0.0885879	0.0374878	0.00408413	-0.0119024	-0.000729605
20.9	-0.00695738	-0.013751	0.0124718	-0.0264058	-0.00836945	0.026589	-0.0436052	-0.0538967	-0.0472989	0.0558452	-0.00441177	-0.0264597	-0.00959697	-0.0218171	-0.0242934	-0.0504352	0.0640744	-0.0847526	-0.0925204	-0.00433756	0.0105255	0.0475838	-0.00111998	0.080098	0.0336541	0.0783006		0.0149423	-0.0170159	0.0239703	-0.0099802	0.0157005	0.0106042	0.000591029	-0.0243971	0.0254441	-0.0108968	-0.022948	-0.0398939	0.000412697	-0.00305782	0.0283926	-0.0354983	-0.0106985	0.11697	0.0325773	0.00861427	-0.0296351	-0.00232759
20.976	-0.0271052	0.00604883	-0.00316186	-0.0303081	-0.0183636	0.00729802	-0.0196695	-0.0543214	-0.0267513	0.0491384	0.00931446	0.0384685	0.060478	0.0196073	-0.0640105	-0.0908919	0.0616041	-0.0711554	-0.0250093	-0.00508894	-0.00733037	0.0258711	0.0539231	0.0514013	0.0295397	0.0312468		0.000126365	-0.0155124	-0.0103812	-0.0262548	0.0172183	0.0118726	-0.00678083	-0.0269428	0.0418624	-0.00983023	0.0150796	-0.0446862	-0.0134738	-0.015196	0.0228986	-0.0514929	-0.0272912	0.123052	0.0227058	-0.00261386	-0.0448337	0.0105404
21.052	-0.0145306	0.000944979	-0.00390004	-0.0333204	0.0268482	0.0318652	-0.0626895	-0.0443314	0.0320808	0.0704907	0.00185639	0.0147108	0.015823	-0.00794802	-0.0811295	-0.0718374	0.00840909	0.03277	-0.107055	-0.0174325	0.00210503	0.013009	-0.00774078	0.0322702	-0.0395819	-0.0139955		0.023788	0.00870544	0.0118775	-0.0146585	-0.00819246	0.00959715	0.0201602	-0.0243216	0.0342109	-0.00395344	-0.00997123	-0.0488794	0.00619458	-0.00741277	0.0168624	-0.0362616	-0.0265304	0.0473655	0.0602482	0.0790445	-0.00490533	-0.022849
21.128	-0.0216359	0.00655571	0.00767361	0.00772597	0.00405666	0.0311232	-0.0293711	-0.057191	-0.0636788	0.0140987	-0.0076061	0.0133381	0.0156302	-0.0113402	-0.0213845	-0.0574721	-0.012836	-0.0698278	-0.166125	-0.0125454	-0.0142514	0.0108959	-0.0064431	-0.00718779	0.0402371	0.0313967		0.0225263	-0.00596854	0.0425606	-0.0419797	0.00113911	0.00784299	0.00420987	-0.0473847	0.0217238	-0.0204174	0.0191418	-0.0515478	-0.0236169	-0.0167204	0.017812	-0.046595	-0.0507235	0.0737205	0.0106859	-0.0236938	0.00884582	-0.0108221
21.204	-0.0248616	-0.00115475	0.0189573	0.016765	0.00453257	0.0481884	-0.0550943	-0.0715389	-0.00756058	0.0591986	0.00633854	-0.0146228	0.0323511	0.00513289	-0.00236443	0.0750415	-0.019753	0.0223783	-0.0509511	-0.0256412	0.00298142	0.00471032	0.100008	0.0134047	0.029334	0.0261858		0.00153151	-0.0174405	-0.0145935	0.00731645	-0.0406742	-0.0159567	0.0366462	-0.0196331	0.0178454	0.000100595	0.0252353	-0.050622	0.0117876	0.0142513	-0.0150151	-0.0606139	-0.0407169	0.106294	0.00874229	-0.0146322	0.00148647	0.0324075
21.28	-0.0230852	0.0142297	0.0133154	-0.00590653	-0.0151379	0.0184275	-0.0162228	-0.0652692	-0.00649443	0.0704907	-0.00772772	0.0250891	0.0318683	-1.5244e-05	-0.0295513	0.00321506	0.0382181	-0.0461687	-0.0542327	-0.0181221	-0.0221414	0.0191953	0.101566	-0.0218018	-0.0385533	0.00624622		0.010849	-0.0390768	-0.0035835	-0.00687453	0.00449635	0.0267202	0.00595221	-0.00445909	0.019493	-0.0174796	-0.00647314	-0.0426168	-0.0239013	0.00565103	-0.0028069	-0.0400357	-0.0486962	0.105212	0.0501726	0.011964	-0.0157632	-0.00493482
21.356	0.00360694	0.0217586	0.0208027	0.030152	0.0123585	0.0165313	-0.0335196	-0.0168049	0.00659014	0.0138934	-0.00300269	0.0203717	0.00499853	-0.020121	-0.0355931	-0.102033	0.0663801	0.0199458	-0.0517332	-0.0261737	-0.00144754	0.00847709	0.05613	0.0807623	0.0118479	-0.0169417		0.0211324	-0.014859	-0.0250009	-0.0290072	-0.00757872	0.0166848	0.0210534	-0.0117433	0.023584	-0.00856614	0.0118072	-0.0466467	0.0167164	-0.016829	0.0012631	-0.0188734	-0.0407169	0.0896696	0.0245982	-0.00291035	0.0218725	0.0208011
21.432	-0.00723814	0.00289959	0.0309264	-0.00348648	0.00500848	0.0120796	-0.0246481	-0.0648432	-0.0460874	0.0457165	-0.00403521	0.0116228	0.0300314	-0.0168508	-0.0592006	-0.0753548	-0.00278985	-0.0510337	-0.070486	-0.0367628	-0.00781483	0.0107739	0.0279585	-0.0245918	0.0558717	0.0314728		0.00978459	-0.0349916	-0.0137503	-0.0172532	0.0068214	0.0191835	-0.000436358	-0.0175158	-0.00239862	-0.00480734	0.0021028	-0.0142445	0.00610017	0.00374607	-0.0180667	-0.0483925	-0.0233635	0.071964	0.0525251	-0.0473347	0.00221096	-0.0158684
21.508	-0.0138761	0.00134319	-0.00424277	-0.0441384	-0.0216427	0.00762778	-0.0647317	-0.047414	-0.00106676	0.0372988	-0.00697461	0.00561853	0.0837725	0.0151864	-0.00930077	-0.122262	0.0102207	-0.0167602	-0.138621	-0.0166493	-0.00352394	0.0197465	0.0652181	-0.00200644	0.0834381	0.0472589		0.0103221	-0.03254	-0.0413051	-0.0457928	0.02387	0.0114997	0.0227516	-0.0329672	0.00705856	0.00415519	-0.004442	-0.0260618	0.000128324	-0.0145435	-0.00545204	-0.0258375	-0.0433767	0.0912915	0.0384592	-0.0461529	-0.0619627	-0.0135135
21.584	-0.0346316	0.00496286	0.0239663	-0.0710089	-0.0195801	0.0176855	-0.0245198	-0.0329588	0.00470015	0.0391466	-0.00335477	-0.0296326	0.0179499	-0.049736	-0.00605586	-0.018772	0.0143379	-0.0200771	-0.0737676	-0.0288993	0.00600398	0.00596566	0.0188726	0.00609772	0.0554603	0.0246003		0.0043738	-0.0328018	0.000748105	-0.0427268	-0.00812795	0.019408	-0.000749735	-0.0185237	0.0306505	0.00473003	-0.00297506	-0.0384236	-0.0365559	-0.0230341	0.0163201	-0.032128	-0.0516096	0.131838	0.0608114	-0.00793419	0.0452756	0.0257632
21.66	-0.0154652	0.00380468	0.00762088	-0.045324	-0.0168302	-0.00902514	-0.0188394	-0.0638867	-0.0166229	0.0709698	0.00138268	-0.0274032	-0.0355012	-0.00728292	-0.0567382	-0.0390024	0.07972	-0.0629736	-0.0764252	-0.0157408	0.0152548	0.0198075	0.0942967	0.0749166	0.0320083	0.00889033		0.0165887	-0.0395993	0.000387138	-0.0495275	0.0107932	0.047387	0.00152928	-0.0379831	0.0425527	-0.0113405	0.00898612	-0.005368	-0.0377878	-0.00850073	0.00974078	-0.00966364	-0.0530029	0.0789914	0.0397379	0.00300021	-0.002735	0.00583053
21.736	-0.00148804	-0.0244298	0.0128936	-0.0120322	-0.032641	0.0218075	-0.0156483	-0.0643127	-0.0134729	0.0448269	-0.0107643	0.0237163	0.0196897	0.0342025	-0.0658009	-0.156268	0.0173024	-0.050811	-0.112055	-0.0335356	0.00323528	-0.000342664	0.104813	0.0584426	0.0523745	0.0395538		0.00709579	-0.0194666	-0.0189848	-0.0452818	-0.00719165	0.0236228	0.0088561	-0.0342779	-0.00564028	-0.0210413	-0.00624746	-0.0533449	-0.0290678	-0.0178632	0.0257474	-0.0394516	-0.0562966	0.0835877	-0.00281748	0.0170857	0.0759143	0.00751262
21.812	-0.00929461	-0.0155248	0.0114436	-0.01376	-0.0195277	-0.0193302	-0.0552858	-0.0750462	-0.0353774	0.0112928	-0.0063307	0.00681958	0.0215267	-0.0246029	-0.00717435	-0.161253	-0.0284816	-0.0042679	-0.0406369	-0.016712	-0.00301671	0.0290565	0.0855991	0.0597712	-0.0564508	0.0842668		0.00730381	-0.0113284	0.0263768	-0.0344714	7.292e-05	0.028175	0.0133241	-0.0310264	0.0120541	-0.00717089	0.0138383	-0.050023	0.00174015	-0.041758	0.0258153	-0.0287134	-0.0367906	0.029256	0.0337023	0.00585619	-0.0296351	0.0393881
21.888	-0.0249551	-0.0251898	-0.00999005	-0.0220091	-0.0556971	0.000537923	-0.0397113	-0.0529402	-0.0263636	0.0485224	-0.00424156	-0.0292901	0.045594	-0.043619	-0.0664729	-0.0891332	0.00906785	0.0172927	-0.0579836	-0.0322519	0.000121153	0.0230848	0.0766412	-0.0514285	-0.0342332	-0.0167145		0.00904913	-0.0278006	0.0434019	-0.0341569	-0.000701223	0.00676107	0.0186862	-0.0444106	0.0260282	-0.0117339	-0.0173059	-0.0147891	-0.0518643	-0.00931773	0.0231702	-0.0410245	-0.0141176	0.175627	0.0361579	0.0394468	0.0323681	-0.0118314
21.964	0.00945063	-0.00285557	0.00387724	-0.0306537	0.0157965	-0.00919002	-0.00926516	-0.0463503	-0.049722	-0.00307898	-0.0117362	0.00621953	0.0160173	0.0160942	-0.0350332	0.0442587	-0.00410738	-0.033897	-0.0776749	-0.0268006	0.00932594	0.0249524	0.0746947	0.0293474	0.054226	0.0310196		0.00432995	-0.0265917	-0.0120658	-0.0317983	-0.00535132	0.0261596	0.00255667	-0.0371764	0.0368677	-0.0034612	0.0361809	-0.0131554	-0.0282146	-0.029294	0.0160486	-0.0276349	-0.0421102	0.135081	0.0599929	0.0113723	-0.0682353	0.0052418
22.04	0.00650569	0.00612105	-0.0140237	-0.0200835	-0.0307907	0.00952391	-0.0801788	-0.0175485	-0.0312097	0.0526971	-0.0111653	0.0180554	0.0466567	0.018032	-0.0232855	0.0718154	0.0141733	-0.0317963	-0.107368	-0.0186236	-0.00520794	0.0234214	0.0730064	0.0278859	0.0320083	0.0149326		0.0116609	-0.00443297	0.0129613	-0.0377736	-0.00554485	-0.0125626	0.00537143	-0.0385125	0.026347	0.000937745	-0.000605394	-0.0683207	0.00747426	-0.00354802	0.0338186	-0.0187394	-0.0613626	0.0945352	-0.00343121	-0.0129566	-0.0564145	-0.0548928
22.116	-0.00896767	-0.0181314	0.0168745	-0.025418	-0.0396217	0.0137284	-0.0225418	-0.06782	-0.0131336	0.0449637	-0.0145664	0.00621953	-0.0214856	-0.0138234	-0.0494658	-0.0888397	0.0145026	0.0402881	0.00718275	-0.0328152	-0.0204574	-0.00922415	0.035749	0.0725252	-0.0508964	0.0385725		0.00136676	-0.052411	0.0082081	-0.0342353	0.00727385	0.0339943	0.0126992	-0.015323	-0.00574655	-0.00674394	-0.00658598	-0.0261162	-0.0266506	0.00140571	0.0256116	-0.0278595	-0.0270376	0.0926425	0.0466432	0.0222088	0.0118614	-0.00829899
22.192	0.0026723	0.0171616	0.0278418	-0.0127233	0.00585466	0.00779266	-0.0757747	-0.0629302	-0.0238921	0.0232008	-0.00669521	0.00887825	-0.0236125	0.000166563	0.0332147	-0.096755	0.0327833	-0.013332	-0.0670479	-0.0337555	0.00335058	0.0218596	0.0366583	0.0666796	0.0747979	0.0116843		0.0151841	0.00739865	-0.013089	-0.0603776	0.00275278	0.00702236	0.0304359	-0.0308499	0.0351138	0.000199378	-0.0689872	-0.0307996	0.00676333	-0.0148692	0.0279173	-0.0265121	-0.036537	0.0773696	0.024291	-0.0459557	0.0324889	-0.000561396
22.268	0.00384091	0.00775034	-0.000920949	-0.0396928	-0.0189452	0.0408512	-0.0358816	0.0186938	0.000677853	0.0368197	0.00539112	0.00699129	0.0320612	0.0165188	-0.0352572	-0.025809	0.0171377	-0.0514748	-0.111117	-0.0235107	0.00395035	0.02875	0.0183518	0.0976348	0.0387971	0.0328323		0.00278257	-0.0451879	-0.00887769	-0.036437	8.408e-06	0.0156777	0.0362447	-0.0193057	0.049036	0.00169341	-0.015839	0.00252832	-0.00541696	-0.0106787	0.0196433	-0.0245345	-0.0557895	0.100617	0.0609132	0.0062506	-0.0237232	0.0245858
22.344	0.013611	0.00423865	0.0106	-0.0072399	-0.0188928	-0.0282337	-0.0193497	-0.0333848	-0.0231651	0.082125	-0.0138377	0.00930658	-0.00302486	0.00894854	-0.0252999	-0.0615765	-0.003778	-0.0661791	-0.0773621	-0.010791	-0.00428552	0.00841535	0.000956738	-0.00293643	0.0398257	0.0231647		0.00351803	-0.039861	-0.00827608	-0.0374978	-0.016491	0.0286595	0.030481	-0.0270691	0.0383019	-0.0189563	7.1654e-05	-0.0512211	-0.035324	-0.00991652	0.00587446	-0.0469545	-0.0602229	0.0291198	0.0400451	-0.0078349	-0.0274632	0.0091106
22.42	-0.00709776	-0.00868363	0.0172963	-0.00857435	0.001995	0.0410985	0.00707523	-0.0131905	-0.0129882	0.0837675	-0.00415646	-0.00364453	0.0145675	-0.016791	-0.0132162	0.0468978	0.0151614	-0.0489331	-0.0965841	-0.0404288	-0.0076535	-0.0163593	0.0331514	-0.00492925	0.0669806	0.00352719		-0.00536087	-0.0161987	0.00345488	-0.0186682	-0.000734351	0.0253389	0.0403992	-0.0335213	0.001161	-0.0121609	-0.0386329	-0.074311	-0.0257019	-0.0246671	0.0237124	-0.0504144	-0.0228577	0.0793969	0.0348281	0.00575828	0.0245274	0.0229878
22.496	-0.00289063	-0.000647868	-0.00289822	-0.0390016	-0.00604318	0.0316179	-0.0133505	-0.067394	-0.0538412	0.0635101	-0.0128538	0.00381743	-0.00737437	-0.00576863	-0.0180276	-0.123727	0.102447	-0.0820996	-0.0725179	-0.045911	-0.00975268	0.00513881	0.141682	-0.0131663	0.0363284	0.015839		0.0104649	-0.012832	-0.00394447	-0.0355322	-0.00373677	-0.0169651	0.0136815	-0.027976	0.036974	-0.00439657	-0.015839	-0.0335224	-0.0171241	-0.0305454	0.00946921	-0.0317685	-0.0388164	0.118186	0.0193299	-0.0386661	-0.0373552	0.015923
22.572	-0.00377848	0.0104285	0.00464178	-0.0105	-0.0283055	0.00251649	-0.0171802	-0.0792983	-0.00983826	0.0739125	0.000653669	0.00313153	0.0204625	-0.0424085	0.0111737	-0.101446	0.0693445	-0.0367706	-0.0829884	-0.00521432	0.00978715	0.0266678	0.0940385	0.122612	-0.02045	0.0184057		0.0218898	-0.0212648	-0.0215722	-0.0350608	-0.0161998	0.0251905	0.00724794	-0.0360169	0.0454756	-0.0259163	-0.0276873	-0.0205616	-0.041248	-0.0233061	0.012318	-0.0311392	-0.0809954	0.101292	0.00720764	-0.0183749	0.0301963	0.0186985
22.648	-0.0151383	0.041414	0.0334573	0.00417033	0.00136013	0.027331	-0.032116	-0.0329588	-0.0232136	0.0856152	0.000690195	0.0246598	0.0103136	0.0271166	-0.0397325	-0.0952897	-0.0403393	-0.0197452	-0.059859	-0.0411175	-0.0166505	0.0133765	0.113122	0.0540584	0.0789123	0.0495997		0.0131976	-0.0345341	0.0157278	-0.0303825	0.0139247	0.0237357	0.018507	-0.0232375	0.0337332	0.00215273	-0.00331359	0.0102068	-0.00906605	-0.014652	0.0117758	-0.0464158	-0.0253907	0.123728	0.0348793	-0.036894	-0.015401	0.0149138
22.724	-0.00401245	-0.0082132	-0.00917277	-0.0170201	-0.0280942	-0.0322733	-0.0251584	-0.0988537	-0.0363951	0.0451006	-0.00162977	0.014625	-0.0291219	-0.0146714	-0.00594387	-0.0290329	0.00198617	-0.0315758	-0.104397	-0.0280534	0.00106682	-0.00187436	0.0135495	-0.0368145	0.057106	0.00941843		-0.00554755	-0.0122115	-0.0147128	-0.0236214	-0.00819246	0.0047469	0.0313301	-0.0578703	0.0312354	0.0050582	0.0297489	-0.0299283	0.00785419	0.0113659	0.0434496	-0.00602353	-0.00816411	0.0971025	0.0370782	-0.0280282	-0.003218	0.0178574
22.8	-0.0380439	-0.0174072	-0.0141028	-0.00644988	-0.0482405	-0.0123228	-0.0282222	-0.0419936	-0.0274297	0.0286073	-0.0118333	0.00175877	0.0271317	0.00828229	-0.0502498	-0.0363633	-0.0263406	-0.0112314	-0.0865829	-0.0328152	-0.00571565	0.0170212	0.0243237	0.0565826	0.0346827	-2.3263e-05		0.0144706	-0.0149889	0.0292039	-0.0237394	-0.00238028	0.01385	0.0287386	-0.0418649	-0.0294447	-0.00270609	-0.00545757	-0.0159872	0.012262	-0.00191505	0.0184221	-0.0493813	-0.022097	0.0606111	0.0248541	0.0152143	-0.0223965	-0.0223444
22.876	-0.00345154	-0.0143308	-0.00569277	-0.00649987	0.0446683	-0.0195775	-0.0689444	-0.0569793	-0.00290829	0.0742547	-0.00429014	0.0211435	0.0302257	-0.021938	-0.0399565	-0.0888397	-0.00838933	-0.0599886	-0.0529829	-0.0207542	-0.0162125	-0.00113938	0.125973	0.0196489	-0.0243587	0.0308686		-0.00584387	-0.0382925	-0.0266854	-0.016899	-0.00131496	0.0272047	0.0224833	-0.0415374	0.0237438	-0.0121938	-0.00376495	-0.0440327	-0.00299979	-0.0252111	0.0229665	-0.0193678	-0.0185511	0.103861	0.0481266	-0.0165035	-0.0412144	-0.0206623
22.952	-0.00485412	-0.0172627	0.0109427	-0.0158845	-0.0475	0.01142	-0.0796044	-0.0429501	-0.0238436	0.0917746	-0.00747242	-0.0165098	0.0187227	-0.00988691	-0.0285448	0.00614558	0.0449704	-0.0659585	-0.0629842	-0.00634183	0.0019437	0.00826247	0.100269	0.0997605	0.0546374	-0.00953867		0.0072161	-0.0111655	0.0033952	-0.0185501	-0.0132296	0.00209853	-0.0163867	-0.0557283	0.0154547	-0.00846735	-0.0096327	-0.0139723	-0.019399	-0.00235044	0.0250694	-0.0275906	-0.0575631	0.0657475	0.0187674	0.0303838	-0.0012876	0.0149138
23.028	-0.00611632	-0.00459354	0.00748906	0.00362698	-0.0273536	-0.0135594	-0.0483281	-0.053259	-0.0484135	0.00581782	-0.000330273	0.0212293	0.0325454	-0.00607126	-0.0896323	-0.051607	0.0869664	-0.0565604	-0.107992	-0.0143625	-0.00908363	-0.00303783	-0.00462459	-0.00346785	-0.0262101	-0.0495701		0.00458241	-0.026363	-0.00153802	-0.0187466	-0.00299401	0.0145578	0.0278004	-0.0167592	0.00913124	-0.00866436	0.0425	-0.0724594	-0.0202044	0.00673899	0.0103509	-0.0504144	-0.0456561	0.118592	0.0258768	0.0170857	-0.0172106	0.0221468
23.104	-0.0418773	-0.00824897	-0.000420039	-0.0183546	0.0117246	-0.0116632	-0.0842	-0.0772781	0.00281015	0.0263489	0.00381185	-0.0292043	0.0316755	-0.0110974	-0.0106432	-0.0818048	0.0950362	0.0360868	-0.0376682	-0.0197829	0.00258949	0.0102528	0.00614964	0.0377172	0.0141108	0.0208988		0.00424224	-0.0447633	0.000748105	-0.00585252	-0.00583515	0.00303079	0.0104652	-0.0378321	0.00743092	-0.0158544	-0.00748872	-0.0190368	0.00742763	-0.0185168	0.0114363	-0.0489321	-0.0883422	0.0881824	0.0420911	-0.0107902	-0.0283085	0.0139886
23.18	-0.0275725	-0.00571527	-0.00959459	-0.0118344	0.0112487	-0.00341921	0.010522	-0.0968347	0.000726315	0.0565296	0.000106909	-0.0630836	0.0419201	0.0360804	-0.0812401	0.0339978	-0.0490679	-0.0536868	-0.0743933	-0.0270822	-0.00177067	0.0209717	0.0323724	0.00344061	0.0322141	0.0326051		0.0117047	-0.0333902	0.0113365	-0.0455179	0.00478752	0.00944748	0.0263254	-0.0211202	0.0463784	-0.0113075	-0.0124537	-0.0208339	-0.0242334	-0.0223267	-0.0127764	-0.00872012	-0.0204515	0.103319	0.023882	0.0316649	-0.0132291	0.0402292
23.256	-0.036174	0.00340647	0.00548542	-0.0151934	0.0116713	-0.00036892	-0.0662636	-0.0465633	-0.0390605	0.0505756	-0.00164219	0.0104218	0.00780107	-0.0188495	-0.0776606	-0.10819	-0.00575428	-0.0497061	-0.120494	-0.00502625	-0.0110447	0.00366885	0.104943	0.034263	-0.00131814	0.00836103		0.0108822	-0.0105442	-0.00171802	-0.029164	-0.0158127	0.000568878	0.0211876	-0.034076	0.0208736	-0.0116357	-0.0127923	-0.0422901	-0.0381199	-0.0184072	0.00913063	-0.0430908	-0.0402097	0.0741259	0.00920242	-0.0164042	-0.0243269	-0.0209146
23.332	-0.0359868	0.000944979	0.00495815	-0.0346549	-0.0554325	-0.0122403	-0.0726468	-0.10151	-0.013909	0.0459903	-0.0157811	0.0154826	0.0317712	0.0236047	-0.0724027	0.00643904	0.0448057	-0.0257151	-0.0623602	-0.0288366	-0.00322406	0.00180054	0.0447069	0.0017135	0.0106136	0.0350982		0.00605275	-0.00606646	0.0214436	-0.0289675	-0.0141337	-0.00372076	-0.0023579	-0.0410836	0.0437752	-0.00280431	-0.00760156	-0.0171308	-0.0428121	-0.0167742	0.0333434	-0.0151446	0.00526161	0.122512	0.0283317	-0.030589	-0.0250514	0.00297098
23.408	0.0139847	0.0153879	-0.00948914	0.00945489	0.0198151	0.0106781	-0.0605191	-0.06782	0.00528168	0.0451006	-0.00978071	-0.00278691	0.00596412	0.0106435	-0.0392846	-0.0545395	-0.0161298	-0.0736971	-0.113774	-0.0419633	-0.021795	0.0155204	0.0537929	-0.0239275	0.00341339	-0.00523414		0.012023	-0.0316249	0.0291442	-0.023661	-0.00799892	0.00862685	0.0210984	-0.0199606	-0.0360335	-0.018661	0.0423872	-0.0219775	-0.0386887	0.00956955	0.0213389	-0.0355879	-0.0589564	0.13846	0.04071	0.0376734	-0.00406166	-0.030082
23.484	0.0045422	-0.00332668	0.0284218	-0.0183546	0.00368639	-0.0124052	-0.0996462	-0.0698389	-0.0627096	0.0367513	-0.0127442	0.00476091	0.0160173	0.00101461	-0.0736332	-0.137214	0.0314657	-0.0697165	-0.103617	-0.0249517	-0.0213338	0.00780311	0.0447069	0.0403743	0.00423627	0.0235417		0.0110576	-0.0133225	0.00459842	-0.0417436	-0.015457	-0.00334786	-0.00986393	-0.0360423	-0.00022051	-0.0120788	-0.000718235	-0.0290569	-0.0363193	-0.00708596	0.0226949	-0.0425068	-0.00183162	0.0723695	0.0244958	-0.0366968	-0.031564	-0.0608642
23.56	-0.0274789	-0.00781499	0.0094927	0.0509957	0.0283815	0.0467869	-0.0831785	-0.0514518	-0.0283505	0.0800719	0.00757741	-0.0200271	0.0575783	-0.0229068	0.00602783	0.0533458	0.0214196	-0.0302482	-0.098616	-0.0245128	-0.00361648	0.00936494	0.00225441	0.0246974	0.0694492	-0.0253248		0.0134388	-0.0034849	0.00832842	-0.0503135	-0.01817	-0.0150625	-0.00137461	-0.018499	0.0343172	0.00326893	-0.00906849	-0.0628749	-0.0265084	-0.014652	-0.0224753	-0.0118649	-0.0322304	0.125485	0.0192275	-0.00556914	0.0289903	0.0178574
23.636	-0.0180364	-0.0210268	-0.00363641	-0.0114389	0.00326378	0.00944147	-0.0628169	-0.0531531	-0.00247213	0.0404469	-0.0161822	0.0143674	0.0313856	-0.0359889	-0.0346972	-0.0486764	0.0258663	0.00446642	-0.0726743	-0.00261405	0.0178845	0.0227783	0.0389932	0.00158064	0.0385913	-0.00765106		0.00753434	-0.00256978	0.00177037	-0.0490553	0.00546577	0.00351531	-0.00722744	-0.0216996	-0.00271828	-0.0153124	-0.00782724	-0.058954	-0.0188303	0.0109305	0.0387695	-0.0508635	-0.0739022	0.106023	0.0394314	-0.010593	-0.00792246	-0.0146909
23.712	-0.0184102	-0.00499175	-0.00263459	-0.00254758	0.00104317	-0.0005338	-0.0421365	-0.0779158	-0.0215174	0.0863681	-0.0105459	0.0304924	0.0372806	-0.00667652	0.0125162	0.000869418	0.0163142	-0.00172407	-0.13831	-0.0290874	-0.00631542	0.0360998	0.0796272	0.0601697	0.0651291	0.0100988		0.00813824	-0.00842016	0.00177037	-0.0431982	0.00837143	0.0204519	-0.00499439	-0.0304462	0.0014271	-0.018185	-0.00748872	-0.0956583	-0.0214841	-0.0333759	-0.0152867	-0.0357228	-0.0347634	0.14765	0.0197389	-0.0429025	0.00172797	-0.0368103
23.788	-0.0093414	-0.0312352	0.00139905	-0.0223057	-0.00969153	0.0112552	-0.0261159	-0.0533649	-0.0551496	0.0629626	-0.00402278	-0.026288	0.0343809	-0.00510239	-0.00583187	-0.0328459	9.881e-06	0.00126089	-0.0371989	-0.0096008	-0.015728	0.0442154	0.00913562	-0.0639169	0.0262482	0.0257326		-0.00166222	-0.0101195	0.024391	-0.0631687	0.00785446	-0.00249044	-0.0165659	-0.0318331	0.0389395	-0.00656368	-0.00760156	-0.0309629	-0.0208676	-0.0557474	0.0288669	-0.0459667	-0.0199444	0.0623676	0.0233195	0.0168885	-0.0571374	0.0284546
23.864	-0.00761188	-0.0224752	-0.00629913	0.000712485	0.00204735	0.0182626	-0.0354345	-0.088013	-0.0155082	-0.0016418	-0.00326967	0.0154826	0.0104108	-0.0120663	-0.0320122	-0.0140828	0.0545224	0.000819767	-0.100179	-0.0297143	-0.019004	0.00948768	0.0492488	-0.0152919	-0.0253873	0.00435861		0.00141061	0.000731068	-0.0112841	-0.0229527	0.00207541	-0.00812328	0.0072029	-0.0218514	0.0245404	-0.00244322	-0.0205783	-0.0433248	0.00159797	-0.027389	0.030156	-0.0407999	-0.00905164	0.0518256	0.0433185	0.035802	-0.0291521	0.00490538
23.94	-0.0287411	-0.0130633	-0.00110549	-0.00348648	-0.016302	0.00235161	-0.0641573	-0.0361473	-0.0174952	0.000685053	-0.0101573	0.0220869	0.0396003	-0.0317498	-0.00471339	-0.0433982	0.0108794	-0.0172013	-0.0698603	-0.0276773	-0.0142747	0.0017704	0.00731711	0.0986977	-0.0395819	-0.00908671		0.000817974	-0.00662286	-0.0319796	-0.0283385	-0.0171361	-0.00304979	0.0240023	-0.0394956	0.0300664	-0.00293603	-0.004442	-0.0375523	-0.00707543	-0.00409201	0.00892696	-0.0548178	-0.0408437	0.0743968	0.024291	-0.025368	0.0178925	-0.042193
24.016	0.00608455	0.000474553	-0.0178464	-0.0185023	-0.0165133	0.0255998	-0.0774339	-0.0456067	-0.0240374	0.032782	-0.0141533	0.00184462	-0.00486036	0.00295235	-0.134721	-0.0686113	-0.0363867	-0.0461687	-0.0420448	-0.0453786	-0.0197651	0.0240954	0.0121216	-0.0295074	-0.0630338	0.0402341		-0.00229871	-0.0181269	-0.0234367	-0.0300292	0.00255925	0.0155648	0.0105093	-0.0362688	0.0151351	3.5297e-05	0.00898612	-0.0563945	-0.0258441	-0.042847	0.00268707	-0.0354983	-0.0649099	0.093588	0.0127319	0.0607226	-0.0103343	0.00877418
24.092	-0.0103235	-0.0168281	0.02336	-0.0446328	-0.0284111	0.0106781	-0.0551575	-0.0415676	-0.0166713	0.0317554	-0.00145994	-0.0414695	-0.0200358	-0.028903	-0.0703883	-0.0196524	-0.0054249	-0.0169808	-0.0959584	0.0210391	0.000282479	0.00452657	0.0478209	-0.0861037	0.0564889	0.0006571		0.0200349	-0.0449921	0.00291391	-0.0505892	-0.0145852	0.0199306	-0.00262624	-0.043402	0.0314479	-0.0102243	-0.00500621	-0.0336314	-0.0276459	-0.0152508	0.0251373	-0.0461459	-0.00195841	0.0973734	-0.00527239	-0.00468242	-0.0135913	-0.037315
24.168	-0.0300501	-0.00991472	0.00899179	-0.0246769	-0.0432701	0.0124093	-0.039201	-0.0394429	-0.0141998	0.051739	-0.00978071	-0.0250011	0.0185299	-0.00431533	-0.0830305	-0.096755	0.047276	-0.0248307	-0.0836124	-0.00208164	-0.00504661	0.0159489	0.0753435	0.0725252	0.0248082	0.0133459		0.00599823	-0.00652402	0.0343787	-0.0306582	-0.0189442	0.0121707	-0.00432354	-0.0272456	0.00509299	-0.0133262	-0.0117767	-0.0144624	-0.0128585	-0.0147058	0.0425679	-0.044124	-0.0599693	0.0819659	0.0208646	-0.0325597	-0.002735	0.0158389
24.244	-0.00480732	-0.0172627	0.0146072	-0.00190535	-0.00995614	0.0101834	-0.0810721	-0.057617	-0.0440035	0.00848686	-0.017421	0.0169403	0.0203668	-0.0295693	-0.0608776	-0.0551264	0.000833333	-0.0738085	-0.09924	-0.0149894	-0.00571565	-0.00597775	0.0884549	0.071861	0.0299511	-0.00704683		-0.00333049	-0.034697	0.0102536	-0.0401717	-0.00247792	0.0463419	-0.00843403	-0.00302214	0.0568464	-0.0256535	-0.0129051	-0.027641	0.00453612	0.000480117	-0.0111488	-0.0293427	-0.00423783	0.126161	0.0249559	-0.000644594	0.0234406	0.0358558
24.32	-0.00817279	0.0129264	-0.00390004	-0.0174157	-0.0223832	0.0197465	-0.0593701	-0.0735591	-0.0336328	0.0344244	-0.0189393	-0.0201978	-0.0300875	-0.0488281	-0.0190341	-0.172686	0.00462121	-0.0878489	-0.0526701	-0.0400527	0.00694965	-0.00279308	0.073397	-0.0121034	0.0768551	0.0132698		0.034807	-0.0292392	-0.00436512	-0.0253121	0.00643432	-0.00872068	0.0156031	-0.0404533	0.00562434	0.00162756	0.0113558	0.00802851	-0.0350396	-0.0204218	-0.0123021	-0.0544584	-0.0353973	0.165625	0.0119645	-0.034431	0.00643243	0.00221404
24.396	0.00631852	0.0131073	-0.00469095	0.000119153	0.0255261	0.0360697	-0.0303285	-0.0800419	-0.0393512	0.0748707	0.00172271	0.0176262	0.0288715	0.0138539	-0.00359491	-0.104085	0.0352536	-0.0968038	-0.0976774	-0.0275519	-0.0146898	0.0157651	0.048472	0.00875482	-0.0134556	-0.00281722		0.0133404	-0.00708042	0.0107955	-0.0453999	0.00514234	0.0363446	0.0104202	-0.0286317	0.0089187	-0.00467562	-0.0293799	-0.0285668	0.00211894	-0.00539818	0.00919853	-0.03734	-0.0499627	0.182655	0.00572418	0.0126535	0.00558876	-0.0141022
24.472	-0.00663044	-0.00546217	-0.000288221	-0.0265047	-0.0217483	0.0106781	-0.044307	-0.0888636	-0.0142967	0.0156043	-0.00600272	-0.0123075	-0.00698727	-0.0097051	-0.0577461	0.0161151	-0.0414921	-0.0804422	0.0124962	-0.0319066	-0.0217262	-0.0185951	0.136619	0.0225717	-0.000495268	0.021352		0.0144048	-0.02316	0.0231281	-0.0329772	-0.0240458	0.000568878	-0.00718334	-0.0100297	0.0204486	-0.0141142	0.00887328	-0.0538895	-0.00584352	0.00516083	0.0488078	-0.0301513	-0.0251371	0.0949406	0.0401987	0.029497	0.062886	0.00995164
24.548	-0.00597594	-0.0321396	1.78e-06	-0.022108	-0.00704736	-0.00185284	-0.0517107	-0.0510271	-0.00983826	0.0442794	0.00180781	-0.0312629	0.00693116	-0.0140052	-0.0791151	-0.0562982	0.00923254	-0.0232826	-0.0682977	-0.0354154	-0.0144592	0.0101308	0.066646	0.000783513	0.0313912	0.0205967		-0.00519612	-0.00015111	0.00189165	-0.0315622	-0.00748195	0.0117597	0.0038524	-0.0191038	0.040906	-0.0126698	-0.00376495	-0.0732763	-0.00494263	-0.0562365	-0.00212886	-0.0527062	-0.0389432	-0.00628986	0.0205062	0.0504791	-0.0291521	-0.00148654
24.624	-0.029302	-0.00640303	-0.0013164	-0.0315926	-0.0286757	0.00721558	-0.015903	-0.07951	-0.0263151	0.0429791	-0.00132626	0.0372684	0.00596412	0.0168813	-0.0537172	-0.0659722	-0.00970685	-0.0405307	-0.0943958	-0.0519265	-0.00682313	-0.0112755	0.0593764	0.0274874	-0.00522681	0.0173495		-0.00645844	-0.0132895	-0.00123673	-0.0400141	-0.0215918	-0.011071	0.0203385	-0.0306481	0.0130632	-0.00820505	-0.0185472	-0.0420722	-0.0222894	-0.0108959	0.0108941	-0.038059	-0.0374231	0.110754	0.0295086	-0.020049	-0.0291521	0.0248381
24.7	0.0161822	-0.00850275	0.00722542	-0.0661688	-0.0356555	-0.00960223	-0.0406046	-0.0399734	-0.00431367	0.0633048	-0.00345192	-0.00904782	0.0222023	0.00137823	-0.0716188	-0.117864	0.0490876	-0.0523592	-0.112679	-0.0151148	-0.00852989	0.0140196	0.0804062	-0.0481071	0.067392	0.0389495		0.00977333	-0.0436853	0.00604229	-0.0381665	-0.0236265	0.0158642	0.00778462	-0.0353111	0.0473357	-0.0162316	-0.00218517	-0.0409831	-0.0211053	-0.0179718	-0.00728336	-0.0142463	-0.0747897	0.0612874	0.0431137	-0.0452661	0.0169281	-0.0101493
24.776	0.00131651	0.0178858	0.0110218	-0.0271469	0.00331614	-0.00407873	-0.0340309	-0.0449691	-0.0175921	0.0774713	-0.00671931	-0.0130793	0.0428871	0.0110681	0.0243759	0.019926	-0.0121772	-0.0353338	-0.0654854	-0.0374524	-0.00590023	-0.0112145	0.0826132	0.0188518	0.0198709	0.0316988		-0.00717138	0.00334557	0.0300471	-0.0386775	-0.0284693	-0.00185625	0.0121625	-0.0484187	0.00397758	-0.013622	-0.0267846	-0.0253538	0.0152479	0.0103317	-0.00931748	-0.00957306	0.0202074	0.101833	0.0321172	-0.0360073	-0.0562938	0.0195395
24.852	-0.00214254	-0.00680124	0.0283427	0.00575037	-0.00741762	-0.00440849	-0.0682426	-0.0714331	-0.0351835	0.073981	-0.0108132	0.0105076	-0.0126895	0.0294789	0.0150892	-0.186466	-0.040998	-0.0380982	-0.102678	-0.0429346	-0.00663855	0.00458758	-0.00527343	0.0790351	0.0727407	0.0313218		-0.00351717	-0.0108709	-0.0165186	-0.0553847	0.0147642	-0.00140851	0.000322689	-0.0369499	0.00748363	-0.0183982	-0.0267846	-0.0256261	-0.0313427	-0.0495961	-0.00640165	-0.0320384	-0.0194372	0.0848041	0.053599	0.00802404	-0.0298766	-0.00434609
24.928	-0.00134767	-0.00756121	0.00669815	-0.0248247	-0.0258202	0.0298042	-0.0607747	-0.0240312	-0.0204998	0.0242958	-0.0116025	0.0137673	-0.0138493	-0.020243	-0.112344	-0.0715439	0.0532049	-0.0194133	-0.086894	-0.0208477	-0.0224873	0.019318	0.00576123	0.0660153	0.0402371	0.0219562		0.0107719	-0.0415604	0.013562	-0.0355718	-0.00567388	0.0264589	-7.8884e-05	-0.0185999	0.0243814	-0.0130962	0.00751918	-0.0381513	-0.0124319	-0.0215645	0.0144209	-0.0362163	0.0109615	0.108726	0.013448	-0.00281106	0.0271807	0.0275294
25.004	-0.0200935	-0.00390578	-0.00184368	-0.0126244	-0.00773553	-0.0125701	-0.037222	-0.057404	-0.0181252	0.102724	-0.0132059	0.00759134	0.0405674	0.000287385	-0.0622215	-0.0290329	0.0281719	-0.0753566	-0.0214166	0.00264918	0.000167177	-0.00251747	0.0356188	0.0330673	0.0194595	0.0472589		0.00306763	-0.0225716	0.0230078	-0.00884014	-0.0129393	0.0107907	-0.000659663	-0.0543415	0.0169425	-0.0183	-0.0140335	-0.0265519	-0.0153223	-0.0206389	0.0163201	-0.0217945	0.00462766	0.109401	0.0248541	-0.0456605	-0.0252913	0.0401451
25.08	0.0204361	0.00988583	0.01089	-0.0297148	-0.014504	-0.022298	-0.0523493	-0.0831245	-0.0201121	0.0204633	-0.0131452	-0.00321524	0.0247163	0.0129448	-0.0747517	-0.142196	0.0103854	0.00446642	-0.128776	-0.0344442	0.00162057	-6.7047e-05	0.00472176	0.0568483	-0.0576851	-0.00689577		0.00287028	-0.0120148	0.00267326	-0.0390317	-0.0103562	0.0295169	0.0135474	-0.0319086	0.0299601	-0.0156735	-0.0132436	-0.0609689	0.00619458	0.00978776	0.0285284	-0.0323978	0.0151414	0.10805	0.0118109	0.0343237	0.0189777	-0.00670101
25.156	0.00921666	0.0084381	0.00901815	-0.000818659	-0.0303148	-0.0135594	-0.00441388	-0.028495	-0.0118736	0.0654948	-0.00348845	-0.0177108	0.025102	0.0159734	-0.0104193	-0.00118276	0.0331126	-0.135167	-0.068767	-0.0279281	-0.0211492	-0.0131438	0.0991011	-0.00758636	0.0587518	0.0203707		-0.00206817	-0.0113943	-0.00851672	-0.0295966	-0.0135844	0.0123203	-0.0280032	-0.034227	0.0130632	-0.0125058	-0.0537537	-0.0505131	-0.00750199	-0.0048542	-0.00613008	-0.0609734	-0.0763084	0.11251	0.0674095	-0.0477291	-0.0128669	-0.00569176
25.232	0.00370053	-0.0134615	0.0047736	-0.0421128	-0.0182056	-0.0077061	-0.109285	-0.0807854	-0.0245221	0.0572139	-0.0190609	0.0112794	-0.000705124	0.0137331	-0.0501378	-0.0504352	0.0573221	-0.0417469	-0.0476694	-0.0199701	-0.0200882	0.0103145	0.0806667	0.00862196	-0.00316962	0.0190861		-0.0231507	-0.022212	-0.0236774	-0.0411145	0.0199304	0.0159758	0.0184619	-0.0440323	0.0468571	-0.0108147	0.00718066	-0.0186011	0.00937047	-0.0268988	0.0296808	-0.0496955	-0.0262768	0.127783	0.0769226	-0.00635795	-0.0705279	0.0102881
25.308	-0.0314527	-0.0243934	0.0120236	-0.0177123	0.00543205	-0.018918	-0.0584769	-0.0706895	0.0227278	0.0847256	0.000799396	0.00699129	0.00557847	-0.00122576	-0.0461104	-0.117277	0.0065975	0.0115434	-0.0689234	-0.018341	-0.00647674	0.00581279	0.0589858	0.062694	0.0698606	0.0151586		0.00730381	-0.0476396	0.0147652	-0.0254689	-0.00499563	0.0426484	-0.00137461	-0.0298922	0.00801583	-0.00971527	0.0262508	-0.0867273	-0.011721	-0.0222719	0.00478995	-0.0520316	-0.066809	0.106834	0.0330374	-0.0208379	-0.00756022	0.00473717
25.384	-0.0240667	0.0188989	-0.00258186	-0.0261591	-0.0110669	0.0220548	-0.0574553	-0.0783418	-0.0382851	0.0186155	0.00375122	-0.00724672	0.105423	-0.0438618	-0.00583187	-0.0557113	-0.0549967	-0.0570036	-0.0576707	-0.0120757	-0.00633867	0.0221661	0.0371769	0.0289488	0.0509345	-0.0101429		-0.00292454	-0.0391747	0.0255345	-0.0487804	-0.0295677	0.00109145	-0.00682587	-0.0378321	0.00312742	0.00487737	-0.0375045	-0.0247003	-0.017835	-0.0172644	0.00160167	-0.0504144	-0.0426173	0.136298	0.0215295	-0.0340366	0.0123444	-0.0253722
25.46	-0.0336028	-0.0203033	0.0116545	-0.048584	-0.0388812	-0.0217209	-0.0154568	-0.0562344	-0.0137636	0.0717226	-0.00128974	-0.00724672	0.0497492	-0.0063129	-0.0721788	-0.00235456	-0.0691601	-0.0672861	-0.0212601	-0.0259229	-0.0100991	-0.00291509	0.050158	0.0231032	0.0136993	-0.00976586		0.0120011	-0.0277027	0.00471875	-0.0350212	0.0214482	0.0318305	0.0161839	-0.0288582	0.0162513	-0.0167897	-0.0290414	-0.0560133	-0.0215319	0.0151759	-0.000975577	-0.0511334	-0.00411104	0.101292	0.0236772	-0.00980555	0.00908732	0.0275294
25.536	-0.0222904	0.00572283	-0.000657312	-0.0111922	0.00543205	0.0146352	0.00107504	-0.0339154	0.00402169	0.017589	0.00188049	-0.0295477	-0.0249652	-0.0097051	0.00289492	-0.0724222	-0.0054249	-0.0288114	-0.0389179	-0.0214119	0.00217431	0.000392315	0.0741761	0.0106148	0.0196652	0.0406124		-0.00354977	-0.0385863	0.0286032	-0.0317191	0.00446409	-0.0086078	-0.0180849	-0.0364206	0.0197055	0.00110238	-0.0413411	-0.0370077	-0.0470299	-0.0142704	0.0131997	-0.0384628	-0.0222238	0.071964	0.0473081	-0.0458577	0.00908732	0.00818545
25.612	-0.0286014	-0.00303714	-0.0190855	0.00145361	-0.00958588	0.00367065	-0.0453285	-0.0564474	-0.0411443	0.0363407	-0.0133881	0.0108511	0.0357351	-0.0206055	0.00781683	-0.0876679	0.0482642	-0.0282589	-0.0414191	-0.0149894	-0.00179393	0.0278004	0.0804062	0.0719938	-0.0229186	0.0520166		-0.00499877	-0.00067456	-0.00177867	-0.0306186	-0.0197192	0.000792111	0.00429901	-0.0457212	0.00934378	0.0119033	-0.00207233	-0.0163684	-0.0170285	-0.019006	-0.0309539	-0.0288483	0.00868213	0.134676	0.0269507	-0.054525	-0.0277047	0.000700168
25.688	0.00482235	0.00608528	0.0220154	0.000366918	-0.00688935	0.00185697	-0.067221	-0.0449691	0.00978859	0.0760341	-0.00724197	-0.00544563	0.0224923	-0.0205456	0.00199897	-0.0733026	0.0227372	-0.0393144	-0.0284474	-0.0118249	-0.00862243	0.0133155	0.0473023	0.0795666	0.0206938	0.063723		-0.00945423	-0.0121136	0.00225165	-0.029164	-0.0146498	0.00679912	-0.00222373	-0.0204645	0.0206611	-0.00255819	0.00390826	-0.0209972	-0.00996694	-0.0495961	0.00695985	-0.0133924	-0.00195841	0.0775058	0.0307873	0.0192536	0.00787984	0.0140728
25.764	0.0198752	0.00442022	0.00501087	-0.00758656	0.0120948	-0.0129823	-0.0875185	-0.0694142	-0.0376066	-0.00937517	-0.00314842	-0.00741844	-0.0176189	-0.0159429	-0.0905268	-0.054833	-0.052691	0.00977465	-0.08627	-0.0168692	-0.00917617	0.00927307	0.0701506	0.0134047	0.0254253	0.0236178		-0.0142504	-0.0324092	-0.00538834	-0.0605344	-0.00389805	0.024668	-0.0268416	-0.0317067	0.0261871	-0.0186449	-0.0204655	-0.0510577	-0.0197301	-0.0670686	0.0302239	-0.0454722	-0.05351	0.0760186	0.00188821	-0.0185721	-0.0319262	0.0343419
25.84	-0.0275725	-0.00220426	-0.0040055	0.0113816	0.0150027	-0.0452164	-0.0590513	-0.0756839	-0.0309189	0.012114	-0.0162307	-0.0103347	-0.028252	0.0325064	-0.0830305	-0.025809	-0.0174473	-0.0272632	-0.0625166	-0.0416508	-0.00278562	0.00422009	0.0251028	-0.00639066	-0.0118098	0.0180287		-0.00493299	-0.0204476	0.00923036	-0.0249183	-0.0153603	-0.00998905	0.011046	-0.0242962	0.0182705	-0.0299709	-0.0367146	-0.0421812	-0.0148957	-0.00528959	-0.0169822	-0.0742724	-0.00537754	0.0646657	0.0171303	-0.0322632	0.00860433	0.017521
25.916	-0.0154652	-0.0304746	-0.00972641	-0.0470529	-0.0150855	-0.00828318	-0.00339326	-0.0968347	-0.0203544	0.0304551	-0.0178096	0.00364572	0.0569027	-0.0129143	-0.0528227	0.00556071	-0.000978261	-0.0814358	-0.0693927	-0.0264244	-0.00910689	0.00798685	0.0788481	0.00995051	-0.0938917	0.0142523		0.00121326	-0.0456784	-0.0212103	-0.0323481	-0.0127127	-0.0118536	0.0007252	-0.0319086	0.0172605	-0.0051355	-0.014372	0.0207171	-0.0151334	-0.0176998	0.0273751	-0.0428209	-0.0256443	0.102508	0.0356459	0.0391503	-0.00550907	0.0397246
25.992	-0.0241135	-0.0196513	-0.00585095	-0.0284303	-0.00900432	0.00861707	-0.0858592	-0.0581475	-0.0335359	0.0455112	-0.0156595	0.0293772	0.0283887	0.00943297	-0.0171331	-0.0433982	0.0125264	-0.0277044	-0.0611087	-0.0127017	-0.00317804	-0.013634	0.0412001	-0.013432	0.0420886	-0.0157332		-0.00156325	-0.017931	-0.00984027	-0.00380849	-0.0156514	-0.0170387	-0.010713	-0.0375039	0.0231062	-0.0110447	0.0167722	-0.0436515	-0.0145169	-0.00414682	0.0167945	-0.0134377	-0.0389432	0.110754	0.0179489	-0.00655515	0.039003	-0.0257086
26.068	-0.00349833	0.01289	0.00387724	-0.0409772	-0.001601	-0.0101793	-0.0271374	-0.0935392	-0.0379458	0.0199158	-0.0107643	0.0682315	0.0133104	-0.00134773	-0.0404045	0.0372218	-0.104733	-0.00658907	-0.0881455	-0.0251397	-0.00901436	-0.010173	0.100138	0.00835625	0.0157565	0.0224855		-0.00138783	-0.0259704	-0.00593027	-0.0216954	-0.0510066	0.0112384	0.00765045	-0.0337231	0.0197582	-0.0166257	-0.065602	-0.0228488	-0.0259863	-0.0263	-0.0116919	-0.0163579	-0.0414762	0.058313	0.0333958	-0.00458451	0.0116199	0.0190349
26.144	-0.00761188	-0.0101314	-0.00537641	-0.0278381	-0.0198447	-0.00127576	-0.0381794	-0.0648432	-0.0356197	0.037641	-0.013692	-0.00124338	0.00789821	-0.0333239	-0.0745277	0.00556071	0.0401943	-0.0532435	-0.0861136	-0.0480415	-0.000801748	0.0139586	0.0665158	0.0482128	0.0507288	-0.0209441		0.00111429	-0.0355792	0.0100736	-0.0524755	-0.00673919	-0.00293817	-0.00231286	-0.0476367	0.0473357	-0.00500379	0.00334405	-0.0493695	-0.00655446	-0.000282076	0.0304946	-0.0313194	0.012228	0.0711531	0.0176417	-0.0295051	-0.0614797	-0.054304
26.22	0.00117613	-0.0334794	-0.0163173	-0.0508063	-0.0120188	-0.0294703	-0.023818	-0.0920521	0.00460322	0.0106768	0.00268218	0.0274044	0.0215267	-0.0180015	-0.0279848	-0.0237568	0.0349242	-0.0516954	-0.0914271	-0.0382665	-0.0158894	-0.00548752	0.0267911	0.0771752	0.0513459	0.037213		-0.00354977	-0.036691	0.00856907	-0.025705	-0.0173627	-0.00267689	-0.0135719	-0.0306227	-0.0111128	-0.0038714	-0.0333294	-0.00455114	0.0046783	-0.00632377	0.0193717	-0.0403951	-0.0489498	0.118727	0.0237284	-0.0423109	-0.0120232	0.0227355
26.296	-0.00144125	-0.01976	0.0116282	-0.0503619	0.0214542	-0.0176814	-0.0493497	-0.0689882	-0.0555858	-0.00198399	-0.00370685	-0.00544563	0.0216224	-0.0101286	-0.0577461	-0.0126155	0.0336067	-0.0557874	-0.0853314	-0.0302776	-0.011114	0.0204815	0.0406815	0.0142019	0.0211052	-0.00493202		0.00499963	-0.0487505	0.00923036	-0.0543627	-0.00460856	-0.00786199	0.0139949	-0.0241451	0.0159852	-0.00605469	0.00153859	-0.0256261	-0.0426699	-0.0321246	0.0114363	-0.0306457	-0.0214644	0.0753423	0.0463872	-0.0465473	-0.0652197	0.00961522
26.372	-0.00686379	-0.0130997	-0.0057455	-0.0450773	-0.050938	-0.00951979	-0.0506901	-0.0529402	-0.0528235	0.0234061	-0.0242476	-0.0222565	-0.018006	0.0209996	-0.0246279	-0.0923592	0.00560935	-0.0623098	-0.0737676	-0.0256721	0.00189719	0.000146832	0.117405	-0.0110406	0.000533326	0.0054148		0.0100916	-0.0163945	0.0113365	-0.015877	0.0153457	-0.0156219	0.0278895	-0.0376048	0.0193332	-0.000424577	-0.00872997	-0.0261162	-0.0309628	0.000371528	0.0295459	-0.0452024	-0.0141176	0.0945352	0.0151356	0.00566037	-0.0384403	-0.00686922
26.448	-0.0257026	-0.0121946	0.00087178	-0.0224535	-0.0154558	-0.013312	-0.0432854	-0.0812114	-0.0272843	0.0375725	7.076e-05	-0.002101	-0.00718009	0.012824	-0.00840628	-0.0668526	0.0331126	-0.00769399	-0.0959584	-0.0183728	-0.00352394	0.0168066	0.0682041	0.100292	0.0852895	-0.0388438		0.00874155	-0.0381287	-0.00677157	-0.0335674	-0.0148442	0.0200041	0.00581804	-0.030497	0.027782	-0.0291338	0.0279435	-0.0434337	0.000128324	-0.03256	-0.00823297	-0.0315892	-0.0564234	0.0969679	0.00654271	0.00122676	0.0155999	-0.02041
26.524	-0.0245808	-0.00292847	-0.00774914	-0.0293692	-0.0129173	-0.0203195	-0.0700933	-0.0301964	-0.0540835	0.061457	-0.0180039	-0.0124792	-0.0109497	-0.0084336	-0.0726253	-0.0439851	0.0512286	0.0220464	-0.113305	-0.0398646	-0.0204574	0.00663964	0.0706693	0.0612326	-0.0484278	0.00533988		-0.00338561	-0.0261671	0.00580165	-0.0348247	-0.00234802	-0.00118401	0.0280687	-0.0283042	0.00987513	0.0011515	0.0131612	-0.0221409	-0.0030942	-0.00175165	0.0115042	-0.0167618	0.0161543	0.11197	0.0214271	0.00969819	-0.0555693	0.011045
26.6	0.0600772	0.0203466	0.0528873	-0.0314937	0.0633345	0.0120796	0.0224572	-0.0239254	0.0370723	0.0763078	-0.000561102	0.12707	0.054293	-0.0176989	0.021803	0.00819776	0.0820257	0.0558767	-0.0336044	0.00412194	-0.0210571	0.0324859	0.204643	0.0431643	0.0398257	0.0485423		0.0154034	-0.00907355	-0.0117654	-0.0119854	-0.0224958	0.0100817	0.0250297	-0.0355129	0.0271971	-0.0105357	-0.0394228	-0.0488249	0.013826	-0.015468	0.00682407	-0.0278151	-0.0180439	0.104672	0.0326797	-0.0160112	0.00558876	0.0339214
26.676	0.0809725	0.0419209	0.0653309	-0.0115378	0.0758672	0.0475289	0.0110964	-0.0200992	0.0540338	0.0708329	0.00573115	0.139592	-0.00138075	-0.0129143	0.0931837	0.0838371	0.107882	0.0499067	-0.0740805	0.0205694	0.0202375	0.0534027	0.283183	0.058974	0.125405	0.0777725		0.0231409	0.00994818	0.030949	0.0499298	0.0239668	0.0205267	0.0754721	-0.0294631	0.0633816	0.0126417	0.152069	-0.00847206	0.0324525	-0.00093568	0.061016	0.0839254	0.0435143	0.159409	0.13339	0.0446665	0.0287488	0.0773192
26.752	0.0854136	0.0331609	0.0362254	0.0117272	0.113252	0.0242807	-0.00517982	-0.0222253	0.00242246	0.096223	-0.00551696	0.193714	0.0869621	0.012885	-0.0119857	0.0480696	0.119575	-0.0112314	0.0010871	0.00546932	0.0244824	0.054658	0.29409	0.0982991	0.0447629	0.0859296		0.0166219	0.0150793	0.0166903	0.0553156	0.0268402	0.0109023	0.0737298	-0.0256823	0.0886211	-0.00406841	0.195626	-0.0288391	0.027807	0.00423524	0.0467049	0.0390401	0.0803723	0.168193	0.0745189	-0.0103958	0.0825491	0.0769828
26.828	0.0550284	0.0360928	0.0313482	-0.000275315	0.0215075	0.0358223	0.00688375	-0.0112775	0.0254416	0.103546	0.0112579	0.130072	0.0304185	0.010159	0.0234814	0.0202194	0.0513933	0.035755	-0.00109949	0.0334463	0.00505783	0.0591289	0.210485	0.0215089	0.00279624	0.0320009		0.00701875	0.0036073	-0.00382415	0.0519351	0.023224	0.0653307	0.0758296	-0.0316058	0.0343708	-0.00584094	0.14259	-0.0424534	0.0452016	0.007556	0.0360564	0.0660437	0.0788523	0.172113	0.0569236	0.0420077	0.0309207	0.0671426
26.904	0.0675094	0.0330165	0.0278154	-0.00580765	0.0620658	0.026589	-0.0132863	-0.0735591	0.00353707	0.0595408	-0.00781282	0.124497	0.0483965	-0.00964411	-0.0251879	0.0345847	0.0787319	0.00247715	-0.09924	0.00365222	0.00992571	0.0239418	0.186339	0.0779723	0.0704778	0.0812456		0.013373	-0.016983	0.00826778	0.0336948	-0.0251443	0.0201919	0.0857929	-0.0133066	0.0741157	-0.0231917	0.189532	-0.0456664	0.0238735	-0.0185168	0.0106225	0.028617	0.0423732	0.132512	0.0767697	-0.0395528	0.0330911	0.0194554
26.98	0.0363768	0.0391699	0.0222527	7.0252e-05	0.0386403	0.0125742	-0.0212014	-0.0444372	-0.000194451	0.0904743	-0.0062456	0.0853858	-0.0036048	-0.0299927	-0.0315657	-0.025809	0.109529	0.0132007	-0.08627	0.0185643	0.00485048	0.05181	0.205422	0.0377172	-0.0424619	0.0471066		0.0098723	-0.00600149	0.0140433	0.0412427	0.0200594	0.023997	0.046967	-0.0174904	0.0351138	-0.00838531	0.195287	-0.0298193	0.0197979	-0.0233609	-0.00267111	0.0386816	0.0273006	0.185764	0.0265417	0.0349153	-0.00973054	0.0734504
27.056	-0.00144125	-0.00274691	-0.00909368	-0.0160823	0.00617162	0.0428298	-0.0358175	-0.0444372	-0.00697904	0.051739	0.00242725	0.0861575	0.0457868	0.0127032	-0.0621095	0.000282493	0.019114	-0.0097946	-0.0695491	-0.00223791	0.0129245	0.0425309	0.121689	0.00304205	0.107301	0.050355		-0.0092788	-0.0333902	0.00423746	0.0345592	0.00963028	-0.0086078	0.0764554	-0.037252	0.0477608	-0.0152633	0.138867	-0.0313986	-0.0147535	-0.00953491	0.0239161	-0.000677523	0.00956826	0.203199	0.0297128	-0.011972	0.0107762	0.113989
27.132	0.0238483	0.00847387	0.01669	-0.00393093	0.0133636	0.00556678	-0.0444984	-0.0560227	-0.0234559	0.0225849	-0.0065009	0.0798957	0.0568055	0.012885	-1.4014e-05	-0.00558059	0.0546871	0.0496862	-0.119555	0.00625249	0.00235889	0.0306793	0.150509	0.0834194	0.101541	0.0693882		0.0172032	-0.0351875	-0.00316189	-0.00239352	0.0109545	0.028175	0.0688602	-0.0207419	0.0585468	-0.0241768	0.140446	-0.00825423	0.0108867	-0.055039	0.03158	-0.0210303	-0.0275433	0.0984535	0.0370782	0.000242128	0.0148769	0.0608347
27.208	0.0202021	0.0281293	0.00590724	-0.0219102	-0.0112782	0.0152123	-0.0366475	-0.0160601	-0.0202575	0.0448269	-0.0152468	0.0575098	-0.0138493	-0.0187897	-0.0500258	-0.106138	0.0553459	-0.0107903	-0.0568903	-0.0272703	0.00381227	0.0223498	0.155833	0.0761123	0.000533326	0.0415937		0.0165229	-0.00106623	0.0162697	-0.00329748	0.00217218	0.0192583	0.0344123	-0.0330428	0.0571125	-0.00589061	0.122617	-0.0584639	-0.0173129	-0.0388188	0.0207957	0.0198554	0.0077946	0.108455	0.0210687	-0.0392577	0.00426211	0.0370332
27.284	-0.0113517	0.00286314	-0.0119146	-0.0348027	0.0142621	0.00944147	-0.0414988	0.00285751	-0.00906288	0.0478381	-0.00997501	0.0301489	0.00113182	-0.010735	-0.0308938	-0.187051	0.00182148	-0.0731447	-0.0872069	-0.0214746	0.00471192	0.0267898	0.104034	0.0992291	0.0521688	0.0508082		0.012989	-0.0151857	-0.0107432	0.00578342	-0.0172982	0.0402981	0.0534016	-0.0229347	0.0437752	-0.00145874	0.117765	-0.0153881	0.0271438	-0.000989457	0.0340893	0.0129809	0.0200806	0.0765587	0.0545711	-0.0041901	0.00619093	0.032828
27.36	0.0185194	-0.000286107	0.0252054	-0.0235902	0.0144211	-0.00242993	0.0114794	-0.00585713	-0.0241344	0.0139618	-0.0115174	0.0289479	-0.0148164	0.0118551	-0.0125457	-0.0319655	0.0327833	0.00457775	-0.0150081	0.00534394	0.00835702	0.0137439	0.144668	0.0955092	0.0431172	0.029584		0.001685	-0.00433505	-0.0112245	-0.000859671	0.0111803	0.00720881	0.0463421	-0.0269682	0.0478662	-0.0268846	0.137512	-0.0377701	0.000697071	0.00712061	0.0528769	0.00678103	0.0145075	0.114403	0.0478194	0.000439331	0.0248896	0.0251745
27.436	0.0231471	0.0127455	0.0118391	-0.0450773	0.0143154	0.00259893	-0.0713064	-0.0792983	-0.00872365	0.089653	-0.01057	0.0527065	-0.0171361	0.00749523	0.022027	-0.0466243	0.0359124	0.00159279	-0.0654854	-0.0101332	-0.0105603	0.0235133	0.153105	0.0475485	-0.024153	0.0378934		-0.00576683	-0.0316899	0.00700487	-0.00711064	0.00236571	0.0132526	0.00765045	-0.0444861	0.0343708	-0.00810626	0.065971	-0.0480625	-0.0106301	-0.00937254	0.00465417	-0.0199971	-0.0139908	0.127647	0.0559522	-0.0265512	-0.00357867	0.0649558
27.512	0.0110398	-0.0103122	0.0128936	-0.0379149	-0.0305261	-0.0254307	-0.00932931	-0.042843	-0.0178828	-0.0101964	-0.0131087	0.0315217	0.0236521	-0.0299927	-0.0273143	-0.0261024	0.0662154	0.0118753	-0.0881455	-0.0053397	-0.00310876	0.0231767	0.0344513	-0.04731	0.0634833	0.0149326		-0.016928	-0.016885	-0.00105673	-0.00412302	-0.0115183	-0.0132336	0.0542057	-0.0309756	0.059981	-0.0159693	0.0924887	-0.0744744	0.0106501	-0.00420163	0.0172689	-0.00719255	-0.0169042	0.130621	0.0354418	-0.0179805	-0.0127461	0.0102881
27.588	0.0038877	0.00905296	0.00474724	-0.0167734	0.0318709	0.0123269	-0.000392691	-0.0511329	0.00382784	0.0644682	-0.0102665	0.0455021	0.0465595	0.00719145	-0.0448784	0.00849122	0.0270191	0.044046	-0.0261043	-0.0357916	0.000790196	0.00180054	0.160505	0.0629597	-0.0239472	-0.0203399		0.00152025	-0.0228333	0.00092907	-0.0262548	-0.0233353	0.0206016	0.0323575	-0.0387898	0.0264532	-0.0114219	0.0883136	-0.0624937	0.0283291	0.0360229	0.019236	-0.00395721	-0.0442628	0.134405	0.0385104	-0.00222083	-0.0783687	0.0742073
27.664	-0.0224775	-0.0134979	0.0121027	-0.0316415	-0.0451204	-0.0223805	-0.00371209	-0.0858869	-0.0429858	0.104709	-0.0189152	0.0322935	-0.0036048	-0.0151559	-0.0806816	-0.0683179	0.00182148	-0.0319056	-0.0123522	-0.0167747	0.0220373	0.0296077	0.0933874	0.017789	0.0200766	0.0394789		0.00133357	-0.016918	0.0142242	-0.0263729	-0.00502788	-0.00319946	-0.00115131	-0.0365462	0.0400558	-0.00804097	0.101629	-0.020725	0.0027821	-0.00779335	-0.0198302	-0.0238165	-0.0245046	0.0684495	0.0345209	-0.0425081	0.0232007	-0.016373
27.74	-0.00789264	0.000872765	-0.00129004	-0.0120811	-0.000437871	-0.0072939	-0.0846462	-0.100448	-0.0188521	0.0208055	-0.0127932	0.0250891	0.0266489	0.0314167	0.00501989	-0.0407612	0.0375593	-0.0172013	-0.120181	-0.0304974	-0.00525444	0.0103755	0.1422	0.0253617	-0.00646112	-0.0166396		-0.0139103	-0.0321474	-0.0133903	-0.0176065	-0.00283273	0.00433721	0.0365571	-0.0223807	0.0370267	-0.0131292	0.0783835	-0.0563945	-0.0155122	-0.0101885	0.00763789	-0.0423718	-0.00879806	0.0921024	0.0387152	0.0501826	-0.0257743	0.00423255
27.816	0.0102455	0.00981362	-0.00774914	-0.0280848	0.00543205	0.000208162	-0.0700301	-0.0490082	0.00121093	0.0608411	-0.0167771	0.0241456	0.000261917	0.0050719	-0.0232855	0.0545196	-0.0192589	0.0355344	-0.0812694	-0.00496356	-0.00504661	0.0420715	0.144277	0.0329344	-0.0134556	0.0330595		0.00694171	-0.0315599	-0.0142922	-0.0193756	0.00869399	0.0388065	0.0117609	-0.0342023	0.0345833	-0.030365	0.0492705	-0.0498596	-0.0197301	0.00216687	-0.015083	0.0153624	-0.0493302	0.0826406	0.0362091	-0.0101007	-0.0465226	0.0283705
27.892	-0.00859332	0.00630193	-0.0030564	-0.00684543	-0.0186282	0.0297218	0.00892594	-0.0822738	-0.0376066	0.0378463	-0.0175668	-0.0109348	-0.00776003	0.0126422	-0.0909748	-0.0524873	0.0630863	0.0692533	-0.0761123	-0.0095381	-0.00105561	0.0148773	0.134021	0.0366544	0.0815866	-0.0239653		0.0153708	-0.0199571	0.0320916	-0.00809302	-0.0104852	-0.0123013	-0.000883905	-0.0208936	0.025337	-0.0153945	0.0122585	-0.0916284	-0.0229537	-0.0285856	0.0155733	-0.00188995	-0.04477	0.116294	0.0202509	0.0168885	0.0332118	0.0181939
27.968	0.0166027	0.00691747	-0.00970005	-0.0200335	-0.0199503	-0.0123228	-0.0217117	-0.0890754	-0.0378489	0.0648789	-0.0228751	0.00510434	-0.0256423	-0.0128545	-0.0354811	-0.0809244	0.0098913	-0.0783416	-0.0303228	-0.0282415	-0.0145745	0.00437296	0.17933	0.00211206	0.0262482	0.0222583		0.00395659	0.00550252	-0.019827	-0.0278671	0.00821015	-0.00618394	0.00121684	-0.0280268	0.0434029	-0.00851702	0.0198189	0.001657	0.0023089	-0.00686775	0.0182185	-0.0447986	-0.0336237	0.0577729	0.00654271	-0.027831	-0.0395255	-0.00905593
28.044	-0.00864011	-0.0115069	-0.00970005	-0.0173668	-0.0172538	-0.0245239	-0.0362004	-0.053046	-0.033342	0.0464693	-0.00981686	0.00999344	-0.0129794	0.0274192	-0.0734092	-0.102912	-0.0143182	0.0218258	-0.0461069	0.0031507	-0.00144754	-0.00463053	0.0911805	0.0502056	0.0128765	0.0169713		0.00205837	-0.028422	-0.00905866	-0.0113952	-0.0110013	0.000904996	0.0143074	-0.0205153	0.0600345	-0.006514	0.0430642	-0.0368988	0.00197675	-0.0107873	0.00594235	-0.00746146	-0.0442628	0.132648	0.0232171	-0.0328548	-0.0478493	-0.0138499
28.12	0.00650569	0.0166183	0.0279473	-0.00644988	0.00146578	-0.0259254	-0.0268818	-0.0477328	-0.0220021	0.0650157	-0.0170445	-0.00407381	0.0120534	-0.00498157	0.0193406	-0.0970484	-0.0174473	0.00170412	-0.0306357	-0.0414627	-0.0101451	0.0198075	0.145056	0.0309416	-0.0311474	0.0514124		0.0123412	-0.0128978	-0.0255419	-0.0483091	0.00220443	-0.0181206	-0.00535093	-0.050939	0.022415	-0.0150496	0.0957611	-0.0477358	0.00553142	-0.0364237	0.00329721	-0.0090796	-0.000565121	0.0834515	0.0196365	0.00940308	0.0236821	0.00204584
28.196	0.00594478	-0.0172627	0.00788451	0.00100806	-0.0325354	-0.00828318	-0.0727741	-0.0600606	-0.0316459	0.0735019	-0.0145178	0.00690543	0.0321583	-0.0133988	-0.0677034	0.0120107	-0.0652075	-0.0610935	-0.0826756	-0.022007	0.0030507	0.0203896	0.0617135	0.140946	0.00115048	0.0502039		-0.000564651	-0.00593651	-0.00123673	-0.0424122	-0.0263064	0.016199	-0.0101323	-0.0307991	-0.00819075	-0.0181359	0.0288462	-0.0507854	-0.0351818	-0.0169924	0.0283926	-0.00310332	-0.0376767	0.105888	0.0470009	-0.0259596	-0.0046654	0.0270248
28.272	-0.0151383	0.000727648	0.00983543	0.000959163	-0.0124947	0.0186748	-0.0305842	-0.094284	-0.0363466	0.0232692	-0.0106795	0.0520206	0.0238464	-0.0236341	-0.0662489	-0.0952897	0.0117029	-0.079999	-0.0425124	-0.0386426	-0.0131904	0.0012493	0.117405	0.0157961	0.0457915	0.0239199		-0.000795187	-0.0381616	-0.00292125	-0.0373013	-0.0185248	0.00493335	0.00487979	-0.0488718	0.0336796	-0.0157885	-0.00105676	0.00274615	-0.00679106	-0.0224353	0.0277145	-0.0483925	-0.0304567	0.101968	0.00582658	-0.000250189	-0.00900762	0.0273612
28.348	-0.0203269	0.0193693	0.0188254	-0.0240347	-0.0264018	-0.0218858	-0.022222	-0.0601677	-0.0175436	0.0553661	-0.00014802	0.0189131	0.0143732	-0.0158221	-0.0428655	-0.025809	0.084496	0.00933142	-0.0767363	-0.0433425	-0.0351526	0.015	0.115329	0.0374515	-0.0260044	-0.0064426		0.00968562	-0.0268535	-0.0112841	-0.00738554	0.00724159	0.0316808	0.0177029	-0.0462004	0.0127444	-0.0202204	0.00120007	-0.052637	-0.036888	-0.0199864	-0.00911468	-0.054548	0.00500803	0.0738567	0.0254679	-0.025368	-0.0195017	0.0317347
28.424	-0.0211217	-0.000286107	-0.00674732	-0.0214657	-0.0293629	-0.0260078	-0.0670295	-0.0397617	-0.0157021	0.0134143	-0.0198141	0.0128239	0.0412444	0.0147019	0.021355	-0.0683179	0.0579809	-0.00714153	-0.108461	-0.043248	0.0107101	-0.00640624	0.0841713	0.0426329	0.0258368	-0.00636767		-0.00232064	-0.036756	-0.00833672	-0.0484271	0.0035278	0.0200041	0.0201151	-0.02475	0.0203431	-0.0125381	0.075901	-0.0321065	0.00273546	-0.040942	-0.0099964	-0.0370258	-0.0631363	0.0839932	0.0304801	-0.0129566	-0.0326507	0.0033915
28.5	-0.0265443	-0.00948005	1.78e-06	0.00179917	-0.0212191	-0.0256781	-0.0580297	-0.0483705	-0.022729	0.0454428	-0.0222797	-0.00664667	0.000841851	0.0202125	-0.00717435	-0.0533677	-0.0424802	-0.0214025	-0.095178	-0.0390187	-0.00723832	-0.00291509	0.115847	0.0808951	-0.00316962	0.0235417		-0.00759986	-0.0254808	0.00159036	-0.028653	0.00717708	0.0151184	0.026013	-0.0248255	0.0262407	-0.0123417	-4.1187e-05	-0.0376612	-0.00977698	0.0143051	0.0533521	-0.0301513	-0.0622501	0.130621	0.0221432	-0.0043873	-0.055207	-0.00762616
28.576	0.00290626	-0.00958872	-0.000710039	-0.0396928	-0.0577065	0.00498969	-0.0192224	-0.0560227	-0.00877211	0.0564611	-0.0227535	0.0497044	0.0737208	0.0106435	-0.0477874	-0.025222	-0.0161298	0.0347593	-0.00844486	-0.0282415	0.00554229	0.0112943	0.115068	0.0549884	0.0692435	-0.0177719		0.0134169	-0.0464957	-0.0441322	-0.0284962	-0.00141173	-0.012451	0.0175237	-0.0337485	0.0089187	-0.00334623	-0.0275745	-0.0517656	-0.0287356	-0.0323966	0.0120465	-0.0494256	-0.0547765	0.123323	0.0203526	0.00487156	-0.0433863	0.0260997
28.652	0.0126763	-0.0133535	0.0164	-0.0119822	-0.0113839	-0.0128998	-0.0262432	-0.0402923	-0.00155137	0.0499596	-0.00811633	0.00741963	0.0146631	0.00906936	-0.0242934	0.0105434	0.072803	-0.00559339	-0.0304792	-0.0240749	-0.0038931	-0.00285409	0.0737854	0.0285502	0.0632776	-0.0300825		0.00615172	-0.0289445	0.00369552	-0.0411145	-0.0203652	0.0156397	0.0151114	-0.0507879	0.0526492	-0.00726911	7.1654e-05	-0.020017	-0.00456384	0.0170808	-0.0104708	-0.0450675	-0.0410972	0.166031	0.0435233	0.00211348	-0.0327714	0.0350988
28.728	-0.0317329	0.0184285	-0.00598277	-0.0101055	-0.00413953	-0.0565932	-0.0611577	-0.0463503	-0.0543258	0.0672742	-0.0145057	0.0189131	-0.0224527	-0.0452553	-0.130021	-0.0938245	-0.0367161	-0.0351132	-0.00125592	-0.0226021	-0.00400841	0.00804786	0.0183518	0.0588412	0.0355056	0.00949456		-0.00983825	-0.014891	-0.0128483	-0.0553451	-0.0379944	-0.00428138	0.0167196	-0.0421924	0.0156673	-0.0119477	0.0305388	-0.0215418	-0.0235691	-0.0182986	0.0100123	-0.0416529	-0.0215912	0.0783168	0.03002	-0.0388633	-0.00828314	0.0148297
28.804	-0.0417837	-0.000321871	0.0206445	-0.0482874	-0.0473944	-0.00358409	-0.0530511	-0.0572981	-0.0174952	0.033877	-0.0165708	0.0271468	-0.00805	-0.00915968	-0.0381661	-0.127246	0.0309717	0.00833574	-0.085175	-0.0198765	0.00258949	-0.0107551	0.147523	0.0126076	0.114707	0.0187079		-0.0168954	-0.0225066	0.00748616	-0.0392281	-0.0257249	-0.0198747	0.0305701	-0.0402515	0.0352736	-0.00828709	0.0522044	-0.0558499	-0.0165553	-0.0357163	0.0268328	-0.04992	-0.0260247	0.0939935	0.0268489	-0.00478171	-0.0312033	0.0204647
28.88	0.00842239	-0.00774278	0.00788451	-0.0256158	-0.0331703	-0.0200721	-0.0124563	-0.03264	-0.00959595	0.0492068	-0.015028	0.0199424	0.00760824	0.00725244	-0.0586406	-0.0281546	-0.0459387	-0.0291433	-0.0553277	-0.0247327	0.00895678	0.0229621	0.0746947	-0.0888937	0.00814493	0.0224855		-0.0114188	-0.0442078	0.00971165	-0.0232284	-0.0311491	-0.0210302	-0.000659663	-0.0322361	0.0195457	-0.0259002	-0.0361504	-0.0820984	-6.1638e-05	0.00946096	0.0367345	-0.0286681	0.0104544	0.10413	0.0139593	-0.0280282	-0.0205869	-0.0116632
28.956	-0.029302	-0.0187827	0.0233336	-0.016379	-0.0235463	-0.0229575	-0.0753917	-0.0508141	-0.0185613	0.0207371	-0.020069	-0.00192929	-0.0229355	-0.0424085	-0.0476768	-0.00763278	-0.0273287	-0.0405307	-0.0506399	-0.0195322	-0.00232441	0.00250538	0.0871572	0.0840836	-0.0288845	0.0227876		-0.00511908	-0.0262321	-0.00153802	-0.0553847	0.0046585	-0.0062575	0.000680163	-0.0540394	0.0214058	0.00330186	0.00672929	-0.0258984	-0.02447	0.00374607	0.00309442	-0.0391818	-0.0324839	0.113321	0.025672	-0.0376814	-0.002735	-0.0273066
29.032	-0.00541503	-0.000249656	0.0121291	-0.0201824	-0.00419188	-0.0128174	-0.0465406	-0.0322153	-0.030192	0.0802087	-0.0183564	0.00965001	0.000551884	-0.0118856	-0.0402925	0.0337043	-0.00954216	0.0369712	-0.054702	-0.0306855	-0.0106523	0.0272191	0.0878061	0.088335	0.0569003	0.00564199		0.00349611	-0.05447	-0.0188645	-0.0191007	-0.0122288	0.00579204	0.0309276	-0.0391427	0.0233187	-0.014016	-0.0353605	-0.035374	-0.0319581	-0.0143801	0.00980867	-0.0282643	-0.0294438	0.0800732	-0.00409614	-0.0135483	0.00136729	0.00641926
29.108	-0.0213551	-0.0145475	-0.0240946	0.0104427	-0.0111726	-0.0252659	-0.0304559	-0.0318965	-0.00222983	0.0580352	-0.0101934	4.3525e-05	0.00364438	-0.00413352	-0.0365996	-0.0586439	0.0112088	-0.0626417	-0.034543	-0.0167747	-0.00836857	0.0142342	0.045614	0.0897964	0.0433229	0.0367598		0.0114748	-0.0175384	0.0362432	-0.0206726	-0.00896747	0.01135	0.00152928	-0.0501577	0.0303325	-0.0109788	-4.1187e-05	-0.0506765	-0.0174551	-0.0161216	0.0266291	-0.0279501	0.00222145	0.112375	0.0351346	-0.0254673	0.0122236	0.015082
29.184	-0.00190858	0.00344292	0.0027436	-0.0344071	-0.00741762	-0.0190004	-0.0817107	-0.0135094	-0.0126006	0.0288811	-0.0138618	-0.0193402	-0.0416862	-0.00401155	-0.0668074	-0.000595841	0.0273485	0.00778328	-0.0251658	-0.0211294	-0.00636144	0.0044347	0.0737854	0.0264245	-0.0428734	0.0133459		-0.000795187	-0.0253829	0.0166903	-0.026609	-0.0207854	0.00187403	0.012565	-0.0353866	0.0432439	-0.0051355	0.0290719	-0.0298738	-0.00181452	0.000860696	0.0627794	-0.0416982	-0.0210841	0.119132	0.0385616	-0.0562005	-0.0740249	0.0210534
29.26	-0.0110241	-0.00705502	0.0207236	-0.0243802	-0.0178877	-0.00919002	-0.0445626	-0.0602736	-0.022729	-0.0329859	-0.0123436	0.0188272	0.00383866	0.01458	-0.0363756	-0.0205328	0.00149209	-0.0784508	-0.103304	-0.0642701	0.000720918	-0.00340532	0.0600252	0.0215089	0.0387971	-0.0374094		0.00843456	-0.00969492	-0.012547	-0.0499205	-0.00577064	0.00463528	0.0069796	-0.0230865	0.0456354	-0.0171508	0.0296361	-0.0461021	0.0229726	0.0073926	0.0108941	-0.034015	-0.0214644	0.103184	0.0387664	0.0144269	0.00691542	-0.0102334
29.336	0.0221188	-0.0280131	-0.00912005	-0.0351982	-0.0172005	0.0218899	-0.0712422	-0.0626113	-0.012649	-0.0113598	-0.0104973	0.0123087	0.00780107	-0.0178807	-0.0336907	-0.0102719	-0.0238702	-0.0488218	-0.129089	-0.034257	-0.00260104	-0.00564113	0.0396442	0.0765109	0.081998	0.036987		0.0134607	-0.0395343	-0.00574931	-0.0309728	-0.0132941	0.0020237	-0.0103997	-0.0303453	-0.00431148	-0.0201054	-0.0174188	-0.0392949	-0.0189725	0.00429005	0.00560378	-0.0483028	-0.0356509	0.130079	0.0365157	-0.0177833	0.0266977	-0.00871951
29.412	-0.0139229	0.00847387	0.00559088	-0.0242324	-0.0049857	-0.0103442	-0.0275204	-0.0132977	-0.0154113	0.00054818	-0.0239196	-0.00647496	0.0132133	-0.0328395	-0.0649064	-0.100274	0.0299835	-0.103549	-0.0317307	-0.0258293	-0.00613084	-0.0227595	0.118964	0.0171247	0.0412657	0.0326813		-0.00743511	-0.0229962	-0.00671189	-0.0217738	-0.0115828	0.00732042	0.0405334	-0.0317067	0.00323284	-0.0107985	-0.0432594	-0.032161	-0.0378356	-0.041214	0.0022127	0.00237761	-0.031471	0.0798024	0.0488933	0.0107821	-0.00454465	0.0428364
29.488	-0.0208878	-0.0112173	-0.00184368	-0.00462207	-0.0267721	0.00614386	-0.0520937	-0.00872672	-0.0482681	0.0317554	-0.0144572	0.0158251	0.0293558	-0.00346728	-0.0666954	-0.0747679	0.0013274	-0.0302482	-0.0484516	-0.0539944	-0.00788411	0.00397534	0.00173578	-0.0247247	0.00752777	0.0116843		-0.00601929	-0.0203167	-0.0143528	-0.0299111	-0.0276943	0.0116481	0.0308835	-0.0273712	0.0210862	-0.00405223	-0.0284772	-0.0445773	-0.00385291	-0.0216193	-0.0246461	-0.0607932	-0.0801093	0.0449328	-0.00409614	0.0460455	-0.0354248	0.036024
29.564	-0.0213089	-0.0357593	-0.0101219	-0.0232935	-0.0267721	-0.022298	-0.0792214	-0.0108528	-0.036492	0.0156043	-0.018672	0.000987002	0.0265518	-0.00837262	-0.063564	-0.150405	0.0345949	-0.0187495	-0.0365749	-0.0229156	-0.012798	0.0176335	0.0249726	-0.0325631	-0.0305302	0.0263369		0.000104438	-0.0255787	0.00941132	-0.0484271	-0.0012827	0.0095591	0.0161388	-0.0481914	0.0238492	-0.0207785	0.0116943	-0.0531271	-0.0401583	-6.4898e-05	0.0121144	-0.0570191	-0.0280505	0.0911552	0.0321172	0.0292019	-0.0239647	0.0361922
29.64	-0.0252821	-0.00104608	-0.00927823	-0.0187001	-0.0220653	-0.0089427	-0.0277119	-0.0752592	-0.0337782	0.0253908	-0.0173966	0.00579025	-0.00263776	-0.0325368	-0.0345866	-0.0659722	-0.0414921	-0.0525818	-0.111117	-0.0464752	-0.00940677	-0.00750871	0.115199	-0.00174073	-0.0478106	0.024448		0.00294732	-0.0230292	0.01248	-0.0491734	-0.0124869	0.0167597	0.0194903	-0.0557283	0.0452103	-0.0213366	-0.000718235	-0.064672	-0.00968257	-0.0204755	-0.00402719	-0.0465507	-0.0224774	0.0766949	0.0068499	0.00674292	-0.0464019	-0.0257927
29.716	0.004589	-0.0221857	-0.0028455	-0.00205422	-0.00308205	-0.00416117	-0.0254773	-0.0625055	-0.00843288	0.0778819	-0.0104608	-0.00287276	0.00374152	0.0134293	-0.0876179	-0.0398808	-0.00246047	-0.0103471	-0.0625166	-0.0512369	-0.0254173	0.00238264	0.112213	0.081958	-0.0192157	-0.000929607		-0.00559141	-0.0474757	0.00381681	-0.0344714	-0.00431825	-0.00685491	-0.00874741	-0.0356386	0.00589044	-0.0226989	-0.00997123	-0.0457209	-0.0236647	-0.0106787	0.000109813	-0.066409	-0.022097	0.163463	0.0387152	0.00437924	-0.0895857	0.0178574
29.792	-0.0203737	0.0165103	0.0112327	-0.0357416	-0.0160374	-0.0218034	-0.0249669	-0.0536837	-0.0172528	0.0502334	-0.011238	0.0153109	0.0398903	0.00343679	-0.0528227	0.0210978	0.0365711	-0.010679	-0.0370425	-0.0279281	0.00729556	0.0180619	0.041721	0.0662811	0.00937924	0.00503776		-0.0124506	-0.0214607	-0.0330625	-0.0435127	-0.0226257	0.0140732	0.0225724	-0.0433018	0.0305978	-0.00782721	0.0163208	-0.0251905	-0.00698102	-0.0445885	0.0206608	-0.0228277	-0.0385642	0.0604765	-0.0211283	0.0395447	-0.0256536	-0.00998108
29.868	-0.0226173	-0.0207737	-0.00859277	0.00950488	0.042817	0.00919415	-0.0811995	-0.053046	-0.0106621	0.0424316	-0.0148458	0.00184462	0.0631848	0.0065862	-0.0237334	-0.00851111	0.019114	-0.0804422	-0.0473566	-0.0451905	0.0120709	0.0123967	0.0112123	0.00623057	0.0114364	0.0368347		0.00150958	-0.0340765	-0.00905866	-0.0510606	0.000718912	0.020079	0.00273588	-0.0477884	0.0265068	-0.0226336	0.0165465	-0.0141356	-0.0194935	-0.004364	0.0203214	-0.0233664	-0.00563111	0.0807495	0.0172327	0.00447716	-0.023121	-0.002664
29.944	-0.027152	-0.00575172	-0.00506004	0.000613596	0.015056	-0.00292457	-0.00556279	-0.0444372	-0.0231651	0.062552	-0.0290337	0.023287	0.0132133	-0.0275705	0.020795	-0.106138	0.0296542	-0.0520273	-0.113931	-0.0431545	-0.0112753	-0.0118267	0.09975	0.0197818	0.0497002	-0.00742387		-0.000959941	-0.0536858	-0.0143528	-0.0201615	-0.000863375	-0.00491556	0.0212767	-0.0363443	0.00217014	-0.00836913	0.0373093	-0.0288391	-0.0200622	-0.0456227	0.00194113	-0.0687905	-0.058576	0.105077	0.00505925	0.0501826	0.0356252	0.0112132
30.02	-0.00994911	-0.0300406	0.0130782	-0.0340126	-0.00662475	-0.0266674	-0.0122648	-0.06952	-0.00857826	0.0486593	-0.0128052	-0.0265456	0.0117635	-0.00679734	-0.0839265	-0.107896	-0.0162945	-0.0340062	-0.00938344	-0.0359487	0.00238165	-0.00980552	0.114029	0.0738538	-0.0163356	-0.00848248		-0.00108084	-0.0716945	-0.00376447	-0.0345498	-0.0214627	-0.0206573	0.017033	-0.0624578	0.0115219	-0.00538162	0.0136126	-0.00896218	-0.0432864	0.0015143	0.0128603	-0.0469998	-0.0334969	0.127241	0.0366692	0.0628905	0.00148647	0.0117178
30.096	-0.00265666	-0.0190365	-0.00959459	-0.0391005	-0.0167246	0.00771022	-0.0225418	-0.0662257	-0.0394966	0.0746653	-0.0111774	0.000901146	-0.00428042	-0.017578	-0.0255239	-0.127246	0.0294895	-0.057888	-0.0251658	-0.0478535	-0.0126367	0.0146325	0.0653484	0.0565826	0.0295397	0.00269577		-0.00432909	-0.0514639	0.00526068	-0.0417048	0.0188651	0.0026211	-0.00418937	-0.0346808	0.019493	-0.0204174	0.0236555	-0.0340126	-0.0375034	-0.0353895	0.00607814	-0.0399904	-0.0160181	0.104266	0.0173863	-0.0133511	-0.0536389	-0.0137658
30.172	-0.0152781	-0.0176967	-0.00785459	-0.0161312	-0.00213022	-0.0275742	-0.0166689	-0.0168049	-0.0241344	0.0500281	-0.00296617	0.0332369	0.0057713	-0.0163065	-0.0439839	-0.210505	-0.0294697	0.00358206	-0.0570467	-0.0179031	-0.00317804	0.00440383	0.066646	0.0378501	0.0850838	0.0212009		-0.00669964	-0.0507446	0.0113365	-0.0207518	-0.0164265	-0.0160696	0.0119392	-0.0415621	0.0231062	-0.0101255	0.000635861	-0.0269876	-0.044234	0.007556	0.0200498	-0.0385977	0.00703526	0.0570966	0.0238308	0.0432874	-0.043024	0.0183621
30.248	-0.00723814	-0.0304023	-0.00914641	0.00614593	-0.0163543	-0.0118281	-0.0894333	-0.0657998	-0.0311613	0.0912955	-0.0133154	-0.0238868	-0.0106597	-0.0120663	-0.022279	-0.0785788	0.0480995	-0.0293638	-0.0750173	-0.012232	-0.00465419	0.0223799	0.0646973	-0.0147605	-0.0268273	0.0282257		-0.00778595	-0.0541433	0.0150058	-0.0189043	-0.0197514	-0.00681812	0.0337423	-0.0280516	0.0178981	-0.0117177	-0.0289286	-0.0376612	0.0221673	-0.0359345	0.0128603	-0.0471347	-0.0575631	0.0949406	0.0348281	-0.0468424	0.0122236	0.0241653
30.324	0.000849184	-0.00824897	0.00145178	-0.0128222	-0.0294153	0.0070507	-0.0747531	-0.034979	-0.0186098	0.0364091	-0.0153801	0.0144533	0.0132133	-0.0400462	-0.063452	-0.00264802	-0.00213109	-0.0513656	-0.0793939	-0.0432171	0.000490314	0.00519981	0.150898	0.0256274	-0.0297074	-0.0158082		-0.0151613	-0.0194995	-0.00243996	-0.0393462	-0.0163933	-0.0103239	0.0217683	-0.0315804	0.0256566	0.00275994	-0.0030879	-0.0612412	-0.0203944	-0.0329405	-0.0201017	-0.0417434	-0.0588296	0.109672	0.0192787	-0.00921394	0.00884582	-0.00409378
30.4	-0.0358002	-0.0133171	0.0039036	-0.00190535	-0.0242335	-0.0494209	-0.0407329	-0.0643127	-0.0372189	0.0604989	-0.0161332	-0.00861948	0.0218166	-0.0347772	-0.0361517	-0.0486764	-0.0164592	-0.0453936	-0.0445443	-0.0365438	-0.021357	-0.0272921	-0.00566405	0.0511356	-0.012427	0.0117592		-0.0185086	-0.0505487	0.0315507	-0.0231888	-0.00670694	0.00224693	0.0278895	-0.0597865	0.022415	-0.0129818	-0.00432916	-0.0419633	-0.0318637	-0.0204755	-0.00551993	-0.0571993	-0.0204515	0.098859	0.0396355	-0.0533432	-0.0712508	0.056209
30.476	-0.0303309	0.00318913	-0.0114137	-0.0338638	-0.0164076	0.00935903	-0.0545198	-0.0538967	-0.0402235	0.0388044	-0.0140076	0.00330324	0.0126334	0.0138539	0.000992476	0.0369283	0.0456291	-0.0440681	-0.0359492	-0.0300586	0.00369697	0.00198428	0.0253632	0.0346616	-0.0243587	-0.00848248		-0.0112102	-0.0290104	0.00189165	-0.0380485	0.000428608	0.00254627	0.00327162	-0.0394702	0.0234241	-0.0132279	-0.0230608	-0.0501319	-0.02883	-0.0107325	0.00546799	-0.0664543	-0.000945488	0.0731804	0.00874229	-0.0324604	-0.0391648	0.00969933
30.552	-0.0123799	0.0197318	0.0165054	-0.0262569	-0.00657145	-0.0135594	-0.0344771	-0.0245631	-0.0374128	0.00232754	-0.0113231	-0.000899952	0.0281959	0.0131876	0.0145306	-0.0114437	-0.0367161	-0.0449524	-0.105649	-0.0128271	0.00348914	-0.0231888	0.0661274	-0.0908865	-0.0188043	-0.00183595		-0.00735806	-0.0143685	-0.00213963	-0.047798	-0.021495	-0.00793683	0.0258788	-0.027976	0.01673	-0.0105033	-0.025092	-0.0197992	-0.00878167	-0.0225987	0.0108262	-0.0602544	0.00703526	0.113861	0.0379991	-0.0231036	0.00860433	0.00826955
30.628	-0.0359868	-0.0112902	-0.0152364	-0.0490285	-0.0522068	-0.00325433	-0.076668	-0.0953464	-0.020839	0.0132774	-0.0141533	0.00313153	0.0389247	-0.0184261	-0.0658009	-0.0964636	-0.0378689	-0.035777	-0.117993	-0.041212	-0.0225565	-0.0111226	0.0689832	0.0151319	0.0669806	0.0125157		-0.00917983	-0.0494048	0.00562068	-0.0322301	-0.0224313	0.0111636	0.0174346	-0.0456958	-0.0101036	-0.00784396	0.0305388	-0.0253538	-0.00276319	-0.0368053	0.000652068	-0.0497851	-0.0327375	0.0972372	0.0204038	0.00112885	-0.0327714	0.0299685
30.704	-0.0199999	-0.00484663	-0.0184791	-0.0168723	0.00833988	-0.0365602	-0.032499	-0.057404	-0.0360074	0.0468115	-0.016753	-0.0383815	0.0346709	0.0186384	-0.00661583	-0.133988	-0.0268347	0.0223783	-0.0637663	-0.00916196	-0.0065	0.00311762	0.0373071	0.0112791	0.0318026	0.0066994		0.00535047	-0.0202838	-0.035108	-0.039778	0.00162295	-0.00976455	0.0184178	-0.059711	-0.00192083	-0.0203845	-0.00139528	-0.0413643	-0.0295887	-0.00245903	-0.017118	-0.0853701	-0.0594636	0.0885879	0.0264393	-0.0132531	-0.0296351	-0.0231854
30.78	-0.0239731	-0.0183845	0.00266451	-0.0170701	0.0144744	-0.0194951	-0.0679238	-0.0900319	-0.0515635	0.0028066	-0.0159513	-0.0403543	0.0219123	0.024271	-0.0918693	-0.0970484	0.0225725	-0.0444	-0.0729872	-0.0294008	-0.0126595	0.00275013	0.0826132	0.049807	-0.0862801	0.0133459		-0.00549244	-0.0309386	-0.00243996	-0.0197686	-0.0185893	-0.0266643	0.0219476	-0.0461496	0.0515865	-0.00653075	-0.0150491	-0.0516567	-0.0166497	-0.0265172	-0.00789351	-0.0381939	-0.0590832	0.0984535	0.022757	-0.00980555	-0.0208284	-0.0194008
30.856	-0.00359192	-0.0124484	0.00899179	-0.0285292	-0.0167246	-0.00358409	-0.0808165	-0.0721766	-0.0323243	0.0106084	-0.0210284	-0.00304448	0.0162101	-0.00867524	-0.0705003	-0.0228764	-0.0169532	-0.0223982	-0.117369	-0.02774	0.00625736	-0.0126536	0.0457442	0.0427657	0.0733578	0.0243731		-0.00168414	-0.0309386	-0.0123064	-0.0145405	-0.0132619	-0.00372076	0.0143965	-0.0325388	-0.010635	-0.0207623	0.0229784	-0.0926086	0.00439393	-0.0259195	0.0201177	-0.0443938	-0.0185511	0.128188	0.00137688	0.0148199	-0.0567752	0.00448486
30.932	-0.00658364	0.00261004	0.0137109	-0.0421128	-0.0358668	-0.0232873	-0.097604	-0.0434807	-0.0306282	0.0171783	-0.00599067	-0.00115752	0.0296458	0.00428484	-0.0453264	-0.054833	0.0415119	-0.0177559	-0.139872	-0.03999	-0.0121057	-0.00098577	0.0676833	0.0120762	0.0501116	0.0112311		-0.00848882	-0.031592	0.0187965	-0.0492526	-0.0119054	0.0026211	-0.00115131	-0.0235904	0.0659321	-0.0114716	0.0215115	-0.0252994	-0.00205225	-0.0236877	0.0023476	-0.0693302	-0.0246314	0.122917	0.0178465	-0.0634887	-0.067873	0.029632
31.008	-0.0131748	0.00156052	0.0162154	-0.00798102	-0.000913785	-0.00242993	-0.0856678	-0.0521966	-0.049092	0.0190946	-0.0186844	0.00844896	-0.0556046	-0.031568	-0.0125457	-0.0137893	-0.0138241	-0.0438475	-0.0793939	-0.037734	-0.0083458	0.000545191	0.0645693	0.00676199	0.0204881	0.0242982		-0.0148431	-0.0256116	0.009291	-0.0152083	-0.0134232	0.0120958	0.00581804	-0.049754	0.0192804	-0.0149022	0.00413394	-0.0182199	0.0174273	-0.0385468	-0.023357	-0.0766982	-0.0655425	0.125756	0.0251607	-0.00586563	-0.0507441	0.00751262
31.084	-0.0266379	-0.00220426	0.00263815	-0.0239858	-0.065955	-0.0269971	-0.0430939	-0.0309399	-0.0247644	0.0187524	-0.0181497	-0.043614	0.00606126	0.0123396	-0.043648	-0.0938245	0.0513933	-0.0275951	-0.0781442	-0.0191869	-0.00306274	-0.0051509	-0.0488934	0.0742524	-0.0465763	-0.00319426		-0.00840111	-0.0202188	-0.0117654	-0.0638762	0.00953351	-0.0137193	0.028202	-0.0252038	0.00689957	-0.00103179	-0.0489015	-0.025735	-0.0122897	-0.00659576	0.0204571	-0.0403499	0.0252748	0.10751	-0.00384014	-0.0179805	-0.0266196	-0.0258768
31.16	-0.0106504	-0.0154168	-0.00287186	-0.0377172	-0.045861	0.00655606	-0.0478178	-0.0970465	-0.0166713	0.0289495	-0.0245026	0.00484677	-0.00631019	0.0121578	-0.0925413	-0.038709	-0.0123419	-0.018197	-0.0167271	-0.0282415	-0.00156332	-0.00931602	0.112861	0.00264348	-0.0517193	0.0082861		-0.00391187	-0.0303501	0.023309	-0.0356115	0.00724159	0.00101661	0.014799	-0.0279513	0.0113094	-0.00232826	-0.00331359	-0.0471912	-0.0347075	-0.0156314	-0.000907685	-0.0267367	-0.0122172	0.102914	0.00296274	0.011964	-0.0258951	0.0379584
31.236	-0.0106504	-0.00683769	-0.0121519	-0.029567	-0.029204	0.000620363	-0.0684341	-0.0767476	-0.0255397	0.0932117	-0.0225712	0.00201634	0.0144703	-0.0143078	-0.0688218	-0.0287415	0.030807	-0.0166489	-0.0725179	-0.0162732	-0.000640422	0.00590466	0.126622	0.0151319	-0.0523365	-0.0162613		-0.0101897	-0.0197933	-0.0115845	-0.0226778	-0.0333451	0.00060566	0.0135474	-0.0372266	0.0260282	-0.0127519	-0.0126794	-0.0218686	-0.039874	-0.0271708	0.0425679	-0.0409339	-0.0369174	0.115619	0.0235243	-0.00271315	-0.0447129	-0.0382401
31.312	-0.0243936	-0.0272895	0.0153982	-0.0261591	-0.00995614	-0.0143013	-0.0067117	-0.0916261	-0.028932	0.0187524	-0.0207856	0.0137673	0.0311913	0.0165188	-0.0140001	-0.127246	0.0309717	-0.0392031	-0.0604847	-0.0276773	0.00473469	-0.0415632	0.069632	0.0152647	-0.0253873	-0.00598943		-0.0170708	-0.0237155	-0.031739	-0.0396599	0.00669237	0.0105294	0.00282501	-0.0449145	0.025019	-0.00892723	0.00052302	-0.0460476	-0.0049904	-0.0346283	0.00384035	-0.0509985	-0.054523	0.0341216	0.0036782	-0.00921394	-0.0304788	0.00145711
31.388	-0.0115389	-0.0020956	0.00485269	0.00624481	-0.0225412	-0.000616241	-0.0328178	-0.0196745	-0.0515635	0.0490015	-0.0164371	0.00150214	-0.00747006	-0.00425434	-0.0204885	-0.131936	0.0107148	-0.0872965	-0.102834	-0.0321265	-0.0223259	0.00847709	0.0135495	-0.00253786	-0.0142784	-0.0232861		-0.00935585	-0.049274	-0.0138716	-0.0591979	0.00255925	0.026346	0.0286936	-0.0465279	0.00371148	-0.0153783	-0.0221581	-0.0282945	-0.00745535	-0.0224901	-0.011013	-0.0573786	-0.0555359	0.11251	0.0486379	0.0226019	-0.0184166	-0.00871951
31.464	-0.00765867	0.00387689	0.00282269	-0.025368	-0.021854	-0.0307894	-0.0646044	-0.123829	-0.00184214	0.0160149	-0.0205792	0.0137673	0.008381	0.0226347	-0.0364876	-0.0958766	-0.00213109	-0.0524705	-0.13284	-0.0389252	-0.00257827	0.00915033	0.115717	-0.0236618	-0.0704397	-0.0188293		-0.00238642	-0.0397302	-0.00412447	-0.0585688	-0.0122933	-0.0148013	0.0270854	-0.0345799	0.00875887	-0.0213695	0.00582656	-0.0311808	-0.0157966	-0.027389	0.000652068	-0.039362	-0.0454039	0.116565	0.0176417	-0.0237931	0.00679468	-0.002664
31.54	-0.0228045	-0.0133171	-0.0254655	-0.00886993	-0.0424239	-0.0212263	-0.0680511	-0.0592112	-0.0192882	0.0275123	-0.0162428	0.0134239	0.0210424	-0.0190923	-0.0151186	-0.0372417	0.00379776	-0.0323488	-0.0579836	-0.0340998	-0.00915291	-0.0198196	0.10611	0.0646868	0.0764436	-0.0148269		-0.00886159	-0.0184206	0.0176529	-0.0289675	-0.00809569	-0.0107716	-0.0141527	-0.0286571	0.0468035	-0.0158214	-0.0180958	-0.0231755	-0.0108678	-0.0443714	-0.00748616	-0.0540989	0.00374153	0.0923716	0.0338559	-0.0352185	-0.0384403	-0.00283221
31.616	0.00384091	0.0163287	0.0109691	-0.00190535	0.0247322	-0.0152082	-0.0491582	-0.0893942	-0.0512243	0.0126615	-0.0122464	-0.00621739	0.0338981	-0.0256938	-0.0171331	-0.0293264	0.0464526	-0.109407	-0.0484516	-0.0397083	-0.0111368	-0.00512003	0.0351002	0.0370529	0.0332426	-0.0014577		0.00608594	-0.0265268	0.0304071	-0.0579794	0.00239797	-0.00275172	-0.0216146	-0.0515946	-0.0114851	0.00627262	0.0270407	0.000350025	-0.00314197	-0.031471	0.0262897	-0.0611527	0.00627453	0.122917	0.0120157	-0.00685027	-0.00840388	-0.0104857
31.692	-0.00391886	-0.00238514	-0.0216164	-0.021269	-0.0454907	-0.0122403	-0.0499874	-0.0604865	-0.0274782	0.0334663	-0.0179313	-0.00673253	0.00393435	0.00198348	-0.1204	-0.141025	-0.00871871	-0.00846911	-0.155811	-0.047133	-0.012129	-0.0197277	0.0166657	-0.0220676	-0.02189	-0.0442819		-0.003177	-0.025252	0.00568133	-0.0605741	-0.00974249	-0.0133464	0.0253431	-0.0448644	0.0188554	-0.0227648	-0.0176444	-0.0549786	-0.0266028	-0.0357711	-0.00185729	-0.0302862	-0.031471	0.13035	0.0351858	0.0394468	0.0204251	0.00305509
31.768	-0.0128011	-0.0097696	0.00192633	-0.0209224	-0.0572829	0.00614386	-0.0572638	-0.057404	-0.0456997	-0.0143711	-0.0284018	-0.00433043	0.0535188	-0.0241185	0.0291873	-0.0653874	0.0746146	-0.104542	-0.126901	-0.0523335	-0.030931	-0.00487528	0.0235447	-0.0313674	0.0801466	0.00360211		-0.00865298	0.00190792	0.013202	-0.047169	-0.0221087	0.0169829	0.0239132	-0.0249518	0.0380894	-0.017676	-0.0122281	-0.0559589	-0.0228582	-0.0348455	0.0146237	-0.0631293	-0.0281773	0.0788568	-0.00235668	-0.00291035	-0.0971866	-0.0257927
31.844	-0.024534	-0.031271	-0.0178464	-0.0413228	-0.0265598	0.0188397	-0.0323707	-0.100661	-0.0477835	-0.00451615	-0.013303	-0.0423271	0.0180471	-0.0216353	-0.00963676	-0.0577635	0.026031	-0.0698278	-0.0500142	-0.0304974	-0.00223188	-0.0276288	0.049379	0.04529	0.00176764	-0.0254758		-0.0132844	-0.030481	0.0196994	-0.00903661	-0.0155547	-0.00532525	-0.00829986	-0.0562823	-0.0204118	-0.00740083	-0.0141464	-0.051929	-0.0335222	-0.0231975	-0.00423087	-0.0425964	-0.0612358	0.0611512	0.0282805	0.00910797	-0.0238439	0.00751262
31.92	0.00220497	-0.00401444	0.000159962	-0.00832659	-0.0288337	-0.0077061	-0.0626254	-0.0953464	0.0145863	0.00609157	-0.0131697	-0.0039021	0.0269389	-0.0329603	-0.0373836	-0.093531	-0.00904809	-0.0295844	-0.0196976	-0.0377967	-0.00654602	-0.018687	0.0637903	0.0741195	0.0591632	-0.000400302		-0.0127908	-0.0387821	-0.0377551	-0.0346679	-0.00544808	-0.0265515	-0.00624509	-0.0345298	0.0199181	-0.0211725	0.00481099	-0.0390226	-0.0624817	-0.0351175	0.00363667	-0.0575135	-0.0385642	0.0534474	0.00715644	0.00506876	0.0458778	0.00255046
31.996	-0.00887408	0.00782256	0.0124718	0.000811373	-0.00926892	-0.00350165	-0.0386265	-0.0480516	-0.00794827	0.0589933	-0.0189028	-0.0315196	0.00383866	-0.0244211	-0.0650184	-0.0926506	0.0102207	-0.0269313	-0.115493	-0.0368882	0.00201249	-0.00772332	0.0195214	0.00264348	-0.0292959	0.0175755		-0.00194787	-0.0125382	-0.0380554	-0.0627361	-0.0103885	0.00706041	-0.00343033	-0.0421669	0.0347959	-0.0272954	0.03257	-0.0542162	-0.0315316	-0.0156314	0.0386337	-0.026916	-0.0417298	0.123323	0.00858869	-0.0557068	-0.0714923	0.0242494
32.072	-0.0209814	-0.00705502	-0.0166864	-0.0248247	-0.0157204	-0.0424959	-0.0558602	-0.0516648	-0.00920826	0.0240905	-0.0198747	-0.0264597	0.0192069	0.0173669	-0.0272023	-0.130177	-0.0347398	-0.0366614	-0.0987725	-0.0469449	0.00688038	-0.0106022	0.0901432	0.0142019	-0.0418448	0.0381193		0.00239854	-0.0414295	-0.0151345	-0.0430017	-0.0397057	-0.00569815	0.0383895	-0.0361679	0.000682359	-0.0144591	-0.0258819	-0.0286213	-0.0401583	-0.0543864	0.021949	-0.0522562	-0.0476833	0.0735858	-0.0153999	0.00487156	0.0266977	0.00103659
32.148	-0.0288347	-0.0114711	0.00798997	-0.0479418	-0.0706085	-0.0424959	-0.0303927	-0.0508141	-0.00600981	0.0650842	-0.0156109	-0.00904782	-0.0027349	-0.0160637	-0.0954502	-0.112001	0.0881192	-0.0613141	-0.0917399	-0.0251397	-0.00426226	0.0163781	0.0630112	0.0739866	0.00876209	0.0539804		-0.00892737	-0.0153485	0.00207165	-0.0441021	-0.0213015	0.00041921	0.0131458	-0.058123	0.0344235	-0.00759783	-0.0218196	-0.0586817	0.00131359	-0.0197681	-0.0028069	-0.0640285	-0.0823887	0.0893988	0.0203014	-0.0265512	0.00872507	-0.0189802
32.224	0.00449541	-0.0136431	-0.0186373	-0.0376183	-0.0106434	0.0139757	-0.0480093	-0.0225441	-0.0452635	-0.00246304	-0.0157205	0.0360674	-0.0181988	0.018941	-0.0575221	0.0246152	-0.0363867	-0.0405307	-0.0873633	-0.035291	-0.0155435	0.0103755	0.0317236	-0.0373459	0.0817923	0.0206728		-0.0257737	-0.0302852	-0.0177219	-0.0210267	-0.0126481	0.00866363	-0.0102214	-0.0462505	0.00275505	-0.0168389	-0.0159518	-0.057048	-0.0358449	-0.0286952	-0.0104029	-0.0531554	-0.0476833	0.0672331	0.0156469	-0.0150252	0.00993098	0.00179352
32.3	-0.00504068	-0.0129188	-0.0031355	0.00150251	-0.00075483	0.0196641	-0.0365202	-0.0508141	0.00625091	0.0876684	-0.0233853	-0.0278315	-0.0062145	0.00919018	-0.022279	-0.00264802	0.0540283	-0.0386506	-0.12112	-0.0329096	-0.00677662	-0.00833556	0.068853	0.0285502	-0.000700987	-0.000173112		-0.0199795	-0.028389	-0.0186845	-0.0209087	-0.0233676	-0.0244257	9.9385e-05	-0.0701211	0.00286132	-0.0297901	0.0106787	-0.0591174	-0.0225272	-0.0333759	0.00166957	-0.0150096	0.000954956	0.0468255	0.0317076	0.00960028	-0.0408537	0.0510786
32.376	-0.0214019	-0.0188556	0.00809542	0.00802264	-0.0208489	-0.0085305	-0.0347968	-0.0642055	-0.0433735	-0.0290166	-0.0292155	-0.00647496	-0.0193587	-0.00679734	0.00367742	-0.0648004	-0.0493972	-0.0021673	-0.12737	0.00239842	-0.0154049	-0.0135723	0.0859898	0.00769198	0.049083	0.0486934		-0.00896056	-0.0275398	0.00056714	-0.0465003	-0.0335387	-0.0116303	-0.00186626	-0.0482168	-0.00144304	-0.0157065	-0.0351348	-0.0230666	-0.00954038	-0.00958972	-0.0108781	-0.0425068	-0.00563111	0.0793969	0.0263881	-0.00616075	-0.0145558	0.0108768
32.452	-0.0224775	-0.0143308	0.00211087	-0.0324815	-0.0182056	-0.031284	-0.0645402	-0.0843998	-0.0345051	0.0256645	-0.0202998	0.0204566	0.0391175	0.0326283	-0.0127697	-0.128125	-0.0192589	-0.0362181	-0.048608	-0.0238241	0.00902606	-0.0131747	0.0339305	0.035193	-0.0126327	0.01901		-0.0154464	-0.0352204	-0.0114651	-0.0317983	0.0055948	0.00396304	0.0264155	-0.0448136	0.0288447	-0.0183491	-0.0210297	-0.0445773	-0.00608012	-0.026572	0.0117758	-0.0347793	-0.0538904	0.104535	0.0169768	-0.0209358	-0.0689598	0.0287069
32.528	-0.0339303	-0.0165385	-0.0268892	-0.0414217	-0.031002	-0.00168796	-0.0323707	-0.0542155	-0.0141513	0.00910279	-0.0033913	-0.0281749	-0.062371	-0.0377448	-0.0712828	-0.0604026	-0.0892523	-0.0793352	-0.0782989	-0.0433425	-0.00430829	0.00302574	0.0646973	0.0450242	-0.0340275	0.0306426		-0.00105891	-0.014826	-0.0105025	-0.0549918	-0.000507687	-0.0203225	0.000501895	-0.0455448	0.00950361	-0.00293603	0.00955033	-0.0963117	0.000318285	-0.00305782	-0.00511258	-0.0584117	-0.0550301	0.172653	0.0243422	-0.00832722	-0.035304	0.0288751
32.604	-0.018457	-0.0137153	-0.00440095	-0.0435462	-0.0264542	-0.0114159	-0.0426477	-0.0516648	-0.0526296	0.0583089	-0.0244299	0.0388119	0.0513933	0.00295235	-0.0596471	-0.0296199	-0.0307872	-0.0523592	-0.0392308	-0.0292128	-0.010491	-0.00949977	0.0670344	0.0207118	0.0112307	0.00103535		-0.0133615	-0.0150218	-0.0110435	-0.0397392	-0.0368968	-0.00498913	0.0191328	-0.0316058	0.0210335	-0.00828709	-0.0025237	-0.0586817	0.00970262	-0.0223267	0.0214746	-0.0859541	-0.0361566	0.133594	0.0206086	0.00132605	-0.0283085	0.0243335
32.68	-0.00354512	-0.000900963	0.0140272	-0.00274536	-0.0237043	-0.0195775	-0.0446899	-0.0986407	-0.0294651	0.0190946	-0.0228751	-0.00613153	-0.0132694	0.0355959	-0.0568501	-0.0325524	0.00363307	-0.0621984	-0.0778314	-0.0457547	0.0155774	-0.0143381	0.0789784	0.0499399	0.0134936	0.0338136		-0.0128014	-0.00515134	0.00778649	-0.0479549	-0.015199	-0.0194638	0.00742714	-0.0139616	0.00806854	-0.0275253	-0.00511905	-0.051929	-0.0402527	-0.0310904	0.00526432	-0.0341953	-0.0673161	0.0520964	-0.00450507	-0.0293093	-0.0106965	-0.0146068
32.756	-0.00443298	0.00300825	-0.00289822	0.0263975	0.00448022	-0.00844806	-0.0633913	-0.0301964	-0.0419681	0.0455112	-0.00465465	0.0103359	0.0112807	-0.0390773	-0.0720668	0.0281347	0.0564987	-0.0999001	-0.0479823	-0.0460682	-0.0113906	0.0123049	0.0439279	0.0512684	0.0735636	-0.00191088		0.00535047	-0.0394364	0.00477939	-0.0193756	0.00272053	0.00709719	0.0421425	-0.035009	0.0299601	-0.0102075	-0.0311854	-0.0156604	-0.00731317	-0.0037652	-0.00687601	-0.0393167	-0.0718764	0.130485	0.0117085	-0.0395528	0.00426211	0.0121384
32.832	-0.0301437	-0.0233074	-0.00187004	-0.0484852	-0.0596625	0.00902927	-0.0603917	-0.0460314	0.00673552	0.0735704	-0.0163034	-0.0439565	0.00161461	0.0105227	-0.0326842	-0.106724	-0.00493083	-0.0565604	-0.0784554	-0.0536491	-0.00444684	-0.00031253	0.0610625	0.0414372	0.017608	0.0313967		-0.00503137	-0.0165583	0.0116368	-0.040918	-0.0161353	-0.000811111	0.0255214	-0.0225571	0.00801583	-0.0276565	-0.0187729	-0.0424534	0.010318	-0.0452959	0.0511135	-0.0206264	-0.0200711	0.083046	0.0346745	0.00398484	-0.00623356	0.0174369
32.908	-0.00770546	-0.0127015	0.0134736	0.0194818	-0.00123074	-0.037467	-0.0293711	-0.0217993	-0.0241344	0.0607042	-0.0146515	0.0151392	-0.0287348	0.0176695	-0.0153426	-0.0715439	-0.0533498	-0.0189721	-0.09924	-0.0313433	0.00335058	0.0218596	0.0788481	-0.0152919	0.0379742	0.0308686		-0.00299032	-0.0206105	-0.016638	-0.0298327	-0.00338196	0.0130662	0.029721	-0.0130794	0.018483	-0.0116686	-0.00128244	-0.0237746	-0.021674	-0.030927	0.0292743	-0.0564803	-0.0196908	0.142514	-0.0080345	0.0233907	-0.0267403	0.0217262
32.984	-0.0244404	-0.0249367	-0.0162119	-0.027937	-0.0205852	0.00729802	-0.0528596	-0.0456067	-0.0282051	0.0525602	-0.0212593	-0.00690424	0.0088638	0.0272984	-0.0703883	-0.0982223	0.0224078	-0.050811	-0.0454829	-0.0160542	0.00519638	0.00409734	0.0518464	0.0609669	-0.0257987	0.0246003		0.000378829	-0.0272781	-0.00989995	-0.0446527	0.00507783	-0.0053633	0.0333849	-0.0378067	0.0594505	-0.0198922	-0.000154028	-0.035973	-0.00536919	-0.0331039	0.0127254	-0.0106515	-0.0403365	0.0683149	0.0249053	-0.00300826	0.0370726	0.00162532
33.06	-0.00714455	-0.000828748	0.0133682	-0.0158845	-0.0343334	-0.0335923	-0.0586042	-0.0439067	-0.012649	0.0474275	-0.0229112	-0.00698915	0.0103136	-0.0130363	-0.0646824	-0.102912	-0.0400099	-0.120354	-0.0812694	-0.00577852	-0.000363309	0.0198384	0.103645	0.000916368	0.0126707	0.0153846		-0.015655	-0.000935369	0.0153071	-0.0452422	-0.016491	-0.000140142	0.0298552	-0.0312529	0.0207147	-0.00267316	-0.0280258	-0.0134821	-0.0475987	-0.0506302	0.00892696	-0.0703633	-0.0284309	0.0865606	0.027718	0.0249669	-0.0467641	0.0354352
33.136	-0.00569518	-0.0283755	0.00706724	-0.0170201	-0.0522591	0.0185923	-0.0429666	-0.0764287	0.0115332	0.0626204	-0.0230814	-0.0247445	-0.0176189	-0.0240575	-0.0543892	0.0899937	0.0247134	-0.0507018	-0.0570467	-0.0412747	0.00778002	-0.00894853	0.0746947	0.0216418	-0.00748971	-0.0404305		0.00419838	-0.0350896	0.0150665	-0.0462254	0.0006544	-0.0193154	0.0273538	-0.0293121	0.027782	-0.0209096	-0.0337807	-0.0739842	-0.0230481	-0.0247219	0.0224242	-0.0451128	-0.0266572	0.0872369	-0.0078297	0.0346202	-0.0286692	-0.00115013
33.212	-0.0205608	-0.0140413	0.00324451	-0.018009	-0.0349683	-0.00028648	-0.0566893	-0.0682447	-0.0147329	0.04031	-0.0234339	-0.0286891	0.0383448	-0.00268021	-0.0278728	-0.119622	-0.0316107	-0.0356657	-0.0948651	-0.0243566	0.00741086	0.0088137	0.181795	0.108928	-0.0301188	0.0242221		0.00481295	-0.0532941	0.0156681	-0.0580974	0.00017056	-0.000885945	0.032045	-0.0511909	0.0128507	-0.0203683	-0.0106483	-0.0344482	0.00145578	-0.00920914	0.0361243	-0.0512683	-0.0427441	0.0507454	0.0340607	0.00132605	0.0158414	-0.00215938
33.288	-0.0405683	-0.0194704	-0.0159482	0.00787485	-0.0188928	-0.00251237	0.00318138	-0.0547474	0.0233093	0.0736388	-0.0269927	0.0372684	0.0392147	-0.0194548	-0.0261944	-0.0665592	0.0518874	-0.0128909	-0.0154774	-0.0247954	-0.00716904	-0.00625337	0.0191308	0.0244317	0.0291283	0.0431042		-0.0122088	-0.0272131	-0.00238028	-0.0408	0.00194638	-0.0207702	0.0302577	-0.0144909	0.0393646	-0.00937036	-0.0396485	-0.0316709	0.0149158	-0.0319612	-0.00436665	-0.0463261	-0.0131047	0.117241	0.00572418	0.0290047	-0.0242062	-0.0294933
33.364	-0.00896767	-0.0137153	-0.00885641	-0.0307526	-0.0240222	0.0177679	-0.039584	-0.0898202	-0.0169621	0.0151937	-0.0240288	-0.0102489	-0.026705	-0.0290848	-0.0461104	0.0193391	-0.0172826	-0.0461687	-0.0284474	-0.0285232	-0.0318999	-0.0155016	0.0299073	-0.0261861	-0.0286788	-0.01241		-0.00482276	-0.0355471	-0.0139909	-0.00907624	-0.0117441	0.00471011	0.0211435	-0.0531572	0.0322454	-0.0179227	-0.000154028	-0.0233389	-0.0239957	-0.027116	-0.00924959	-0.046011	-0.0628827	0.0557456	-0.00107803	-0.0254673	-0.0191395	-0.00821489
33.44	0.0143123	-0.00575172	-0.00561368	-0.0062521	-0.00435083	-0.00045136	-0.0120733	-0.0548532	-0.0248128	0.0275808	-0.0141292	-0.00973467	0.0088638	0.00567831	-0.0517042	-0.0190655	0.00182148	0.00137223	-0.0804872	-0.0329405	-0.00363925	0.00232163	0.0121216	0.0832865	0.0896096	0.0485423		-0.0172356	-0.0219832	-0.024098	-0.0386379	-0.012132	-0.0115555	0.0360655	-0.0307744	0.025019	-0.00892723	0.0040211	-0.031562	-0.0237113	-0.0211291	0.0224921	-0.0600742	-0.0296974	0.0537183	0.00889589	0.0197459	0.03478	-0.000561396
33.516	-0.0162601	-0.016575	0.000133598	-0.00901881	-0.00651909	0.0238685	-0.0602644	-0.0865246	-0.00736673	0.00766562	-0.0192552	0.037525	0.0136004	-0.0258146	-0.0800096	-0.074181	0.0392062	-0.0354451	-0.0776749	-0.0527406	-0.0265475	-6.043e-06	0.0544417	-0.0356188	0.00979068	0.00556707		0.00345166	-0.0403186	-0.0188038	-0.0264909	0.00146167	0.0225409	0.0166305	-0.018247	0.0342637	-0.0165107	0.0189162	-0.0335224	-0.00925601	-0.030382	0.0147595	-0.0434956	-0.0414762	0.0965625	0.00920242	-0.0122671	0.037554	-0.015532
33.592	-0.0268244	-0.0174072	-0.00216004	-0.0200335	-0.0405203	-0.00919002	-0.0256687	-0.0784477	-0.022099	0.0388044	-0.0125499	0.0367533	0.0341881	-0.0105532	-0.0499138	-0.0498482	-0.0243643	-0.0335651	-0.0742369	-0.0357916	-0.00767676	-0.00891766	0.0891038	-0.0633855	-0.0206557	-0.0027423		0.00768843	-0.0123744	-0.0423273	-0.0595908	0.0042383	-0.00715297	0.00465648	-0.0484942	0.0321383	-0.0206473	0.00695498	-0.0583005	-0.0118154	-0.0497595	0.0450773	-0.055267	-0.0522435	0.0891279	0.00592898	0.0378706	-0.0574997	-0.0064487
33.668	0.000942771	0.0106823	-0.022381	-0.00393093	-0.0240746	0.0104308	-0.0313501	-0.0346602	-0.0388666	0.0666582	-0.0169959	-0.0139369	0.0171772	0.0245736	0.00971927	-0.132816	0.0484289	0.0206096	-0.0407934	-0.0228838	-0.000825002	0.0133155	0.021468	0.0390458	0.0710949	-0.0305369		-0.00529509	-0.0389788	-0.00328318	-0.0341172	-0.0125836	-0.000513044	-0.00914898	-0.0350591	0.0255495	-0.0230767	-0.025769	-0.0553054	-0.0108678	-0.0231975	0.0172018	-0.0249393	-0.0160181	0.0808841	0.00454792	0.0223067	-0.0478493	0.0185303
33.744	0.0155745	-0.0103851	-0.00743277	-0.00407873	-0.0109613	-0.032026	-0.03486	-0.0818491	-0.0379943	0.0630311	-0.0178341	0.0285196	0.0147603	0.00955379	-0.0561796	-0.0431068	-0.0553261	-0.0210728	-0.0651725	-0.0492009	-0.00264755	-0.000189788	-0.010857	0.0876707	-0.00810687	0.00647341		-0.000553983	-0.00812549	0.000326495	-0.0428448	-0.0202684	-0.0167787	0.0188194	-0.0255058	0.0405871	-0.0248822	-0.00861713	-0.0638552	-0.0258441	-0.0102433	0.0226949	-0.0435852	-0.0378035	0.0738567	0.0430625	0.0134409	-0.0116609	-0.0118314
33.82	-0.00737791	-0.0106382	-0.00118458	-0.0325304	-0.0388812	-0.00580998	-0.0633913	-0.099916	-0.0124552	0.0212846	-0.0111533	-0.00741844	0.0307085	0.00543552	-0.0330202	-0.0809244	0.00264493	-0.0428518	-0.0750173	-0.0500776	-0.0156127	0.000453319	0.043279	0.0682739	-0.0712626	0.045068		-0.00821442	-0.0316579	0.0073052	-0.0474439	-0.00315529	0.0273544	0.0169879	-0.0545687	0.0414373	-0.0171838	0.00120007	-0.0250816	-0.0239013	-0.0208023	0.0300202	-0.0395413	-0.0546498	0.108861	0.0250071	0.000833736	0.0383993	-0.0401745
33.896	-0.0184102	-0.0174072	-0.0177673	-0.0538197	-0.0752096	-0.0064695	-0.0723911	-0.0525155	-0.00809365	0.0308657	-0.0100356	0.00416086	0.00190458	-0.0048596	-0.0891844	-0.00323495	0.0103854	-0.0353338	-0.0861136	-0.0330659	-0.0147359	-0.00723309	0.0653484	0.0273545	0.0540203	-0.000853474		-0.007556	-0.0193687	-0.00526802	-0.0314838	0.018478	-0.00659362	0.045448	-0.0502586	0.0192804	-0.0326465	-0.0422438	-0.0763259	3.3912e-05	-0.050685	0.0011952	-0.0467753	-0.0798557	0.104806	0.00280914	-0.0383709	-0.015401	-0.0468188
33.972	-0.00331116	-0.0226561	0.0127354	-0.0513997	-0.0426352	-0.0107564	-0.0791573	-0.0772781	-0.0482681	0.0719963	-0.0254259	-0.0116216	0.0142775	0.015489	-0.0518162	0.0228565	0.0209256	0.00822651	-0.0642356	-0.0429346	-0.000871026	0.0092422	0.0962454	0.0492756	-0.0700283	-0.0400523		-0.00429649	-0.0295988	0.0290845	-0.00927272	-0.0164265	0.00720881	0.0391936	-0.0396466	0.017473	-0.024669	0.0104531	-0.0311808	-0.0396362	-0.0553658	-0.00843576	-0.0194584	-0.013864	0.0946698	0.0161077	-0.000939708	-0.0123854	-0.00400967
34.048	0.00328	-0.0172627	0.00131996	-0.0219602	-0.0317425	-0.0160326	-0.0557961	-0.0746215	-0.0403689	0.0399678	-0.0143721	0.0180554	0.0166929	-0.0052842	-0.0161251	-0.0261024	0.0882839	-0.0480487	-0.0379811	-0.03081	-0.00280888	-0.00211911	0.0606741	0.0100834	0.0620433	-0.00183595		0.00550397	-0.0121456	-0.027829	-0.0392669	-0.0173305	-0.0273353	0.00452231	-0.0382351	0.0353264	-0.012604	-0.0451777	-0.0389137	-0.00105695	-0.0218913	-0.00958905	-0.0385534	0.000828167	0.12143	0.0210175	-0.0124643	-0.0156425	-0.00905593
34.124	-0.0162601	-0.0284842	-0.0227237	-0.0350993	-0.0305261	-0.0232873	-0.0576468	-0.0715389	-0.064115	0.0277861	-0.0103271	-0.0115358	0.0238464	-0.0290848	-0.0560676	0.0108369	0.00544466	-0.0416356	-0.0979903	-0.0253278	0.00916413	0.0132846	0.0635298	0.0205789	0.0287168	0.0227876		-0.0236775	-0.0135842	-0.0136906	-0.0692224	-0.0200749	-0.0118168	0.0217683	-0.0346808	0.0315006	-0.0077128	0.00232848	-0.0295471	-0.0193513	-0.00142485	0.0353784	-0.0463705	-0.00803732	0.0520964	0.00326927	-5.2986e-05	-0.0523122	-0.0564066
34.2	-0.0365015	-0.0144752	0.00358724	-0.0238869	-0.0453327	-0.0357358	-0.0442428	-0.0347661	-0.0137636	0.0148515	-0.0158056	-0.00278691	0.00983084	-0.000136065	-0.0404045	-0.0820983	0.0525461	-0.0094627	-0.0532958	-0.0370454	-0.00167862	-0.00205811	0.0483417	0.0815594	0.00835065	0.0360807		-0.000422418	-0.0342724	-0.0100809	-0.0439056	-0.0333451	-0.0262914	0.0255664	-0.0452928	0.0241153	-0.0184479	-0.0175316	-0.0641819	0.0253898	-0.0298928	-0.0148793	-0.0304212	-0.0537636	0.115214	0.0121693	-0.0289149	-0.0139536	-0.0433705
34.276	-0.0134088	-0.0382208	-0.0221173	-0.018749	-0.0104854	0.00606142	-0.0523493	-0.0835492	-0.0277205	-0.00588489	-0.0160971	-0.0039021	0.00625409	-0.0206055	-0.111561	-0.048383	0.0532049	-0.0842002	-0.0436074	-0.0274583	-0.0106296	0.0104674	0.0257516	-0.0283117	-0.0875144	0.0403852		0.00824788	-0.0318866	0.0141645	-0.015759	0.00181649	-0.0255824	0.0224392	-0.0247246	0.0182705	-0.0182838	-0.014372	-0.0455575	-0.0122897	-0.0233061	0.00295863	-0.0416085	0.0102008	0.0834515	0.0229611	-0.0549194	-0.0304788	0.0156707
34.352	-0.0122863	-0.00484663	-0.0157901	-0.00363427	0.000830914	-0.0238644	-0.0853489	-0.0434807	-0.0294651	0.0400363	-0.0188422	0.0351239	-0.0153963	-0.0188495	-0.0501378	-0.0501417	0.00264493	-0.0236145	-0.0714229	-0.0269886	0.0121634	0.0102227	-0.0230591	0.0422343	0.00115048	0.0242982		-0.00588773	-0.0243689	-0.027107	-0.0446527	-0.00899973	-0.026365	0.0145757	-0.0311774	0.0283661	-0.0108806	-0.0148234	-0.0242102	-0.0157966	-0.0240683	-0.0249855	-0.0540536	-0.0196908	0.0695312	-0.0203097	-0.03975	0.0238029	-0.00476661
34.428	-0.0355195	-0.0359766	0.00585451	-0.0442373	-0.0352329	-0.012735	-0.0928801	-0.0407182	-0.0300466	0.0531762	-0.0119911	-0.0236293	0.0272289	-0.00679734	-0.0696043	-0.103205	0.0047859	-0.100784	-0.047513	-0.0381729	-0.0116445	-0.00303783	0.0993594	-0.0667069	0.110182	0.0196142		-0.000312187	-0.0370177	-0.0207896	-0.0395815	-0.0367033	-0.0233805	0.00380736	-0.0662894	0.0304379	-0.0197934	-0.0187729	-0.0575926	-0.0294465	-0.0144338	0.013064	-0.0485727	-0.0196908	0.100481	0.0069523	-0.0188672	-0.000563109	-0.00754205
34.504	-0.00896767	0.00633838	0.00379815	-0.00753657	0.0150027	-0.0417539	-0.0794129	-0.034979	-0.0519512	0.0416103	-0.018733	0.0281761	0.0146631	0.000711985	-0.0703883	-0.0231699	0.0406884	-0.0504812	-0.108617	-0.0400209	-0.0160972	0.0104674	0.0789784	0.0832865	0.0663634	0.0294341		-0.0139648	-0.0309386	-0.0195257	-0.0233465	-0.0303419	0.00538108	0.025968	-0.0263634	0.0366016	-0.0159855	-0.027913	-0.021923	-0.0160332	-0.0304368	0.00601025	-0.0563001	-0.0364102	0.135216	0.0142665	0.0197459	-0.0199847	0.0329962
34.58	0.00510311	-0.0210997	-0.00735368	0.0313375	0.0225116	-0.0424134	-0.0651147	-0.0377415	-0.0323728	0.0628258	-0.0158542	0.0135098	0.0543887	-0.0207873	-0.0866114	0.0219782	-0.0459387	0.00402529	-0.0772056	-0.0305601	-0.00195525	0.00265826	0.032763	-0.00532782	0.0381799	-0.0137683		-0.00135523	-0.0233559	-0.0121264	-0.0451638	0.0105666	-0.00689169	0.0225283	-0.0506362	0.0211933	-0.0156244	-0.0228351	-0.00912555	-0.0302997	0.0134891	-0.00524837	-0.0404404	-0.0579435	0.107374	0.0180513	0.0582597	-0.0161239	-0.0297456
34.656	-0.0204205	-0.00408666	-0.0132328	-0.00901881	0.00347509	0.00441261	-0.0249669	-0.0537908	-0.0319851	0.0331926	-0.0196559	0.0108511	0.0102179	-0.0198184	-0.0402925	-0.00704585	0.003139	-0.0595454	-0.0692363	-0.0250461	-0.0125902	-0.00925428	0.0500278	0.0456885	-0.00995834	0.00972054		0.00504349	-0.0540784	0.0551935	-0.0493311	0.00740287	0.0292569	0.0210093	-0.049099	0.0404809	-0.0235361	-0.027913	-0.0620036	-0.0268872	-0.0559645	0.00173746	-0.0535592	-0.0300777	0.0808841	0.00291154	-0.0247778	0.046963	-0.00703743
[truncated: 865 more rows]
