# Supplementary material for: A general method for the development of multicolor biosensors with large dynamic ranges
Source: Nat Chem Biol. 2023 Jun 8;19(9):1147–57. doi: 10.1038/s41589-023-01350-1 (PMC10449634; doi:10.1038/s41589-023-01350-1)
Supplement: Source Data Fig. 3 — Source data. [file 41589_2023_1350_MOESM6_ESM.xlsx]

## Sheet: 3b
Wavelength [nm]	10 mM			3.3 mM			1 mM			0.33 mM			0 mM
480	0.0315667	0.0407667	0.0430667	0.0555667	0.0524667	0.0578667	0.103567	0.104967	0.0984667	0.185467	0.176567	0.178267	0.207467	0.218067	0.178567
482	0.0584667	0.0571667	0.0636667	0.0752667	0.0730667	0.0758667	0.140967	0.141267	0.130967	0.249867	0.239167	0.235667	0.283867	0.284567	0.242167
484	0.0830667	0.0880667	0.0870667	0.115567	0.108067	0.106367	0.201467	0.204467	0.184167	0.362067	0.343467	0.349967	0.394767	0.417467	0.356967
486	0.105033	0.112833	0.113733	0.141233	0.134833	0.134133	0.262833	0.265233	0.235133	0.463433	0.464233	0.451433	0.519233	0.535133	0.476433
488	0.137633	0.140533	0.145733	0.182033	0.183233	0.186333	0.358633	0.348533	0.322933	0.598833	0.598333	0.592933	0.695633	0.702433	0.618133
490	0.189733	0.189033	0.190633	0.246333	0.237633	0.239233	0.457233	0.474733	0.415033	0.815333	0.788133	0.760533	0.895633	0.937933	0.807033
492	0.225	0.2294	0.234	0.3016	0.2899	0.2988	0.5661	0.5771	0.51	0.9938	0.9581	0.9525	1.1075	1.1297	1.0058
494	0.2843	0.2828	0.2851	0.3818	0.3728	0.3729	0.7096	0.7075	0.6363	1.2361	1.2001	1.2009	1.4011	1.4262	1.2639
496	0.338633	0.344633	0.346333	0.455133	0.442233	0.433533	0.852533	0.853133	0.763833	1.46453	1.42853	1.43743	1.66403	1.69563	1.49633
498	0.384267	0.397567	0.391767	0.539267	0.513267	0.510767	0.982967	0.980767	0.884767	1.70257	1.67057	1.66637	1.93677	1.98547	1.72727
500	0.4499	0.4735	0.4574	0.6179	0.6003	0.5999	1.1439	1.1454	1.0432	1.9838	1.9233	1.9288	2.2343	2.2971	2.0178
502	0.509033	0.525333	0.527033	0.697433	0.664233	0.664233	1.28503	1.28423	1.16583	2.25163	2.15553	2.17603	2.54503	2.56703	2.26463
504	0.570067	0.574167	0.583267	0.755967	0.739767	0.723567	1.43027	1.42687	1.28887	2.46217	2.41337	2.37907	2.78787	2.82487	2.50047
506	0.6011	0.6182	0.6123	0.7972	0.7878	0.7685	1.5235	1.5224	1.3714	2.6155	2.5439	2.5699	2.9864	3.041	2.6819
508	0.6315	0.6294	0.6429	0.8412	0.8192	0.8038	1.5649	1.56	1.4513	2.7174	2.669	2.6786	3.1187	3.1221	2.7946
510	0.641233	0.644933	0.656233	0.848733	0.836333	0.825433	1.61013	1.59463	1.45553	2.77333	2.69413	2.67913	3.18023	3.23713	2.86383
512	0.625267	0.634567	0.639767	0.853467	0.826367	0.817267	1.59627	1.58257	1.42857	2.72457	2.67777	2.66887	3.12667	3.18887	2.81397
514	0.625033	0.626433	0.626533	0.807533	0.798933	0.791833	1.52853	1.50253	1.38753	2.64913	2.61493	2.56123	3.05483	3.07603	2.73943
516	0.5835	0.5874	0.5935	0.7711	0.7583	0.7476	1.4546	1.4492	1.3154	2.5063	2.4672	2.4156	2.885	2.8983	2.5865
518	0.5396	0.5414	0.5582	0.7144	0.7018	0.701	1.3557	1.345	1.2239	2.3382	2.2879	2.2918	2.7042	2.7137	2.4079
520	0.491567	0.507367	0.506667	0.664667	0.641167	0.644567	1.25267	1.22117	1.12197	2.10927	2.09927	2.07387	2.42547	2.49427	2.21707
522	0.453433	0.450233	0.451233	0.610333	0.596833	0.588233	1.14833	1.13613	1.04013	1.95793	1.91523	1.91683	2.26353	2.25153	2.00933
524	0.411233	0.410833	0.423033	0.537133	0.535533	0.532833	1.04573	1.02443	0.944033	1.77173	1.74863	1.72493	2.02543	2.05683	1.83313
526	0.3694	0.3874	0.3843	0.5074	0.4986	0.4827	0.9507	0.9356	0.8547	1.6373	1.6209	1.615	1.8739	1.8988	1.6925
528	0.3536	0.3527	0.3594	0.4735	0.4569	0.4414	0.8806	0.8809	0.7949	1.4947	1.4699	1.4725	1.7118	1.755	1.5477
530	0.323333	0.330633	0.330533	0.437033	0.420133	0.423933	0.818333	0.816333	0.730633	1.40563	1.38403	1.38403	1.64013	1.64253	1.45803
532	0.308133	0.314433	0.306733	0.410433	0.392533	0.393833	0.764833	0.766233	0.695933	1.32233	1.29143	1.27073	1.50423	1.55113	1.37833
534	0.292133	0.298433	0.292233	0.393133	0.383833	0.380033	0.744533	0.728533	0.660833	1.25863	1.22333	1.23903	1.42943	1.44953	1.30753
536	0.277667	0.275767	0.281567	0.371067	0.363367	0.355967	0.702767	0.680667	0.634367	1.19507	1.17017	1.17877	1.35857	1.37487	1.22667
538	0.260667	0.272467	0.269767	0.345667	0.341567	0.342267	0.669167	0.661767	0.609867	1.13567	1.11597	1.11517	1.31147	1.31717	1.18057
540	0.248067	0.251167	0.261067	0.337467	0.317167	0.317967	0.632067	0.628167	0.585667	1.08847	1.05477	1.07017	1.25277	1.26807	1.13227
542	0.242733	0.246133	0.251233	0.327533	0.317733	0.304033	0.615433	0.597633	0.543733	1.04563	1.02173	1.01663	1.19383	1.20403	1.08733
544	0.230067	0.233667	0.231867	0.298667	0.301667	0.300167	0.567067	0.570167	0.521967	0.986867	0.979067	0.966067	1.14367	1.14917	1.02537
546	0.222567	0.224867	0.217467	0.295967	0.290567	0.280767	0.548767	0.548067	0.498667	0.946567	0.944767	0.927267	1.08037	1.10207	0.987867
548	0.2029	0.2119	0.2141	0.2783	0.273	0.2648	0.5238	0.5085	0.4673	0.8921	0.8795	0.8741	1.017	1.0242	0.928
550	0.199867	0.194667	0.196967	0.259867	0.250467	0.245567	0.487267	0.474767	0.444267	0.834767	0.828967	0.812967	0.976667	0.977267	0.874767
552	0.182033	0.180933	0.183633	0.239433	0.237533	0.233733	0.458033	0.454633	0.409433	0.791233	0.794333	0.790633	0.912533	0.909933	0.815633
554	0.176067	0.170067	0.175467	0.231767	0.222567	0.222167	0.430467	0.418067	0.387567	0.735667	0.708767	0.718667	0.851767	0.843967	0.768867
556	0.156267	0.157167	0.160467	0.212967	0.205467	0.204767	0.387867	0.383967	0.356567	0.672967	0.653167	0.659467	0.781167	0.788667	0.704567
558	0.1394	0.1442	0.1474	0.1935	0.1831	0.1826	0.3611	0.3601	0.3212	0.6115	0.6048	0.5978	0.6998	0.7132	0.6237
560	0.135	0.1332	0.1329	0.1769	0.1735	0.1738	0.3209	0.3271	0.2947	0.5612	0.5639	0.5518	0.6484	0.6511	0.5822
562	0.1178	0.1213	0.1174	0.1597	0.1481	0.1564	0.3059	0.2902	0.272	0.5149	0.5098	0.5032	0.5968	0.6051	0.5301
564	0.113567	0.115967	0.115267	0.148167	0.141167	0.140467	0.286667	0.271667	0.248867	0.461467	0.464567	0.467867	0.557967	0.553167	0.486467
566	0.101433	0.0981333	0.106233	0.132033	0.133433	0.128233	0.250233	0.244533	0.225233	0.441133	0.411533	0.415433	0.492933	0.505433	0.442633
568	0.0919	0.0953	0.0913	0.1214	0.1165	0.1208	0.2292	0.2325	0.2145	0.3929	0.3919	0.3839	0.4563	0.4589	0.4148
570	0.0856333	0.0851333	0.0869333	0.115033	0.107633	0.105033	0.204333	0.208833	0.189633	0.363733	0.360433	0.362533	0.423933	0.423733	0.374733
572	0.0779667	0.0820667	0.0781667	0.101567	0.0976667	0.102767	0.199367	0.201267	0.176767	0.327367	0.322767	0.331267	0.373667	0.388267	0.345067
574	0.0704667	0.0741667	0.0716667	0.0988667	0.0957667	0.0923667	0.181367	0.172967	0.161667	0.320267	0.307667	0.305767	0.358467	0.367167	0.319567
576	0.065	0.066	0.0682	0.0873	0.085	0.089	0.1709	0.1647	0.1536	0.2834	0.2772	0.2888	0.332	0.3324	0.297
578	0.0584667	0.0643667	0.0662667	0.0805667	0.0820667	0.0802667	0.161167	0.152367	0.140067	0.271867	0.267867	0.259467	0.312467	0.319267	0.276667
580	0.0591333	0.0594333	0.0603333	0.0756333	0.0746333	0.0716333	0.147833	0.138733	0.127033	0.256633	0.249133	0.240633	0.274533	0.288133	0.261033
582	0.0527	0.057	0.0532	0.069	0.0695	0.076	0.1297	0.1314	0.1205	0.231	0.2259	0.2306	0.2693	0.2669	0.2433
584	0.0502	0.0532	0.0516	0.0689	0.0624	0.0656	0.1188	0.1234	0.1147	0.2135	0.2182	0.2165	0.2453	0.2536	0.2207
586	0.0469667	0.0458667	0.0442667	0.0629667	0.0590667	0.0571667	0.116067	0.113167	0.107567	0.203167	0.200867	0.193367	0.230667	0.232167	0.209967
588	0.0422	0.0417	0.0458	0.0548	0.0575	0.0521	0.108	0.1049	0.0994	0.186	0.1828	0.18	0.2167	0.2168	0.1892
590	0.0424667	0.0458667	0.0409667	0.0514667	0.0509667	0.0551667	0.103467	0.101067	0.0873667	0.175667	0.170667	0.168767	0.195967	0.204467	0.178867
592	0.0402	0.0384	0.0381	0.0461	0.0518	0.0468	0.0921	0.0894	0.0908	0.1669	0.1565	0.1606	0.1892	0.1783	0.1701
594	0.039	0.0375	0.0373	0.0492	0.0476	0.0425	0.0896	0.0885	0.0755	0.1514	0.1491	0.1523	0.1717	0.17	0.1604
596	0.0342333	0.0352333	0.0339333	0.0422333	0.0423333	0.0445333	0.0775333	0.0804333	0.0744333	0.141033	0.136433	0.134533	0.162633	0.160033	0.146533
598	0.0324333	0.0333333	0.0311333	0.0415333	0.0392333	0.0394333	0.0759333	0.0744333	0.0714333	0.136733	0.137333	0.126433	0.152333	0.157533	0.131733
600	0.0297	0.0317	0.0293	0.0403	0.037	0.0397	0.0739	0.0681	0.0636	0.1171	0.1212	0.1134	0.1346	0.1421	0.1219
602	0.0302	0.027	0.0273	0.0326	0.0348	0.0329	0.0624	0.0642	0.0621	0.108	0.1047	0.0969	0.1231	0.1289	0.1137
604	0.0259	0.0292	0.026	0.0374	0.0292	0.0314	0.0654	0.0593	0.0535	0.1002	0.1003	0.0965	0.1206	0.1181	0.1045
606	0.0242333	0.0249333	0.0284333	0.0307333	0.0287333	0.0301333	0.0546333	0.0541333	0.0497333	0.0934333	0.0880333	0.0924333	0.106533	0.105433	0.0980333
608	0.0222667	0.0237667	0.0256667	0.0280667	0.0271667	0.0286667	0.0473667	0.0504667	0.0501667	0.0889667	0.0873667	0.0886667	0.0992667	0.101667	0.0896667
610	0.0232333	0.0240333	0.0240333	0.0276333	0.0296333	0.0289333	0.0504333	0.0492333	0.0438333	0.0829333	0.0808333	0.0774333	0.0919333	0.0920333	0.0842333
612	0.0228333	0.0270333	0.0267333	0.0278333	0.0275333	0.0271333	0.0473333	0.0472333	0.0420333	0.0710333	0.0721333	0.0761333	0.0873333	0.0833333	0.0768333
614	0.0251667	0.0289667	0.0265667	0.0243667	0.0257667	0.0297667	0.0454667	0.0465667	0.0366667	0.0701667	0.0689667	0.0683667	0.0776667	0.0767667	0.0705667
616	0.0285667	0.0283667	0.0304667	0.0325667	0.0315667	0.0302667	0.0416667	0.0426667	0.0416667	0.0629667	0.0707667	0.0654667	0.0766667	0.0731667	0.0674667
618	0.0282667	0.0347667	0.0309667	0.0310667	0.0287667	0.0344667	0.0473667	0.0472667	0.0407667	0.0641667	0.0624667	0.0622667	0.0686667	0.0706667	0.0613667
620	0.0369667	0.0364667	0.0366667	0.0395667	0.0342667	0.0348667	0.0437667	0.0483667	0.0420667	0.0630667	0.0631667	0.0595667	0.0686667	0.0660667	0.0626667
622	0.0448	0.0413	0.0451	0.0413	0.0402	0.0415	0.0473	0.0504	0.0411	0.0575	0.0589	0.064	0.0635	0.0692	0.061
624	0.0506333	0.0528333	0.0513333	0.0509333	0.0503333	0.0507333	0.0522333	0.0554333	0.0527333	0.0647333	0.0606333	0.0623333	0.0645333	0.0646333	0.0564333
626	0.0632667	0.0659667	0.0686667	0.0615667	0.0667667	0.0637667	0.0634667	0.0626667	0.0623667	0.0698667	0.0702667	0.0674667	0.0632667	0.0675667	0.0598667
628	0.0879333	0.0904333	0.0937333	0.0877333	0.0820333	0.0795333	0.0837333	0.0772333	0.0778333	0.0759333	0.0752333	0.0733333	0.0698333	0.0686333	0.0689333
630	0.114233	0.111333	0.110133	0.107933	0.0997333	0.105333	0.0967333	0.0931333	0.0932333	0.0851333	0.0805333	0.0876333	0.0791333	0.0764333	0.0625333
632	0.140433	0.156133	0.150133	0.139733	0.134333	0.131333	0.115933	0.129933	0.113033	0.103933	0.0953333	0.0968333	0.0838333	0.0888333	0.0741333
634	0.1974	0.2009	0.1983	0.1849	0.1879	0.1817	0.1568	0.1677	0.1584	0.1247	0.126	0.1123	0.1031	0.1006	0.0947
636	0.240967	0.260467	0.252867	0.237667	0.230467	0.242167	0.198667	0.209867	0.191167	0.156267	0.152467	0.140667	0.121467	0.120667	0.107167
638	0.329333	0.347433	0.338533	0.311633	0.306333	0.304633	0.254033	0.278233	0.253033	0.192833	0.182633	0.185133	0.155233	0.160133	0.130033
640	0.4312	0.4524	0.4386	0.4053	0.4044	0.4041	0.3466	0.3659	0.3419	0.2516	0.2531	0.2396	0.1892	0.1935	0.1669
642	0.5478	0.5909	0.5977	0.5217	0.5196	0.5487	0.4487	0.4758	0.4297	0.3247	0.3113	0.3049	0.2459	0.2497	0.22
644	0.705767	0.746067	0.762867	0.696367	0.688967	0.684167	0.561767	0.587767	0.534267	0.403267	0.388367	0.390767	0.304067	0.313167	0.270767
646	0.8999	0.9466	0.9412	0.8531	0.8417	0.8495	0.6906	0.7484	0.6988	0.5074	0.5028	0.4912	0.3676	0.3786	0.3316
648	1.12927	1.17827	1.20267	1.05977	1.06837	1.06517	0.888367	0.941067	0.879967	0.635867	0.633167	0.600267	0.455467	0.479567	0.424267
650	1.3585	1.4374	1.4338	1.3188	1.2879	1.2837	1.085	1.1519	1.0647	0.7709	0.7591	0.7431	0.5612	0.581	0.5052
652	1.6311	1.7293	1.7412	1.5703	1.5439	1.586	1.2977	1.358	1.2675	0.9403	0.9031	0.8763	0.6685	0.6808	0.6153
654	1.9228	1.9994	1.9939	1.8436	1.8182	1.8072	1.4919	1.604	1.5091	1.0748	1.0557	1.0276	0.7867	0.8014	0.7314
656	2.17083	2.28953	2.35353	2.10493	2.11453	2.05713	1.74433	1.82033	1.74713	1.24683	1.23973	1.19423	0.929433	0.923133	0.822133
658	2.43653	2.57663	2.56233	2.35523	2.34993	2.32113	1.94643	2.06613	1.95313	1.38533	1.37713	1.32053	1.01443	1.04093	0.911833
660	2.6645	2.8303	2.8649	2.5814	2.5382	2.5553	2.1584	2.2598	2.1401	1.5225	1.5322	1.4594	1.1344	1.143	0.9983
662	2.8449	3.0253	3.0461	2.7681	2.7742	2.725	2.297	2.4133	2.2654	1.6172	1.6018	1.562	1.1935	1.2122	1.0716
664	2.95263	3.13823	3.17163	2.89093	2.85543	2.79943	2.38263	2.52243	2.39433	1.72783	1.69573	1.59583	1.25553	1.27283	1.12383
666	3.02953	3.21023	3.21433	2.96423	2.91783	2.89123	2.43193	2.57763	2.41883	1.75113	1.74103	1.67853	1.29083	1.28973	1.15083
668	3.06263	3.20173	3.27053	2.91833	2.93383	2.85473	2.45073	2.58833	2.41603	1.75983	1.72303	1.64593	1.30533	1.29583	1.14543
670	2.98713	3.21103	3.19403	2.88303	2.86503	2.83733	2.38933	2.53423	2.40643	1.70463	1.70253	1.64373	1.27993	1.29523	1.13583
672	2.93333	3.08013	3.05663	2.81123	2.78893	2.78963	2.35153	2.44453	2.27433	1.68833	1.66063	1.61863	1.22653	1.26003	1.09073
674	2.7587	2.9035	2.9364	2.6566	2.6747	2.6273	2.1921	2.3205	2.242	1.5705	1.5929	1.5476	1.1995	1.2011	1.0518
676	2.57937	2.69107	2.73607	2.48997	2.45637	2.41367	2.06427	2.16737	2.06347	1.49777	1.49767	1.42977	1.12037	1.12807	1.00807
678	2.3758	2.5251	2.5149	2.2537	2.2799	2.2543	1.9257	2.0016	1.8704	1.3583	1.3754	1.3287	1.0327	1.0429	0.9162
680	2.1952	2.2731	2.3373	2.0949	2.078	2.0565	1.7366	1.8236	1.7297	1.2381	1.2744	1.1975	0.9266	0.9625	0.8145
682	2.00673	2.07943	2.10053	1.88843	1.89293	1.84683	1.62333	1.65403	1.61253	1.13343	1.13183	1.08983	0.879633	0.867733	0.783833
684	1.74697	1.86117	1.87667	1.70037	1.72387	1.66787	1.41437	1.50267	1.40427	1.03127	1.00727	0.984267	0.784867	0.772167	0.688667
686	1.5803	1.6996	1.6558	1.5132	1.5021	1.476	1.2655	1.3442	1.2535	0.9335	0.9137	0.8876	0.6983	0.705	0.6221
688	1.39137	1.45207	1.49867	1.33227	1.33757	1.31177	1.12667	1.17537	1.08897	0.808467	0.791567	0.773567	0.616067	0.618467	0.530667
690	1.22717	1.32347	1.30187	1.18277	1.16137	1.17247	0.987767	1.04557	0.972867	0.729467	0.724667	0.702867	0.534767	0.552567	0.481567
692	1.09423	1.14863	1.17363	1.03543	1.03023	1.02163	0.881233	0.898533	0.891733	0.654233	0.639333	0.599933	0.500233	0.496833	0.429733
694	0.9917	1.0196	1.0456	0.9328	0.9393	0.9144	0.7888	0.821	0.7669	0.5733	0.5654	0.5465	0.4382	0.4433	0.3819
696	0.8675	0.9299	0.9431	0.8214	0.8241	0.8397	0.6938	0.7195	0.6883	0.5082	0.5008	0.4931	0.3911	0.3952	0.3455
698	0.788733	0.836033	0.842233	0.757733	0.744033	0.746833	0.627633	0.675433	0.592633	0.469233	0.460033	0.440933	0.342033	0.344633	0.303733
700	0.7032	0.7592	0.7596	0.6915	0.6741	0.6674	0.555	0.5937	0.5643	0.4119	0.4151	0.406	0.3146	0.3139	0.2639
702	0.6513	0.7133	0.7113	0.6418	0.6114	0.6186	0.5287	0.5553	0.5156	0.3928	0.3805	0.3725	0.28	0.2971	0.2536
704	0.602	0.6273	0.6281	0.6048	0.5793	0.5753	0.4708	0.5045	0.4672	0.3604	0.3429	0.3457	0.2824	0.2752	0.2419
706	0.558267	0.590067	0.583167	0.525267	0.535167	0.516867	0.443567	0.476967	0.447767	0.318367	0.332367	0.310167	0.255467	0.253267	0.208467
708	0.5321	0.546	0.5568	0.5012	0.5058	0.4913	0.4317	0.4348	0.4149	0.2996	0.3008	0.2962	0.2382	0.2259	0.2127
710	0.498533	0.531433	0.523433	0.454133	0.476833	0.473733	0.396233	0.413833	0.381533	0.287633	0.295833	0.277233	0.215733	0.222633	0.192133
712	0.4781	0.5056	0.5039	0.4526	0.4484	0.44	0.3803	0.3974	0.3683	0.2776	0.2796	0.2536	0.2098	0.2107	0.1851
714	0.453333	0.479133	0.498033	0.438133	0.429433	0.441533	0.344433	0.391533	0.367533	0.268733	0.271033	0.248933	0.198033	0.204933	0.177233
716	0.428967	0.467267	0.465467	0.420367	0.404567	0.407267	0.354167	0.364467	0.337167	0.264167	0.257567	0.253867	0.186867	0.190467	0.169267
718	0.442567	0.451867	0.460367	0.409667	0.390367	0.409767	0.339267	0.350667	0.341567	0.250867	0.246667	0.255467	0.176367	0.186167	0.160267
720	0.412333	0.455833	0.437333	0.407433	0.395233	0.393933	0.324633	0.349933	0.341133	0.237433	0.242433	0.236933	0.178533	0.187933	0.161233
722	0.411367	0.432767	0.444767	0.389667	0.401467	0.396067	0.330067	0.339367	0.322367	0.250467	0.228067	0.224667	0.170467	0.180267	0.159467
724	0.398667	0.426467	0.421667	0.394867	0.378467	0.378067	0.320567	0.335967	0.325667	0.235367	0.225767	0.214267	0.174267	0.176567	0.158467
726	0.389067	0.434667	0.407667	0.387367	0.387967	0.367567	0.323167	0.333767	0.326967	0.231967	0.216867	0.220367	0.173967	0.170867	0.148567
728	0.3854	0.3999	0.415	0.3742	0.3676	0.3602	0.3085	0.3189	0.305	0.2222	0.2181	0.2076	0.1634	0.1609	0.151
730	0.367767	0.401467	0.388267	0.360267	0.366567	0.356267	0.297667	0.324267	0.298267	0.222067	0.210767	0.207667	0.156967	0.160867	0.147367
732	0.365233	0.388933	0.375133	0.364133	0.352633	0.340533	0.291633	0.304833	0.293133	0.216633	0.214733	0.202533	0.162633	0.156633	0.141133
734	0.361267	0.382867	0.371867	0.345067	0.348767	0.351267	0.289067	0.308367	0.284767	0.207867	0.194967	0.208567	0.156667	0.159867	0.134367
736	0.337233	0.357833	0.362333	0.327933	0.332633	0.318833	0.276133	0.283433	0.266333	0.195133	0.197233	0.184833	0.155833	0.149933	0.127533
738	0.330833	0.357633	0.351633	0.322733	0.313633	0.313233	0.271033	0.277233	0.259033	0.191933	0.190233	0.190033	0.149733	0.153033	0.118333
740	0.3107	0.3442	0.3502	0.3058	0.2956	0.3054	0.2582	0.2715	0.2503	0.1913	0.186	0.1727	0.1304	0.1446	0.12
742	0.300667	0.311667	0.332067	0.284067	0.290567	0.286267	0.242667	0.252367	0.247367	0.175767	0.174367	0.173967	0.132067	0.126667	0.120467
744	0.284367	0.303967	0.303867	0.272467	0.274567	0.267767	0.240267	0.236267	0.225567	0.166167	0.157167	0.161567	0.115367	0.126567	0.112767
746	0.2612	0.2986	0.2826	0.2446	0.254	0.2615	0.2017	0.2203	0.214	0.1581	0.1534	0.153	0.1109	0.1125	0.1022
748	0.247667	0.266367	0.263567	0.236167	0.227367	0.222867	0.202067	0.205167	0.203267	0.132567	0.150567	0.137567	0.106167	0.113067	0.0964667
750	0.232533	0.252733	0.238633	0.226433	0.226633	0.211333	0.191633	0.192533	0.186233	0.134033	0.133933	0.136933	0.105433	0.100533	0.0882333
752	0.2049	0.2375	0.2424	0.2023	0.1982	0.2019	0.1632	0.1816	0.1751	0.1117	0.1185	0.1153	0.0942	0.0912	0.0817
754	0.1993	0.2073	0.2195	0.1987	0.1866	0.1864	0.1603	0.1609	0.1587	0.1177	0.1145	0.1098	0.0841	0.085	0.0787
756	0.190833	0.191633	0.194833	0.177033	0.177733	0.170133	0.144533	0.152533	0.144833	0.105333	0.108333	0.107333	0.0902333	0.0860333	0.0726333
758	0.167167	0.183367	0.178567	0.165867	0.164367	0.161367	0.133367	0.145667	0.135567	0.103167	0.104667	0.100067	0.0769667	0.0751667	0.0695667
760	0.156967	0.168167	0.162767	0.150967	0.152667	0.147067	0.119867	0.124267	0.124667	0.0940667	0.0938667	0.0863667	0.0714667	0.0764667	0.0640667
762	0.148367	0.146967	0.150667	0.143467	0.131467	0.137567	0.113867	0.118867	0.106267	0.0852667	0.0753667	0.0841667	0.0595667	0.0623667	0.0544667
764	0.1297	0.1365	0.1403	0.1285	0.1323	0.1194	0.1093	0.1139	0.107	0.0823	0.0802	0.075	0.0633	0.0559	0.0501
766	0.1301	0.1248	0.1309	0.1179	0.1155	0.1187	0.0921	0.1063	0.0972	0.0746	0.067	0.0681	0.0597	0.0572	0.0453
768	0.111067	0.116067	0.115467	0.108867	0.108067	0.103067	0.0845667	0.0859667	0.0864667	0.0653667	0.0564667	0.0624667	0.0513667	0.0549667	0.0416667
770	0.1034	0.1117	0.1159	0.0976	0.0949	0.1014	0.0845	0.0849	0.075	0.0639	0.06	0.0594	0.0495	0.0461	0.044
772	0.0955667	0.0931667	0.103067	0.0869667	0.0837667	0.0876667	0.0685667	0.0860667	0.0748667	0.0550667	0.0550667	0.0511667	0.0465667	0.0454667	0.0376667
774	0.0863	0.0947	0.0918	0.0887	0.0763	0.0803	0.0715	0.0828	0.0654	0.0542	0.055	0.0545	0.0382	0.0428	0.0345
776	0.0724667	0.0928667	0.0809667	0.0764667	0.0810667	0.0774667	0.0642667	0.0699667	0.0626667	0.0519667	0.0506667	0.0435667	0.0386667	0.0383667	0.0324667
778	0.07	0.0779	0.0761	0.0725	0.0675	0.0688	0.0659	0.0585	0.0604	0.0416	0.0506	0.0372	0.0307	0.0348	0.0307
780	0.0638667	0.0660667	0.0761667	0.0693667	0.0633667	0.0650667	0.0569667	0.0635667	0.0517667	0.0432667	0.0414667	0.0402667	0.0323667	0.0341667	0.0294667
782	0.0647333	0.0705333	0.0730333	0.0618333	0.0633333	0.0577333	0.0555333	0.0529333	0.0473333	0.0365333	0.0363333	0.0406333	0.0271333	0.0319333	0.0234333
784	0.0603	0.065	0.0662	0.0614	0.0546	0.0585	0.0509	0.0491	0.0491	0.0373	0.0355	0.0345	0.028	0.0299	0.0242
786	0.0573667	0.0600667	0.0593667	0.0536667	0.0511667	0.0536667	0.0504667	0.0469667	0.0428667	0.0337667	0.0368667	0.0335667	0.0276667	0.0258667	0.0219667
788	0.0527333	0.0566333	0.0587333	0.0478333	0.0523333	0.0507333	0.0457333	0.0453333	0.0462333	0.0339333	0.0288333	0.0292333	0.0243333	0.0255333	0.0246333
790	0.0563333	0.0582333	0.0545333	0.0513333	0.0487333	0.0484333	0.0427333	0.0440333	0.0360333	0.0301333	0.0275333	0.0285333	0.0256333	0.0232333	0.0202333
792	0.0493333	0.0540333	0.0528333	0.0412333	0.0481333	0.0418333	0.0383333	0.0412333	0.0388333	0.0297333	0.0333333	0.0247333	0.0223333	0.0196333	0.0154333
794	0.0481	0.0449	0.0459	0.0412	0.0512	0.0379	0.0341	0.0369	0.0338	0.0283	0.0258	0.0284	0.0203	0.0222	0.0169
796	0.0374333	0.0475333	0.0456333	0.0453333	0.0368333	0.0414333	0.0332333	0.0333333	0.0345333	0.0251333	0.0237333	0.0268333	0.0155333	0.0189333	0.0184333
798	0.0408333	0.0404333	0.0431333	0.0425333	0.0401333	0.0397333	0.0345333	0.0388333	0.0329333	0.0272333	0.0259333	0.0217333	0.0213333	0.0190333	0.0167333
800	0.0454	0.0397	0.04	0.0407	0.0404	0.0363	0.0315	0.032	0.0298	0.0295	0.0215	0.0207	0.0176	0.0174	0.0158

## Sheet: 3c
ATP [M]	ChemoB-ATP+SiR			ChemoR-ATP+SiR				ATP [M]	ChemoG-ATP+SiR
0.01	0.712299	0.728671	0.692132	0.849501	0.885486	0.801399		0.01	10.751	11.3805	11.1828
0.00333	0.360967	0.385951	0.383906	0.4572	0.45865	0.538755		0.0033	7.68674	7.67754	7.71198
0.002	0.267858	0.237842	0.236933	0.287542	0.306245	0.274612		0.001	2.75669	3.02046	3.13332
0.001	0.039795	0.070708	0.077149	0.049235	0.098974	0.082596		0.00033	0.570482	0.607325	0.558301
0.000333	0.009853	0.012984	0.006494	0.05648	0.007577	0.015323		0.0001	0.0406842	0.00358459	0.0362632
0.0001	-0.01695	0.005549	0.000379	0.014572	0.006789	0.0168		3.3e-05	0.00428311	-0.019927	-0.00700821
1e-05	-0.00176	0.003021	-0.00126	-0.0015	0.005053	-0.00355		1e-05	-0.0102181	-0.00895606	-0.00520525
ATP [M]	ATeam 1.03
0.01	1.38215	1.38857	1.45082
0.005	1.30779	1.22897	1.16798
0.00333	1.04413	1.10927	1.13317
0.002	0.810342	0.810693	0.779061
0.001	0.29468	0.320349	0.35074
0.00033	0.090873	0.131241	0.0891218
0.0001	-0.222807	-0.00313117	0.0164148
1e-05	0.00186703	-0.0239093	0.0220423

## Sheet: 3e
Time [min]	Normalized EGFP
0	1	1	1	1	1	1	1	1	1	1	1	1	1	1	1	1	1	1	1	1		1	1	1	1	1	1	1	1	1	1	1	1	1	1	1	1	1	1	1		1	1	1	1	1	1	1	1
0.5158	1.01403	1.01551	1.00322	0.981	0.992964	1.00172	1.06798	1.01794	0.999871	0.991467	1.04143	1.01249	1.03385	1.03065	0.96633	1.02649	1.00653	0.982355	0.963904	0.919511		0.946689	0.992743	0.90921	1.0088	1.03651	0.990206	0.98923	1.01722	0.927696	1.01066	0.991095	0.996319	0.933927	1.00346	0.986334	1.01482	1.0467	0.989645	1.05035		1.03689	0.977593	0.995976	0.988688	0.972586	1.00779	1.00213	0.996781
1.03131	1.05097	0.999142	1.02201	1.0149	0.970759	1.02734	1.05404	0.982364	1.01791	0.995068	0.984073	1.01877	1.0299	1.02712	0.975427	1.03767	1.01883	1.03871	0.969608	0.971693		0.950352	1.01823	0.902269	0.999328	1.01522	0.972612	0.987685	1.01284	0.934046	1.01612	1.02088	1.00713	0.911924	0.942325	1.00475	1.01072	1.11097	1.029	0.991228		1.01321	0.955716	0.977823	0.960485	0.970826	0.988761	1.03598	0.977343
1.54682	0.986599	0.99897	1.01481	0.979597	0.985956	0.992138	1.05472	0.994005	1.01495	1.00827	1.0299	1.02595	1.03765	1.03162	0.981464	1.00617	1.00344	1.0262	0.939583	0.933792		0.995207	1.01465	0.950118	0.980365	0.999336	0.968813	1.0088	1.02017	0.919814	1.00544	1.01911	0.967687	1.05245	0.994903	0.947388	1.02423	1.01675	1.06332	1.06257		1.00508	0.975101	0.995233	0.977182	0.973773	1.01654	1.02539	0.959147
2.06233	1.02441	1.02349	1.01262	1.00055	0.966815	1.02722	1.03506	0.98012	0.994612	1.02117	1.00174	1.02784	1.03963	1.05198	0.97554	0.981679	1.01437	0.977497	0.946819	0.978723		0.972949	0.965712	0.961986	0.991949	1.01079	0.968224	1.02234	1.01688	0.909827	0.988099	1.0272	0.988273	1.03913	1.02522	0.934627	1.02868	1.04176	1.03941	1.05162		1.00157	0.995135	0.98449	0.967745	0.992282	0.980761	0.96932	0.959305
2.57784	1.04663	1.01099	0.97645	0.992791	0.975996	1.06794	1.06274	0.992585	1.01055	1.01543	1.00291	1.0589	1.01997	1.00171	1.01432	1.01569	1.00827	0.994582	0.976588	0.997546		0.948947	1.04149	0.957922	1.00461	1.0213	0.975995	0.997906	1.03683	0.899074	1.02435	1.07006	0.972761	1.04752	1.05787	0.93476	1.03177	1.08107	1.08604	1.07944		1.03219	0.993186	0.996828	0.976497	1.02311	1.02909	0.981302	0.947272
3.09335	1.03024	1.0078	1.00063	1.00659	1.01398	0.960145	1.0251	1.00835	1.01194	1.0148	1.01226	1.04479	1.05194	1.02826	0.986532	1.04312	0.996774	1.01096	0.931353	1.06725		0.983639	1.03155	0.963803	1.01866	0.991935	0.965973	1.03394	0.992096	0.923899	1.02092	1.0519	0.97613	1.02141	1.05834	0.875393	1.02375	1.04614	1.1531	1.03082		1.00645	0.970326	0.997357	0.979203	0.975363	0.990931	0.98002	0.932178
3.60886	1.04956	1.01595	1.03172	1.00624	1.03956	1.02632	1.04724	1.01964	1.04042	1.0461	1.00931	1.04542	1.03904	1.02595	1.00496	1.06647	1.03984	1.00694	0.974318	1.0207		0.994605	1.03558	0.91705	1.02288	0.96814	0.988696	1.0375	1.00021	0.915731	1.03152	1.04114	0.999958	0.964734	1.04082	0.882214	1.05081	1.08361	1.00228	1.08277		0.993854	1.03288	0.994958	0.9802	0.99629	0.999752	0.962115	0.933059
4.12437	1.05878	1.02417	0.998815	0.998988	1.00798	1.04122	1.0334	1.01383	1.00127	1.02984	1.02009	1.05615	1.05365	1.04441	0.974223	1.05995	1.05415	1.01236	0.973324	1.00829		0.978457	1.0107	0.981856	1.0391	0.986617	0.971711	0.983897	0.988663	0.986854	1.00772	1.02252	0.993097	0.995778	1.01526	0.895638	1.04251	1.1035	1.03269	1.03465		1.02667	1.00097	1.01252	0.961181	0.984438	1.03624	0.986297	0.930092
4.63988	1.08897	1.05333	0.96922	0.956124	0.876128	0.758876	0.943927	1.0274	1.02878	1.04148	1.0064	1.07249	1.08424	1.01441	0.843525	1.08429	1.01347	1.01541	1.00559	1.01356		0.98463	1.03664	0.96846	0.981999	1.02899	0.996163	0.971032	1.00119	0.918858	1.00941	1.03932	1.01258	0.947725	1.00767	0.935488	1.0359	1.14396	1.01496	1.08461		1.01482	0.976702	0.992029	0.966688	1.00059	0.96632	0.982231	0.906774
5.15539	0.966113	0.944882	0.874737	0.955585	0.93043	0.810856	0.977907	0.940185	0.862569	0.948166	0.968066	0.981488	1.01776	0.903862	0.769874	0.955861	0.965921	0.933261	0.8282	0.884065		0.927241	1.07677	0.944867	1.0153	0.943722	0.986064	0.97319	0.934892	0.935227	1.0701	1.03956	1.00715	1.03705	0.944621	0.862012	1.02828	1.10511	1.04418	1.0841		0.960866	0.897349	0.905746	0.900641	0.873847	0.855857	0.899116	0.846689
5.6709	1.27073	1.16062	1.15808	1.16722	1.21142	1.17002	1.22043	1.19779	1.15308	1.15602	1.14994	1.19079	1.2128	1.03976	1.10345	1.17051	1.18598	1.105	1.03575	1.06426		0.960666	1.02482	0.940875	1.01791	0.961372	1.01324	1.06564	0.937325	0.937492	1.07515	1.05358	0.987898	0.984061	0.936761	0.824657	0.990483	1.05869	1.08588	1.04367		1.09478	0.98471	0.995472	1.03387	1.00045	0.910165	0.950567	0.964122
6.18641	1.4075	1.34802	1.35991	1.31528	1.37124	1.30589	1.41892	1.38407	1.32483	1.30368	1.33462	1.31733	1.3678	1.19917	1.27936	1.37186	1.27278	1.23865	1.17123	1.48992		1.10311	1.21805	1.07836	1.17103	1.05507	1.13241	1.09642	1.07626	1.09365	1.25467	1.26991	1.13657	1.05126	1.0193	0.876011	1.17397	1.24225	1.22217	1.20464		1.27612	1.204	1.24684	1.21046	1.16627	1.12031	1.09968	1.19727
6.70192	1.50979	1.49848	1.55624	1.48774	1.49018	1.40813	1.49973	1.51764	1.48491	1.44652	1.4613	1.44599	1.4726	1.37105	1.57555	1.56356	1.3919	1.37014	1.35733	1.65717		1.18084	1.33735	1.16685	1.24904	1.14766	1.19565	1.21333	1.16763	1.22316	1.35477	1.34789	1.18922	1.1344	1.13699	1.01102	1.24912	1.43199	1.30296	1.25711		1.34739	1.22215	1.31597	1.33157	1.14818	1.24525	1.14267	1.25345
7.21743	1.73368	1.70677	1.78227	1.73121	1.62434	1.48189	1.60722	1.63068	1.69605	1.59726	1.59144	1.53405	1.64789	1.58799	1.80827	1.74281	1.51508	1.47495	1.46471	1.91558		1.29333	1.4807	1.21174	1.40576	1.25811	1.32268	1.34454	1.21582	1.27792	1.49839	1.41309	1.25496	1.23752	1.19556	1.09787	1.33438	1.55985	1.3884	1.34825		1.39596	1.20503	1.37356	1.33722	1.15662	1.31944	1.17314	1.31333
7.73294	1.85586	1.85524	1.88377	1.985	1.71858	1.57087	1.66648	1.69302	1.88527	1.77568	1.74932	1.61157	1.7376	1.8102	1.99033	1.919	1.59602	1.60632	1.66946	2.00083		1.30928	1.56616	1.28102	1.47915	1.38301	1.36578	1.37021	1.37063	1.29636	1.51981	1.50068	1.31659	1.17597	1.28997	1.14854	1.43314	1.63349	1.48636	1.40903		1.44935	1.32279	1.43637	1.31274	1.14398	1.43406	1.15264	1.38067
8.24845	1.90383	1.90341	1.99163	2.1657	1.74841	1.61057	1.7915	1.75622	1.96297	1.91938	1.85895	1.68583	1.84917	1.81829	2.11878	2.09649	1.73449	1.72613	1.90102	2.04901		1.42525	1.67673	1.34681	1.5599	1.40633	1.38299	1.45908	1.45054	1.38503	1.64688	1.5541	1.29158	1.3074	1.34764	1.18281	1.42684	1.59515	1.38222	1.42718		1.46027	1.28347	1.45532	1.37363	1.17871	1.48343	1.23204	1.41251
8.76396	1.92332	1.92665	2.05934	2.20062	1.79977	1.5896	1.74452	1.73446	2.02682	1.96712	1.94113	1.71749	1.91592	1.94141	2.12532	2.16365	1.78176	1.82285	1.95423	2.0093		1.4318	1.67905	1.33816	1.60894	1.5002	1.43111	1.42973	1.48657	1.39694	1.67155	1.56184	1.35839	1.35278	1.33114	1.17068	1.49427	1.60585	1.49894	1.44079		1.46577	1.25608	1.47699	1.34044	1.17449	1.59222	1.26872	1.42921
9.27947	1.98314	1.86607	2.01812	2.24138	1.81905	1.53457	1.7065	1.76687	2.09591	2.01335	1.99299	1.70154	1.92278	1.89942	2.2136	2.1802	1.92135	1.90607	2.09129	2.12589		1.47792	1.73714	1.37657	1.59911	1.46092	1.45301	1.46443	1.50093	1.3784	1.70543	1.61403	1.37841	1.34374	1.37804	1.2087	1.5528	1.52755	1.47146	1.51733		1.44731	1.2556	1.47119	1.3817	1.14447	1.49769	1.2993	1.45589
9.79498	1.91619	1.89165	2.07356	2.30203	1.77406	1.49347	1.79365	1.73984	2.17217	2.06436	2.0247	1.72175	1.9689	1.87555	2.12997	2.23805	1.95704	1.95998	2.03479	2.06473		1.4527	1.7585	1.3808	1.63038	1.49463	1.48414	1.52924	1.53137	1.50485	1.72599	1.62735	1.38544	1.32185	1.36329	1.18707	1.5051	1.65813	1.39507	1.58688		1.43657	1.27856	1.46369	1.34487	1.12429	1.54641	1.34038	1.4738
10.3105	1.92933	1.90303	2.04035	2.26447	1.82206	1.42463	1.83276	1.74281	2.17948	2.09127	2.05887	1.69678	1.94496	1.9195	2.30158	2.29149	2.02426	1.95243	2.15761	2.03602		1.51735	1.71422	1.3617	1.64377	1.51389	1.51413	1.43705	1.54015	1.4963	1.70758	1.63725	1.41407	1.45602	1.4584	1.22965	1.52602	1.56875	1.44148	1.53193		1.44662	1.26113	1.47273	1.32382	1.12825	1.5	1.33625	1.51015
10.826	1.97858	1.90626	2.0805	2.30509	1.78216	1.41235	1.78759	1.68832	2.20682	2.12692	2.10929	1.67364	1.93172	1.81243	2.23717	2.30001	2.01596	2.00754	2.20029	2.07684		1.53596	1.73675	1.45571	1.67259	1.45926	1.51137	1.51466	1.53821	1.48242	1.73754	1.60813	1.37018	1.38668	1.3878	1.21464	1.49724	1.68046	1.44088	1.51031		1.44796	1.29537	1.5073	1.33262	1.15431	1.52315	1.31546	1.48298
11.3415	1.96526	1.88737	2.10007	2.30807	1.81299	1.32048	1.77776	1.69162	2.22266	2.13451	2.07468	1.66492	1.91949	1.79385	2.10392	2.24905	2.10345	2.04707	2.16765	2.01749		1.5434	1.74114	1.38885	1.62548	1.47107	1.49868	1.41392	1.55565	1.45724	1.75743	1.65455	1.43988	1.33018	1.41621	1.18784	1.50706	1.62934	1.4521	1.65341		1.46165	1.30076	1.48965	1.32269	1.07758	1.52319	1.30623	1.5239
11.857	1.88007	1.86848	2.14845	2.30568	1.82907	1.36757	1.76227	1.64852	2.26873	2.13656	2.08979	1.6615	1.94394	1.76015	2.24433	2.32233	2.10638	2.06091	2.2065	2.13963		1.50979	1.736	1.38119	1.6016	1.50138	1.5246	1.3953	1.54764	1.44397	1.75759	1.61955	1.36916	1.36004	1.40948	1.18294	1.54562	1.59515	1.48897	1.56374		1.4121	1.30458	1.48216	1.344	1.13529	1.48883	1.36385	1.53102
12.3725	1.9369	1.87749	2.08432	2.29454	1.78612	1.24523	1.78393	1.62768	2.28041	2.15204	2.13517	1.66796	1.97101	1.79334	2.19394	2.33468	2.14314	2.10106	2.09872	2.03234		1.55734	1.77749	1.3425	1.692	1.4792	1.52312	1.44189	1.50606	1.44856	1.74506	1.68199	1.3869	1.34582	1.41365	1.14011	1.52599	1.62846	1.32144	1.63345		1.41767	1.36056	1.48232	1.35992	1.09367	1.44801	1.36584	1.50256
12.888	1.9156	1.95211	2.09045	2.32551	1.83727	1.31097	1.8018	1.62091	2.27092	2.17403	2.14154	1.6961	1.96284	1.79881	2.26446	2.37653	2.12804	2.15437	2.31187	2.16119		1.53292	1.78104	1.42388	1.73337	1.46943	1.52602	1.44748	1.5162	1.54371	1.77612	1.66199	1.3488	1.35783	1.39465	1.08995	1.50575	1.71415	1.35077	1.60173		1.39898	1.32017	1.46569	1.32735	1.13007	1.499	1.36808	1.5242
13.4035	1.93624	1.94727	2.08122	2.31243	1.88409	1.35779	1.75568	1.59742	2.32423	2.17368	2.15504	1.69045	2.00701	1.79274	2.26004	2.34858	2.1417	2.09846	2.1502	2.05773		1.54544	1.7922	1.41468	1.6321	1.46007	1.5239	1.4515	1.53829	1.44384	1.80133	1.71185	1.36163	1.31406	1.41567	1.13355	1.52791	1.71276	1.36086	1.56916		1.39877	1.35095	1.45891	1.32707	1.05869	1.50914	1.3535	1.52708
13.9191	1.89115	1.98825	2.06396	2.35359	1.85104	1.31848	1.76289	1.56194	2.29392	2.14041	2.16379	1.72418	2.01727	1.77936	2.18167	2.41257	2.15058	2.10429	2.17251	2.17788		1.51151	1.7575	1.40739	1.674	1.46144	1.54331	1.43529	1.59586	1.48047	1.83289	1.68024	1.39941	1.29931	1.39769	1.13068	1.53524	1.59233	1.41572	1.50526		1.37936	1.3563	1.42288	1.3725	1.05652	1.56967	1.32695	1.50944
14.4346	1.85034	2.02436	2.06669	2.31311	1.80639	1.33585	1.73572	1.62403	2.3134	2.15407	2.20637	1.74933	1.99949	1.70828	2.22398	2.34913	2.23464	2.1514	2.23516	2.24124		1.52219	1.75497	1.413	1.66446	1.46623	1.48435	1.45091	1.50827	1.48213	1.78302	1.63607	1.38856	1.38852	1.38422	1.17713	1.52065	1.67742	1.3492	1.55129		1.38826	1.36033	1.44922	1.33156	1.11568	1.50423	1.36352	1.45161
14.9501	1.87182	2.0615	2.10604	2.33156	1.86583	1.28934	1.78212	1.57563	2.36362	2.16296	2.16234	1.72697	2.04243	1.77892	2.21871	2.3998	2.24358	2.20812	2.23865	2.22433		1.59788	1.75643	1.41094	1.65816	1.47511	1.48491	1.48377	1.60397	1.5023	1.79424	1.69506	1.40598	1.34332	1.35453	1.21541	1.54648	1.66745	1.35202	1.59595		1.40334	1.33513	1.4118	1.33777	1.02956	1.51711	1.39996	1.46732
15.4656	1.91752	2.09283	2.11266	2.29676	1.81281	1.2886	1.79765	1.53585	2.35253	2.14838	2.19696	1.74901	2.02122	1.7642	2.24909	2.40536	2.21549	2.19615	2.19878	2.21698		1.5363	1.74919	1.35998	1.66728	1.48478	1.52667	1.43893	1.56071	1.45392	1.76452	1.68797	1.35176	1.32608	1.42598	1.12421	1.47702	1.63718	1.4071	1.53843		1.3334	1.31262	1.38826	1.31452	1.03793	1.43033	1.28376	1.46144
15.9811	1.88653	2.1114	2.12104	2.33448	1.85837	1.33808	1.82499	1.61178	2.30618	2.14764	2.18877	1.76013	2.06386	1.80288	2.21763	2.41635	2.12308	2.20258	2.17861	2.26252		1.49903	1.77483	1.40105	1.61781	1.47748	1.51806	1.46665	1.54768	1.4665	1.79269	1.68178	1.42441	1.26114	1.39757	1.1568	1.54569	1.68093	1.38433	1.52482		1.3448	1.34516	1.33111	1.33525	1.02811	1.45882	1.28396	1.47894
16.4966	1.86618	2.12484	2.0818	2.28071	1.79981	1.26737	1.81885	1.54783	2.23321	2.14034	2.19172	1.76337	2.05312	1.80992	2.18516	2.43474	2.19109	2.23493	2.25824	2.25819		1.53753	1.75371	1.35784	1.66702	1.47003	1.50978	1.45669	1.53601	1.52715	1.73596	1.6549	1.37654	1.3758	1.41761	1.17082	1.5399	1.70843	1.43285	1.58888		1.33309	1.31343	1.39683	1.31041	1.04881	1.38769	1.31406	1.432
17.0121	1.83328	2.1664	2.15782	2.27237	1.79835	1.26122	1.78112	1.49295	2.21966	2.13704	2.17775	1.7737	2.07479	1.76115	2.16836	2.36778	2.1954	2.13745	2.20276	2.25819		1.56955	1.79313	1.3676	1.66314	1.46795	1.54925	1.48364	1.54601	1.50967	1.75673	1.64682	1.39004	1.40166	1.3852	1.14976	1.54201	1.62269	1.45693	1.5906		1.38075	1.29086	1.38484	1.31296	0.987978	1.42037	1.28117	1.46294
17.5276	1.88544	2.15558	2.14953	2.21364	1.7916	1.25446	1.79238	1.5216	2.25679	2.14091	2.18156	1.7692	2.06926	1.79479	2.18307	2.38299	2.251	2.16531	2.22915	2.21643		1.53073	1.75831	1.36309	1.6445	1.48218	1.5694	1.46623	1.58832	1.49965	1.80292	1.65152	1.39268	1.38085	1.37889	1.21676	1.54124	1.671	1.42413	1.53405		1.35372	1.30655	1.37028	1.32142	1.00131	1.43542	1.33516	1.44396
18.0431	1.88917	2.15045	2.18532	2.30318	1.83999	1.26357	1.84831	1.4646	2.28112	2.13119	2.22492	1.79755	2.03404	1.7458	2.22312	2.35075	2.21945	2.15462	2.16638	2.13699		1.53694	1.79319	1.35544	1.67578	1.4821	1.56293	1.44831	1.56868	1.44056	1.76018	1.66055	1.46044	1.3507	1.42983	1.19442	1.54615	1.66482	1.39507	1.55942		1.3596	1.32655	1.34978	1.34913	0.966055	1.40369	1.25767	1.45833
18.5587	1.84556	2.17979	2.16575	2.24985	1.82272	1.28035	1.79876	1.44509	2.27468	2.16258	2.23563	1.82367	2.01896	1.76984	2.18485	2.39113	2.23294	2.20625	2.15023	2.16407		1.58749	1.79656	1.35949	1.62609	1.48391	1.54586	1.40379	1.54844	1.52304	1.78926	1.61689	1.40501	1.38709	1.43509	1.20451	1.52828	1.80076	1.43985	1.58265		1.34373	1.26066	1.36406	1.32267	0.984332	1.40604	1.35716	1.43339
19.0742	1.93054	2.19923	2.16586	2.28282	1.83754	1.25833	1.85274	1.42414	2.30191	2.1284	2.21856	1.8314	2.07199	1.77126	2.21476	2.43345	2.26972	2.09614	2.13528	2.16508		1.50548	1.78326	1.39198	1.67359	1.41525	1.52984	1.44481	1.53227	1.51994	1.7715	1.68081	1.39688	1.39881	1.39002	1.22513	1.53456	1.73671	1.40396	1.55655		1.34933	1.29712	1.37458	1.28882	0.975575	1.40899	1.3288	1.44205
19.5897	1.8712	2.27204	2.26964	2.42302	1.86029	1.30131	1.92551	1.53391	2.35736	2.20152	2.27263	1.87209	2.13851	2.03036	2.22994	2.46493	2.32213	2.14702	2.17398	2.27803		1.5602	1.80337	1.38168	1.65328	1.47192	1.50832	1.46581	1.50751	1.48395	1.78514	1.62344	1.38783	1.41748	1.43851	1.19919	1.56709	1.72148	1.38515	1.70264		1.3081	1.2656	1.37046	1.28716	0.959122	1.39608	1.28922	1.39733
20.1052	1.95506	2.33675	2.25941	2.39154	1.9737	1.28559	1.9841	1.35572	2.27021	2.17441	2.29454	1.92723	2.1436	1.81405	2.34481	2.51326	2.22948	2.1727	2.15761	2.15798		1.51482	1.77584	1.34122	1.60826	1.41667	1.53308	1.469	1.48197	1.51669	1.75345	1.66941	1.41775	1.42075	1.355	1.26483	1.49723	1.73191	1.31613	1.60938		1.3112	1.29184	1.3966	1.25743	0.954691	1.43798	1.24006	1.40023
20.6207	2.07429	2.32984	2.23506	2.37232	2.04579	1.39025	2.01536	1.38402	2.1883	2.18556	2.29591	1.91906	2.12449	1.90509	2.32952	2.40127	2.29176	2.04836	2.17444	2.21528		1.5147	1.82749	1.3958	1.7219	1.44916	1.60665	1.38111	1.50834	1.55389	1.84569	1.73324	1.4582	1.47814	1.36473	1.2123	1.56226	1.82558	1.38542	1.62915		1.45306	1.29497	1.31295	1.25855	0.784544	1.36809	1.21765	1.43807
21.1362	2.00587	2.35009	2.28541	2.41465	2.01634	1.4497	2.03947	1.44564	2.13569	2.16804	2.29853	1.9671	2.11112	1.97997	2.40603	2.40786	2.18883	2.05582	2.0034	2.19116		1.58316	1.89335	1.41457	1.77906	1.46175	1.62373	1.50518	1.56787	1.64885	1.89062	1.81361	1.49215	1.46863	1.26339	1.19131	1.60803	1.8086	1.45069	1.80113		1.57452	1.34548	1.3945	1.2977	0.829429	1.53606	1.22732	1.50006
22.1672	2.15333	2.2745	2.10595	2.36373	1.92724	1.72422	2.03798	1.50221	2.14084	2.1241	2.25262	2.12633	2.07001	2.03959	2.21035	2.41584	2.1488	2.06798	1.97134	2.09765		1.59823	1.84889	1.43215	1.63462	1.47763	1.57701	1.50641	1.53746	1.42709	1.83327	1.66822	1.4741	1.38537	1.42505	1.35148	1.62709	1.77109	1.41908	1.691		1.57543	1.39714	1.46369	1.31802	0.958401	1.5536	1.28966	1.52264
22.6827	2.18845	2.25814	2.07209	2.32221	1.85253	1.85857	2.00302	1.62873	2.13472	2.08412	2.17375	2.09215	1.98791	1.93483	1.99168	2.33695	2.03567	1.97408	1.96331	1.97674		1.53568	1.82079	1.41315	1.66721	1.44995	1.52554	1.45717	1.58475	1.43941	1.79083	1.61969	1.49847	1.34766	1.45287	1.37031	1.56798	1.64613	1.42581	1.55833		1.55962	1.41475	1.51004	1.38442	1.01995	1.57223	1.24012	1.50674
23.1983	2.13075	2.21759	1.99151	2.28679	1.83075	1.90707	1.90678	1.70254	2.07585	2.06276	2.14337	2.08777	1.91625	1.93215	2.04347	2.2849	2.03728	1.92761	1.82936	1.89971		1.48681	1.72543	1.36528	1.62102	1.44107	1.46771	1.47173	1.59672	1.38443	1.71659	1.60567	1.42647	1.32185	1.38333	1.39146	1.51091	1.62265	1.44657	1.48712		1.55818	1.44952	1.4612	1.35115	0.999936	1.58678	1.30047	1.51976
23.7138	2.06186	2.12493	1.9943	2.25163	1.81923	1.8425	1.95642	1.69787	2.04138	2.00096	2.10119	2.06203	1.86897	1.96297	1.93676	2.20678	1.91869	1.83897	1.74037	1.74455		1.41487	1.66414	1.3541	1.52984	1.44797	1.41436	1.48466	1.55745	1.29659	1.63773	1.50065	1.34818	1.35112	1.44824	1.40886	1.46394	1.6543	1.42505	1.43628		1.56202	1.45636	1.53397	1.33001	1.02591	1.64542	1.28387	1.51241
24.2293	2.07994	2.02351	1.89338	2.22138	1.74853	1.83487	1.91172	1.66872	1.88486	1.9371	2.02143	2.00718	1.83988	1.91734	1.91404	2.13931	1.87334	1.78549	1.70867	1.70001		1.35916	1.60007	1.41937	1.44087	1.4617	1.36571	1.41384	1.43467	1.25412	1.61333	1.46463	1.3577	1.35272	1.43906	1.41496	1.45775	1.47148	1.46311	1.38557		1.56926	1.49054	1.47842	1.28467	1.18484	1.51053	1.2988	1.44853
24.7448	1.98557	1.95498	1.85747	2.12517	1.73538	1.68578	1.81868	1.63268	1.84513	1.90063	1.91514	1.93172	1.80189	1.85769	1.84124	2.14032	1.7963	1.73896	1.68961	1.50355		1.36792	1.5226	1.32443	1.41129	1.44072	1.32458	1.45887	1.40858	1.14458	1.59783	1.48493	1.32762	1.41802	1.43657	1.3774	1.39677	1.3948	1.34123	1.25862		1.54422	1.35254	1.49539	1.26289	1.13194	1.39807	1.32269	1.44047
25.2603	1.98514	1.92502	1.76899	2.01977	1.65247	1.63497	1.71037	1.65517	1.80282	1.86411	1.84686	1.88206	1.74983	1.9469	1.78601	1.95888	1.7219	1.75987	1.62604	1.35549		1.27012	1.43181	1.30842	1.35351	1.39962	1.27343	1.34551	1.37708	1.02913	1.59058	1.41837	1.32475	1.25043	1.41302	1.29278	1.3623	1.39406	1.38498	1.17388		1.60279	1.37984	1.47381	1.177	1.17053	1.36478	1.28306	1.37481
25.7758	1.88383	1.8676	1.75128	2.02448	1.68614	1.58147	1.74823	1.61726	1.69097	1.82569	1.82401	1.85415	1.71136	1.97155	1.78934	1.98475	1.77211	1.693	1.64153	1.20836		1.29392	1.38952	1.24441	1.32527	1.3701	1.24594	1.36521	1.32183	0.917454	1.48193	1.41294	1.23521	1.28296	1.32896	1.26518	1.36799	1.36314	1.24798	1.07911		1.51507	1.29695	1.42722	1.21991	1.14992	1.28971	1.223	1.37526
26.2914	1.84985	1.86057	1.72608	1.95238	1.5873	1.53086	1.66678	1.61118	1.72442	1.79557	1.77362	1.81785	1.67458	1.96995	1.79101	1.92871	1.77785	1.76703	1.65983	0.965849		1.29039	1.28907	1.21571	1.27739	1.31364	1.19526	1.30228	1.27836	0.886279	1.47356	1.32633	1.27509	1.26589	1.38776	1.25725	1.31428	1.30145	1.20293	1.01463		1.54671	1.34105	1.4248	1.16216	1.11458	1.26385	1.23316	1.28411
26.8069	1.86867	1.8291	1.65139	1.93933	1.57554	1.53903	1.65008	1.65064	1.6893	1.77878	1.71466	1.79181	1.67379	2.01077	1.79766	1.93034	1.72442	1.78156	1.66123	0.792723		1.23127	1.26037	1.15851	1.2322	1.32746	1.15844	1.25622	1.26083	0.880441	1.42336	1.25774	1.20444	1.3077	1.3139	1.21413	1.28812	1.23999	1.21323	0.942512		1.60102	1.25465	1.40449	1.0778	1.08326	1.19311	1.21705	1.34033
27.3224	1.83268	1.82539	1.63297	1.81241	1.5332	1.47684	1.57044	1.66155	1.72553	1.7653	1.7313	1.85392	1.66279	1.93947	1.72037	1.92516	1.72123	1.74854	1.63217	0.681656		1.26758	1.21423	1.10016	1.1878	1.28926	1.18459	1.19382	1.20873	0.826451	1.3963	1.24464	1.21793	1.28873	1.24728	1.13061	1.24864	1.20603	1.12605	0.917624		1.60326	1.20763	1.37935	1.11435	1.08604	1.17647	1.18946	1.35793
27.8379	1.88322	1.81985	1.63909	1.75858	1.55184	1.48142	1.56537	1.75523	1.63598	1.81864	1.74424	1.84758	1.66301	1.89167	1.74139	1.9349	1.69911	1.80065	1.70646	0.533553		1.18555	1.2091	1.06883	1.22208	1.29012	1.12249	1.22594	1.32357	0.764263	1.32613	1.21867	1.17381	1.281	1.24856	1.08343	1.25775	1.23722	1.09889	0.848098		1.52537	1.22157	1.37846	1.04132	1.08341	1.19742	1.19869	1.30222
28.3534	1.87618	1.83707	1.64746	1.75465	1.49987	1.44481	1.52495	1.83975	1.69347	1.8649	1.77467	1.83466	1.65577	2.03213	1.6761	1.78951	1.71275	1.81268	1.65407	0.434496		1.14684	1.18619	1.07229	1.16921	1.31077	1.12013	1.13009	1.3177	0.770772	1.28729	1.20676	1.1521	1.29486	1.16742	1.09001	1.24669	1.20077	0.995337	0.829712		1.53977	1.21131	1.34813	1.04002	1.07963	1.19358	1.19399	1.33831
28.8689	1.87655	1.80716	1.68558	1.72785	1.47158	1.4391	1.5148	1.83891	1.74826	1.88701	1.77149	1.87008	1.70911	2.02207	1.72661	1.76847	1.7023	1.81365	1.76574	0.359922		1.15675	1.17332	0.971894	1.24908	1.25376	1.09717	1.12461	1.23567	0.758934	1.20955	1.18669	1.13661	1.27463	1.20528	1.06637	1.23864	1.13455	1.05817	0.819944		1.52848	1.25016	1.35502	1.02378	1.07807	1.2328	1.24107	1.28979
29.3845	1.8459	1.81562	1.67419	1.65688	1.46696	1.368	1.51444	1.79585	1.7501	1.90825	1.80974	1.83277	1.70813	1.99704	1.69576	1.73057	1.70232	1.86409	1.81308	0.336699		1.17348	1.1638	0.941631	1.16833	1.25735	1.0821	1.08917	1.28331	0.712923	1.24897	1.18016	1.13746	1.24686	1.168	1.08663	1.23389	1.05459	0.995934	0.765877		1.51422	1.18851	1.34258	1.0053	1.04315	1.16914	1.20537	1.3229
29.9	1.87526	1.82002	1.71782	1.62816	1.45982	1.39217	1.51031	1.79419	1.77417	1.92915	1.84051	1.8469	1.77445	2.00592	1.61878	1.74976	1.75154	1.88058	1.78359	0.320507		1.20796	1.15435	0.914353	1.15962	1.28225	1.04873	1.10813	1.2634	0.737684	1.18919	1.10618	1.16165	1.27083	1.21318	1.10816	1.26342	1.11794	1.05123	0.754022		1.48295	1.20951	1.33185	0.998329	1.04476	1.13849	1.2114	1.29642
30.4155	1.91743	1.78314	1.70578	1.70111	1.48927	1.43253	1.5728	1.72324	1.73593	1.91902	1.83868	1.82216	1.72144	2.05985	1.63755	1.81123	1.73839	1.88634	1.73802	0.291406		1.16326	1.16019	0.874398	1.19754	1.32755	1.05574	1.10108	1.21199	0.746554	1.1589	1.17214	1.2218	1.19887	1.2465	1.08851	1.26268	1.09556	1.05053	0.73884		1.51213	1.21423	1.36969	0.995288	1.08106	1.16719	1.1581	1.3161
30.931	1.8056	1.80106	1.69949	1.66233	1.44772	1.45631	1.54939	1.75601	1.82089	1.94618	1.85111	1.82577	1.78585	2.0531	1.70327	1.87466	1.78796	1.838	1.78819	0.291443		1.15878	1.16442	0.895921	1.18282	1.29238	1.10237	1.16181	1.26852	0.744544	1.15992	1.14175	1.10037	1.23782	1.24521	1.04665	1.27504	1.12938	0.946381	0.782055		1.45666	1.17665	1.36921	1.03213	1.02966	1.15983	1.25475	1.33503
31.4465	1.85586	1.80428	1.6531	1.65005	1.44864	1.46957	1.54499	1.78011	1.78509	1.9466	1.88235	1.85485	1.7796	2.02122	1.6074	1.8021	1.70506	1.78298	1.82148	0.266814		1.19701	1.12996	0.859616	1.21916	1.32803	1.1056	1.15097	1.24473	0.779228	1.15746	1.1543	1.13443	1.22789	1.2486	1.06855	1.28989	1.13081	1.00418	0.790824		1.39887	1.07947	1.37477	1.03458	1.10998	1.15396	1.24951	1.35023
31.962	1.83357	1.76809	1.67463	1.59193	1.42929	1.51948	1.50673	1.75587	1.78837	1.90495	1.902	1.88077	1.80283	2.10283	1.59815	1.79988	1.76907	1.81803	1.76719	0.281308		1.13433	1.11174	0.860138	1.25999	1.36675	1.1441	1.18094	1.28866	0.809605	1.13663	1.18417	1.15142	1.29129	1.23817	1.08028	1.27402	1.10304	1.05942	0.780724		1.36237	1.09567	1.38468	0.984348	1.04016	1.18739	1.26872	1.37852
32.4776	1.86074	1.80397	1.67346	1.55068	1.47123	1.51072	1.48803	1.71831	1.76393	1.92742	1.8802	1.88435	1.78933	2.16407	1.53162	1.78185	1.83587	1.59379	1.73665	0.306084		1.1752	1.16816	0.921186	1.25118	1.32731	1.11739	1.21189	1.33374	0.847192	1.15399	1.14923	1.06934	1.29545	1.24	1.09789	1.279	1.14415	1.05069	0.790643		1.30373	1.11572	1.39699	1.02014	1.06089	1.14446	1.24345	1.3211
32.9931	1.87755	1.79888	1.66066	1.5251	1.48651	1.3928	1.53041	1.77399	1.76829	1.88361	1.87942	1.85868	1.78363	2.20102	1.57144	1.83744	1.83901	1.59018	1.74721	0.326493		1.17478	1.16377	0.912123	1.29698	1.35137	1.1566	1.23724	1.37013	0.856668	1.18487	1.1727	1.09398	1.36485	1.28876	1.12748	1.26583	1.21083	1.05909	0.780573		1.28099	1.081	1.39463	1.02743	1.09685	1.08834	1.21146	1.34769
33.5086	1.84111	1.78213	1.72067	1.52873	1.46262	1.3531	1.5131	1.76058	1.7364	1.92609	1.84309	1.81675	1.79405	2.16402	1.5728	1.89011	1.80028	1.54205	1.68773	0.320795		1.18574	1.24302	0.864238	1.24284	1.35377	1.12706	1.26999	1.27852	0.836918	1.15702	1.18383	1.08182	1.3168	1.20093	1.11008	1.30435	1.16879	1.12914	0.764605		1.25714	1.07231	1.42165	1.03496	1.10614	1.13198	1.26766	1.36802
34.0241	1.86454	1.78301	1.65959	1.51151	1.47788	1.38309	1.54063	1.78593	1.79645	1.94652	1.85673	1.79741	1.80529	2.04663	1.53696	1.87409	1.8432	1.54207	1.73087	0.31189		1.17564	1.18078	0.971031	1.30786	1.3441	1.10534	1.29649	1.30987	0.817007	1.17117	1.22474	1.09201	1.27012	1.2795	1.11869	1.2744	1.25314	1.00916	0.819612		1.21056	1.06853	1.39239	1.02062	1.05983	1.08575	1.24326	1.37387
34.5396	1.82981	1.82132	1.62736	1.52346	1.44978	1.38881	1.55659	1.79854	1.77257	1.92262	1.86845	1.76972	1.83682	2.16994	1.63004	1.9679	1.81224	1.49118	1.79906	0.323466		1.18568	1.1913	0.927246	1.27134	1.37156	1.0854	1.258	1.31527	0.817518	1.18627	1.29249	1.06621	1.249	1.21093	1.02826	1.26312	1.3086	1.02044	0.758435		1.19301	1.04675	1.42216	1.00667	1.10964	1.12899	1.23553	1.32407
35.0551	1.78352	1.80858	1.62304	1.49828	1.47278	1.32799	1.53309	1.74056	1.75886	1.92931	1.82805	1.73127	1.78851	2.09312	1.59552	1.86286	1.87835	1.46007	1.75859	0.387653		1.17637	1.20648	0.981406	1.24586	1.30245	1.07347	1.25129	1.25938	0.818699	1.19319	1.24295	1.03651	1.3557	1.1766	1.03351	1.24839	1.27441	1.03014	0.709871		1.15506	1.05834	1.42101	0.952418	1.13012	1.1726	1.25677	1.31715
35.5707	1.83788	1.79869	1.63527	1.43241	1.48966	1.41841	1.50635	1.80122	1.69304	1.91118	1.83947	1.7875	1.81959	2.07295	1.54966	1.82595	1.80015	1.50953	1.70533	0.400849		1.1534	1.17622	0.981281	1.25728	1.35001	1.07452	1.26756	1.24485	0.905201	1.24459	1.29196	1.07396	1.32863	1.29296	1.04069	1.2928	1.26624	1.03611	0.780179		1.1665	1.10475	1.39638	0.904151	1.09522	1.14653	1.26512	1.33505
36.0862	1.82975	1.76197	1.60646	1.46779	1.46517	1.42029	1.58173	1.78165	1.70807	1.88674	1.8092	1.77021	1.79929	2.14402	1.51835	1.83455	1.81088	1.49597	1.66126	0.421872		1.15894	1.16975	1.0098	1.28069	1.3595	1.11645	1.22224	1.24846	0.921474	1.25128	1.24105	1.03119	1.26905	1.19073	0.99713	1.31503	1.31257	1.04917	0.778033		1.1635	1.11252	1.38261	0.842324	1.07215	1.13984	1.23657	1.32517
36.6017	1.78037	1.77073	1.59587	1.31924	1.43241	1.42193	1.58461	1.8789	1.77765	1.89236	1.82914	1.72566	1.77273	2.11218	1.55527	1.85103	1.80051	1.50483	1.68756	0.44899		1.17391	1.21686	1.07739	1.2658	1.35274	1.10031	1.33021	1.26727	0.952042	1.23027	1.20275	1.06051	1.35319	1.2319	1.01197	1.26357	1.27164	0.971537	0.797386		1.16836	1.06124	1.36918	0.871909	1.09812	1.17949	1.23097	1.30105
37.1172	1.80442	1.75329	1.54201	1.2565	1.41086	1.45166	1.58969	1.75053	1.74351	1.86517	1.79172	1.69321	1.75191	2.06936	1.58	1.86579	1.74084	1.52757	1.66798	0.54621		1.1581	1.22674	1.08365	1.24582	1.31707	1.13749	1.27546	1.23569	0.907339	1.26386	1.23251	1.07361	1.35117	1.20918	1.03618	1.3145	1.33638	1.01355	0.801742		1.14763	0.995135	1.37893	0.897732	1.06371	1.1626	1.23179	1.31136
37.6327	1.85997	1.75854	1.51946	1.16102	1.41838	1.36115	1.52922	1.79712	1.76831	1.8659	1.76792	1.66786	1.75711	2.1285	1.5221	1.83591	1.74716	1.45952	1.64531	0.545705		1.19227	1.20889	1.077	1.32666	1.3385	1.1489	1.3048	1.31268	0.916241	1.32169	1.25388	1.04685	1.40452	1.13103	1.02307	1.31079	1.32738	0.976091	0.746643		1.17535	1.02914	1.38527	0.827909	1.13873	1.07273	1.2756	1.28961
38.1482	1.81412	1.7446	1.46918	1.203	1.497	1.36417	1.60058	1.7917	1.73277	1.84913	1.80828	1.6269	1.74785	1.99769	1.64037	1.76469	1.76354	1.46738	1.60041	0.552918		1.16776	1.18964	1.12001	1.28782	1.355	1.12792	1.31997	1.33315	0.948692	1.27757	1.21663	1.07656	1.38608	1.26168	1.01709	1.30281	1.37431	1.01084	0.74501		1.19999	0.98477	1.38419	0.766611	1.12011	1.0734	1.27033	1.28419
38.6638	1.80713	1.74332	1.37307	1.08355	1.42027	1.3897	1.58218	1.79741	1.73345	1.7855	1.75323	1.61782	1.71588	2.10673	1.52404	1.79306	1.72691	1.46792	1.58174	0.560349		1.1546	1.21657	1.14186	1.23086	1.33639	1.11101	1.33468	1.33684	0.978079	1.26726	1.25145	1.04391	1.36051	1.13839	1.0085	1.26909	1.33536	1.11505	0.79775		1.19598	0.983818	1.36877	0.742171	1.072	1.08468	1.21776	1.27192
39.1793	1.75242	1.71205	1.35321	1.12106	1.42526	1.35818	1.54239	1.81675	1.74976	1.79664	1.75121	1.56296	1.73496	2.00798	1.52225	1.72433	1.73286	1.42695	1.65717	0.608703		1.17289	1.25173	1.1474	1.23783	1.34921	1.10722	1.3007	1.22361	1.00839	1.31378	1.25323	1.00023	1.41201	1.09838	0.968715	1.28394	1.29194	0.890214	0.751966		1.21701	1.00813	1.37348	0.695262	1.04902	1.01743	1.25546	1.29732
39.6948	1.73167	1.7078	1.28964	1.04182	1.39428	1.3116	1.60584	1.73115	1.68965	1.7682	1.70347	1.53733	1.71216	2.0429	1.66244	1.7701	1.6887	1.41296	1.54045	0.62219		1.15862	1.23132	1.08611	1.24626	1.37407	1.10568	1.25859	1.16694	0.947798	1.29747	1.24036	0.991474	1.27594	1.14306	1.00642	1.25868	1.24622	1.01122	0.782962		1.21934	1.00425	1.36732	0.685982	1.05114	1.03325	1.22718	1.2447
40.2103	1.74918	1.72921	1.32367	0.962921	1.3614	1.34727	1.56292	1.70255	1.67968	1.79144	1.73136	1.49258	1.67678	2.01886	1.56661	1.7437	1.61851	1.4115	1.60637	0.704699		1.13997	1.18043	1.17444	1.24158	1.36994	1.12543	1.26215	1.21479	0.944767	1.26287	1.2006	0.979727	1.08992	1.11056	1.01408	1.24883	1.31271	1.02602	0.851939		1.2614	0.987218	1.38159	0.707007	1.0656	0.94989	1.21921	1.24992
40.7258	1.73603	1.64963	1.26611	0.931402	1.3798	1.36479	1.57807	1.72417	1.67122	1.72623	1.67351	1.4591	1.67049	2.0327	1.59521	1.70331	1.66933	1.40819	1.49689	0.750206		1.11305	1.15849	1.11746	1.21309	1.37253	1.15505	1.21574	1.16129	0.984269	1.26298	1.23231	0.971763	0.93589	1.16143	0.968584	1.24329	1.25397	0.958905	0.864855		1.24235	0.99246	1.35247	0.717033	1.15439	0.926916	1.17333	1.24367
41.2413	1.77473	1.67909	1.23869	0.940241	1.38215	1.36413	1.53892	1.69929	1.69388	1.74951	1.69036	1.43765	1.66981	1.97422	1.56557	1.77954	1.63912	1.45464	1.44893	0.831813		1.11249	1.09652	1.08356	1.18983	1.38459	1.12624	1.3019	1.16915	0.976962	1.2873	1.22216	0.939118	1.07351	1.09344	0.968429	1.25745	1.27381	1.02239	0.772106		1.22795	0.995301	1.34692	0.673383	1.17225	0.967993	1.27598	1.21634
41.7569	1.74641	1.70305	1.18159	0.879216	1.39571	1.2929	1.60289	1.63644	1.65717	1.7352	1.64666	1.42302	1.66327	1.90754	1.67772	1.75831	1.70431	1.39931	1.43883	0.909305		1.05938	1.11115	1.11535	1.15555	1.36936	1.08767	1.25889	1.20437	0.952042	1.25289	1.22624	0.945272	1.11496	1.1127	0.933678	1.22836	1.23473	0.998536	0.721965		1.19896	1.00432	1.34386	0.650673	1.17371	0.905541	1.22284	1.20816
42.2724	1.74599	1.63704	1.18187	0.855279	1.36755	1.32501	1.51978	1.65989	1.69311	1.6782	1.58904	1.41984	1.63452	1.98615	1.63101	1.75066	1.6374	1.38422	1.40461	0.939995		1.07702	1.09009	1.03776	1.13044	1.33437	1.10066	1.2099	1.21387	0.981652	1.23755	1.20443	0.984364	1.18412	1.09177	0.877093	1.21821	1.22291	0.931851	0.715433		1.23437	1.01603	1.33287	0.678396	1.04497	0.840957	1.23032	1.1861
42.7879	1.68138	1.55988	1.17915	0.826729	1.45567	1.36546	1.53658	1.63937	1.6547	1.67407	1.52546	1.4124	1.63468	1.95858	1.54114	1.67536	1.65724	1.36832	1.35183	1.04374		1.04872	1.12065	1.07387	1.14489	1.31781	1.11492	1.2598	1.23451	1.02131	1.24208	1.21928	0.923294	1.24876	1.12313	0.880912	1.2547	1.15578	0.982109	0.751361		1.2218	0.971822	1.34973	0.698616	1.02305	0.783449	1.18091	1.17307
43.3034	1.72243	1.53401	1.14423	0.821262	1.39158	1.33898	1.47248	1.66868	1.60973	1.6404	1.47853	1.42461	1.59359	1.91562	1.64487	1.69802	1.53106	1.39508	1.38352	1.10699		1.08259	1.12689	1.09457	1.13886	1.29949	1.07421	1.207	1.20773	0.92591	1.21233	1.19254	0.971223	1.31347	1.11173	0.867709	1.24256	1.19472	0.997452	0.73651		1.2296	1.01559	1.336	0.641069	1.0688	0.479621	1.15842	1.16402
43.8189	1.73514	1.55768	1.1089	0.792076	1.37069	1.24984	1.47748	1.66502	1.58927	1.61144	1.44482	1.36473	1.56847	1.92953	1.53816	1.69651	1.57773	1.37234	1.28352	1.1124		1.09798	1.07484	0.990703	1.1117	1.28156	1.12498	1.21293	1.20345	0.95986	1.2398	1.13682	0.932152	1.45995	1.0806	0.874906	1.23985	1.21424	0.958417	0.724505		1.23653	0.996208	1.33131	0.688855	1.03053	0.42183	1.16817	1.19165
44.3344	1.73965	1.51932	1.05136	0.776731	1.37036	1.30882	1.45401	1.69258	1.59901	1.59683	1.45881	1.35276	1.55831	1.90121	1.54168	1.70002	1.59258	1.33201	1.24669	1.11247		1.09262	1.06102	1.05682	1.11768	1.27648	1.09518	1.19712	1.237	1.04017	1.2141	1.18911	0.958082	1.37472	1.09332	0.90427	1.2102	1.12002	0.873136	0.682351		1.20507	1.03035	1.32028	0.687856	1.06611	0.462231	1.173	1.15633
44.8499	1.72664	1.46161	1.06392	0.757813	1.39368	1.36905	1.42664	1.62952	1.60569	1.54539	1.48453	1.3492	1.57116	1.84832	1.49632	1.66643	1.56904	1.36423	1.18233	1.20035		1.03554	1.02575	1.05481	1.12988	1.30371	1.08859	1.18392	1.19783	1.00555	1.23029	1.22488	0.939638	1.3818	1.06908	0.963881	1.23336	1.18614	0.947465	0.736573		1.1971	0.940047	1.30272	0.653066	1.03216	0.407746	1.14276	1.12107
45.3655	1.68855	1.44368	0.966086	0.701846	1.3784	1.30288	1.48267	1.56196	1.48399	1.52782	1.47181	1.31059	1.58189	1.87723	1.51757	1.6987	1.45306	1.22895	1.18817	1.23356		1.04761	1.09064	1.05013	1.10343	1.30238	1.07845	1.20008	1.20288	0.97224	1.25181	1.18329	0.958477	1.33649	1.01919	0.924538	1.20242	1.05431	0.912388	0.709628		1.21408	0.940365	1.29184	0.65767	1.0198	0.377233	1.14456	1.12322
45.881	1.72051	1.41016	0.958402	0.694437	1.35373	1.30264	1.46714	1.60473	1.49997	1.50911	1.41098	1.2887	1.57476	1.85396	1.49989	1.6961	1.51196	1.17894	1.16496	1.20937		1.05524	1.09953	1.00955	1.12734	1.26145	1.09728	1.14551	1.20235	0.974696	1.23097	1.143	0.95463	1.30931	1.06775	0.861284	1.18237	1.10373	0.961453	0.690456		1.22083	0.937101	1.2797	0.643533	0.968896	0.397362	1.13443	1.10675
46.3965	1.68911	1.41991	0.872042	0.678682	1.3922	1.25297	1.44827	1.59812	1.54298	1.49673	1.42995	1.26946	1.59004	1.86412	1.46068	1.71234	1.46339	1.05025	1.12852	1.2296		1.07823	1.04758	0.998363	1.12176	1.27543	1.0666	1.18914	1.18073	0.939406	1.22811	1.16295	0.948745	1.30954	1.01549	0.891884	1.21736	1.13718	0.866359	0.723963		1.20581	0.957816	1.27059	0.634889	0.95732	0.381605	1.12471	1.09705
46.912	1.67845	1.38866	0.885984	0.660931	1.32549	1.20971	1.46324	1.56066	1.43636	1.45875	1.42097	1.22735	1.56142	1.84945	1.598	1.63973	1.44378	0.957894	1.0817	1.28935		1.07538	1.01143	0.949669	1.08555	1.2494	1.05514	1.17399	1.17305	0.962667	1.28226	1.23265	0.946936	1.33214	1.09644	0.852542	1.16288	1.0042	0.958471	0.638351		1.20485	0.97294	1.24141	0.666361	0.966903	0.344157	1.11131	1.0585
47.4275	1.75175	1.35263	0.886139	0.670281	1.3459	1.20604	1.44522	1.5954	1.45068	1.4095	1.41594	1.19102	1.56752	1.75631	1.63395	1.61947	1.44812	0.853305	1.05477	1.28888		1.08096	1.00756	0.96035	1.06753	1.25173	1.07919	1.16801	1.19377	0.946202	1.20902	1.17256	0.947727	1.31841	1.09725	0.902835	1.16237	1.04457	0.868474	0.665204		1.20306	0.989122	1.23291	0.654292	0.879084	0.390391	1.16541	1.09052
47.943	1.68697	1.33841	0.872268	0.622496	1.301	1.2392	1.43231	1.5308	1.44699	1.39691	1.39652	1.19244	1.55235	1.74554	1.49296	1.57949	1.43515	0.85481	0.988051	1.40171		1.10204	0.991604	0.951809	1.07664	1.27914	1.04592	1.10906	1.18576	0.98829	1.25367	1.1576	0.953902	1.3526	1.11313	0.886211	1.17009	1.08776	0.89916	0.698923		1.21021	0.985677	1.2193	0.673094	0.960373	0.370012	1.14027	1.08237
48.4586	1.6639	1.31005	0.862691	0.642261	1.32793	1.18363	1.47195	1.54329	1.42989	1.36728	1.37308	1.1831	1.53315	1.77833	1.48704	1.53886	1.48986	0.921527	1.0023	1.44895		1.02038	0.939295	0.954074	1.10693	1.23682	1.05469	1.11022	1.176	0.955679	1.27461	1.15161	0.943402	1.2895	1.07157	0.879233	1.18054	0.967054	0.905828	0.622504		1.223	0.93831	1.21004	0.679971	0.919835	0.400243	1.11445	1.06595
48.9741	1.65179	1.28228	0.84735	0.61342	1.35451	1.16485	1.40575	1.56443	1.36479	1.39073	1.36895	1.14441	1.51239	1.64582	1.4707	1.50832	1.48054	0.922492	1.01371	1.3561		1.05194	0.965187	0.953067	1.07915	1.24012	1.1025	1.18595	1.13774	1.01592	1.21037	1.14234	0.923689	1.32411	1.04331	0.894997	1.17066	1.09173	0.878449	0.633452		1.25115	0.948312	1.22755	0.66718	0.997244	0.4118	1.16214	1.05575
49.4896	1.65711	1.2809	0.840065	0.608126	1.3697	1.12527	1.41507	1.5393	1.41262	1.37007	1.39356	1.13536	1.50356	1.68085	1.46942	1.53093	1.39952	0.898333	0.978517	1.48905		0.995834	0.931882	0.987161	1.09689	1.22467	1.03418	1.18383	1.11237	0.871793	1.17525	1.13676	0.891523	1.29997	1.07702	0.874554	1.13241	0.92871	0.780374	0.631093		1.18237	0.930227	1.22294	0.684142	1.02055	0.400243	1.18531	1.0833
50.0051	1.62608	1.2531	0.856532	0.601464	1.32564	1.19325	1.35834	1.5203	1.44155	1.31824	1.4683	1.10913	1.50294	1.69683	1.4685	1.57068	1.36827	0.833832	0.913276	1.59183		0.984329	0.973125	0.950657	1.07381	1.22356	1.07146	1.14348	1.04083	0.947129	1.23382	1.15068	0.902044	1.23366	1.01382	0.83819	1.19336	1.05283	0.846625	0.605721		1.17398	0.916342	1.19977	0.662564	1.02451	0.374423	1.13189	1.03249
50.5206	1.62121	1.2302	0.880794	0.610869	1.32493	1.18871	1.2869	1.47449	1.3902	1.35811	1.45558	1.09492	1.51771	1.68077	1.49776	1.61471	1.3978	0.831508	0.921677	1.52616		1.04996	0.936783	0.966464	1.07172	1.21836	1.04152	1.12363	1.13933	1.02176	1.15167	1.08184	0.918741	1.11823	1.02604	0.890206	1.11967	1.03461	0.817457	0.60052		1.18213	0.970432	1.2028	0.696248	0.92257	0.401737	1.1662	1.01487
51.0361	1.58796	1.269	0.841535	0.613811	1.36537	1.05788	1.27571	1.48429	1.38423	1.36155	1.50224	1.04443	1.49043	1.6277	1.40986	1.61763	1.34854	0.797462	0.891455	1.57866		1.02655	0.953576	0.982054	1.04759	1.25176	1.00221	1.10159	1.04103	0.910785	1.15339	1.12023	0.902314	1.20428	1.06519	0.866275	1.1294	0.9701	0.923014	0.578353		1.16926	0.9148	1.20737	0.710277	0.981194	0.363006	1.12952	1.04184
	1.60888	1.23311	0.821276	0.64617	1.3404	1.20197	1.27247	1.47754	1.35999	1.32981	1.46838	1.07565	1.48493	1.56577	1.4195	1.57043	1.35709	0.853604	0.914327	1.48321		0.975559	0.922794	0.973387	1.07475	1.20513	0.973325	1.09166	1.03734	0.985323	1.13006	1.12782	0.892209	1.14279	0.990311	0.79792	1.10337	1.0131	0.883546	0.617635		1.17356	0.935364	1.21034	0.682651	0.964084	0.37581	1.1186	1.00118
	1.53954	1.22624	0.828762	0.639809	1.40832	1.14894	1.22158	1.52328	1.35653	1.33876	1.46578	1.06117	1.46212	1.53501	1.4846	1.52489	1.27221	0.834154	0.799539	1.52392		0.971594	0.91279	0.936542	1.04185	1.23017	1.04993	1.12874	1.05265	0.911966	1.11762	1.1499	0.875471	1.33547	1.0288	0.85413	1.13269	1.0777	0.800813	0.624893		1.17864	0.960082	1.17839	0.676016	0.955497	0.414752	1.15255	1.01048
	1.55503	1.22574	0.809873	0.644603	1.36041	1.08053	1.21113	1.55075	1.39175	1.28678	1.45855	1.03676	1.49833	1.57574	1.48371	1.5297	1.23753	0.878409	0.715656	1.57286		1.00916	0.9035	0.96614	1.09961	1.21243	1.02833	1.03665	1.04697	0.956094	1.12225	1.16562	0.818788	1.32417	0.99782	0.87506	1.08543	1.0562	0.901491	0.656586		1.17204	0.931662	1.15715	0.686318	0.991964	0.387546	1.14453	1.02419
	1.53094	1.224	0.772254	0.606996	1.39198	1.08741	1.11379	1.46606	1.35086	1.29043	1.43305	1.06149	1.48346	1.56443	1.46505	1.53203	1.23149	0.889716	0.786741	1.57181		0.954442	0.924133	0.982971	1.11206	1.14693	1.04278	1.08663	1.0279	0.939694	1.13741	1.16067	0.814589	1.26114	0.976844	0.907096	1.1168	1.00397	0.833451	0.621114		1.14454	0.897244	1.16718	0.721746	1.01136	0.378796	1.10645	1.02507
	1.47503	1.19701	0.737882	0.574183	1.36211	1.09774	1.15326	1.51525	1.34065	1.27367	1.42586	1.04741	1.46827	1.60343	1.51784	1.51225	1.22041	0.852038	0.714804	1.71609		0.928747	0.924624	0.94012	1.05091	1.17186	1.03247	1.06475	1.01494	0.944383	1.10615	1.12448	0.79313	1.32417	0.995565	0.856979	1.06122	1.04886	0.842288	0.615217		1.10841	0.900009	1.14263	0.71826	1.01594	0.413116	1.09884	1.0504
	1.48109	1.19698	0.758098	0.56148	1.36712	1.04408	1.14964	1.48289	1.33746	1.28497	1.42635	1.01705	1.46786	1.45186	1.48982	1.51243	1.17528	0.860719	0.668065	1.56795		0.998983	0.928097	0.971355	1.09438	1.13868	0.994139	1.0654	1.05061	0.905903	1.11383	1.09638	0.784313	1.25578	0.951122	0.908354	1.10118	0.990772	0.862131	0.627948		1.13642	0.951666	1.12209	0.733852	0.992685	0.397504	1.08268	1.02386
	1.48216	1.18719	0.718053	0.605038	1.39149	1.01044	1.11962	1.5155	1.36314	1.26412	1.42626	0.990843	1.48897	1.4577	1.4423	1.49165	1.15651	0.770509	0.71909	1.543		0.950879	0.904338	0.944436	1.10793	1.16037	1.0085	1.10305	1.01203	0.907052	1.07652	1.08809	0.793088	1.34356	0.988753	0.941427	1.05658	1.02879	0.848468	0.600701		1.14863	0.959402	1.13339	0.72659	1.02954	0.371613	1.06316	1.04712
	0.087863	0.11482	0.070166	0.04158	0.079209	0.042241	0.065715	0.095543	0.128862	0.235075	0.28076	0.183162	0.087413	0.022789	0.029415	0.196383	0.158561	0.177755	0.199524	0.773537		1.00416	0.904326	0.929457	1.0877	1.17473	1.03633	1.08483	1.0336	0.945054	1.10801	1.08619	0.802903	1.30294	0.910375	0.960857	1.10661	1.05985	0.861751	0.648056		1.12227	0.93763	1.1081	0.722623	1.00284	0.390141	1.13763	1.05614
																						1.0249	0.936281	0.911799	1.09213	1.18935	1.04769	1.07063	1.03332	0.937939	1.07452	1.09564	0.777972	1.37573	1.01747	0.998499	1.07006	0.955703	0.850203	0.603665		1.11642	0.947934	1.12946	0.797374	1.00982	0.42055	1.04957	1.03803
																						0.965547	0.908078	0.905595	1.13096	1.1637	1.05836	1.06545	1.02185	0.936312	1.05282	1.12062	0.796187	1.34089	0.957075	0.970924	1.08141	1.00009	0.795988	0.510916		1.14345	0.97303	1.1049	0.810947	1.06265	0.404687	1.09008	1.03914
																						0.991895	0.929526	0.938861	1.06477	1.13812	1.04113	1.0416	1.01819	0.926196	1.06422	1.11461	0.803838	1.33631	1.01712	0.975957	1.08375	0.998385	0.745188	0.509556		1.09391	0.925664	1.09754	0.78932	1.01397	0.40899	1.05915	1.07965
																						1.03926	0.864914	0.904733	1.12888	1.16803	1.02564	1.11921	0.995686	0.943523	1.08831	1.10667	0.80467	1.32525	1.05662	1.01161	1.07428	0.993032	0.775766	0.525675		1.11299	0.981688	1.08278	0.832201	1.07166	0.391671	1.08017	1.02439
																						1.0075	0.852241	0.865406	1.10043	1.16811	1.0438	1.10383	1.02813	0.941193	1.07725	1.10943	0.786934	1.2766	1.01094	1.07158	1.10912	0.914544	0.729629	0.512339		1.1074	0.968981	1.07472	0.835928	1.07569	0.411836	1.05508	1.04677
																						1.01159	0.873567	0.901011	1.09835	1.18934	1.06132	1.07787	1.00393	0.948085	1.05228	1.11055	0.766099	1.28605	0.996692	1.0516	1.10732	1.01435	0.716617	0.51503		1.08959	0.982776	1.04065	0.851208	1.0427	0.447899	1.12056	1.03733
																						0.994178	0.866589	0.887758	1.11054	1.16728	1.01948	1.08343	0.943745	0.956094	1.03653	1.10236	0.794336	1.27606	1.08639	1.05676	1.10134	1.00955	0.727948	0.526822		1.10379	1.012	1.06388	0.874709	1.04336	0.45245	1.03185	1.03777
																						0.969197	0.874806	0.903869	1.09514	1.15787	1.0201	1.13132	0.954064	0.939662	1.01483	1.08852	0.775623	1.19845	1.04647	1.07323	1.0655	0.940707	0.699377	0.524463		1.07754	0.963829	1.09906	0.85069	1.1001	0.48549	1.06731	1.03436
																						0.992008	0.905019	0.87767	1.10266	1.19872	1.04832	1.07461	1.0034	0.944288	0.979932	1.08648	0.752563	1.24264	1.05437	1.06506	1.05784	1.01361	0.690539	0.506261		1.09695	0.946287	1.10215	0.888571	1.0935	0.427556	1.04621	1.07718
																						0.98719	0.873857	0.879684	1.13246	1.14878	1.03491	1.07023	0.98088	0.925208	1.00428	1.08715	0.827959	1.17389	1.05503	1.11514	1.06949	0.936831	0.732123	0.466857		0.19425	0.0999	0.259626	0.527631	0.146062	0.119782	0.205398	0.119771
																						0.978583	0.887177	0.844565	1.11863	1.15202	1.04085	1.05446	0.956687	1.00284	0.960828	1.08632	0.7939	1.14095	1.08581	1.09569	1.07517	0.952012	0.789536	0.491472
																						0.939663	0.904728	0.843415	1.15525	1.13403	1.05217	1.01327	0.996359	0.928685	0.973383	1.12486	0.804567	1.12953	1.03448	1.1294	1.0656	0.964563	0.725942	0.471996
																						0.928534	0.886976	0.858591	1.10584	1.13882	1.02954	1.02012	1.02977	0.953191	1.00217	1.0706	0.758364	1.01308	1.02226	1.02638	1.10699	0.948505	0.73608	0.538012
																						0.972422	0.886518	0.840772	1.12204	1.16975	1.04605	1.04962	0.946971	0.920835	0.994796	1.06975	0.773834	1.17454	1.06024	1.08469	1.05721	1.00844	0.681485	0.502387
																						0.979963	0.88903	0.835754	1.13839	1.18587	1.02062	1.01248	0.930009	0.982577	0.971516	1.0246	0.80465	1.15326	1.02498	1.03967	1.0955	0.961425	0.655137	0.475383
																						0.986537	0.835572	0.798946	1.11015	1.15911	1.02463	1.01657	0.926385	0.992693	0.977785	1.05337	0.741709	1.13767	1.056	1.04934	1.03592	0.965024	0.701654	0.478015
																						0.989347	0.859287	0.8489	1.11939	1.16808	1.02195	1.08091	0.969371	0.948468	0.988931	1.04608	0.739962	1.06815	1.07566	1.02477	1.04474	1.03987	0.674763	0.545119
																						0.930441	0.809189	0.846454	1.16263	1.17986	1.0372	1.04316	0.98661	0.946522	1.0188	1.02875	0.75117	1.0113	1.01265	0.985606	1.05986	0.997001	0.736568	0.474355
																						0.94241	0.809803	0.758127	1.11637	1.12036	1.02475	1.06862	0.932011	0.925814	1.02233	0.990535	0.71526	0.955752	1.02152	1.0189	1.04458	1.00023	0.633126	0.479043
																						0.941306	0.796103	0.772927	1.1269	1.14346	1.0136	1.042	0.970699	0.875941	1.03681	1.00821	0.710997	0.930063	1.03363	1.06138	1.04807	0.946244	0.700895	0.449558
																						0.951155	0.814794	0.737017	1.16365	1.09859	1.01413	1.09109	0.965436	0.948723	1.09078	0.98198	0.653692	0.953433	1.05277	1.06177	1.06053	1.06949	0.664462	0.469577
																						0.931595	0.866577	0.785729	1.11835	1.09905	0.956149	1.04452	0.957601	0.950542	1.0594	0.962946	0.589546	0.871186	1.02339	1.01066	0.992198	1.04859	0.633234	0.541581
																						0.887455	0.83067	0.851596	1.14899	1.13674	0.971149	1.04374	0.976705	0.989566	1.08447	1.0019	0.583598	0.832946	1.05246	1.00863	1.00591	0.998339	0.663594	0.484185
																						0.918609	0.788489	0.795367	1.15425	1.09954	0.972081	1.07186	0.942589	0.940268	1.03919	1.00218	0.579315	0.805827	1.02179	1.04157	0.989922	0.925341	0.670751	0.528215
																						0.932411	0.782047	0.827933	1.14847	1.10621	0.984516	1.02984	0.95988	0.927919	1.05361	0.940747	0.557109	0.880047	1.06188	1.06504	1.01468	0.975867	0.620005	0.488055
																						0.921219	0.783621	0.777134	1.13217	1.1247	0.988952	1.03999	1.02777	0.917389	1.06486	1.03875	0.529058	0.889146	1.00187	1.04007	1.01931	0.964978	0.604663	0.514485
																						0.91536	0.773539	0.77138	1.12766	1.08288	0.938841	0.986056	1.03139	0.912285	1.05457	0.969978	0.56738	0.83241	0.99677	1.04539	0.987748	1.01195	0.621957	0.507348
																						0.905874	0.765656	0.756545	1.10561	1.06906	0.9588	1.04761	0.995583	0.966464	1.04125	0.95602	0.576883	0.834196	0.95404	1.08615	1.00651	0.982097	0.578151	0.438732
																						0.856014	0.723954	0.710656	1.10573	1.05246	0.939763	1.02253	1.02659	0.888704	0.991957	0.983062	0.56212	0.848528	0.956646	1.01777	1.00529	1.03571	0.541014	0.556973
																						0.863918	0.744331	0.743347	1.09236	1.08884	0.92727	1.0547	1.03672	0.932642	0.984754	1.01327	0.548832	0.877847	0.952833	1.00771	0.989384	1.08458	0.542857	0.536771
																						0.900191	0.765411	0.72817	1.11862	1.08432	0.970238	1.05036	0.971441	0.899266	0.995698	1.02049	0.556193	0.926136	0.910297	1.01289	0.986787	1.08439	0.611873	0.453521
																						0.900517	0.804756	0.7206	1.12599	1.03393	0.977904	1.07668	0.990285	0.959668	1.0194	0.993772	0.534465	0.911388	0.913527	1.04464	0.983744	1.08956	0.626511	0.473145
																						0.911508	0.761871	0.686632	1.13727	1.05926	0.938081	1.03548	1.00773	0.93896	1.0106	0.996158	0.489385	0.988938	0.929172	1.02539	1.01357	1.07715	0.587151	0.452308
																						0.902549	0.743907	0.682191	1.10899	1.06297	0.943943	1.05906	0.974443	0.981652	1.01009	1.00121	0.529766	1.04918	0.934425	0.994084	0.964102	1.05066	0.597723	0.422886
																						0.941595	0.759449	0.67881	1.13451	1.07055	0.949652	0.996996	0.982002	0.95785	1.04484	1.0014	0.519868	0.921736	0.931586	1.06153	0.988983	1.08993	0.549688	0.425698
																						0.02567	0.044795	0.028788	0.038123	0.038954	0.023949	0.022006	0.042192	0.02559	0.036527	0.02901	0.055018	0.09777	0.190964	0.231465	0.039891	0.036914	0	0.012097
																						1.07516	1.14942	1.26806	0.933005	1.12268	0.9826	1.09996	1.13654	0.992779	0.998527	1.05488	1.02913	1.02767	0.657635	0.984565	1.07176	0.885346	1.01404	0.871346
																						0.031569	0.051161	0.043955	0.030023	0.043015	0.024182	0.025975	0.036712	0.028086	0.039423	0.036734	0.022033	0.036731	0.016304	0.075332	0.119578	0	0.0409	0.196407
[truncated: 133 more columns]

## Sheet: 3f
Time [min]	ATeam 1.03
0	1	1	1	1	1	1	1	1	1	1	1	1	1	1	1	1	1	1	1	1	1	1	1	1	1	1	1	1		1	1	1	1	1	1	1	1	1	1	1	1	1	1	1	1	1	1	1	1
0.519083	1.01127	0.991515	1.0202	0.955814	0.966962	1.00924	0.983088	0.975835	1.02416	1.00326	1.00249	0.9834	0.970093	1.0348	0.987386	1.02117	0.967457	0.964885	0.984721	0.936145	1.02088	1.01793	0.999286	0.952866	1.03327	0.914082	1.00311	1.01877		0.980111	1.01191	0.972033	0.949901	1.02346	1.00099	0.97817	0.960905	0.921824	1.00362	0.972562	1.01554	1.01826	0.94702	0.969986	0.979851	1.02416	0.998481	0.976607	0.997382
1.03817	1.01553	1.02481	1.01572	0.966115	0.990842	1.00886	1.00297	1.00974	1.01376	0.996119	0.979603	0.999845	0.968732	1.01156	0.977917	0.97906	1.0295	0.966273	0.998214	0.960021	1.04233	1.01376	1.00901	0.963074	0.998854	0.962685	0.977707	1.02648		0.983727	0.971844	0.997016	1.01103	0.996408	0.997518	0.991069	0.980119	0.916949	1.03314	0.989385	0.981867	0.958777	1.07296	0.950005	1.02012	1.02856	0.996131	1.01619	1.02773
1.55725	1.0794	0.990701	0.99682	0.948609	0.992804	1.03448	0.991169	0.972638	1.03735	1.00961	1.03134	1.02354	0.998598	0.978389	0.996048	0.960646	0.978754	0.990606	0.982264	1.02876	1.03183	0.934542	0.999381	0.965461	0.994779	0.931585	0.970111	1.02013		1.0012	0.977871	0.920824	1.02477	1.05975	0.97601	1.01826	0.943297	0.978999	1.03547	1.01261	0.990183	1.06337	0.957372	0.982921	0.996287	0.981666	1.03717	0.999925	0.971589
2.07633	1.00447	1.04591	1.03485	0.963075	1.01116	1.03975	1.0067	0.977898	1.02297	0.957056	0.986457	1.02113	0.974553	0.974188	0.99888	1.03638	0.948024	0.958805	1.00709	0.977241	1.00669	0.9891	1.01343	0.979942	0.971902	0.991073	0.970196	1.03809		1.02857	0.963924	0.957319	1.03711	1.03345	1.00296	0.995852	0.988214	0.953768	0.972645	1.01784	0.975934	0.969948	0.963084	0.922963	0.958936	0.975872	1.02458	1.01538	1.0049
2.59542	1.00127	1.00072	1.03365	0.983346	0.999545	1.06829	0.991626	0.987654	1.0095	0.978172	0.981437	0.984997	0.979574	0.956939	0.973108	0.997148	0.983375	0.958383	0.987782	0.983929	1.02046	0.951487	0.985264	0.963165	1.07335	0.939065	0.991348	1.05321		1.0006	1.01129	0.923977	1.04872	1.0243	1.02374	1.0163	0.977461	0.953753	1.00013	0.967555	1.00314	0.976262	1.02652	0.97897	0.968542	0.96545	0.983962	0.987407	1.01214
3.63358	1.03493	0.988396	1.02183	0.950091	0.987334	1.00511	1.0187	0.988501	1.01732	0.966005	0.993537	1.00714	0.987855	0.99479	0.96264	1.00335	0.923053	0.948485	1.01496	1.01013	1.01809	0.940771	1.00309	1.07518	1.03352	0.984578	0.97551	1.0391		0.990072	1.02702	0.924854	0.997068	0.987657	1.04774	0.982428	1.00645	0.95292	1.0208	1.03396	1.03866	1.05545	1.05409	0.98266	0.966319	0.933136	1.03798	1.04565	0.963595
4.15267	1.01845	1.02031	1.00603	0.986713	0.985744	1.0715	0.998588	1.02271	1.01326	0.940442	0.975481	1.00354	1.01169	1.00811	0.983261	0.999478	0.9913	0.953347	1.00007	0.997758	1.01625	1.01348	0.981247	1.03786	1.00441	1.01061	0.994034	1.03078		1.00239	0.977897	0.949858	0.991258	0.962875	1.01035	0.960534	0.987909	0.951896	0.988688	1.03535	1.02167	1.01496	0.997144	0.972006	0.968146	0.973963	1.02812	1.01348	1.00828
4.67175	1.03138	1.02653	0.99129	0.974887	0.99386	0.996008	1.02235	1.00602	1.00481	0.963546	0.98403	0.989217	1.00614	0.990066	0.982085	0.954816	0.970433	0.957083	1.01984	1.00706	1.0108	1.00069	1.00851	1.08396	0.968658	0.979172	0.980457	1.03892		1.01118	0.989452	0.946327	1.01247	1.05551	1.03078	1.01286	0.959363	0.965915	1.05137	0.980455	0.913606	1.03967	1.04252	0.966465	1.01966	0.959332	1.03507	1.03054	1.03578
5.19083	1.06616	1.14638	1.10677	1.0269	1.10584	1.12413	1.07253	1.0645	1.11054	0.990327	1.08711	1.05484	1.06141	1.06031	1.05791	0.992885	0.99644	0.997558	1.13347	1.14292	1.071	1.06544	1.10379	1.05035	1.10802	1.16829	0.992455	1.12533		1.04881	1.06104	0.94798	0.966124	1.06488	1.03734	1.05378	1.05669	0.957306	1.02682	1.10423	0.958491	0.994452	1.02811	1.05771	0.962887	1.11505	1.11447	1.21993	1.06069
6.229	0.808401	0.799419	0.808696	0.780553	0.840466	0.80863	0.806317	0.811543	0.818995	0.752445	0.780543	0.833312	0.743773	0.848721	0.787586	0.782427	0.801476	0.755359	0.939324	0.83359	0.946306	0.878164	0.904275	0.882746	0.779872	0.795551	0.900754	0.940438		0.898434	0.884306	0.833426	0.950639	0.925587	0.898537	0.90486	0.884011	0.85451	0.978966	0.888265	0.964172	0.829788	0.932911	0.823884	0.828364	0.85691	0.926443	0.877459	0.8477
6.74808	0.782278	0.747423	0.754583	0.725869	0.758972	0.753741	0.749843	0.752861	0.739435	0.706946	0.739925	0.798946	0.725033	0.795001	0.750403	0.764577	0.771554	0.713111	0.840721	0.772584	0.89912	0.899883	0.835874	0.808734	0.687194	0.777571	0.835062	0.911677		0.844982	0.858111	0.756474	0.815807	0.90738	0.85615	0.831128	0.777347	0.848351	0.849234	0.706947	0.881368	0.813657	0.860601	0.736934	0.730854	0.808665	0.816001	0.816541	0.789828
7.26717	0.711419	0.692075	0.735319	0.692351	0.718218	0.714533	0.729441	0.667277	0.669469	0.700145	0.682666	0.768776	0.664662	0.738562	0.706115	0.775862	0.77595	0.636269	0.759983	0.776844	0.820297	0.822074	0.764004	0.755229	0.664632	0.710002	0.772577	0.896387		0.753766	0.76566	0.714852	0.762983	0.829308	0.814999	0.795365	0.795926	0.791033	0.839213	0.580963	0.820031	0.763725	0.870699	0.721858	0.681847	0.786614	0.806445	0.80274	0.7346
7.78625	0.68965	0.625789	0.681432	0.621986	0.662017	0.684902	0.705016	0.620489	0.62345	0.673641	0.594257	0.738837	0.668448	0.692315	0.685243	0.785493	0.763745	0.593311	0.663418	0.727906	0.717051	0.742418	0.65868	0.689473	0.603672	0.598381	0.718164	0.823462		0.705705	0.664502	0.705593	0.756618	0.807054	0.770327	0.731624	0.703956	0.843985	0.825561	0.541408	0.69533	0.745851	0.823624	0.695437	0.659064	0.738849	0.72997	0.751538	0.674455
8.30533	0.689484	0.611331	0.664371	0.597102	0.646778	0.642318	0.680579	0.596343	0.582204	0.667291	0.578115	0.687749	0.647816	0.643568	0.669763	0.733391	0.758022	0.564059	0.645339	0.699623	0.695113	0.711508	0.634002	0.61258	0.601979	0.576197	0.668863	0.770472		0.663858	0.59636	0.669798	0.66686	0.749171	0.703742	0.64468	0.743277	0.752186	0.790058	0.521415	0.66047	0.751988	0.720978	0.705626	0.622113	0.705083	0.698987	0.727303	0.636236
8.82442	0.653347	0.594571	0.654308	0.574986	0.621331	0.616711	0.665968	0.575077	0.563983	0.683594	0.562975	0.668164	0.626951	0.644305	0.652279	0.759575	0.732524	0.57154	0.605263	0.658172	0.658723	0.672538	0.575683	0.60395	0.589679	0.557949	0.650378	0.756303		0.56747	0.574315	0.623033	0.701974	0.679321	0.651785	0.614572	0.631693	0.695241	0.716741	0.5181	0.5805	0.746383	0.708721	0.669859	0.593112	0.686784	0.670399	0.657071	0.630923
9.3435	0.660197	0.577327	0.645079	0.60271	0.606743	0.618807	0.646846	0.570544	0.572095	0.639508	0.563988	0.65859	0.623171	0.622409	0.65391	0.762787	0.719573	0.55059	0.590382	0.656248	0.632391	0.637619	0.568674	0.616719	0.556267	0.514056	0.603434	0.730068		0.552103	0.5497	0.621443	0.764136	0.643028	0.627184	0.597281	0.600872	0.679988	0.719683	0.512783	0.594719	0.712123	0.668459	0.683221	0.579929	0.676982	0.675173	0.645453	0.614959
9.86258	0.622595	0.58983	0.642266	0.589599	0.601276	0.606603	0.660709	0.572923	0.578813	0.664346	0.549342	0.646486	0.634745	0.607236	0.656925	0.740573	0.742415	0.535139	0.573449	0.614472	0.602889	0.627171	0.553258	0.599294	0.56217	0.566183	0.585652	0.723145		0.574444	0.546121	0.588558	0.620171	0.669096	0.597871	0.581068	0.583391	0.648131	0.733458	0.517326	0.58203	0.721118	0.614973	0.660732	0.557376	0.690186	0.626717	0.630972	0.608282
10.3817	0.622064	0.567534	0.63835	0.583016	0.606828	0.605633	0.636173	0.560022	0.567907	0.640337	0.538147	0.652105	0.628693	0.591621	0.66152	0.748048	0.715428	0.524215	0.569981	0.605948	0.587314	0.649071	0.556895	0.568584	0.525061	0.534473	0.581791	0.711622		0.550922	0.534009	0.602942	0.606652	0.685684	0.595588	0.570913	0.608042	0.64411	0.724093	0.510278	0.570004	0.691237	0.602577	0.669264	0.559332	0.685648	0.630955	0.576993	0.613477
10.9008	0.615512	0.569476	0.625841	0.578389	0.59556	0.595529	0.651177	0.54379	0.563663	0.648656	0.558405	0.626531	0.628876	0.582544	0.630717	0.720459	0.731563	0.550158	0.551508	0.637239	0.591093	0.595136	0.563371	0.57037	0.550438	0.555254	0.57447	0.70206		0.541831	0.5227	0.562706	0.586926	0.631102	0.587368	0.541126	0.559723	0.623125	0.654264	0.504707	0.548751	0.729319	0.641466	0.678885	0.564196	0.654416	0.606363	0.628219	0.603863
11.4198	0.603614	0.55711	0.624604	0.574123	0.599243	0.609946	0.629955	0.562416	0.569679	0.626395	0.555625	0.646894	0.650513	0.581628	0.649151	0.70734	0.73859	0.509201	0.567526	0.602331	0.588418	0.613727	0.550671	0.568896	0.526787	0.534959	0.546751	0.700447		0.532249	0.517449	0.544355	0.624347	0.658158	0.564231	0.552242	0.538823	0.618064	0.648264	0.533691	0.534472	0.681124	0.603511	0.646954	0.570291	0.654114	0.637882	0.627869	0.605842
11.9389	0.627483	0.556333	0.637247	0.566723	0.581067	0.586934	0.63174	0.572131	0.551757	0.635092	0.54425	0.631416	0.613443	0.579863	0.63989	0.712589	0.762366	0.522114	0.554939	0.580548	0.591965	0.580944	0.525861	0.565279	0.531583	0.50186	0.567388	0.691597		0.534532	0.528256	0.569281	0.638469	0.619199	0.558815	0.567196	0.572838	0.597001	0.646027	0.52642	0.541535	0.72854	0.580238	0.638089	0.544013	0.645801	0.622454	0.614071	0.61453
12.458	0.594595	0.552614	0.610909	0.556098	0.598544	0.59468	0.629708	0.552711	0.565646	0.627028	0.55067	0.630253	0.608234	0.587965	0.634894	0.721066	0.759239	0.540361	0.56407	0.590362	0.613486	0.568859	0.529256	0.531964	0.52925	0.517577	0.567466	0.690249		0.552389	0.523727	0.54327	0.57702	0.614369	0.583957	0.560663	0.549678	0.560629	0.659154	0.529733	0.529137	0.750916	0.586375	0.636371	0.553699	0.658829	0.612885	0.617674	0.592998
12.9771	0.610837	0.553149	0.621565	0.537855	0.603659	0.607167	0.642004	0.55706	0.557134	0.643348	0.551926	0.612497	0.631432	0.593026	0.626427	0.737236	0.753913	0.525635	0.54772	0.602863	0.586097	0.559758	0.520413	0.540909	0.494105	0.50504	0.557601	0.691902		0.546978	0.522383	0.543513	0.655052	0.592577	0.561788	0.551426	0.541674	0.568123	0.641573	0.512024	0.555534	0.72134	0.55879	0.657907	0.554711	0.6674	0.642844	0.622934	0.606314
13.4962	0.627434	0.544396	0.631812	0.583082	0.577068	0.60287	0.642446	0.566729	0.562359	0.623249	0.540183	0.620148	0.619999	0.580243	0.614239	0.717687	0.781102	0.539864	0.564081	0.61553	0.582352	0.574981	0.548132	0.57641	0.503336	0.479156	0.551209	0.691384		0.540237	0.523508	0.590714	0.59918	0.613835	0.556856	0.540544	0.567184	0.612824	0.63604	0.522437	0.58776	0.749098	0.607414	0.674065	0.573037	0.658717	0.604052	0.614942	0.601397
14.0152	0.607147	0.551826	0.628528	0.579356	0.571172	0.572601	0.643106	0.547534	0.56416	0.621716	0.525126	0.609252	0.637148	0.582856	0.643912	0.707907	0.781595	0.529362	0.573133	0.576481	0.585506	0.551663	0.568765	0.572574	0.509337	0.499463	0.56248	0.701432		0.544962	0.500079	0.552942	0.620892	0.598574	0.578162	0.529063	0.526531	0.57185	0.619525	0.513199	0.566167	0.705022	0.588198	0.638625	0.537751	0.663978	0.629104	0.615949	0.588802
14.5343	0.596165	0.544699	0.649489	0.582059	0.588036	0.602217	0.622524	0.555352	0.559594	0.622173	0.534259	0.619773	0.640088	0.589228	0.638061	0.720137	0.737775	0.531189	0.54241	0.562523	0.590889	0.554171	0.549979	0.543418	0.482521	0.563584	0.564547	0.683049		0.521206	0.503779	0.565105	0.570177	0.613728	0.555797	0.534234	0.545776	0.598727	0.614498	0.495272	0.556876	0.733164	0.551159	0.648693	0.573343	0.631728	0.622142	0.624967	0.63404
15.0534	0.595929	0.540904	0.631929	0.567349	0.560157	0.599529	0.643138	0.56822	0.566164	0.628305	0.528024	0.612091	0.636782	0.600172	0.62084	0.754602	0.752951	0.5394	0.537263	0.600736	0.580224	0.579514	0.531835	0.519185	0.50903	0.519327	0.568665	0.687513		0.51851	0.519415	0.550731	0.588109	0.599556	0.583678	0.543429	0.518322	0.577086	0.664917	0.508704	0.538027	0.740521	0.56687	0.668808	0.542829	0.645814	0.628143	0.608113	0.603759
15.5725	0.623202	0.542761	0.659278	0.56384	0.584524	0.574443	0.621444	0.554462	0.557137	0.60234	0.543971	0.616736	0.62256	0.586436	0.638922	0.761723	0.749206	0.535052	0.556281	0.573141	0.588224	0.565527	0.535345	0.509518	0.499727	0.506813	0.544646	0.693974		0.538462	0.541705	0.581507	0.578127	0.602508	0.576732	0.537606	0.538877	0.558961	0.613111	0.517063	0.554416	0.747091	0.586995	0.633835	0.568218	0.650972	0.612164	0.628269	0.60276
16.0916	0.635766	0.542128	0.615897	0.554443	0.587844	0.577104	0.617347	0.557179	0.559696	0.634564	0.546392	0.601472	0.635038	0.582225	0.625884	0.759105	0.711729	0.546633	0.546964	0.608249	0.554109	0.577821	0.529794	0.557851	0.495951	0.514969	0.556859	0.689225		0.546922	0.530543	0.577164	0.590856	0.590841	0.567384	0.516887	0.538245	0.586503	0.647223	0.504801	0.559591	0.702563	0.554419	0.647089	0.546105	0.636964	0.634862	0.616467	0.611649
16.6107	0.616838	0.570252	0.63504	0.575466	0.595117	0.594297	0.634739	0.568923	0.555642	0.625295	0.545865	0.628479	0.607346	0.579419	0.620865	0.723788	0.735233	0.544665	0.572403	0.632967	0.584693	0.581685	0.517589	0.554376	0.517442	0.538125	0.554332	0.673745		0.523834	0.507803	0.552019	0.595303	0.612202	0.570107	0.524842	0.552934	0.556762	0.615844	0.512419	0.559033	0.708654	0.596013	0.691635	0.57301	0.632357	0.642312	0.61994	0.624512
17.1298	0.616925	0.554958	0.624171	0.567654	0.587849	0.612845	0.627867	0.542899	0.564781	0.622694	0.532099	0.596624	0.639188	0.580375	0.636668	0.752283	0.768867	0.508268	0.552037	0.584358	0.582025	0.586792	0.533993	0.565216	0.50378	0.523249	0.546933	0.682511		0.536497	0.544461	0.551243	0.545312	0.588728	0.569681	0.530121	0.596958	0.554351	0.621432	0.509095	0.535025	0.719498	0.582668	0.676398	0.552956	0.649804	0.622119	0.611656	0.602245
17.6488	0.600059	0.564559	0.629823	0.574731	0.599296	0.609745	0.617891	0.560716	0.555523	0.622484	0.548061	0.609514	0.627881	0.598486	0.63531	0.755237	0.760701	0.523632	0.543938	0.592009	0.601429	0.573177	0.527964	0.553218	0.531572	0.520515	0.563736	0.678593		0.529529	0.522955	0.545827	0.580731	0.571339	0.562954	0.565176	0.518875	0.593456	0.61563	0.521122	0.562707	0.743974	0.623903	0.674299	0.559129	0.62929	0.628376	0.621588	0.578671
18.1679	0.591388	0.554406	0.611244	0.578707	0.582832	0.617626	0.631541	0.5724	0.572185	0.619597	0.546694	0.612566	0.630169	0.596698	0.62302	0.743808	0.744335	0.542334	0.543437	0.625698	0.579176	0.551967	0.530098	0.541777	0.539635	0.510304	0.563285	0.679857		0.556054	0.516332	0.547318	0.585634	0.559762	0.55903	0.56892	0.547984	0.611147	0.600727	0.502046	0.557698	0.732582	0.620314	0.672401	0.538458	0.65034	0.60633	0.614285	0.566563
18.687	0.648897	0.547164	0.630689	0.56174	0.577623	0.596312	0.622788	0.556302	0.564516	0.616914	0.576193	0.619083	0.625715	0.585337	0.636935	0.740079	0.745963	0.547227	0.559803	0.610592	0.55289	0.561498	0.541869	0.583252	0.518262	0.52363	0.535622	0.688424		0.538609	0.526167	0.545239	0.560341	0.599476	0.567121	0.545012	0.524102	0.603538	0.630805	0.512159	0.557074	0.714342	0.596321	0.64258	0.571814	0.652923	0.610062	0.598428	0.570437
19.2061	0.605062	0.551351	0.615423	0.564966	0.598324	0.589337	0.623683	0.55549	0.570086	0.624517	0.552846	0.613212	0.610939	0.599323	0.635783	0.762103	0.764656	0.54358	0.551566	0.60111	0.574081	0.593516	0.533826	0.578888	0.490669	0.513852	0.55671	0.681023		0.549913	0.50472	0.552485	0.555209	0.574935	0.568784	0.52505	0.534211	0.60578	0.619285	0.514063	0.565364	0.703446	0.620177	0.6383	0.541645	0.644012	0.620811	0.632576	0.60598
19.7252	0.622628	0.535237	0.623279	0.562596	0.579377	0.582365	0.617804	0.548584	0.55721	0.65199	0.551245	0.616328	0.609443	0.604577	0.620287	0.780948	0.752219	0.54211	0.561126	0.592677	0.600593	0.584664	0.528675	0.552053	0.550805	0.516351	0.566997	0.685757		0.524602	0.508953	0.541553	0.569818	0.586907	0.56713	0.571657	0.536214	0.605821	0.635795	0.513366	0.579421	0.720545	0.619343	0.644103	0.540245	0.651146	0.626136	0.591693	0.622967
20.2443	0.59893	0.566796	0.630804	0.569516	0.583926	0.604907	0.631276	0.568403	0.555586	0.630487	0.534234	0.63125	0.628878	0.581524	0.625346	0.710142	0.807742	0.516708	0.570722	0.618283	0.591298	0.57766	0.523277	0.545717	0.531423	0.513276	0.555226	0.678708		0.541075	0.521398	0.545594	0.611441	0.602917	0.570976	0.562963	0.560508	0.588989	0.613649	0.510972	0.585273	0.696117	0.635301	0.643652	0.554858	0.626939	0.643024	0.616571	0.590126
20.7633	0.625973	0.546844	0.621413	0.563436	0.560907	0.580558	0.602651	0.558346	0.556312	0.621844	0.555657	0.613877	0.630723	0.58516	0.622969	0.693163	0.734051	0.520556	0.567427	0.582346	0.560957	0.585696	0.527426	0.550772	0.534954	0.529415	0.56018	0.693053		0.545942	0.509888	0.551853	0.6271	0.569708	0.563155	0.562776	0.543296	0.595101	0.626172	0.504234	0.538925	0.735207	0.575441	0.674078	0.58154	0.642826	0.618835	0.621507	0.634857
21.2824	0.604186	0.527628	0.638722	0.54218	0.593195	0.60608	0.622579	0.552283	0.561877	0.606764	0.551604	0.620888	0.622462	0.577467	0.618796	0.733882	0.752392	0.523747	0.568841	0.610654	0.591784	0.550438	0.529636	0.547656	0.513232	0.531748	0.554148	0.691449		0.536503	0.520912	0.526229	0.601905	0.552724	0.561053	0.576571	0.559533	0.615997	0.626752	0.528678	0.557259	0.673416	0.595733	0.634377	0.54496	0.6412	0.603037	0.587283	0.608417
21.8015	0.602495	0.553137	0.611937	0.565594	0.594714	0.588001	0.644549	0.562101	0.561285	0.625152	0.560141	0.60899	0.618808	0.575622	0.63074	0.74766	0.771091	0.551436	0.546264	0.625642	0.581176	0.589159	0.52983	0.556082	0.536775	0.499576	0.566883	0.691421		0.531866	0.512271	0.528921	0.610846	0.588511	0.569272	0.543415	0.545275	0.561425	0.642496	0.506868	0.541878	0.674645	0.62064	0.632866	0.574442	0.646271	0.623631	0.615827	0.600529
22.3206	0.605874	0.568235	0.635361	0.573159	0.61556	0.600649	0.612147	0.552558	0.555038	0.629644	0.561047	0.599026	0.610639	0.572315	0.624536	0.705135	0.754136	0.521032	0.55488	0.58377	0.578016	0.542379	0.544976	0.582727	0.512673	0.506423	0.56571	0.690574		0.514209	0.51196	0.569614	0.629136	0.558689	0.568077	0.543936	0.561932	0.574442	0.614278	0.519353	0.55926	0.740643	0.579719	0.654628	0.547754	0.656811	0.606973	0.604494	0.594923
22.8397	0.602346	0.553247	0.643964	0.574313	0.586426	0.596127	0.62284	0.572058	0.571845	0.642149	0.5409	0.615568	0.632906	0.585773	0.625149	0.759094	0.762846	0.535461	0.549876	0.609043	0.563748	0.554198	0.533253	0.554444	0.539558	0.530884	0.57094	0.67708		0.532044	0.532648	0.522362	0.614553	0.559794	0.567223	0.550727	0.564341	0.575239	0.63806	0.500847	0.550867	0.69487	0.617744	0.635773	0.552158	0.642177	0.60698	0.600762	0.613628
23.3588	0.589893	0.545811	0.632397	0.587617	0.559426	0.599632	0.653768	0.550977	0.560113	0.61363	0.538791	0.613541	0.638211	0.604	0.624363	0.759895	0.730211	0.524623	0.549259	0.603341	0.535077	0.568325	0.534645	0.542557	0.507281	0.485757	0.571617	0.677079		0.549843	0.517118	0.550685	0.622119	0.555625	0.564924	0.520624	0.511249	0.624477	0.665421	0.508973	0.577208	0.703176	0.602354	0.658016	0.597035	0.640034	0.648058	0.619389	0.631257
23.8778	0.635074	0.541342	0.624111	0.552239	0.583451	0.616491	0.636488	0.566846	0.566437	0.616828	0.552279	0.624522	0.625286	0.574138	0.641806	0.737614	0.764873	0.52728	0.560296	0.616326	0.574061	0.59821	0.534746	0.545357	0.487439	0.532491	0.554025	0.684968		0.516041	0.545304	0.554536	0.586211	0.571814	0.546898	0.553144	0.560094	0.604345	0.633963	0.520353	0.582173	0.700736	0.557684	0.641305	0.528357	0.647009	0.612519	0.598099	0.601507
24.3969	0.619888	0.542281	0.635108	0.562849	0.600937	0.613128	0.621965	0.561941	0.557044	0.629946	0.548578	0.612683	0.616289	0.579065	0.622615	0.717877	0.754253	0.546432	0.558145	0.6065	0.56208	0.546738	0.522058	0.55098	0.512763	0.540139	0.565444	0.686056		0.54047	0.523762	0.576659	0.615641	0.590462	0.557359	0.542256	0.514865	0.593804	0.608447	0.549843	0.542841	0.787928	0.565186	0.651245	0.550934	0.636637	0.640383	0.635289	0.583065
24.916	0.604846	0.568657	0.640199	0.606603	0.576536	0.612204	0.631602	0.570779	0.558986	0.627564	0.559285	0.617555	0.646047	0.591367	0.627584	0.743945	0.763628	0.539002	0.572618	0.6214	0.579318	0.575631	0.543663	0.53415	0.49825	0.50212	0.569266	0.673592		0.551773	0.509294	0.547891	0.548553	0.56825	0.56002	0.536325	0.54663	0.579613	0.640333	0.508035	0.571485	0.770472	0.589347	0.654667	0.550851	0.645065	0.618678	0.595299	0.612746
25.4351	0.599916	0.554373	0.625314	0.562197	0.590792	0.596286	0.621228	0.559643	0.556731	0.631202	0.55778	0.609633	0.609905	0.580189	0.637203	0.745592	0.723451	0.530557	0.559468	0.617813	0.587446	0.608231	0.527998	0.582742	0.536928	0.514092	0.55659	0.672838		0.532165	0.526452	0.546922	0.532955	0.5518	0.554878	0.531735	0.526949	0.621779	0.647556	0.512343	0.590833	0.693587	0.577677	0.649883	0.54842	0.622141	0.620338	0.633108	0.591163
25.9542	0.586001	0.561222	0.653961	0.554376	0.593324	0.607327	0.615774	0.566392	0.558655	0.620505	0.546752	0.6102	0.617571	0.57548	0.624746	0.695339	0.718	0.52505	0.550648	0.643575	0.560582	0.567795	0.513843	0.555395	0.515501	0.486952	0.575293	0.679232		0.529184	0.522332	0.553097	0.602714	0.554055	0.576276	0.543124	0.519642	0.608628	0.607238	0.537833	0.536375	0.675697	0.564465	0.649757	0.558149	0.651544	0.613434	0.618026	0.622011
26.4733	0.63866	0.557738	0.648309	0.589008	0.566556	0.578585	0.621507	0.551288	0.552966	0.629882	0.544988	0.611844	0.627597	0.602134	0.62468	0.743627	0.715148	0.536399	0.554654	0.642824	0.551943	0.578656	0.524863	0.555007	0.529934	0.532597	0.563055	0.686664		0.53963	0.529402	0.539377	0.548673	0.6168	0.56351	0.549748	0.512604	0.580869	0.65865	0.500446	0.547958	0.817954	0.591244	0.645026	0.544886	0.633648	0.629825	0.608578	0.594285
26.9923	0.589561	0.548254	0.644576	0.572915	0.57838	0.609223	0.6205	0.5656	0.560938	0.63332	0.556263	0.607382	0.632906	0.589883	0.621016	0.736856	0.72159	0.535766	0.548763	0.622419	0.583484	0.573118	0.525191	0.553512	0.500605	0.520779	0.571806	0.673342		0.540057	0.545402	0.558365	0.581349	0.582704	0.55529	0.536822	0.55014	0.591957	0.640095	0.516081	0.585602	0.702223	0.549213	0.636078	0.548344	0.645338	0.610659	0.617137	0.604351
