# Supplementary material for: A general method for the development of multicolor biosensors with large dynamic ranges
Source: Nat Chem Biol. 2023 Jun 8;19(9):1147–57. doi: 10.1038/s41589-023-01350-1 (PMC10449634; doi:10.1038/s41589-023-01350-1)
Supplement: Source Data Fig. 4 — Source data. [file 41589_2023_1350_MOESM7_ESM.xlsx]

## Sheet: 4b
Wavelength [nm]	10-3			10-4			10-5			10-6
480	0.047	0.038	0.045	0.068	0.074	0.063	0.148	0.151	0.151	0.226	0.206	0.21
482	0.066	0.057	0.058	0.094	0.1	0.089	0.2	0.197	0.198	0.293	0.274	0.292
484	0.092	0.085	0.084	0.135	0.14	0.135	0.277	0.287	0.288	0.417	0.407	0.417
486	0.119	0.109	0.11	0.177	0.185	0.174	0.367	0.381	0.373	0.55	0.537	0.539
488	0.165	0.142	0.148	0.231	0.248	0.231	0.481	0.488	0.499	0.713	0.689	0.717
490	0.212	0.192	0.195	0.308	0.32	0.295	0.641	0.65	0.651	0.948	0.922	0.936
492	0.261	0.235	0.242	0.385	0.398	0.374	0.793	0.81	0.807	1.185	1.13	1.173
494	0.328	0.296	0.303	0.469	0.497	0.456	0.984	0.997	0.99	1.458	1.394	1.455
496	0.4	0.362	0.358	0.567	0.589	0.55	1.172	1.203	1.186	1.761	1.681	1.721
498	0.464	0.411	0.417	0.68	0.698	0.642	1.386	1.412	1.391	2.048	1.972	2.042
500	0.543	0.489	0.488	0.792	0.818	0.768	1.619	1.667	1.629	2.395	2.333	2.346
502	0.605	0.549	0.549	0.875	0.917	0.854	1.824	1.843	1.824	2.694	2.596	2.66
504	0.668	0.6	0.614	0.967	1.018	0.941	2	2.054	2.035	2.994	2.876	2.921
506	0.725	0.653	0.649	1.057	1.08	1.017	2.161	2.182	2.14	3.195	3.091	3.156
508	0.744	0.685	0.673	1.099	1.135	1.063	2.234	2.276	2.259	3.351	3.226	3.275
510	0.764	0.688	0.699	1.112	1.154	1.068	2.268	2.347	2.316	3.374	3.27	3.303
512	0.747	0.679	0.686	1.091	1.148	1.057	2.245	2.304	2.272	3.339	3.22	3.293
514	0.74	0.664	0.671	1.074	1.11	1.029	2.18	2.254	2.202	3.235	3.128	3.187
516	0.693	0.622	0.638	1.011	1.051	0.976	2.077	2.152	2.102	3.039	2.968	3.026
518	0.642	0.588	0.585	0.943	0.967	0.919	1.907	1.96	1.957	2.871	2.749	2.801
520	0.586	0.54	0.536	0.883	0.887	0.839	1.751	1.831	1.775	2.594	2.529	2.568
522	0.539	0.495	0.495	0.795	0.815	0.77	1.628	1.662	1.644	2.412	2.316	2.381
524	0.496	0.452	0.454	0.727	0.741	0.696	1.465	1.516	1.474	2.197	2.112	2.14
526	0.458	0.415	0.415	0.662	0.679	0.645	1.341	1.388	1.346	2.025	1.959	1.974
528	0.413	0.377	0.371	0.616	0.63	0.587	1.236	1.285	1.261	1.841	1.792	1.813
530	0.389	0.348	0.355	0.576	0.585	0.55	1.169	1.193	1.181	1.717	1.657	1.706
532	0.363	0.336	0.335	0.538	0.553	0.509	1.092	1.123	1.112	1.63	1.57	1.591
534	0.346	0.315	0.318	0.512	0.529	0.491	1.042	1.073	1.051	1.532	1.51	1.523
536	0.328	0.301	0.299	0.498	0.503	0.46	0.986	1.002	1	1.444	1.419	1.444
538	0.312	0.291	0.289	0.464	0.481	0.446	0.953	0.974	0.949	1.41	1.351	1.388
540	0.3	0.269	0.27	0.437	0.453	0.425	0.893	0.927	0.905	1.33	1.283	1.317
542	0.283	0.265	0.261	0.429	0.433	0.415	0.854	0.883	0.879	1.279	1.245	1.256
544	0.279	0.252	0.251	0.402	0.42	0.385	0.829	0.85	0.836	1.204	1.19	1.21
546	0.255	0.238	0.239	0.39	0.4	0.368	0.78	0.803	0.798	1.177	1.139	1.144
548	0.249	0.226	0.232	0.362	0.38	0.352	0.742	0.754	0.754	1.102	1.068	1.084
550	0.234	0.212	0.215	0.353	0.356	0.326	0.697	0.717	0.706	1.026	1.007	1.013
552	0.222	0.202	0.198	0.321	0.336	0.315	0.663	0.676	0.666	0.981	0.94	0.952
554	0.205	0.188	0.188	0.304	0.315	0.29	0.608	0.626	0.618	0.9	0.887	0.899
556	0.189	0.172	0.177	0.275	0.284	0.266	0.567	0.577	0.576	0.83	0.802	0.823
558	0.169	0.158	0.159	0.259	0.258	0.241	0.506	0.523	0.519	0.76	0.738	0.748
560	0.164	0.144	0.144	0.229	0.24	0.221	0.475	0.484	0.483	0.694	0.675	0.679
562	0.144	0.128	0.133	0.213	0.217	0.207	0.433	0.442	0.427	0.641	0.623	0.632
564	0.131	0.129	0.118	0.195	0.199	0.183	0.395	0.41	0.396	0.591	0.563	0.574
566	0.122	0.111	0.113	0.182	0.182	0.167	0.357	0.374	0.364	0.53	0.527	0.514
568	0.118	0.101	0.102	0.166	0.167	0.158	0.329	0.337	0.33	0.496	0.478	0.485
570	0.1	0.097	0.094	0.15	0.156	0.144	0.303	0.315	0.309	0.444	0.44	0.434
572	0.093	0.087	0.084	0.142	0.143	0.134	0.279	0.289	0.29	0.411	0.398	0.402
574	0.089	0.08	0.082	0.126	0.13	0.124	0.265	0.27	0.267	0.386	0.377	0.376
576	0.082	0.074	0.075	0.117	0.119	0.113	0.244	0.245	0.247	0.361	0.345	0.35
578	0.075	0.072	0.066	0.107	0.117	0.108	0.224	0.231	0.231	0.329	0.328	0.322
580	0.068	0.062	0.064	0.106	0.108	0.099	0.207	0.217	0.212	0.309	0.3	0.305
582	0.069	0.058	0.06	0.095	0.097	0.093	0.197	0.204	0.203	0.283	0.276	0.284
584	0.059	0.055	0.052	0.092	0.093	0.087	0.183	0.185	0.188	0.266	0.256	0.254
586	0.058	0.051	0.052	0.081	0.082	0.083	0.17	0.176	0.167	0.242	0.24	0.245
588	0.056	0.049	0.048	0.078	0.078	0.078	0.155	0.16	0.158	0.237	0.224	0.227
590	0.05	0.046	0.046	0.073	0.075	0.072	0.148	0.153	0.15	0.222	0.212	0.214
592	0.047	0.043	0.044	0.069	0.07	0.067	0.136	0.144	0.14	0.201	0.192	0.201
594	0.045	0.04	0.04	0.064	0.067	0.06	0.125	0.13	0.128	0.185	0.191	0.187
596	0.045	0.039	0.037	0.061	0.062	0.057	0.117	0.121	0.124	0.172	0.171	0.171
598	0.04	0.032	0.037	0.057	0.056	0.054	0.109	0.117	0.109	0.164	0.154	0.16
600	0.038	0.035	0.034	0.052	0.054	0.049	0.101	0.105	0.103	0.149	0.149	0.144
602	0.035	0.03	0.031	0.047	0.051	0.045	0.092	0.095	0.097	0.138	0.136	0.13
604	0.032	0.031	0.03	0.046	0.048	0.042	0.087	0.088	0.089	0.13	0.124	0.123
606	0.032	0.028	0.029	0.044	0.045	0.043	0.08	0.084	0.084	0.121	0.114	0.117
608	0.029	0.028	0.03	0.04	0.045	0.04	0.071	0.078	0.076	0.109	0.105	0.106
610	0.029	0.03	0.03	0.038	0.04	0.037	0.07	0.071	0.071	0.1	0.096	0.097
612	0.033	0.031	0.029	0.035	0.039	0.038	0.064	0.066	0.066	0.091	0.09	0.088
614	0.033	0.029	0.03	0.04	0.04	0.035	0.06	0.062	0.062	0.085	0.08	0.082
616	0.037	0.032	0.03	0.037	0.041	0.036	0.057	0.058	0.055	0.08	0.077	0.079
618	0.044	0.038	0.037	0.041	0.043	0.04	0.053	0.059	0.056	0.075	0.071	0.074
620	0.052	0.044	0.044	0.046	0.05	0.046	0.054	0.055	0.056	0.071	0.065	0.069
622	0.057	0.053	0.052	0.049	0.056	0.051	0.056	0.059	0.057	0.065	0.062	0.065
624	0.075	0.065	0.062	0.06	0.061	0.058	0.058	0.061	0.063	0.066	0.057	0.062
626	0.09	0.084	0.087	0.073	0.075	0.073	0.062	0.066	0.067	0.065	0.064	0.063
628	0.121	0.105	0.104	0.094	0.095	0.09	0.072	0.076	0.074	0.065	0.061	0.064
630	0.15	0.132	0.143	0.112	0.122	0.109	0.084	0.084	0.083	0.067	0.064	0.068
632	0.2	0.174	0.178	0.148	0.157	0.149	0.097	0.101	0.099	0.07	0.072	0.07
634	0.263	0.227	0.231	0.19	0.207	0.186	0.118	0.129	0.127	0.076	0.078	0.078
636	0.321	0.288	0.289	0.239	0.253	0.235	0.146	0.144	0.149	0.088	0.085	0.086
638	0.429	0.374	0.381	0.313	0.336	0.305	0.19	0.192	0.189	0.098	0.097	0.104
640	0.545	0.487	0.493	0.406	0.433	0.401	0.235	0.247	0.245	0.126	0.123	0.118
642	0.688	0.622	0.621	0.537	0.554	0.514	0.294	0.311	0.306	0.148	0.138	0.147
644	0.854	0.781	0.77	0.656	0.695	0.633	0.373	0.382	0.37	0.166	0.166	0.16
646	1.065	0.967	0.95	0.822	0.849	0.795	0.45	0.47	0.464	0.207	0.204	0.204
648	1.32	1.161	1.189	1.01	1.056	0.975	0.555	0.581	0.58	0.244	0.235	0.242
650	1.547	1.379	1.398	1.213	1.304	1.165	0.662	0.688	0.68	0.275	0.274	0.276
652	1.865	1.664	1.68	1.456	1.516	1.393	0.788	0.812	0.825	0.335	0.315	0.344
654	2.104	1.929	1.905	1.671	1.731	1.612	0.901	0.947	0.93	0.37	0.356	0.375
656	2.38	2.153	2.134	1.875	1.972	1.84	1.028	1.069	1.057	0.414	0.412	0.434
658	2.644	2.406	2.402	2.062	2.175	2.036	1.133	1.213	1.189	0.465	0.446	0.478
660	2.822	2.562	2.561	2.229	2.336	2.197	1.227	1.274	1.265	0.504	0.494	0.512
662	2.945	2.681	2.693	2.341	2.475	2.274	1.302	1.354	1.315	0.542	0.52	0.54
664	3.042	2.763	2.756	2.425	2.544	2.364	1.347	1.393	1.379	0.561	0.535	0.572
666	3.036	2.77	2.814	2.417	2.567	2.383	1.358	1.4	1.359	0.564	0.571	0.57
668	3.01	2.722	2.685	2.423	2.534	2.316	1.332	1.395	1.35	0.562	0.547	0.561
670	2.886	2.619	2.599	2.33	2.435	2.257	1.274	1.348	1.316	0.56	0.536	0.551
672	2.799	2.539	2.521	2.218	2.346	2.194	1.255	1.312	1.266	0.558	0.538	0.545
674	2.597	2.327	2.371	2.119	2.201	2.027	1.173	1.216	1.176	0.507	0.509	0.535
676	2.409	2.182	2.183	1.952	2.049	1.856	1.085	1.151	1.108	0.492	0.482	0.487
678	2.218	1.96	2.005	1.759	1.813	1.698	0.977	1.04	1.006	0.442	0.436	0.451
680	1.936	1.792	1.738	1.599	1.631	1.516	0.877	0.943	0.9	0.396	0.398	0.391
682	1.767	1.615	1.602	1.427	1.504	1.366	0.797	0.853	0.835	0.379	0.357	0.382
684	1.545	1.437	1.403	1.266	1.309	1.227	0.708	0.758	0.738	0.327	0.328	0.326
686	1.353	1.252	1.257	1.12	1.138	1.07	0.633	0.69	0.641	0.296	0.284	0.291
688	1.202	1.087	1.085	0.974	1.003	0.932	0.552	0.58	0.571	0.265	0.262	0.269
690	1.056	0.952	0.943	0.849	0.887	0.821	0.494	0.534	0.504	0.231	0.23	0.235
692	0.936	0.847	0.827	0.747	0.779	0.733	0.425	0.461	0.439	0.202	0.201	0.205
694	0.839	0.768	0.761	0.683	0.708	0.638	0.383	0.424	0.416	0.193	0.187	0.193
696	0.735	0.669	0.684	0.597	0.623	0.576	0.342	0.364	0.348	0.163	0.162	0.166
698	0.668	0.613	0.598	0.535	0.558	0.524	0.313	0.323	0.32	0.15	0.148	0.162
700	0.622	0.557	0.543	0.503	0.513	0.461	0.293	0.291	0.292	0.139	0.131	0.147
702	0.56	0.514	0.511	0.449	0.462	0.447	0.252	0.283	0.272	0.125	0.124	0.129
704	0.518	0.468	0.471	0.422	0.436	0.408	0.244	0.251	0.237	0.116	0.11	0.114
706	0.489	0.451	0.441	0.394	0.424	0.367	0.226	0.24	0.236	0.105	0.105	0.11
708	0.463	0.412	0.422	0.37	0.394	0.353	0.217	0.224	0.218	0.094	0.1	0.108
710	0.453	0.388	0.396	0.348	0.37	0.336	0.208	0.216	0.217	0.097	0.092	0.103
712	0.42	0.382	0.383	0.341	0.351	0.32	0.188	0.203	0.196	0.09	0.093	0.099
714	0.405	0.375	0.383	0.326	0.346	0.317	0.181	0.195	0.194	0.078	0.088	0.091
716	0.414	0.367	0.362	0.313	0.331	0.311	0.186	0.187	0.193	0.083	0.078	0.082
718	0.395	0.36	0.354	0.321	0.323	0.304	0.17	0.192	0.186	0.083	0.079	0.089
720	0.387	0.349	0.349	0.32	0.324	0.299	0.184	0.181	0.18	0.082	0.08	0.079
722	0.375	0.343	0.346	0.306	0.316	0.294	0.173	0.179	0.183	0.082	0.083	0.082
724	0.375	0.342	0.336	0.289	0.316	0.285	0.17	0.179	0.175	0.081	0.08	0.078
726	0.363	0.335	0.33	0.29	0.305	0.28	0.165	0.169	0.176	0.074	0.076	0.075
728	0.358	0.327	0.325	0.281	0.301	0.277	0.159	0.167	0.166	0.073	0.072	0.076
730	0.354	0.323	0.317	0.277	0.287	0.275	0.149	0.164	0.164	0.071	0.068	0.074
732	0.334	0.3	0.299	0.273	0.272	0.257	0.154	0.158	0.156	0.068	0.065	0.07
734	0.318	0.286	0.295	0.256	0.271	0.256	0.146	0.155	0.151	0.067	0.065	0.07
736	0.317	0.285	0.291	0.244	0.255	0.244	0.143	0.154	0.146	0.066	0.06	0.068
738	0.295	0.259	0.275	0.247	0.247	0.23	0.136	0.141	0.141	0.061	0.061	0.063
740	0.279	0.258	0.252	0.236	0.246	0.223	0.128	0.14	0.139	0.06	0.056	0.058
742	0.27	0.242	0.249	0.216	0.223	0.212	0.122	0.126	0.128	0.057	0.055	0.059
744	0.25	0.22	0.228	0.198	0.212	0.193	0.115	0.122	0.114	0.05	0.049	0.05
746	0.234	0.216	0.213	0.174	0.195	0.174	0.105	0.11	0.11	0.047	0.049	0.048
748	0.218	0.199	0.198	0.182	0.18	0.17	0.101	0.099	0.106	0.044	0.042	0.047
750	0.202	0.188	0.185	0.166	0.162	0.155	0.093	0.101	0.096	0.041	0.042	0.043
752	0.189	0.167	0.161	0.15	0.15	0.141	0.083	0.088	0.091	0.039	0.037	0.04
754	0.163	0.153	0.149	0.138	0.135	0.133	0.075	0.084	0.077	0.033	0.036	0.032
756	0.156	0.136	0.147	0.13	0.137	0.123	0.072	0.081	0.075	0.036	0.036	0.039
758	0.138	0.13	0.135	0.114	0.113	0.114	0.066	0.072	0.066	0.033	0.031	0.03
760	0.135	0.119	0.118	0.101	0.113	0.104	0.062	0.064	0.062	0.027	0.03	0.032
762	0.114	0.106	0.105	0.099	0.099	0.092	0.057	0.058	0.057	0.028	0.029	0.026
764	0.104	0.096	0.091	0.087	0.089	0.09	0.05	0.058	0.056	0.026	0.025	0.028
766	0.103	0.088	0.095	0.083	0.083	0.082	0.044	0.048	0.047	0.025	0.022	0.025
768	0.092	0.085	0.09	0.079	0.085	0.069	0.046	0.052	0.042	0.022	0.02	0.025
770	0.078	0.073	0.081	0.073	0.073	0.065	0.037	0.041	0.045	0.017	0.02	0.02
772	0.08	0.072	0.073	0.063	0.065	0.06	0.036	0.038	0.038	0.019	0.02	0.019
774	0.068	0.069	0.067	0.059	0.062	0.058	0.035	0.037	0.035	0.018	0.021	0.017
776	0.063	0.056	0.061	0.052	0.055	0.05	0.028	0.032	0.032	0.016	0.014	0.015
778	0.062	0.055	0.058	0.051	0.054	0.049	0.027	0.033	0.03	0.017	0.012	0.015
780	0.06	0.052	0.05	0.045	0.05	0.046	0.026	0.03	0.031	0.013	0.016	0.014
782	0.052	0.049	0.044	0.045	0.045	0.044	0.025	0.025	0.025	0.012	0.011	0.012
784	0.047	0.047	0.044	0.038	0.044	0.035	0.019	0.023	0.022	0.01	0.013	0.011
786	0.047	0.042	0.041	0.035	0.034	0.039	0.021	0.025	0.023	0.011	0.009	0.011
788	0.045	0.039	0.039	0.037	0.037	0.034	0.025	0.025	0.02	0.011	0.01	0.012
790	0.042	0.035	0.036	0.037	0.037	0.03	0.02	0.022	0.024	0.009	0.009	0.008
792	0.041	0.035	0.036	0.029	0.034	0.034	0.022	0.02	0.017	0.009	0.008	0.01
794	0.037	0.03	0.034	0.03	0.028	0.03	0.019	0.021	0.02	0.009	0.007	0.006
796	0.036	0.034	0.037	0.033	0.034	0.031	0.016	0.02	0.017	0.008	0.01	0.008
798	0.035	0.031	0.031	0.03	0.028	0.03	0.017	0.02	0.018	0.007	0.007	0.007
800	0.029	0.032	0.031	0.027	0.029	0.026	0.019	0.017	0.019	0.007	0.011	0.008

## Sheet: 4c
NAD+ [M]	TMR			JF585			CPY			JF635			SiR
0.01	7.53944	7.5025	7.58337	18.5025	18.4356	18.6596	20.084	20.4791	20.6791	22.3475	22.5866	22.5079	35.112	34.6379	34.2466
0.001	6.81361	6.81916	6.81951	18.3471	18.2969	18.1291	18.1882	18.2425	18.0922	21.1928	21.6337	21.1857	27.7575	27.8484	27.354
0.0001	3.15693	3.23423	3.27005	13.3992	13.4714	13.3658	9.66809	9.69386	9.60532	14.5099	14.3427	14.6377	13.7637	13.7391	13.7065
1e-05	0.599951	0.588487	0.589238	4.48632	4.56003	4.54391	2.44135	2.45763	2.45253	4.22327	4.36149	4.39406	2.52614	2.56154	2.62985
1e-06	0.057883	0.083309	0.055424	0.556724	0.553575	0.556001	0.251999	0.28372	0.254496	0.539922	0.495529	0.477589	0.350495	0.381664	0.350029
1e-07	-0.04193	-0.04066	-0.00136	0.031057	0.046587	0.038161	0.031435	0.013727	0.027155	0.066754	0.046395	0.071788	0.043976	0.047945	0.078937
1e-08	-0.01385	-0.00229	0.009189	-0.01339	-0.00488	0.010261	-0.03125	-0.02297	-0.01495	-0.02188	-0.00337	0.008993	0.00593	0.000864	-0.0036
1e-09	0.005148	-0.00203	-0.00312	-0.00012	0.000582	-0.00046	0.003241	-0.00458	0.001343	0.01117	0.001225	-0.01239	-0.0137	0.010595	0.00311

## Sheet: 4d
NAD+ [M]	ChemoB-NAD+SiR			ChemoR-NAD+SiR			ChemoG-NAD+SiR
0.01	11.2543	11.1118	11.1537	2.97096	3.06127	3.00101	33.8102	33.3232	32.5825
0.001	9.78786	10.5043	10.4342	2.74901	2.78144	2.82979	25.5875	25.0747	25.0272
0.0001	5.52395	5.50824	5.69023	1.67192	1.72594	1.71114	12.3867	12.9783	12.674
1e-05	1.31868	1.29644	1.25081	0.374219	0.370197	0.314058	2.69111	2.80137	2.70473
1e-06	0.163316	0.133283	0.165379	0.022455	0.021769	0.014947	0.294162	0.323148	0.321443
1e-07	0.005192	0.008867	-0.00427	-0.00346	0.006064	0.010452	-0.0163	0.03128	-0.00405
1e-08	0.010213	0.00518	0.028563	-0.00806	-0.00838	-0.02396	-0.01521	0.031741	0.003317
1e-09	-0.00134	-0.00655	0.007896	-0.01356	0.000702	0.012855	-0.00624	0.014375	-0.00814

## Sheet: 4f
Ctrl	NR	FK866
0.96881	1.32894	0.17815
0.916	1.163	0.164
1.001	1.252	0.234
1.039	1.246	0.164
1.051	1.138	0.168
0.968	1.169	0.214
0.97	1.253	0.17
0.959	1.28	0.197
0.942	1.443	0.206
0.992	1.327	0.234
0.866	1.264	0.172
0.893	1.345	0.174
1.007	1.396	0.169
0.852	1.364	0.21
0.975	1.284	0.156
0.988	1.382	0.252
1.008	1.29	0.26
0.992	1.343	0.246
1.037	1.246	0.223
1.023	1.194	0.219
1.042	1.288	0.208
1.012	1.41	0.219
1.028	1.337	0.206
1.074	1.385	0.207
1.042	1.326	0.191
0.978	1.301	0.202
1.048	1.135	0.211
0.991	1.167	0.2
1.065	1.189	0.213
1.091	1.243	0.196
1.061	1.277	0.173
1.03	1.273	0.181
1.096	1.227	0.194
1.159	1.2	0.188
1.151	1.36	0.188
1.009	1.255	0.181
1.079	1.186	0.176
1.074	1.142
1.083	1.362	0.25892
1.037	1.432	0.252
1.065	1.47	0.237
1.142	1.226	0.221
1.142	1.45	0.25
1.029	1.338	0.231
1.023		0.209
	1.44568	0.245
1.04088	1.471	0.265
1.048	1.526	0.216
1.019	1.193	0.253
1.164	1.316	0.229
1.101	1.255	0.262
1.176	1.176	0.237
1.225	1.306	0.219
1.113	1.281	0.262
1.125	1.327	0.245
1.089	1.272	0.368
1.14	1.244	0.324
1.102	1.34	0.316
1.105	1.267	0.322
0.889	1.278	0.209
0.971	1.428	0.219
1.087	1.243	0.203
1.17	1.179	0.208
1.14	1.059	0.226
1.102	1.119	0.219
1.043	1.39	0.213
1.061	0.93	0.198
1.139	1.403	0.191
1.102	1.433	0.188
1.136	1.453	0.21
1.125	1.455	0.261
1.166	1.501	0.214
1.179	1.453	0.229
1.138	1.433	0.24
1.103	1.572	0.237
1.153	1.525	0.214
1.207	1.61	0.213
1.144	1.435	0.25
1.167	1.318	0.244
1.344	1.465	0.247
1.252	1.274	0.254
1.316	1.457	0.243
1.351	1.358	0.245
1.126	1.377	0.221
1.063	1.396	0.245
1.213		0.238
1.107	1.38473	0.26
1.091	1.352	0.255
1.128	1.359	0.245
1.102	1.256	0.236
1.129	1.208	0.213
1.168	1.463	0.252
1.2	1.426	0.327
1.199	1.382	0.246
1.2	1.397
1.153	1.34	0.21009
	1.343	0.183
1.17649	1.356	0.214
1.213	1.267	0.165
1.222	1.313	0.181
1.226	1.387	0.2
1.195	1.31	0.206
1.236	1.237	0.209
1.28	1.286	0.244
1.176	1.12	0.224
1.253	1.164	0.165
1.18	1.181	0.222
1.27	1.349	0.206
1.208	1.399	0.184
1.25	1.323	0.173
1.222	1.338	0.181
1.223	1.366	0.183
1.158	1.358	0.192
1.113	1.342	0.184
1.09	1.013	0.189
1.203	1.227	0.202
1.112	1.035	0.196
1.146	1.435	0.177
1.125	1.332	0.169
1.178		0.203
1.056		0.154
1.122		0.194
1.305		0.199
1.275		0.151
1.131		0.194
1.091		0.223
1.323		0.214
1.093		0.219
1.322		0.215
1.176		0.193
1.116		0.2
1.174		0.186
1.254		0.172
1.326		0.166
1.285

## Sheet: 4h
Time [min]	Normalized ratio ChemoG-NAD-mito																																								Normalized ratio ChemoB-NAD-cyto
0	1	1	1	1	1	1	1	1		1	1	1	1	1	1	1	1	1	1		1	1	1	1		1	1	1	1	1	1										1	1	1	1	1	1	1	1
1.08053	0.958078	0.974655	0.988072	0.993409	0.998614	1.00636	0.990056	1.02573		1.06187	0.993663	1.02222	0.985176	0.995371	0.99877	0.995371	0.99877	1.01588	0.990353		0.975679	1.00418	0.993668	0.949709		1.00237	0.965391	0.951537	1.00919	1.06385	0.974196										0.988676	1.02379	1.00148	0.997855	1.0329	1.00197	0.966709	1.0959
2.16108	0.928577	0.982143	1.00343	1.01483	0.999008	1.00434	0.974717	1.04592		1.05533	0.999189	1.00335	0.973011	0.970867	1.02774	0.970867	1.02774	0.99673	0.974452		0.971678	1.00167	0.981255	0.983147		1.04335	0.989818	0.964755	0.962816	1.07704	0.957591										1.01364	0.94012	1.01335	0.975742	1.05726	0.999376	0.969133	1.0509
3.24162	0.970994	0.959638	0.997168	1.00163	1.09232	0.991881	0.975385	1.04621		1.02413	0.980389	0.977714	0.996304	0.967744	1.00612	0.967744	1.00612	0.975842	0.92861		0.976111	1.00651	0.980725	0.934914		0.998144	0.959737	0.903149	0.987329	1.06639	0.982463										1.04669	0.999014	0.970372	1.00361	0.997562	0.999151	1.00353	1.12671
4.32216	0.969768	0.975756	0.978724	0.979826	1.04421	1.0248	0.99201	1.03838		1.08879	0.961983	0.977181	0.987708	0.981758	1.00405	0.981758	1.00405	1.00684	0.888411		0.983011	0.961311	1.00277	0.969929		1.02976	0.975786	0.925613	1.00958	1.0378	0.925799										0.999826	1.03924	1.03109	0.998996	1.04021	1.01044	0.977685	1.15548
5.40271	0.940859	0.986501	0.972768	0.998713	1.0122	1.01101	0.969776	1.06679		1.07794	0.987446	0.983647	0.976931	0.985667	1.01768	0.985667	1.01768	1.02128	0.978562		0.961634	1.01224	0.942052	1.02957		0.9867	1.01036	0.955245	0.988368	1.05257	0.936854										1.03969	1.03344	0.99556	1.00812	1.00348	0.980938	0.991627	1.1144
6.48325	0.961666	0.984013	1.01916	0.993114	1.03701	1.0348	0.987893	1.02299		1.0879	0.972974	0.986854	0.989628	0.989502	1.02607	0.989502	1.02607	1.01491	0.948538		0.954529	1.03666	0.914136	0.961864		0.986429	0.97628	0.901278	0.976352	1.01176	0.966051										0.930965	1.00271	0.998714	0.972021	1.02219	0.975147	0.972236	1.07222
7.56379	0.956414	0.984656	0.976793	0.989231	1.00076	1.00968	0.967514	1.05942		0.990907	0.974478	0.986146	0.972318	0.962582	1.00804	0.962582	1.00804	0.996671	0.91317		0.963027	0.982543	0.966501	0.920656		0.981418	0.994173	0.953398	0.962716	1.06114	0.957126										0.999329	1.09352	1.01846	1.04609	1.04049	0.923317	0.935922	1.07966
8.64433	0.954161	0.966128	0.988856	0.995415	1.0339	1.01179	0.989778	1.02043		1.04474	0.966565	0.939232	0.988397	0.960889	1.0068	0.960889	1.0068	0.991147	0.935892		0.948549	1.04275	0.985765	0.978164		0.962221	1.02622	0.965903	0.99844	1.05425	0.952279										0.955335	1.08847	1.02964	0.938839	1.0645	0.921658	0.948632	1.08579
9.72487	0.980211	0.97735	0.992736	0.99774	0.993241	1.017	0.982411	1.04792		0.994056	0.969972	0.955253	1.00567	0.973187	1.00285	0.973187	1.00285	0.994878	0.939921		0.942597	0.993156	0.963468	0.968933		0.991595	0.986503	0.926414	0.991271	1.07253	0.948211										0.958649	1.00973	1.0123	0.967522	1.06947	0.963253	0.975253	1.13914
10.8054	0.953895	0.97283	1.00529	0.995655	1.06934	1.0241	0.972509	1.06124		0.963761	0.979431	0.981338	0.99484	0.990763	0.974591	0.990763	0.974591	1.00716	0.949769		0.9467	0.996462	0.992363	0.952511		0.969315	0.956976	0.93926	0.981563	1.04086	0.958255										0.993698	0.995254	0.943715	1.00643	1.01795	0.995606	1.00284	1.18295
11.886	0.994291	0.957402	1.01859	0.988463	1.05754	1.00516	0.979135	1.05875		0.998021	0.968019	0.970522	1.01773	0.980011	1.00138	0.980011	1.00138	1.00156	0.891923		0.957664	1.00319	0.955386	0.908205		0.938155	0.972731	0.86983	0.992478	1.02281	0.910552										0.89651	1.06242	0.979107	0.989958	1.04314	1.0009	0.965301	1.12957
12.9665	0.980872	0.960535	0.942784	0.987599	1.04878	1.00276	0.977467	1.06623		1.01599	0.989012	0.952038	0.995978	0.982749	0.966775	0.982749	0.966775	0.960814	0.854154		0.970839	1.01221	0.928623	0.910642		0.963645	0.994104	0.946905	0.966201	1.0313	0.938641										0.988694	1.00881	0.915138	0.951793	1.0455	1.00768	0.98515	1.13735
14.047	0.94709	0.941627	0.983649	0.956724	1.03712	1.0195	0.981857	1.03442		0.939496	0.97776	0.979123	0.965386	0.989634	1.00341	0.989634	1.00341	0.99644	0.931095		0.961311	0.991326	0.938531	0.971145		0.958679	1.01486	0.939778	0.984078	1.06768	0.994838										0.967623	1.04223	0.978382	0.977806	1.0455	0.949427	0.973931	1.15288
15.1276	0.891367	0.96444	0.936275	0.949061	0.93603	0.965987	0.933035	1.06539		1.04646	1.06134	1.03709	0.989562	0.98153	0.963227	0.98153	0.963227	1.01269	0.977298		0.957875	0.905544	0.758613	0.844246		0.998312	1.15249	0.967828	1.07917	1.07127	0.810568										1.0574	0.998406	0.975113	0.997057	0.975571	0.915164	1.0017	1.26262
16.2081	0.906302	1.00031	0.930183	0.964772	0.994134	1.01258	0.959653	1.04574		1.01962	0.912317	0.939077	0.960572	1.03073	0.987458	1.03073	0.987458	0.999445	0.924194		0.938948	0.982055	0.987953	0.955065		0.956553	0.990144	0.933078	0.976863	1.02187	0.924333										1.03831	1.04199	1.00728	0.95228	0.959727	0.965586	0.985451	1.21214
17.2887	0.94287	0.938328	0.943069	0.941778	1.02658	1.02692	0.960872	1.0439		0.992237	0.932899	0.942955	0.957548	0.968197	0.965577	0.968197	0.965577	0.977983	0.866983		0.923661	0.950985	0.932219	0.933659		0.974534	0.959769	0.928631	0.960596	1.02176	0.950511										0.998053	1.10165	0.99144	0.969229	1.02749	0.986903	0.97532	1.13027
18.3692	0.941756	0.942052	0.971683	0.931983	0.994266	0.994029	0.943134	1.06045		0.974699	0.913316	0.900406	0.94843	0.977981	0.921079	0.977981	0.921079	0.943486	0.887451		0.926324	1.02066	0.971077	0.881706		0.958026	0.964431	0.878002	0.972025	1.01594	0.97889										0.862938	1.02712	0.938069	0.941717	0.963646	0.984941	0.99149	1.10816
19.4498	0.972602	0.946659	0.961944	1.01379	1.01015	1.00912	0.97041	1.08071		0.943532	0.931137	0.947564	0.938138	0.95972	0.940543	0.95972	0.940543	0.937452	0.875369		0.90323	0.97988	0.975147	0.915828		0.973704	0.929005	0.871887	0.965995	1.00298	0.948157										0.881135	1.02023	0.904033	0.980179	0.971814	0.913576	0.921071	1.05028
20.5303	0.954423	0.983701	0.941072	0.96251	1.03024	1.00495	0.971575	1.20456		0.963459	0.892866	0.904931	0.896457	0.926107	0.902566	0.926107	0.902566	0.925903	0.824654		0.919177	0.935381	0.923363	0.960591		0.985584	0.966257	0.896808	0.939956	0.990977	0.974394										0.856266	0.941248	0.836151	0.831427	0.963374	0.874435	0.92342	1.03621
21.6108	0.923949	0.935485	0.915475	0.933528	0.995947	0.979092	0.957072	1.02891		0.885035	0.859877	0.891625	0.882198	0.881916	0.865594	0.881916	0.865594	0.91792	0.824557		0.892481	0.93065	0.911319	0.907371		0.964154	0.923028	0.893797	0.916631	1.0028	0.892743										0.771119	0.892644	0.759829	0.865286	0.909935	0.83638	0.86617	1.06844
22.6914	0.907492	0.939381	0.952874	0.943984	1.03022	0.975726	0.950545	1.03		0.843078	0.842263	0.866337	0.865016	0.890449	0.863394	0.890449	0.863394	0.905463	0.826955		0.888264	0.931602	0.911801	0.892851		0.936658	0.932667	0.893667	0.915376	0.946305	0.933609										0.741354	0.874459	0.676305	0.778164	0.841946	0.84069	0.876877	0.886233
23.7719	0.91297	0.962649	0.935665	0.995086	0.978504	0.960851	0.927282	0.990995		0.856034	0.838096	0.868221	0.854343	0.864518	0.905691	0.864518	0.905691	0.932449	0.821919		0.885184	0.879917	0.891711	0.877853		0.916753	0.902294	0.886216	0.929053	0.95519	0.904924										0.704076	0.794012	0.581638	0.730069	0.791986	0.764709	0.812069	0.825733
24.8525	0.926378	0.91731	0.950045	0.962395	1.0004	0.902361	0.891892	0.953549		0.839823	0.84716	0.857492	0.822174	0.859332	0.88944	0.859332	0.88944	0.914369	0.820224		0.87399	0.912387	0.880863	0.928146		0.921999	0.905461	0.85346	0.911309	0.959737	0.894525										0.612795	0.742352	0.523481	0.677896	0.726597	0.663683	0.730611	0.686186
25.933	0.857037	0.894952	0.908269	0.932108	1.01594	0.904063	0.883658	0.945015		0.802309	0.830655	0.825828	0.807255	0.877575	0.85858	0.877575	0.85858	0.857363	0.771178		0.866493	0.898971	0.909086	0.886015		0.936409	0.886216	0.835375	0.881216	0.94114	0.909362										0.513052	0.655243	0.441572	0.603097	0.632676	0.655619	0.721475	0.636099
27.0135	0.829995	0.920186	0.901232	0.959902	0.990347	0.843447	0.856115	0.845438		0.737117	0.835067	0.865021	0.809949	0.843012	0.880544	0.843012	0.880544	0.862533	0.790905		0.861331	0.867852	0.90926	0.84818		0.88744	0.891185	0.832091	0.890009	0.957178	0.909545										0.45373	0.613387	0.402928	0.514767	0.574348	0.585196	0.643095	0.552414
28.0941	0.789139	0.872914	0.917333	0.921882	0.92808	0.839426	0.856645	0.812347		0.665938	0.800153	0.826896	0.790348	0.82331	0.850164	0.82331	0.850164	0.893096	0.766296		0.841915	0.847586	0.902736	0.874983		0.91059	0.853357	0.825999	0.889394	0.965469	0.872833										0.383576	0.578095	0.367145	0.483361	0.485102	0.53805	0.572392	0.461615
29.1746	0.75344	0.873943	0.934945	0.884361	0.964915	0.774791	0.807643	0.769252		0.628285	0.820385	0.829867	0.794405	0.799825	0.860791	0.799825	0.860791	0.921332	0.784755		0.849073	0.84579	0.876989	0.905248		0.934729	0.864197	0.80368	0.876192	0.902825	0.876503										0.353551	0.485197	0.348617	0.413254	0.4425	0.488482	0.556354	0.428902
30.2552	0.755841	0.838302	0.884234	0.840186	0.932791	0.732819	0.817788	0.748877		0.605104	0.806956	0.807673	0.784101	0.817952	0.834787	0.817952	0.834787	0.864971	0.810467		0.846532	0.833975	0.895746	0.868013		0.909885	0.855065	0.859191	0.888246	0.923853	0.88824										0.342345	0.453781	0.320895	0.43154	0.409041	0.448818	0.498967	0.408638
31.3357	0.731454	0.798154	0.849543	0.844935	0.925622	0.702833	0.780025	0.738293		0.589454	0.774866	0.822947	0.803852	0.804486	0.842129	0.804486	0.842129	0.883518	0.750525		0.822038	0.805943	0.891166	0.856568		0.908498	0.856705	0.825843	0.862183	0.91965	0.9001										0.34991	0.444536	0.342575	0.374962	0.393331	0.439386	0.468835	0.395211
32.4162	0.741978	0.797153	0.859537	0.844256	0.917202	0.72575	0.757887	0.711679		0.568377	0.802752	0.815196	0.801244	0.778808	0.848231	0.778808	0.848231	0.837673	0.789508		0.831952	0.821614	0.882633	0.826446		0.898686	0.845019	0.881365	0.866027	0.922282	0.931487										0.36062	0.39878	0.318823	0.353998	0.383632	0.431535	0.435724	0.363427
33.4968	0.738388	0.808496	0.832006	0.855142	0.869307	0.699327	0.732595	0.756604		0.582222	0.801741	0.814897	0.802291	0.805879	0.833125	0.805879	0.833125	0.857505	0.761576		0.817667	0.80787	0.883754	0.817481		0.87444	0.83135	0.849506	0.850478	0.899178	0.854918										0.341553	0.37249	0.321169	0.350455	0.37492	0.41612	0.429866	0.382548
34.5773	0.731812	0.779447	0.832631	0.78668	0.86448	0.709325	0.725437	0.703958		0.593028	0.804269	0.827642	0.819655	0.811128	0.832012	0.811128	0.832012	0.849587	0.835354		0.820497	0.827674	0.891655	0.83519		0.881675	0.839598	0.788586	0.85559	0.907323	0.852546										0.309516	0.385561	0.319161	0.355865	0.372017	0.407719	0.422618	0.36324
35.6579	0.741222	0.791277	0.892926	0.81704	0.867649	0.70542	0.743528	0.691218		0.574998	0.838776	0.821687	0.834815	0.801015	0.839962	0.801015	0.839962	0.851964	0.803303		0.816868	0.806322	0.850804	0.842778		0.896748	0.812003	0.756656	0.840269	0.894753	0.872347										0.293377	0.353943	0.308371	0.329855	0.364116	0.375605	0.411204	0.382163
36.7384	0.756136	0.751849	0.857556	0.802414	0.845085	0.679464	0.72329	0.761738		0.552612	0.853955	0.839728	0.823925	0.825441	0.855517	0.825441	0.855517	0.897617	0.847032		0.817423	0.82114	0.882816	0.839658		0.848523	0.809655	0.807989	0.850862	0.909239	0.878492										0.304264	0.376525	0.309584	0.3231	0.359286	0.386978	0.410918	0.350542
37.819	0.741165	0.739093	0.828239	0.794518	0.85718	0.662143	0.709701	0.707001		0.590539	0.84813	0.860748	0.835266	0.829514	0.889901	0.829514	0.889901	0.851354	0.817771		0.829713	0.829582	0.896404	0.86174		0.87069	0.820565	0.755049	0.850188	0.902795	0.836764										0.317471	0.38236	0.301648	0.339438	0.350002	0.370323	0.401691	0.341192
38.8995	0.756674	0.73376	0.872893	0.788845	0.845638	0.632692	0.698922	0.69488		0.569251	0.851316	0.840888	0.867237	0.863641	0.91154	0.863641	0.91154	0.925687	0.878425		0.821549	0.821771	0.86645	0.859032		0.866648	0.820919	0.775732	0.846483	0.896089	0.880969										0.300313	0.369487	0.30013	0.336522	0.353355	0.371159	0.399067	0.363851
39.98	0.762513	0.77222	0.892439	0.80809	0.801309	0.665272	0.686297	0.786718		0.552319	0.880093	0.856613	0.86145	0.845111	0.910083	0.845111	0.910083	0.928674	0.850615		0.786989	0.814135	0.874893	0.840011		0.840023	0.818303	0.783378	0.842725	0.857095	0.901868										0.297642	0.343487	0.293476	0.347238	0.3505	0.37303	0.395362	0.37533
41.0606	0.770533	0.748637	0.88424	0.817015	0.777717	0.612863	0.685678	0.750555		0.560438	0.888024	0.872132	0.864041	0.862503	0.932115	0.862503	0.932115	0.931823	0.869528		0.817041	0.883308	0.885421	0.840703		0.874572	0.841967	0.802806	0.846878	0.910653	0.985599										0.306185	0.336176	0.29801	0.292948	0.356577	0.361412	0.373311	0.354709
42.1411	0.782821	0.744285	0.888018	0.819968	0.803328	0.619015	0.682446	0.762372		0.564634	0.878122	0.883267	0.859816	0.884378	0.946732	0.884378	0.946732	0.977084	0.845039		0.816994	0.890339	0.866836	0.836231		0.8965	0.79777	0.838182	0.819384	0.93426	0.954553										0.306042	0.341157	0.295382	0.299461	0.347835	0.361632	0.386944	0.355343
43.2217	0.774685	0.79829	0.90414	0.858128	0.781258	0.606389	0.668309	0.716901		0.567308	0.886217	0.862311	0.859042	0.882964	0.963001	0.882964	0.963001	0.987909	0.86461		0.810297	0.871738	0.829744	0.84519		0.904367	0.858674	0.858619	0.837311	0.922629	0.937477										0.293996	0.335478	0.303001	0.28852	0.351384	0.380358	0.393349	0.327246
44.3022	0.784094	0.786316	0.939584	0.836322	0.828672	0.622184	0.662455	0.770465		0.598074	0.887785	0.856956	0.868821	0.947521	0.979471	0.947521	0.979471	0.933011	0.881942		0.82346	0.914262	0.85004	0.823919		0.952089	0.831711	0.844371	0.849629	0.943004	0.921172										0.310847	0.303462	0.289758	0.30327	0.361102	0.376168	0.389107	0.305278
45.3828	0.793117	0.784711	0.916639	0.841102	0.808267	0.559331	0.666657	0.752297		0.583477	0.904842	0.852356	0.869984	0.908883	1.00256	0.908883	1.00256	0.974987	0.87203		0.842526	0.8848	0.866859	0.80071		0.959202	0.834981	0.854796	0.842062	0.897983	0.953202										0.309457	0.306357	0.294646	0.289975	0.363285	0.398698	0.391795	0.381636
46.4633	0.796836	0.825013	0.929929	0.872841	0.833549	0.581416	0.650549	0.780723		0.610428	0.891478	0.898041	0.83683	0.913845	0.988205	0.913845	0.988205	0.963388	0.912099		0.840706	0.898661	0.884612	0.847017		0.971974	0.867926	0.819277	0.851613	0.916869	0.888481										0.315692	0.316001	0.306828	0.297919	0.35748	0.384423	0.391486	0.34948
47.5438	0.768479	0.801456	0.949869	0.873496	0.836927	0.594142	0.663002	0.800538		0.603234	0.913855	0.86811	0.863963	0.928794	0.945235	0.928794	0.945235	0.967242	0.847518		0.868367	0.908635	0.947073	0.826693		0.951449	0.92192	0.932773	0.868072	0.932986	0.984269										0.300616	0.312431	0.294265	0.287143	0.357619	0.368032	0.397071	0.354667
48.6244	0.772877	0.805828	0.965528	0.87907	0.830685	0.608764	0.649379	0.815634		0.599914	0.892333	0.848446	0.847214	0.952244	0.967593	0.952244	0.967593	1.01347	0.828183		0.877729	0.885028	0.935024	0.837561		0.967517	0.873721	0.866107	0.887012	0.937194	0.922258										0.310387	0.314745	0.304197	0.281945	0.351989	0.358619	0.37999	0.372128
49.7049	0.748297	0.794069	0.918498	0.849492	0.805454	0.58889	0.651034	0.777768		0.577491	0.908935	0.849791	0.876926	0.944769	0.993076	0.944769	0.993076	1.00199	0.884543		0.890821	0.905301	0.965578	0.850719		0.959157	0.882482	0.890947	0.894099	0.987287	0.915468										0.317842	0.318605	0.298306	0.276696	0.349082	0.346515	0.386351	0.359889
50.7855	0.715252	0.773816	0.943156	0.852891	0.825441	0.600485	0.671425	0.727911		0.611452	0.902141	0.874348	0.890861	0.945333	0.979904	0.945333	0.979904	0.985325	0.849086		0.89675	0.894198	0.983139	0.812354		0.985637	0.911076	0.928239	0.937874	1.00547	0.97082										0.302963	0.310852	0.294773	0.278257	0.343976	0.370729	0.416881	0.36267
51.866	0.725175	0.784128	0.96382	0.86661	0.790217	0.583805	0.670323	0.737091		0.583553	0.872864	0.837926	0.870244	0.942259	0.982967	0.942259	0.982967	0.93584	0.815955		0.897495	0.910314	0.949245	0.835671		1.01725	0.935456	0.938622	0.925574	1.03419	0.957831										0.292562	0.325892	0.29779	0.260719	0.351168	0.370836	0.418878	0.361566
52.9465	0.702885	0.766732	0.96339	0.888258	0.710067	0.623072	0.671036	0.694024		0.603354	0.884396	0.827687	0.879941	0.942255	0.94262	0.942255	0.94262	0.991414	0.849614		0.913194	0.920236	0.905862	0.922162		0.858051	0.945832	0.90171	0.943474	1.05906	0.986447										0.293356	0.321415	0.288771	0.271111	0.349544	0.383745	0.414971	0.332764
54.0271	0.666966	0.720017	0.962111	0.908068	0.828255	0.565637	0.676665	0.714559		0.617991	0.855678	0.850001	0.8349	0.946091	0.953358	0.946091	0.953358	0.957622	0.853971		0.900212	0.89558	0.967437	0.868404		0.888219	0.936413	0.8415	0.992927	1.07254	0.911491										0.299885	0.309616	0.295844	0.286417	0.343539	0.382916	0.414881	0.345933
55.1076	0.644361	0.691736	0.971268	0.897075	0.774646	0.595032	0.680061	0.642165		0.615825	0.838954	0.828646	0.882305	0.954132	1.00154	0.954132	1.00154	1.00771	0.795249		0.918442	0.914323	0.960695	0.892429		0.943533	0.957004	0.843612	0.973631	1.05559	0.977308										0.298206	0.300183	0.292573	0.28008	0.345972	0.341951	0.414731	0.323176
56.1882	0.615108	0.68062	0.923887	0.904457	0.781468	0.579978	0.684017	0.679515		0.599387	0.876554	0.821033	0.850481	0.940264	1.00114	0.940264	1.00114	0.981072	0.829617		0.925994	0.957771	0.998808	0.924165		0.907729	0.970746	0.88858	0.995745	1.06511	0.971907										0.302609	0.307017	0.296468	0.292407	0.344316	0.355264	0.410628	0.334573
57.2687	0.609914	0.655591	0.953209	0.903247	0.786237	0.566085	0.702405	0.619312		0.605151	0.855453	0.809959	0.854368	0.958602	0.987293	0.958602	0.987293	0.970506	0.817482		0.89699	0.927616	1.0324	0.807319		0.865964	0.965886	0.901532	0.965387	1.08704	0.927749										0.304635	0.293661	0.297225	0.284309	0.338218	0.356839	0.403417	0.323309
58.3492	0.579811	0.637814	0.933803	0.917127	0.774814	0.564004	0.685166	0.615144		0.585879	0.858551	0.802314	0.853648	0.934774	0.959413	0.934774	0.959413	1.01956	0.824429		0.931405	0.92361	1.00456	0.931032		0.880325	0.951918	0.885361	0.984141	1.08668	0.865196										0.298353	0.307158	0.293322	0.306356	0.334431	0.356085	0.39597	0.333039
59.4298	0.550154	0.625669	0.894398	0.905045	0.755225	0.571997	0.683148	0.610829		0.619627	0.829262	0.790858	0.870587	0.98174	1.01816	0.98174	1.01816	1.01405	0.818688		0.915616	0.95383	1.05697	0.939035		0.852265	0.958153	0.81853	0.963889	1.07933	0.893841										0.303819	0.299894	0.302893	0.29774	0.339009	0.350619	0.394629	0.337774
60.5103	0.534178	0.613646	0.870892	0.929151	0.762968	0.580393	0.691541	0.583771		0.605816	0.791313	0.803682	0.839125	0.923402	0.991587	0.923402	0.991587	0.961127	0.812861		0.899065	0.921631	1.03586	0.924149		0.841882	0.982479	0.856501	1.0425	1.02659	0.925155										0.293241	0.297943	0.291073	0.305544	0.344358	0.35984	0.413632	0.326431
61.5909	0.504066	0.567794	0.852496	0.915736	0.703329	0.606341	0.671906	0.584043		0.584309	0.780938	0.775918	0.825132	0.916992	0.964855	0.916992	0.964855	0.982482	0.783429		0.904645	0.904839	1.04714	0.944751		0.82123	0.930358	0.881346	0.982883	1.11403	0.888872										0.294146	0.310644	0.300876	0.299211	0.338399	0.351481	0.390209	0.319349
62.6714	0.491334	0.575453	0.855068	0.909912	0.701743	0.604839	0.675283	0.563204		0.586897	0.796006	0.772556	0.814189	0.943955	0.954379	0.943955	0.954379	0.993159	0.820836							0.762636	0.943868	0.883033	0.989418	1.13951	0.92937										0.288981	0.292138	0.302874	0.295285	0.326819	0.353112	0.401342	0.301751
63.752	0.503105	0.543824	0.829204	0.892576	0.740844	0.581201	0.689408	0.527985																		0.719656	0.925099	0.830196	0.980109	1.10004	0.861315										0.291489	0.291923	0.306681	0.289665	0.349328	0.376633	0.418404	0.316947
64.8325	0.467377	0.546675	0.804254	0.883224	0.712639	0.592669	0.69443	0.55253																		0.71218	0.921738	0.846484	1.02207	1.11304	0.892434										0.297287	0.281574	0.310066	0.285058	0.354338	0.376692	0.413419	0.294609
65.913	0.45326	0.510639	0.822395	0.869321	0.66494	0.566436	0.672655	0.523893																		0.690782	0.907149	0.779171	0.987965	1.10024	0.90668										0.287195	0.292136	0.30501	0.300186	0.343097	0.35455	0.399937	0.297338
66.9936	0.438579	0.526322	0.779092	0.862765	0.678263	0.552825	0.681201	0.508749																		0.62361	0.886916	0.779148	0.989756	1.09208	0.921353										0.292147	0.303775	0.298385	0.295103	0.343281	0.356117	0.396002	0.339457
68.0741	0.418079	0.487994	0.78788	0.848798	0.666589	0.524491	0.66094	0.487103																		0.604293	0.900907	0.806383	0.983115	1.06448	0.900348										0.291224	0.287976	0.301869	0.311439	0.32959	0.331682	0.39709	0.32231
69.1547	0.4081	0.483288	0.763494	0.82812	0.632313	0.51842	0.656174	0.477004																		0.565975	0.877228	0.761719	0.975213	1.10038	0.853661										0.281719	0.28662	0.301893	0.293134	0.336101	0.37218	0.395016	0.303933
70.2352	0.398209	0.468935	0.734113	0.815329	0.612432	0.547912	0.661072	0.464024																		0.547147	0.882147	0.797617	0.974031	1.0398	0.869349										0.282672	0.293574	0.308763	0.29234	0.325986	0.349002	0.38948	0.303439
71.3157	0.378421	0.472876	0.704521	0.817412	0.615938	0.539822	0.664692	0.456796																		0.539203	0.855971	0.775463	0.973295	1.03487	0.812033										0.290428	0.290659	0.306976	0.294967	0.333789	0.326629	0.373509	0.335946
72.3963	0.367032	0.454453	0.707132	0.751057	0.618069	0.543337	0.650318	0.404702																		0.457539	0.842213	0.691466	0.956694	1.02281	0.80975										0.284319	0.293282	0.307261	0.291387	0.332429	0.34495	0.376362	0.318891
73.4768	0.355952	0.41798	0.673907	0.768918	0.70473	0.524154	0.656575	0.413385																		0.439686	0.832577	0.681451	0.931829	1.05018	0.837339										0.283772	0.287299	0.309502	0.283902	0.324795	0.355385	0.382882	0.313921
74.5574	0.353968	0.426147	0.638724	0.767652	0.615528	0.578975	0.637453	0.399279																		0.468746	0.808205	0.655234	0.933571	1.07463	0.824616										0.28439	0.285593	0.292498	0.290288	0.339611	0.335622	0.371426	0.312531
75.6379	0.344391	0.412305	0.605995	0.722501	0.640864	0.549914	0.624555	0.421579																		0.433866	0.777694	0.665171	0.912717	1.02757	0.872201										0.290738	0.286032	0.302832	0.277686	0.32456	0.344157	0.382132	0.317208
76.7185	0.342925	0.412867	0.603196	0.699758	0.606881	0.560064	0.617575	0.413189																		0.448327	0.738469	0.593748	0.892809	1.00318	0.834431										0.286429	0.288979	0.298022	0.293093	0.332463	0.346388	0.387025	0.306466
77.799	0.324899	0.404935	0.570786	0.666476	0.590355	0.543406	0.619717	0.402853																		0.427377	0.730536	0.575697	0.912256	1.054	0.839791										0.279783	0.286358	0.296978	0.282764	0.332924	0.335605	0.379597	0.296508
78.8795	0.352178	0.473516	0.533941	0.501057	0.53061	0.446795	0.570091	0.353376																		0.404205	0.714399	0.572328	0.88974	1.06344	0.843698										0.286017	0.303048	0.232574	0.180983	0.256176	0.200624	0.223918	0.424335
[truncated: 22 more columns]
