# Supplementary material for: A general method for the development of multicolor biosensors with large dynamic ranges
Source: Nat Chem Biol. 2023 Jun 8;19(9):1147–57. doi: 10.1038/s41589-023-01350-1 (PMC10449634; doi:10.1038/s41589-023-01350-1)
Supplement: Source Data Fig. 5 — Source data. [file 41589_2023_1350_MOESM8_ESM.xlsx]

## Sheet: 5b
Wavelength [nm]	10-3			10-4			10-5			10-6
640	3405	3319	3182	2936	2985	2874	2577	2650	2448	2096	2101	2119
642	3306	3162	3212	2756	2709	2630	2288	2106	2089	1567	1640	1566
644	4049	3874	3955	3298	3607	3319	2654	2550	2517	1800	1827	1823
646	5167	4846	5082	4221	4482	4064	3259	3271	2964	2226	2288	2267
648	6423	6372	6130	5161	5387	4963	4100	3958	3621	2785	2897	2756
650	7842	7840	8088	6658	6632	6331	5095	4855	4582	3448	3475	3176
652	9883	9748	9660	8218	8177	8032	6117	5849	5500	4166	4173	3988
654	11794	11231	11671	9978	10338	9656	7241	6974	6548	4877	4693	4688
656	14383	13771	13677	11908	11662	11240	8630	8286	7823	5666	5701	5224
658	16820	16363	16315	13710	13964	13588	10250	9513	9056	6719	6591	6248
660	18866	18994	18594	15941	16377	15362	11408	11168	9968	7345	7566	6777
662	21558	21582	21673	18127	18341	17097	13094	12665	11562	8204	8345	8029
664	23922	23077	23067	20231	20112	19253	14114	13979	12853	8956	9103	8537
666	25537	25255	25459	21675	21574	20431	15233	14904	13646	9609	9952	9095
668	27050	26933	26452	23022	22911	21759	16470	15547	14409	10035	10413	9699
670	29015	28247	28508	24329	23851	23166	16993	16368	15016	10793	10840	10174
672	29652	29240	29301	24634	24311	24045	17508	16658	15606	11051	11397	10449
674	29116	29250	29198	25026	24642	23913	17300	17006	15999	10997	11090	10451
676	29195	28257	28750	24589	24392	23595	17026	16754	15488	10988	11181	10359
678	28479	27841	27565	23747	23870	22539	16426	16558	14825	10727	10915	9997
680	26300	26912	26069	22804	22412	21217	15837	15468	14143	10221	10433	9970
682	24891	24716	24885	21501	21301	20550	15255	15028	13554	9581	9866	9365
684	23255	22847	23025	19723	19342	19043	14327	13914	12717	9124	9121	8960
686	21606	21152	21020	18231	18121	17549	12760	12701	11533	8309	8743	8204
688	19410	18616	18882	16529	16253	15743	11601	11663	10967	7940	7864	7431
690	17306	16910	17189	14916	14550	14249	10586	10628	9555	7069	7285	6595
692	15474	15181	15380	13360	13154	12730	9524	9334	8854	6267	6546	5900
694	13980	14194	13948	12222	11960	11248	8793	8930	7874	5787	5823	5712
696	12236	12358	12118	10823	10392	10243	7984	7803	7178	5146	5484	4946
698	10951	10912	10918	9565	9488	9077	7059	7024	6742	4818	4876	4679
700	9929	10106	9716	8919	8433	8213	6503	6065	5856	4259	4381	4228
702	8872	8514	8781	7761	7713	7516	5953	5750	5184	4005	3783	3710
704	8217	8302	7965	6986	7120	6709	5363	5260	5020	3660	3687	3428
706	7320	7236	7373	6318	6463	6152	4945	4807	4174	3302	3276	3223
708	6625	6653	6316	5656	5757	5583	4519	4514	3994	3030	3153	3101
710	6160	6045	6069	5477	5161	4910	4324	4100	3696	2874	2817	2785
712	5802	5588	5749	4990	4804	4774	3772	3923	3505	2707	2768	2440
714	5424	5320	5415	4737	4699	4450	3563	3502	3219	2564	2540	2410
716	4952	4854	4991	4422	4393	4200	3415	3334	2982	2345	2432	2194
718	4996	4958	4873	4202	4286	4124	3339	3332	2942	2240	2152	2199
720	4731	4686	4597	4131	4007	3949	3062	2882	2690	2055	2227	2017
722	4526	4664	4281	4014	3917	3780	3050	2869	2824	2002	2160	1907
724	4495	4575	4476	3814	3812	3784	2972	2965	2642	1826	1949	1854
726	4381	4301	4249	3698	3958	3423	2887	2698	2546	1899	2020	1844
728	4398	4129	4210	3636	3780	3576	2808	2617	2616	1791	1913	1742
730	4295	4309	4016	3529	3709	3594	2668	2653	2611	1825	1760	1718
732	4009	3983	4151	3536	3544	3415	2667	2551	2553	1736	1838	1799
734	4049	4001	4094	3469	3483	3431	2560	2566	2428	1725	1791	1684
736	4052	3926	3943	3483	3454	3243	2608	2625	2300	1663	1729	1515
738	3905	3740	3882	3219	3414	3220	2534	2453	2286	1645	1665	1668
740	3960	3675	3696	3190	3491	3064	2491	2423	2284	1656	1652	1441
742	3637	3629	3714	3210	3249	2981	2323	2283	2098	1564	1495	1401
744	3592	3623	3473	3029	3052	2807	2298	2176	2068	1491	1490	1424
746	3498	3313	3312	2817	2957	2812	2100	2158	2020	1379	1464	1391
748	3296	3167	3250	2812	2768	2590	2095	2047	1953	1370	1367	1303
750	3090	3118	2999	2625	2575	2368	1951	1924	1877	1355	1248	1218
752	2968	2947	2944	2533	2585	2471	1851	1864	1727	1233	1308	1152
754	2836	2673	2750	2449	2365	2221	1686	1731	1614	1202	1206	1108
756	2636	2604	2496	2229	2183	2171	1722	1642	1422	1100	1089	1059
758	2376	2430	2419	1989	2051	1915	1516	1439	1307	1022	1023	1047
760	2324	2290	2317	2022	1832	1830	1382	1438	1366	964	999	916
762	2085	2066	2012	1879	1765	1721	1410	1394	1251	1051	967	879
764	1911	1908	1965	1810	1750	1714	1340	1286	1191	843	878	828
766	1772	1806	1748	1498	1535	1504	1104	1211	1023	786	816	714
768	1653	1644	1621	1533	1393	1413	1226	1098	1015	706	822	732
770	1679	1602	1508	1289	1319	1274	1009	1022	843	725	695	602
772	1504	1365	1409	1260	1194	1110	948	880	878	609	579	665
774	1282	1269	1349	1165	1109	1159	840	851	786	583	594	623
776	1223	1173	1176	1060	1130	973	804	805	739	600	473	569
778	1127	1174	1083	1053	1061	954	763	676	662	563	487	459
780	959	1043	967	808	859	809	718	722	553	494	530	461
782	899	963	987	823	766	826	587	624	601	408	484	409
784	831	842	876	746	775	768	617	531	519	427	459	458
786	758	895	817	735	673	669	547	544	519	408	429	330
788	696	794	679	700	584	649	472	521	513	360	340	394
790	718	653	680	644	587	597	514	509	478	303	326	295
792	673	711	651	565	590	561	450	506	407	261	331	279
794	629	558	621	512	581	542	486	418	402	379	317	279
796	592	697	581	511	498	420	404	388	436	284	299	276
798	502	646	528	538	534	506	399	347	325	256	262	314
800	474	544	514	428	458	464	343	324	344	293	301	326

## Sheet: 5c
NAD+ [M]	SiR			CPY			JF635
0.01	1.545	1.66426	1.62483	1.03471	1.06254	1.04436	2.31807	2.26691	2.21254
0.001	1.57575	1.54083	1.54526	1.00942	0.894915	0.930847	1.94835	1.89521	1.90065
0.0001	1.1739	1.14055	1.08869	0.666157	0.721918	0.799801	1.32309	1.34459	1.49362
1e-05	0.520848	0.477241	0.389767	0.253882	0.254575	0.236305	0.556471	0.634813	0.796194
1e-06	-0.04005	-0.00999	-0.09216	0.0200589	0.0166821	0.0361204	0.062443	0.024631	-0.01886
1e-07	0.010424	0.059329	-0.00026	0.0177644	-0.0187745	0.00503637	-0.03443	-0.03592	-0.03023
1e-08	-0.02919	-0.00269	-0.07219	-0.0247489	-0.0136227	0.00525283	-0.05865	-0.007	0.065656

## Sheet: 5d
Time [ns]	+NAD+	-NAD+
0.048	0.00367	0.00228
0.145	0.00281	0.00206
0.242	0.00243	0.00201
0.339	0.00307	0.00244
0.436	0.00269	0.00237
0.533	0.00287	0.0024
0.63	0.00277	0.00202
0.727	0.00299	0.00256
0.824	0.00325	0.00285
0.921	0.00596	0.00673
1.018	0.00695	0.00821
1.115	0.00485	0.00495
1.212	0.00381	0.00366
1.309	0.01799	0.01843
1.406	0.17996	0.18614
1.503	0.71572	0.7516
1.6	0.98955	1
1.697	1	0.98438
1.794	0.96596	0.91903
1.891	0.92293	0.84241
1.988	0.89053	0.78903
2.085	0.85205	0.73266
2.182	0.81839	0.67836
2.279	0.78109	0.63924
2.376	0.75678	0.60147
2.473	0.73137	0.57162
2.57	0.71063	0.53724
2.667	0.68409	0.50648
2.764	0.66184	0.48134
2.861	0.63784	0.45927
2.958	0.6181	0.44183
3.055	0.60047	0.41077
3.152	0.58235	0.39313
3.248	0.56331	0.37704
3.345	0.55003	0.35492
3.442	0.53092	0.34362
3.539	0.5131	0.32407
3.636	0.50014	0.31092
3.733	0.48827	0.29314
3.83	0.47317	0.286
3.927	0.4589	0.27013
4.024	0.44673	0.25538
4.121	0.43251	0.2468
4.218	0.4192	0.23671
4.315	0.40819	0.22579
4.412	0.39829	0.21684
4.509	0.38693	0.20766
4.606	0.37271	0.20021
4.703	0.36568	0.19114
4.8	0.35262	0.18509
4.897	0.3429	0.17685
4.994	0.33261	0.1687
5.091	0.3278	0.16148
5.188	0.31685	0.15549
5.285	0.30869	0.15057
5.382	0.30115	0.14619
5.479	0.29452	0.13942
5.576	0.28134	0.13461
5.673	0.27464	0.13018
5.77	0.26919	0.12724
5.867	0.262	0.11993
5.964	0.25304	0.11379
6.061	0.24767	0.11363
6.158	0.23905	0.10744
6.255	0.23454	0.10344
6.352	0.22732	0.09999
6.448	0.22335	0.0952
6.545	0.2182	0.09335
6.642	0.21314	0.0902
6.739	0.20651	0.086
6.836	0.20102	0.08151
6.933	0.19306	0.07977
7.03	0.1883	0.07767
7.127	0.1848	0.07522
7.224	0.17903	0.07143
7.321	0.17829	0.06974
7.418	0.16945	0.06775
7.515	0.1668	0.06587
7.612	0.16488	0.06221
7.709	0.16042	0.06147
7.806	0.15203	0.0603
7.903	0.14939	0.05571
8	0.14675	0.05424
8.097	0.1409	0.05336
8.194	0.13938	0.05237
8.291	0.13573	0.05008
8.388	0.13172	0.04689
8.485	0.12831	0.04711
8.582	0.12359	0.04444
8.679	0.12002	0.04494
8.776	0.11923	0.04157
8.873	0.11229	0.0405
8.97	0.11257	0.03907
9.067	0.11012	0.03876
9.164	0.10808	0.03611
9.261	0.10294	0.03661
9.358	0.10265	0.03557
9.455	0.09962	0.03451
9.552	0.09605	0.0328
9.648	0.09505	0.0316
9.745	0.09176	0.03017
9.842	0.08934	0.02881
9.939	0.08723	0.02879
10.04	0.08384	0.02768
10.13	0.08271	0.02746
10.23	0.08053	0.02602
10.33	0.07859	0.02515
10.42	0.07683	0.02558
10.52	0.0748	0.02351
10.62	0.07279	0.02361
10.72	0.07078	0.02271
10.81	0.07041	0.02224
10.91	0.069	0.02154
11.01	0.06603	0.0206
11.1	0.06459	0.01987
11.2	0.06342	0.01874
11.3	0.06071	0.01902
11.39	0.05883	0.01807
11.49	0.05906	0.01848
11.59	0.05745	0.01634
11.68	0.05457	0.01749
11.78	0.05315	0.01717
11.88	0.05371	0.01535
11.98	0.05109	0.01505
12.07	0.04942	0.01535
12.17	0.04929	0.01508
12.27	0.04777	0.01481
12.36	0.04677	0.01402
12.46	0.04468	0.01385
12.56	0.04535	0.01279
12.65	0.04283	0.01372
12.75	0.04166	0.01235
12.85	0.04073	0.01201
12.95	0.03969	0.01197
13.04	0.03901	0.01166
13.14	0.03828	0.01077
13.24	0.03754	0.01177
13.33	0.03644	0.01114
13.43	0.03516	0.01032
13.53	0.03547	0.01006
13.62	0.034	0.00934
13.72	0.03401	0.00972
13.82	0.03357	0.00958
13.92	0.03123	0.00947
14.01	0.0309	0.00904
14.11	0.02898	0.00897
14.21	0.02871	0.00904
14.3	0.02863	0.00848
14.4	0.0278	0.00837
14.5	0.02663	0.00781
14.59	0.02639	0.00729
14.69	0.02542	0.00777
14.79	0.02525	0.00702
14.88	0.02481	0.00759
14.98	0.02325	0.00733
15.08	0.02383	0.00681
15.18	0.02271	0.00718
15.27	0.02185	0.00673
15.37	0.02175	0.00601
15.47	0.02165	0.00615
15.56	0.02095	0.0064
15.66	0.02067	0.00618
15.76	0.02004	0.00659
15.85	0.01959	0.00571
15.95	0.01895	0.00562
16.05	0.01946	0.00524
16.15	0.01803	0.00558
16.24	0.01818	0.00537
16.34	0.01737	0.00523
16.44	0.01684	0.00479
16.53	0.01556	0.005
16.63	0.01623	0.00534
16.73	0.01553	0.00523
16.82	0.01533	0.00486
16.92	0.01536	0.00529
17.02	0.0148	0.00459
17.12	0.01448	0.00459
17.21	0.01464	0.00472
17.31	0.01407	0.00482
17.41	0.01339	0.00424
17.5	0.01269	0.00404
17.6	0.01232	0.00417
17.7	0.01249	0.00469
17.79	0.01223	0.00396
17.89	0.01231	0.00439
17.99	0.0117	0.00444
18.08	0.01196	0.00393
18.18	0.01187	0.00358
18.28	0.01148	0.00427
18.38	0.01114	0.00377
18.47	0.0103	0.00383
18.57	0.01083	0.00336
18.67	0.01039	0.00341
18.76	0.01039	0.00382
18.86	0.01023	0.00356
18.96	0.00952	0.00314
19.05	0.00964	0.00345
19.15	0.00891	0.00332
19.25	0.00928	0.00358
19.35	0.00923	0.00339
19.44	0.00902	0.00317
19.54	0.00861	0.0036
19.64	0.00858	0.00341
19.73	0.00784	0.00312
19.83	0.00801	0.00321
19.93	0.00791	0.00326
20.02	0.00811	0.00302

## Sheet: 5f
NAD+ [M]	SiR			CPY			JF635
0.01	1.155	1.166	1.161	1.191	1.174	1.176	0.777333	0.764333	0.764333
0.001	1.191	1.178	1.166	1.097	1.097	1.101	0.669333	0.665333	0.665333
0.0001	0.961	0.945	0.957	0.792	0.799	0.807	0.549333	0.536333	0.546333
1e-05	0.359	0.37	0.368	0.236	0.231	0.226	0.229333	0.213333	0.199333
1e-06	0.052	0.044	0.04	0.024	0.026	0.024	0.027333	0.106333	0.088333
1e-07	0.002	-0.002	0	0.006	-0.003	-0.003	-0.00167	0.001333	0.000333

## Sheet: 5g
Time [min]	ChemoD-NAD+CPY
0	1	1	1	1	1	1	1	1	1	1	1	1	1	1	1	1	1	1	1	1	1	1	1	1	1	1	1		1	1	1	1	1	1	1	1	1	1	1	1	1	1	1	1	1	1	1	1	1
2	1.01115	0.993618	0.989193	0.981051	0.999413	1.06781	1.01222	1.00081	1.00126	0.993165	0.922854	0.935096	0.958578	0.998136	1.00739	0.995745	1.04703	1.009	1.00657	1.07306	1.01181	1.0149	0.991143	0.978333	1.03794	0.985347	1.04912		0.978298	1.01988	1.01243	0.991819	0.997561	0.993964	1.00226	1.0037	0.990871	1.01581	0.987627	0.994475	1.00753	1.05917	0.981288	1.00033	0.982601	1.02769	1.02007	1.0634	0.991538
4	1.01686	1.0191	0.999637	1.00102	0.997545	1.048	1.02397	1.03365	0.993051	0.991489	0.982354	0.977616	1.00694	1.01491	1.0504	1.01745	1.04762	1.02754	1.00046	1.1209	1.02701	1.02044	0.983499	0.985965	1.03229	0.997078	1.03652		1.01985	0.983529	1.0299	0.983595	1.02604	1.03301	0.998862	1.01102	0.967809	1.04373	1.0082	1.00834	1.02893	1.06872	0.959443	1.01411	0.936206	1.0194	0.966815	1.02594	1.00301
6	1.02755	1.02916	1.00527	1.00436	0.977857	1.01117	1.03787	1.02096	0.989425	0.977577	0.961037	0.959586	0.981601	1.02386	1.02151	1.01081	1.09621	1.02036	0.99783	1.2281	0.99813	1.04067	1.00538	1.01866	1.03031	0.99182	1.0275		0.974635	1.00066	1.11902	0.988446	1.04992	1.07202	0.948228	0.994356	0.963444	1.05394	1.01169	0.998755	1.01518	1.11895	0.955875	1.01123	0.931913	0.917021	0.963874	1.03007	1.00145
8	1.03582	1.04121	1.01652	1.01008	0.986255	0.990162	1.06581	1.01432	0.995392	0.980715	0.991183	0.962735	0.978012	1.02524	0.992253	1.0184	1.10088	1.02352	1.01315	1.22195	1.03428	1.05787	0.991512	1.05166	1.05101	1.01025	1.01325		0.981153	1.00668	1.23566	0.986338	1.03934	0.99989	0.935598	0.999984	0.880608	1.10089	0.984921	0.995791	0.990847	1.13102	0.953893	1.0176	0.960556	0.938673	1.04224	1.08999	0.994762
10	1.02139	1.06086	1.02829	0.999485	0.997757	1.03261	1.04026	1.0316	0.97209	0.974618	0.97549	0.958064	0.993986	1.02065	1.02652	1.0179	1.11715	0.999492	1.00831	1.16652	1.00708	1.04963	0.981181	1.03332	1.05991	1.0058	1.00558		0.867134	0.999971	1.13286	0.983637	1.03355	0.938106	0.90389	1.01851	0.852286	1.10217	0.940349	0.983514	0.986302	1.08594	0.962919	1.02077	0.914596	0.91632	0.979726	0.875679	1.00636
12	1.03147	1.10342	1.04227	1.03579	0.998111	1.01989	1.04548	1.01504	0.976099	0.98005	1.05778	1.00155	1.02457	1.01383	1.0571	1.01227	1.11064	0.993698	1.054	1.09978	1.02459	1.07419	0.988683	1.06621	1.06427	1.05073	0.925868		1.02488	1.0186	1.21331	1.0176	0.978812	1.13038	0.941711	0.981907	0.978357	1.1021	0.988866	0.863517	0.943798	1.21051	0.908499	1.00771	0.970889	0.90183	0.926355	1.17161	1.0294
14	0.97992	1.03668	0.997882	0.953608	0.961564	1.04443	0.968034	0.909242	0.901623	0.887655	0.917201	0.841876	0.888135	0.935332	1.00956	0.964237	1.04175	0.943465	1.01967	1.06726	0.930618	1.03256	0.935454	1.02466	1.01045	0.957297	0.93175		1.10873	1.03542	1.22265	0.983181	1.00274	1.12102	0.949344	0.962735	0.97847	1.07941	0.99364	0.757153	0.940796	1.19818	0.915252	0.994971	0.965838	0.875657	0.955744	1.17159	1.00153
16	0.872765	0.94644	0.921194	0.878052	0.879274	0.934072	0.885252	0.794024	0.79806	0.787245	0.872364	0.781449	0.822943	0.848378	0.891577	0.904493	0.890768	0.901943	0.941131	0.9312	0.769859	0.907409	0.858864	0.944827	0.891247	0.873404	0.859724		0.963253	0.973249	1.11722	0.947838	0.953969	0.97857	0.844044	0.936801	0.948687	1.04006	0.942934	0.787562	0.873022	1.11266	0.903345	0.933089	0.930811	0.858995	0.829182	1.14374	0.9455
18	0.716219	0.785252	0.78601	0.75421	0.790559	0.765655	0.833199	0.615764	0.767786	0.593254	0.751962	0.651612	0.706086	0.752255	0.810257	0.811174	0.717978	0.765045	0.80322	0.771261	0.621045	0.767223	0.670361	0.843554	0.744793	0.721178	0.764034		0.92995	0.89127	1.1092	0.861619	0.898239	0.876434	0.783518	0.889311	0.867887	0.905751	0.864899	0.644489	0.762276	1.00651	0.842346	0.821099	0.828405	0.807689	0.797318	1.14835	0.817867
20	0.65096	0.667845	0.675231	0.653902	0.660429	0.632524	0.685917	0.543121	0.688841	0.533726	0.649004	0.591792	0.651534	0.639227	0.680269	0.718293	0.635992	0.669332	0.684121	0.643742	0.5637	0.657292	0.583332	0.744948	0.638259	0.658373	0.65022		0.827037	0.754689	0.938606	0.768635	0.777878	0.718811	0.69957	0.781579	0.794694	0.870466	0.736874	0.558698	0.620044	0.838518	0.717213	0.676861	0.754598	0.726541	0.653993	1.00153	0.685526
22	0.620158	0.59388	0.622099	0.596173	0.60713	0.604084	0.618254	0.51803	0.644008	0.472787	0.556777	0.535482	0.556876	0.592382	0.638516	0.643162	0.628025	0.593476	0.612198	0.576351	0.546698	0.635303	0.557948	0.648093	0.616958	0.589841	0.589347		0.772948	0.681586	0.793836	0.692092	0.675684	0.598111	0.638252	0.703289	0.73948	0.779044	0.639557	0.527857	0.546379	0.740832	0.595782	0.590275	0.679466	0.685193	0.573384	0.894574	0.608247
24	0.613775	0.580557	0.61213	0.590616	0.582872	0.588849	0.604729	0.513627	0.640114	0.469904	0.532131	0.536442	0.529682	0.572099	0.609538	0.610667	0.624087	0.587355	0.591744	0.554483	0.544345	0.632205	0.55106	0.619621	0.604236	0.558722	0.578611		0.790848	0.624263	0.718438	0.636387	0.609513	0.552302	0.604289	0.648761	0.661501	0.710284	0.596804	0.535211	0.534939	0.659009	0.493102	0.533164	0.627272	0.598229	0.5454	0.854804	0.57046
26	0.617696	0.592927	0.614213	0.614112	0.577065	0.583896	0.594423	0.52538	0.660858	0.486859	0.522347	0.568389	0.545073	0.566622	0.576436	0.617654	0.630858	0.599665	0.606067	0.548237	0.545757	0.622873	0.543411	0.616275	0.597325	0.569944	0.550816		0.736959	0.590285	0.724305	0.597577	0.560671	0.500001	0.563087	0.6099	0.566643	0.664955	0.599423	0.542333	0.523618	0.646784	0.416719	0.510836	0.586456	0.528841	0.529813	0.779888	0.557592
28	0.623906	0.598023	0.619147	0.621125	0.578979	0.593694	0.579923	0.518332	0.657097	0.506858	0.522876	0.586227	0.558486	0.572412	0.583092	0.612384	0.635992	0.604746	0.58541	0.558238	0.548513	0.616096	0.551053	0.62766	0.604952	0.570257	0.549832		0.696293	0.574393	0.659779	0.589886	0.532973	0.515505	0.536001	0.600802	0.547645	0.641144	0.6058	0.551605	0.507963	0.644719	0.413694	0.523414	0.565382	0.511299	0.533516	0.709148	0.547344
30	0.616217	0.597729	0.624012	0.627494	0.560222	0.592624	0.574998	0.515964	0.653738	0.511169	0.525303	0.586382	0.551548	0.57668	0.583548	0.611142	0.636075	0.618441	0.577464	0.573044	0.550404	0.606281	0.553818	0.63711	0.601091	0.579675	0.541725		0.723176	0.553037	0.607643	0.585482	0.532188	0.543123	0.569141	0.596898	0.560653	0.65072	0.589492	0.545919	0.51488	0.657959	0.422178	0.52799	0.568662	0.539461	0.532566	0.723603	0.545388
32	0.600301	0.616338	0.638018	0.629641	0.537735	0.593568	0.57517	0.517953	0.651455	0.526012	0.530285	0.576193	0.561727	0.567621	0.587751	0.62929	0.647922	0.640814	0.591777	0.561067	0.552074	0.596089	0.552162	0.640271	0.601167	0.590766	0.510244		0.610114	0.533048	0.524064	0.580784	0.54364	0.510308	0.595115	0.592131	0.489456	0.644535	0.603688	0.537651	0.499983	0.647316	0.423538	0.509307	0.559311	0.468182	0.491759	0.651322	0.535005
34	0.58654	0.6332	0.656694	0.634053	0.532611	0.613888	0.593891	0.534283	0.64773	0.529853	0.547187	0.583304	0.577681	0.562853	0.58756	0.637281	0.657459	0.654927	0.582418	0.574848	0.55932	0.596324	0.547079	0.667586	0.602848	0.597452	0.518146		0.63079	0.538983	0.538323	0.589524	0.537452	0.576047	0.666835	0.604717	0.57466	0.662265	0.617921	0.543589	0.512915	0.655703	0.476306	0.515644	0.570185	0.53902	0.517283	0.648147	0.552758
36																													0.654348	0.521402	0.537368	0.60723	0.567851	0.585874	0.715287	0.62175	0.59725	0.664497	0.608375	0.523015	0.509535	0.66388	0.489944	0.510822	0.580559	0.555779	0.536784	0.632079	0.548988
																													0.660764	0.542795	0.54378	0.61721	0.560598	0.599532	0.777761	0.648535	0.645693	0.6903	0.606579	0.541127	0.530793	0.677068	0.504202	0.519207	0.58234	0.575202	0.576215	0.676637	0.543323
[truncated: 39 more columns]

## Sheet: 5h
Time [min]	ChemoD-NAD+CPY
0	3.377	3.482	3.436	3.386	3.373	3.511	3.408	3.473	3.471	3.378	3.418	3.436	3.434	3.455	3.408	3.431	3.437	3.456	3.439	3.426	3.435	3.425		3.49	3.43	3.39	3.335	3.436	3.448	3.476	3.477	3.397	3.41	3.416	3.458	3.475	3.465	3.514	3.411	3.443	3.475		3.377	3.406	3.406	3.492	3.418	3.444	3.431
2	3.439	3.477	3.426	3.409	3.453	3.421	3.442	3.451	3.452	3.393	3.497	3.398	3.401	3.454	3.41	3.419	3.43	3.482	3.425	3.417	3.478	3.429		3.503	3.41	3.394	3.427	3.495	3.459	3.47	3.453	3.385	3.402	3.423	3.402	3.505	3.441	3.434	3.428	3.466	3.45		3.407	3.437	3.486	3.422	3.371	3.462	3.425
4	3.447	3.493	3.436	3.434	3.457	3.484	3.439	3.396	3.396	3.382	3.443	3.431	3.431	3.407	3.427	3.468	3.439	3.479	3.426	3.445	3.45	3.436		3.478	3.434	3.38	3.37	3.441	3.438	3.444	3.422	3.437	3.455	3.466	3.391	3.453	3.517	3.424	3.382	3.447	3.412		3.454	3.385	3.487	3.498	3.374	3.419	3.459
6	3.471	3.465	3.404	3.398	3.439	3.474	3.46	3.432	3.369	3.389	3.378	3.382	3.432	3.428	3.412	3.434	3.498	3.43	3.471	3.409	3.516	3.454		3.475	3.447	3.416	3.393	3.425	3.414	3.478	3.446	3.345	3.43	3.429	3.359	3.459	3.564	3.458	3.41	3.46	3.528		3.476	3.398	3.478	3.481	3.402	3.458	3.447
8	3.455	3.501	3.383	3.434	3.409	3.41	3.493	3.469	3.37	3.438	3.472	3.407	3.401	3.422	3.438	3.431	3.442	3.431	3.469	3.469	3.468	3.389		3.395	3.441	3.399	3.429	3.48	3.366	3.45	3.43	3.404	3.376	3.378	3.422	3.384	3.486	3.366	3.44	3.421	3.482		3.382	3.481	3.492	3.443	3.424	3.428	3.462
10	3.405	3.49	3.409	3.418	3.433	3.491	3.439	3.422	3.397	3.419	3.475	3.411	3.419	3.41	3.45	3.473	3.43	3.428	3.433	3.393	3.465	3.451		3.427	3.474	3.439	3.376	3.45	3.456	3.465	3.453	3.411	3.471	3.434	3.417	3.46	3.398	3.481	3.423	3.437	3.452		3.352	3.389	3.471	3.495	3.421	3.487	3.435
12	3.403	3.079	3.358	3.454	3.388	3.464	3.426	3.475	3.39	3.409	3.431	3.379	3.382	3.43	3.406	3.438	3.466	3.388	3.402	3.393	3.471	3.481		3.42	3.448	3.375	3.356	3.422	3.45	3.484	3.405	3.447	3.37	3.387	3.387	3.394	3.438	3.377	3.415	3.443	3.421		3.457	3.456	3.523	3.538	3.409	3.477	3.471
14	3.336	3.41	3.381	3.374	3.382	3.384	3.346	3.347	3.274	3.297	3.283	3.298	3.344	3.44	3.332	3.315	3.377	3.354	3.34	3.399	3.41	3.324		3.445	3.445	3.371	3.36	3.447	3.4	3.431	3.444	3.395	3.348	3.39	3.434	3.463	3.42	3.401	3.383	3.429	3.417		3.422	3.431	3.435	3.442	3.437	3.418	3.418
16	3.246	3.292	3.231	3.212	3.214	3.239	3.17	3.179	3.21	3.164	3.184	3.21	3.266	3.286	3.304	3.102	3.174	3.252	3.197	3.242	3.352	3.234		3.413	3.4	3.309	3.357	3.309	3.357	3.353	3.388	3.296	3.371	3.39	3.374	3.494	3.403	3.406	3.308	3.271	3.387		3.454	3.403	3.397	3.424	3.364	3.344	3.348
18	3.034	3.034	3.052	2.996	3.026	2.937	2.933	2.91	3.02	3.04	3.096	3.084	3.124	3.175	3.057	2.752	3.009	2.956	2.963	3.108	3.145	3.087		3.313	3.266	3.236	3.292	3.184	3.229	3.233	3.264	3.139	3.181	3.28	3.208	3.345	3.216	3.224	3.211	3.107	3.401		3.308	3.323	3.277	3.349	3.297	3.263	3.325
20	2.786	2.91	2.75	2.75	2.767	2.68	2.679	2.588	2.847	2.809	2.807	2.873	2.858	2.918	2.842	2.517	2.723	2.719	2.671	2.816	2.888	2.718		3.143	3.11	3.077	3.117	2.916	2.955	3.069	3.165	2.933	2.957	3.125	2.969	3.273	2.885	2.956	2.88	2.853	3.25		3.302	3.296	3.03	3.311	3.267	3.064	3.048
22	2.577	2.73	2.555	2.523	2.52	2.493	2.613	2.446	2.52	2.638	2.539	2.603	2.665	2.744	2.595	2.51	2.578	2.639	2.61	2.652	2.708	2.58		2.912	2.927	2.812	2.887	2.745	2.765	2.858	2.955	2.672	2.749	2.914	2.813	3.058	2.66	2.717	2.691	2.646	3.1		3.109	3.237	2.845	3.145	3.082	2.888	2.874
24	2.518	2.667	2.518	2.543	2.514	2.498	2.549	2.413	2.465	2.539	2.542	2.511	2.569	2.628	2.516	2.504	2.588	2.567	2.522	2.637	2.646	2.607		2.698	2.718	2.613	2.688	2.582	2.619	2.688	2.762	2.405	2.512	2.716	2.591	2.871	2.594	2.52	2.523	2.511	2.981		3.025	3.113	2.69	2.938	2.852	2.693	2.687
26	2.493	2.667	2.517	2.511	2.487	2.452	2.565	2.439	2.42	2.524	2.522	2.535	2.531	2.599	2.495	2.488	2.59	2.571	2.505	2.578	2.622	2.538		2.595	2.591	2.553	2.579	2.533	2.529	2.604	2.639	2.375	2.346	2.572	2.516	2.738	2.521	2.405	2.503	2.465	2.786		2.826	2.92	2.681	2.794	2.706	2.622	2.615
28	2.466	2.679	2.49	2.472	2.519	2.479	2.566	2.453	2.416	2.56	2.546	2.474	2.54	2.611	2.526	2.494	2.555	2.536	2.509	2.564	2.601	2.558		2.605	2.574	2.552	2.565	2.504	2.509	2.54	2.702	2.34	2.351	2.545	2.368	2.646	2.549	2.437	2.492	2.47	2.702		2.755	2.825	2.653	2.647	2.608	2.63	2.574
30	2.506	2.621	2.451	2.477	2.474	2.416	2.554	2.417	2.391	2.488	2.535	2.5	2.516	2.593	2.505	2.521	2.617	2.512	2.491	2.566	2.578	2.611		2.571	2.572	2.481	2.531	2.519	2.48	2.557	2.595	2.359	2.295	2.417	2.381	2.551	2.532	2.456	2.494	2.483	2.693		2.678	2.729	2.599	2.631	2.531	2.637	2.556
32	2.553	2.659	2.477	2.484	2.443	2.48	2.521	2.46	2.451	2.542	2.482	2.495	2.498	2.628	2.552	2.533	2.562	2.493	2.482	2.594	2.664	2.528		2.577	2.554	2.486	2.535	2.521	2.513	2.572	2.567	2.336	2.327	2.499	2.378	2.563	2.527	2.518	2.482	2.461	2.608		2.599	2.592	2.65	2.569	2.538	2.61	2.531
34	2.546	2.668	2.495	2.502	2.479	2.495	2.518	2.406	2.426	2.49	2.506	2.459	2.483	2.651	2.495	2.521	2.598	2.495	2.532	2.574	2.653	2.576		2.562	2.523	2.488	2.498	2.544	2.486	2.575	2.51	2.315	2.328	2.512	2.364	2.6	2.522	2.453	2.474	2.47	2.658		2.599	2.583	2.609	2.59	2.52	2.58	2.563
36
[truncated: 9 more columns]
