# Supplementary material for: A general method for the development of multicolor biosensors with large dynamic ranges
Source: Nat Chem Biol. 2023 Jun 8;19(9):1147–57. doi: 10.1038/s41589-023-01350-1 (PMC10449634; doi:10.1038/s41589-023-01350-1)
Supplement: Source Data Fig. 6 — Source data. [file 41589_2023_1350_MOESM9_ESM.xlsx]

## Sheet: 6b
Wavelength [nm]	10-3			10-4			10-5			10-9
398	0.0501786	0.0493283	0.0497672	0.051916	0.0518885	0.0476005	0.0443909	0.0479385	0.043113	0.0348997	0.0383259	0.0378725
413	0.4942	0.482238	0.48647	0.455707	0.476561	0.476686	0.395407	0.386515	0.385392	0.331584	0.333035	0.343147
428	3.2032	3.16957	3.18405	3.05993	3.10231	3.04225	2.56229	2.61685	2.63707	2.22554	2.23634	2.24492
443	6.14499	6.04411	6.09022	5.80064	5.89069	5.82337	4.96592	4.99897	5.09276	4.28013	4.33962	4.31376
458	7.8577	7.7114	7.76753	7.43298	7.60002	7.44363	6.35383	6.37196	6.47322	5.48036	5.54337	5.54937
473	7.44855	7.36146	7.37877	7.0271	7.20326	7.10845	6.06706	6.16102	6.18803	5.26953	5.35522	5.36251
488	6.33281	6.20334	6.27272	6.16367	6.24493	6.18729	5.56972	5.6068	5.71457	5.07066	5.0534	5.0975
503	5.43337	5.29146	5.37499	5.89205	5.91665	5.87852	6.56502	6.65822	6.72096	6.73571	6.82275	6.82544
518	4.27457	4.18216	4.24792	5.2578	5.322	5.27598	7.07204	7.07497	7.30345	7.90227	8.01754	7.99154
533	3.21034	3.11721	3.1631	4.0194	4.03946	4.0487	5.62813	5.66179	5.73826	6.34014	6.4226	6.42031
548	2.01204	1.97337	1.97513	2.54452	2.53814	2.51346	3.52836	3.584	3.62803	4.04787	4.06205	4.07319
563	1.26668	1.2256	1.23318	1.60239	1.62006	1.61527	2.21922	2.2415	2.32236	2.54586	2.54578	2.56422
578	0.798333	0.782383	0.804069	0.959272	1.00114	0.989501	1.29069	1.29351	1.34117	1.45222	1.45166	1.45243
593	1	1	1	1	1	1	1	1	1	1	1	1
608	3.468	3.40971	3.38744	2.86431	2.91054	2.87564	1.66543	1.67011	1.66391	0.943788	0.942325	0.95741
623	8.93166	8.73242	8.75825	7.24342	7.39123	7.2635	3.67244	3.74149	3.68692	1.48644	1.49031	1.50882
638	12.3335	12.1309	12.081	10.215	10.3753	10.1843	5.27065	5.29325	5.31314	2.03946	2.06905	2.02372
653	10.6448	10.6205	10.672	9.1192	9.23254	9.07106	4.72275	4.77348	4.78286	1.94151	1.90695	1.97638

## Sheet: 6c
NAD+ [M]	ChemoL-NAD+CPY
0.01	3.01153	2.97689	2.99192
0.001	2.88531	2.90062	2.84398
0.0001	1.94282	1.9495	1.93031
1e-05	0.74528	0.748166	0.727483
1e-06	0.324838	0.32685	0.316498
1e-07	0.261205	0.264415	0.260925
1e-08	0.255408	0.255175	0.258261

## Sheet: 6d
Ctrl	FK866	NR	FK866 + NR
1.47423	0.361	1.827	1.633
1.401	0.412	1.531	1.556
1.408	0.365	1.505	1.718
1.503	0.364	1.664	1.529
1.442	0.341	1.57	1.543
1.424	0.358	1.642	1.535
1.53592	0.35193	1.81359	1.61289
1.49745	0.40698	1.50778	1.62623
1.6434	0.36429	1.50935	1.71487
1.68746	0.36708	1.62448	1.5435
1.45994	0.3587	1.60494	1.46859
1.42847	0.34278	1.59776	1.47509
1.55409	0.369	1.79683	1.53991
1.48017	0.4132	1.46131	1.54309
1.62126	0.36996	1.46192	1.69236
1.62131	0.35132	1.56868	1.54696
1.41368	0.35799	1.58838	1.55665
1.48459	0.35786	1.58613	1.47787

## Sheet: 6e
Time [min]	+MNNG			+Medium
0	0.986184	1.00586	1.00795	1.00717	1.00513	0.987706
0.243467	0.968538	0.982797	0.979084	1.00485	0.984973	0.973443
0.479533	0.984801	0.985953	1.00637	1.00056	1.00087	0.990228
0.755767	0.967939	0.992563	0.980451	1.00879	0.983278	0.97387
0.99325	0.968298	0.989826	0.973743	0.994429	0.996296	0.99383
1.22895	0.973046	1.00912	0.991173	0.971093	0.993166	0.982398
1.53107	0.982748	0.983349	0.961493	1.01245	0.981723	0.979459
1.76767	0.992796	0.96701	0.971144	0.999094	0.964691	0.98521
2.00317	0.961458	0.984393	0.97757	0.989423	0.980244	0.96723
2.25668	0.950414	0.994189	0.972344	0.992183	0.980416	0.953198
2.5222	0.97783	0.971096	0.957567	0.9659	0.975027	0.974603
2.75843	0.97121	0.970505	0.96249	0.984212	0.96568	0.972094
2.99442	0.937391	0.976907	0.987428	0.981295	0.968065	0.972281
3.23015	0.977257	0.975769	0.964171	0.960033	0.98229	0.965465
3.46847	0.969383	0.979397	0.979292	0.985347	0.962698	0.965601
3.70417	0.943522	0.98525	0.952577	0.985253	0.96418	0.954764
3.93967	0.973455	0.969655	0.974739	0.978791	0.949474	0.97231
4.17658	0.980164	0.954389	0.974726	0.973517	0.954819	0.955464
4.44083	0.971097	0.922273	0.969607	0.966972	0.975079	0.948995
4.67775	0.950613	0.966871	0.958868	0.984396	0.963127	0.967492
4.91398	0.946007	0.937656	0.970954	0.971348	0.959773	0.957116
5.14997	0.978752	0.963987	0.957721	0.967896	0.976798	0.956237
6.31797	0.981973	0.987045	0.982036	0.995129	0.961054	0.97519
6.57113	0.967499	0.953869	0.97346	0.983281	0.974795	0.977658
6.80748	0.9691	0.967878	0.971861	1.01077	0.986966	0.960524
7.04368	0.949487	0.959155	0.951705	0.984821	0.976517	0.973046
7.29803	0.966695	0.976358	0.94177	0.977461	0.976109	0.957485
7.61418	0.96069	0.969204	0.971897	0.974747	0.978563	0.966848
7.85135	0.969248	0.975886	0.967968	1.00356	0.952473	0.964993
8.08763	0.960364	0.966642	0.958355	0.984824	0.992493	0.960419
8.32412	0.971255	0.944721	0.975528	0.98587	0.9609	0.973517
8.56022	0.950464	0.960066	0.941406	0.972909	0.966243	0.956487
8.797	0.931681	0.973028	0.944407	0.983286	0.96803	0.957609
9.04718	0.939179	0.943582	0.944005	0.969103	0.982124	0.958907
9.2983	0.934549	0.941221	0.948284	0.952511	0.963457	0.968479
9.53403	0.95775	0.954838	0.974516	0.970711	0.967753	0.967581
9.77222	0.964345	0.954185	0.94609	0.979819	0.962119	0.951741
10.0085	0.950037	0.951555	0.935914	0.961066	0.940078	0.942277
10.2732	0.923423	0.932843	0.927582	0.963458	0.972915	0.974679
10.5139	0.909744	0.922245	0.919305	0.967859	0.982075	0.962051
10.7499	0.908373	0.947976	0.910894	0.960248	0.946625	0.952569
10.986	0.92318	0.934918	0.931925	0.986647	0.936367	0.950326
11.2223	0.921971	0.943204	0.923167	0.956424	0.977027	0.935587
11.4583	0.899571	0.901969	0.910263	0.947613	0.943188	0.972439
11.6951	0.903109	0.917137	0.913401	0.966533	0.952411	0.950614
11.9318	0.887972	0.871864	0.909821	0.955711	0.950561	0.952996
12.1687	0.881016	0.891237	0.892461	0.963684	0.952908	0.97604
12.4048	0.887873	0.873668	0.897552	0.962497	0.948395	0.935121
12.6634	0.874347	0.889022	0.901068	0.935455	0.948432	0.928997
12.8991	0.864203	0.881544	0.866618	0.942839	0.92952	0.937295
13.173	0.858974	0.860137	0.884233	0.991456	0.953632	0.971937
13.4109	0.834305	0.853042	0.860852	0.956392	0.960674	0.929611
13.6474	0.846917	0.833984	0.848603	0.96333	0.947373	0.940572
13.9474	0.82005	0.823355	0.840114	0.963574	0.914706	0.925127
14.1835	0.839124	0.82	0.824291	0.92618	0.942576	0.943238
14.4197	0.822213	0.824587	0.796522	0.969053	0.941948	0.941917
14.6808	0.799577	0.793184	0.79726	0.951531	0.926232	0.927796
14.9409	0.777827	0.803684	0.790527	0.946843	0.934859	0.915196
15.1776	0.738151	0.766595	0.759332	0.946834	0.959777	0.931668
15.4233	0.755372	0.74394	0.77215	0.948466	0.928671	0.944368
15.6601	0.742122	0.749114	0.749001	0.923755	0.953442	0.953451
15.8964	0.707254	0.720955	0.749565	0.956186	0.93407	0.9277
16.1333	0.718379	0.700584	0.713646	0.946012	0.942783	0.943744
16.3696	0.687721	0.701894	0.698555	0.945978	0.93125	0.913482
16.6056	0.662037	0.694093	0.690706	0.934282	0.923346	0.915624
16.8794	0.660785	0.664626	0.669797	0.940924	0.919078	0.945041
17.1221	0.647402	0.656612	0.660003	0.939534	0.938361	0.927619
17.3582	0.626185	0.63513	0.640614	0.965876	0.930829	0.932358
17.6558	0.584148	0.595208	0.641165	0.924862	0.922204	0.907562
17.8974	0.586117	0.576277	0.590084	0.950264	0.916181	0.895207
18.1748	0.549501	0.556534	0.582707	0.923607	0.942408	0.890953
18.4115	0.55168	0.558166	0.564183	0.941771	0.953415	0.915143
18.6482	0.512657	0.535729	0.549915	0.934965	0.911106	0.909191
18.8854	0.516462	0.516965	0.525144	0.949869	0.922847	0.907553
19.4892	0.46889	0.490176	0.495774	0.957052	0.938778	0.891012
19.7419	0.448174	0.470742	0.473531	0.951441	0.944696	0.916695
19.979	0.445319	0.459949	0.475132	0.952278	0.951731	0.934598
20.2475	0.429812	0.436165	0.454065	0.955728	0.925291	0.924533
20.483	0.42088	0.420953	0.431855	0.933578	0.914964	0.926532
20.7201	0.406307	0.401669	0.419151	0.933396	0.911962	0.910282
20.9564	0.379196	0.400106	0.417416	0.945978	0.936867	0.938053
21.1928	0.384626	0.382907	0.399618	0.920769	0.90706	0.91351
21.4288	0.356269	0.376954	0.376837	0.904234	0.915569	0.893772
21.6655	0.352315	0.370278	0.374078	0.946125	0.934612	0.896541
21.9024	0.345725	0.361374	0.364212	0.924671	0.922453	0.928616
22.1387	0.335714	0.341108	0.353689	0.927833	0.909932	0.925912
22.3889	0.32811	0.329267	0.340192	0.92214	0.92305	0.915184
22.6477	0.315895	0.32445	0.332674	0.929418	0.936673	0.915385
22.8893	0.300421	0.308008	0.333611	0.924305	0.912611	0.938743
23.1895	0.298378	0.306864	0.309877	0.928744	0.917213	0.917891
23.425	0.285875	0.299988	0.298766	0.931579	0.909491	0.897358
23.6621	0.275401	0.283868	0.30239	0.944212	0.940335	0.915979
23.906	0.269741	0.282073	0.289473	0.92207	0.905644	0.913761
24.1425	0.269354	0.27056	0.275976	0.93458	0.910897	0.907743
24.4642	0.257161	0.270383	0.268127	0.911052	0.912497	0.923374
24.7002	0.250762	0.265861	0.265784	0.931682	0.915595	0.927124
24.9367	0.24704	0.255807	0.260846	0.92686	0.90043	0.9359
25.2129	0.238989	0.255475	0.255221	0.931535	0.910058	0.927279
25.4491	0.235759	0.236294	0.245742	0.943285	0.919231	0.908982
25.6854	0.224772	0.236543	0.241492	0.945389	0.922652	0.928538
25.9392	0.22765	0.242861	0.237007	0.901287	0.922709	0.906015
26.1763	0.222665	0.22186	0.24224	0.927823	0.91114	0.912649
26.412	0.217037	0.225798	0.247238	0.935167	0.894332	0.916745
26.6497	0.214432	0.226312	0.234911	0.915218	0.905737	0.913594
26.8871	0.215128	0.223427	0.225033	0.9233	0.903443	0.893646
27.124	0.206696	0.216104	0.222486	0.932698	0.91812	0.92436
27.3606	0.21022	0.217253	0.213212	0.932296	0.929829	0.93013
27.6393	0.205341	0.211095	0.199945	0.919744	0.90863	0.926982
27.9068	0.199188	0.20646	0.208681	0.921534	0.929917	0.898539
28.1795	0.195824	0.205913	0.207097	0.914818	0.930343	0.916824
28.4164	0.20159	0.202105	0.201956	0.937755	0.917102	0.93757
28.656	0.193771	0.2036	0.209791	0.908387	0.915572	0.906085
28.8975	0.193659	0.200359	0.201282	0.91633	0.928292	0.916764
29.1556	0.188651	0.19074	0.203721	0.922651	0.919778	0.887936
29.4396	0.183605	0.20373	0.192384	0.919574	0.924899	0.923666
29.6763	0.182376	0.195707	0.195389	0.938228	0.91121	0.92548
29.9139	0.188321	0.187162	0.196882	0.948006	0.937526	0.930881
30.1516	0.178306	0.182229	0.186016	0.922899	0.892605	0.914606
30.426	0.181868	0.183676	0.18965	0.935246	0.919048	0.894833
30.6622	0.186661	0.188335	0.196768	0.929476	0.897547	0.922977
30.8986	0.175316	0.188091	0.192093	0.919558	0.922133	0.921013
31.1346	0.180206	0.193387	0.190203	0.95364	0.916943	0.919464
31.3714	0.176488	0.188106	0.176014	0.915594	0.940314	0.918841
31.6083	0.174088	0.184793	0.181092	0.92203	0.911941	0.93893
31.8454	0.173624	0.178607	0.175957	0.957083	0.920401	0.903244
32.0828	0.178065	0.175613	0.176327	0.941126	0.921541	0.906223
32.3193	0.17222	0.177976	0.178157	0.932955	0.916389	0.92665
32.5812	0.18021	0.18528	0.181856	0.929184	0.945353	0.908517
32.8578	0.180889	0.181097	0.171388	0.927759	0.926675	0.931557
33.0944	0.168394	0.177589	0.172607	0.956647	0.924892	0.917368
33.3322	0.173183	0.182273	0.171291	0.926222	0.930954	0.917184
33.57	0.160494	0.177233	0.169708	0.937021	0.901426	0.917664
33.8066	0.16921	0.172343	0.168163	0.921332	0.91414	0.895778
34.0435	0.170733	0.174366	0.170521	0.938027	0.911584	0.917395
34.2986	0.174975	0.179418	0.165812	0.910884	0.902411	0.897221
34.5344	0.173987	0.17144	0.18077	0.927011	0.962594	0.927441
34.7749	0.163853	0.172188	0.172265	0.929256	0.924036	0.899117
35.0117	0.164512	0.16948	0.172181	0.944267	0.905985	0.932565
35.2483	0.168153	0.166086	0.165065	0.918922	0.925443	0.91643
35.4848	0.170538	0.168827	0.163015	0.937854	0.916594	0.928534
35.7239	0.170686	0.170047	0.167578	0.928272	0.896812	0.92441
35.9977	0.174818	0.171955	0.173819	0.937131	0.881899	0.904882
36.2354	0.166452	0.167636	0.159268	0.944219	0.902612	0.91936
36.5306	0.17048	0.171777	0.169865	0.903412	0.917065	0.896941
36.7733	0.162815	0.175173	0.168026	0.931153	0.919674	0.921938
37.0104	0.167424	0.173411	0.173679	0.923942	0.932454	0.90923
37.2812	0.166695	0.170142	0.168604	0.936038	0.937273	0.901618
37.5305	0.164871	0.175734	0.165292	0.938702	0.921417	0.909025
37.7666	0.162826	0.16911	0.157808	0.923113	0.919264	0.930465
38.0062	0.1664	0.164837	0.162123	0.925484	0.910981	0.934122
38.2439	0.171735	0.166263	0.1695	0.937315	0.911062	0.915641
38.506	0.16003	0.167017	0.159607	0.90445	0.923742	0.916095
38.7422	0.165139	0.167493	0.163607	0.921156	0.913477	0.866609
39.0142	0.164187	0.16851	0.168841	0.914356	0.935052	0.919662
39.2513	0.163844	0.169828	0.161803	0.914775	0.932677	0.941284
39.4884	0.164736	0.157197	0.164059	0.931033	0.93243	0.922666
39.7642	0.159072	0.167683	0.173159	0.939428	0.941954	0.932815
40.0559	0.161821	0.169961	0.158639	0.910253	0.92616	0.920295
40.293	0.160426	0.1743	0.15947	0.930234	0.933184	0.902659
40.5476	0.169302	0.164248	0.162633	0.956378	0.928224	0.901477
40.7837	0.166782	0.156654	0.16513	0.955791	0.931469	0.893261
41.048	0.166693	0.16059	0.163962	0.96757	0.917796	0.926509
41.306	0.159184	0.168323	0.16401	0.954767	0.951189	0.902801
41.5428	0.164069	0.160924	0.160054	0.958208	0.932422	0.910094
41.7899	0.158844	0.163191	0.159799	0.948649	0.905236	0.924557
42.0271	0.149953	0.167782	0.170966	0.942388	0.910933	0.921197
42.2644	0.159599	0.161602	0.16253	0.932688	0.899934	0.941067
42.506	0.164242	0.164233	0.165525	0.910595	0.913996	0.912891
42.744	0.158644	0.167839	0.167538	0.934769	0.899608	0.92247
42.9817	0.163063	0.159148	0.163173	0.951432	0.931029	0.883191
43.258	0.168685	0.167572	0.163307	0.949425	0.905068	0.940738
43.506	0.157721	0.173809	0.167922	0.956716	0.904907	0.916075
43.7427	0.156662	0.161586	0.163145	0.932066	0.907118	0.907097
43.9994	0.165889	0.171459	0.159994	0.930382	0.927053	0.929609
44.2366	0.167461	0.165713	0.155871	0.949583	0.944454	0.905702
44.4993	0.159213	0.16136	0.163262	0.941986	0.891462	0.932745
44.7356	0.160196	0.155131	0.163673	0.927524	0.923427	0.909211
44.9735	0.157616	0.165616	0.157601	0.94878	0.934562	0.912415
45.2109	0.159013	0.165186	0.166487	0.966189	0.91726	0.937444
45.4475	0.161403	0.16471	0.161156	0.924048	0.938973	0.915433
45.6847	0.154235	0.161723	0.158308	0.938613	0.933434	0.943155
45.9226	0.158294	0.162905	0.160109	0.941991	0.923637	0.890043
46.1606	0.163451	0.166732	0.161501	0.915842	0.939171	0.928159
46.3971	0.14965	0.162884	0.155389	0.939768	0.958437	0.937459
46.6356	0.157976	0.172295	0.152846	0.930132	0.92983	0.924005
46.8728	0.160611	0.156402	0.17014	0.943409	0.933936	0.933836
47.1563	0.170286	0.171221	0.15869	0.927921	0.96556	0.956623
47.3926	0.164772	0.161956	0.161573	0.920594	0.892355	0.920381
47.6809	0.162977	0.170425	0.165073	0.930455	0.934	0.932896
47.9172	0.167035	0.165229	0.167933	0.945943	0.943061	0.916734
48.1543	0.158702	0.161646	0.150058	0.929106	0.941042	0.938973
48.391	0.16973	0.171834	0.162864	0.942746	0.92294	0.933485
48.6301	0.168794	0.16777	0.166073	0.945758	0.951576	0.935697
48.8676	0.175647	0.163478	0.156823	0.915933	0.943844	0.949075
49.1392	0.165398	0.158121	0.164779	0.970253	0.961121	0.915184
49.4147	0.16698	0.159445	0.165342	0.926876	0.915858	0.926241
49.6816	0.155494	0.169902	0.171916	0.952006	0.933417	0.933909
49.9179	0.165664	0.168724	0.160455	0.934061	0.930382	0.922343
50.1818	0.166499	0.158456	0.16317	0.956357	0.930581	0.923294
50.4181	0.160147	0.159411	0.15995	0.932695	0.937458	0.942662
50.6904	0.16068	0.162766	0.160243	0.934077	0.923771	0.941154
50.927	0.165738	0.168503	0.159314	0.947447	0.904363	0.916382
51.1653	0.162102	0.164455	0.154715	0.975348	0.920866	0.930631
51.4141	0.169661	0.155906	0.164028	0.934403	0.942794	0.915602
51.6723	0.159157	0.160509	0.152792	0.949697	0.923914	0.920816
51.9315	0.160571	0.167671	0.162318	0.948468	0.938832	0.912308
52.1685	0.15936	0.159606	0.157934	0.943948	0.924366	0.937678
52.4251	0.16351	0.164203	0.171556	0.942012	0.943524	0.914706
52.6631	0.151655	0.162371	0.156717	0.929845	0.947654	0.956982
52.8991	0.158467	0.169795	0.165454	0.940056	0.959569	0.932707
53.1351	0.153048	0.163607	0.16773	0.939033	0.955064	0.940055
53.372	0.161864	0.16833	0.161356	0.92007	0.938166	0.955997
53.6081	0.156213	0.168713	0.164134	0.951205	0.942749	0.919535
53.8454	0.160428	0.159523	0.169951	0.95316	0.887211	0.928563
54.0831	0.163198	0.155995	0.159591	0.929798	0.957763	0.933753
54.3207	0.168648	0.164461	0.170506	0.957347	0.945127	0.932268
54.5576	0.159808	0.171134	0.166456	0.964419	0.927347	0.91206
54.8336	0.169789	0.160652	0.159908	0.934789	0.907921	0.925218
55.07	0.164278	0.176892	0.154202	0.932643	0.936719	0.958546
55.3325	0.157929	0.165529	0.157698	0.920747	0.902459	0.92191
55.5699	0.153035	0.159374	0.159358	0.933573	0.946049	0.945032
55.8067	0.156773	0.168243	0.151034	0.927671	0.935156	0.944222
56.083	0.166304	0.165626	0.161168	0.931633	0.949963	0.937357
56.3204	0.163755	0.160217	0.170944	0.902913	0.968883	0.940508
56.5581	0.158418	0.171983	0.164328	0.910891	0.947291	0.90916
56.7966	0.155765	0.160668	0.159561	0.950474	0.920146	0.938326
57.0565	0.169562	0.164397	0.164453	0.964231	0.98066	0.926857
57.3158	0.163246	0.177157	0.16625	0.921883	0.934632	0.941169
57.5541	0.167698	0.166639	0.157757	0.967931	0.938325	0.920841
57.7918	0.155712	0.157632	0.155055	0.912295	0.918629	0.957069
58.0284	0.154988	0.168153	0.165009	0.957231	0.939433	0.928862
58.2663	0.170432	0.160643	0.172837	0.935284	0.909757	0.941141
58.5029	0.160702	0.164698	0.16442	0.947272	0.934454	0.938672
58.7664	0.165877	0.165005	0.161837	0.986395	0.929257	0.973114
59.0029	0.165186	0.165801	0.158362	0.9525	0.931888	0.919086
59.2398	0.160816	0.171288	0.167184	0.947431	0.930634	0.889304
59.4783	0.166847	0.166415	0.155737	0.962934	0.936809	0.913679
59.7161	0.165339	0.156212	0.159394	0.914626	0.983798	0.920255
59.9579	0.161304	0.165223	0.159697	0.981903	0.917119	0.920674
60.1953	0.162116	0.162757	0.151391	0.919662	0.934944	0.941466
60.4335	0.165334	0.175993	0.153727	0.915676	0.937393	0.97814
60.6704	0.165385	0.171045	0.155934	0.93437	0.974335	0.930706
60.9084	0.164572	0.162246	0.158235	0.933565	0.938133	0.937795
61.1451	0.156475	0.163614	0.163335	0.972674	0.95163	0.935255

## Sheet: 6f
Time [min]	2DG + glucose			2DG			Medium
0	0.99445	0.953053	1.0525	0.994089	0.94104	1.09242	1.07288	1.0987	1.01191
0.17775	1.00985	0.943357	0.969399	0.951788	0.9986	1.05489	0.9832	1.09264	1.00878
0.3801	0.949211	0.950473	1.00367	0.973108	0.942374	1.08787	1.01125	1.07538	0.995615
0.565467	0.979901	0.949982	1.04875	1.01739	0.900438	0.997535	0.965168	1.085	0.943372
0.738433	0.877225	0.926172	1.04517	0.939246	0.896956	1.04852	0.999841	1.07999	0.960397
0.907933	0.92586	0.940669	1.01075	1.01124	0.946803	1.06281	0.973569	1.0928	0.946506
1.07812	0.923167	0.91901	1.04623	1.0077	0.968132	1.01579	0.963557	1.07029	0.97337
1.33892	0.99394	0.987017	1.03039	1.01117	0.954892	1.1025	0.975469	1.13228	0.944829
1.53087	0.934141	0.904254	1.02542	1.01673	0.921531	1.04759	0.990921	1.05473	0.97769
1.83893	1.0079	0.93918	1.06102	1.00366	0.989807	1.03987	0.934841	1.0812	1.01313
2.0097	0.930209	0.92529	1.03967	1.01201	0.970685	1.05377	1.06934	1.04746	0.915782
2.17985	1.03301	0.974577	0.974796	0.984941	0.954689	1.03965	1.03116	1.0722	0.955313
2.34985	0.927923	0.981821	1.02931	0.975938	0.899629	1.05512	0.968488	1.0469	0.98796
2.52027	0.972421	0.959365	1.0531	0.916903	0.999664	1.00295	1.0036	1.05077	0.928567
2.69093	0.935708	0.946438	1.03947	0.978736	0.878083	1.06874	0.992817	1.07795	0.973675
2.8608	0.913039	0.93755	1.01958	0.920425	0.998492	1.07226	1.0018	1.10362	0.998102
3.03122	0.921549	0.927865	1.01787	0.944402	0.926447	0.994053	1.01973	1.08496	1.02541
3.20078	0.925757	0.965464	0.987746	0.950327	0.93218	1.04008	0.971151	0.994702	0.932228
3.37015	0.933265	0.953962	0.973974	0.915407	0.916653	1.02767	1.00031	1.07739	0.93881
3.54055	0.912565	0.951215	1.01388	0.968774	0.913248	0.994233	0.98805	1.04601	0.950706
3.71088	0.936318	0.975035	1.01469	0.984068	0.948466	1.0024	0.992809	1.04076	1.02071
3.8808	0.97218	0.939029	1.04219	0.969123	0.971873	1.05676	1.00696	1.02863	0.990715
4.05065	0.897438	0.934843	1.00076	0.955661	0.923044	1.0376	0.975894	1.04564	0.976637
4.2224	0.968964	0.910644	0.968947	0.956809	0.964736	1.03436	0.918388	1.08017	1.03063
4.40538	0.880109	0.947786	1.03621	0.949678	0.932241	1.04867	0.980956	1.07156	0.923255
4.57548	0.934212	0.92571	0.978428	0.95418	0.893075	1.0514	0.967644	1.06283	0.955293
4.74732	0.954332	0.909348	0.947794	0.959401	0.909163	1.00041	1.00972	1.0529	0.991847
4.93032	0.906288	0.919138	0.97839	0.945389	0.888542	1.00239	0.976009	1.05842	0.994178
5.22245	0.900502	0.944023	0.994484	0.920916	0.923424	1.00557	1.0574	1.03802	0.930482
5.7587	1.03209	0.937053	1.09415	1.01786	0.994614	1.08983	1.07869	1.13044	1.00921
5.95015	0.937408	0.968538	1.03781	0.914154	0.952412	1.03	1.06855	1.11584	1.0536
6.12037	0.995129	0.925843	1.02155	0.880921	0.946557	1.01546	1.04382	1.12724	1.03794
6.2904	0.897823	0.909975	0.972434	0.910123	0.881839	0.978534	1.05098	1.19121	1.03287
6.46025	0.850507	0.84308	0.937798	0.856518	0.828501	0.950983	1.12187	1.127	1.03191
6.63178	0.821686	0.800111	0.875439	0.892204	0.819114	0.987197	1.06468	1.14951	1.0859
6.80183	0.820486	0.883815	0.859141	0.884251	0.837902	0.901082	1.05149	1.16804	1.04921
6.97175	0.772324	0.764616	0.822222	0.829174	0.757798	0.864303	1.01039	1.12841	1.05723
7.14193	0.777922	0.801156	0.834209	0.744847	0.767172	0.805029	1.08209	1.14268	1.02619
7.33233	0.772568	0.814525	0.790597	0.790496	0.730314	0.801181	1.09256	1.12049	0.989538
7.50212	0.717968	0.793681	0.74095	0.758052	0.673751	0.782007	1.10831	1.13335	1.03527
7.73908	0.661488	0.697033	0.761487	0.697723	0.710145	0.753455	1.04173	1.16664	1.03369
7.90843	0.651215	0.677231	0.710998	0.762236	0.642183	0.740681	1.04526	1.13166	0.990076
8.07877	0.657145	0.694433	0.706184	0.652893	0.751731	0.66595	1.08578	1.16389	1.09443
8.28897	0.640784	0.652468	0.721596	0.656774	0.596791	0.701722	1.05847	1.19442	1.04825
8.45868	0.652297	0.684045	0.669852	0.63163	0.656564	0.680358	1.02721	1.18406	0.955268
8.66833	0.617447	0.59179	0.626657	0.69071	0.577583	0.667913	1.0854	1.09833	0.954666
8.8563	0.583561	0.605095	0.643872	0.643234	0.640092	0.634477	0.991376	1.11363	1.10543
9.02617	0.560348	0.624414	0.637862	0.620745	0.535354	0.646939	1.12962	1.1702	1.05388
9.20653	0.581615	0.58892	0.559932	0.600176	0.569226	0.594511	1.0352	1.07605	1.04144
9.37672	0.552703	0.560016	0.60651	0.620443	0.516931	0.618233	1.0876	1.16438	1.0556
9.54785	0.521025	0.56846	0.56984	0.502504	0.552138	0.547885	1.04976	1.10848	1.02035
9.71948	0.531924	0.544438	0.578038	0.553348	0.535259	0.571979	1.04106	1.17984	0.954974
9.89005	0.525703	0.541603	0.512434	0.562383	0.522867	0.570738	0.995176	1.10956	1.03798
10.073	0.53284	0.500591	0.505188	0.47741	0.502197	0.519942	1.09258	1.09017	0.952196
10.2643	0.514787	0.49267	0.521748	0.522336	0.481231	0.568471	1.03595	1.12125	1.02656
10.4341	0.443437	0.480179	0.510652	0.523239	0.477196	0.555113	1.04665	1.10044	0.975257
10.6043	0.472047	0.473309	0.506462	0.475953	0.461168	0.507236	1.05174	1.11225	0.985514
10.8077	0.471927	0.494021	0.453496	0.514352	0.483156	0.493982	1.02504	1.16495	0.957094
10.9781	0.46036	0.430837	0.518451	0.514846	0.493662	0.502362	1.0626	1.08734	0.932806
11.1481	0.471935	0.482919	0.481866	0.444783	0.443321	0.466642	0.960644	1.07908	1.04492
11.4224	0.423329	0.441996	0.479017	0.527966	0.459167	0.488286	1.04457	1.16264	0.981975
11.6225	0.459722	0.422866	0.4607	0.486322	0.448094	0.458415	1.03618	1.13865	1.05242
11.8069	0.442781	0.416289	0.465793	0.442034	0.434844	0.466528	1.03782	1.12418	1.09139
11.9771	0.461654	0.443005	0.476506	0.425259	0.484703	0.447197	1.01491	1.11008	1.02444
12.149	0.454944	0.449554	0.467202	0.449085	0.404196	0.433448	1.03187	1.03621	1.05401
12.3476	0.415848	0.395876	0.448182	0.445861	0.429608	0.429559	1.01714	1.10613	0.981565
12.5177	0.403367	0.427059	0.424914	0.420481	0.419575	0.432749	0.99776	1.05543	0.965669
12.724	0.436089	0.415463	0.417717	0.405102	0.433525	0.441116	1.04965	1.01813	0.961315
12.9222	0.412184	0.36188	0.438571	0.442074	0.391448	0.47177	0.975572	1.08588	1.03744
13.1309	0.411545	0.427746	0.423951	0.387697	0.40657	0.439638	0.999924	1.07672	1.03603
13.4058	0.378462	0.402846	0.396837	0.413038	0.405434	0.404669	1.01365	1.10446	0.947298
13.5985	0.421704	0.442963	0.410636	0.405726	0.40463	0.423709	0.969341	1.06594	0.985041
13.7681	0.418273	0.399123	0.407478	0.392715	0.393044	0.428952	1.04738	1.14221	0.984522
13.9374	0.37823	0.401257	0.426983	0.416893	0.403611	0.426402	1.00066	1.04784	0.946355
14.1334	0.365443	0.423363	0.405838	0.389599	0.405482	0.429883	1.07544	1.05317	0.92748
14.3032	0.389883	0.396813	0.412631	0.402298	0.421776	0.417386	1.01395	1.11271	0.955295
14.4739	0.410481	0.387219	0.444089	0.392741	0.409548	0.415172	0.951959	1.14229	0.95353
14.6435	0.408668	0.402024	0.414728	0.342313	0.386186	0.421458	0.941396	1.07286	0.943159
14.8138	0.401942	0.405854	0.397204	0.360615	0.425294	0.39114	0.949277	1.10271	0.98842
14.9842	0.373059	0.389773	0.395921	0.409403	0.415324	0.393644	0.973526	1.10349	0.969756
15.1542	0.386318	0.399638	0.377936	0.36299	0.387167	0.399671	1.05577	1.09222	1.02895
15.3471	0.37374	0.422143	0.420305	0.37913	0.410853	0.396817	0.984278	1.07447	0.986465
15.5394	0.408254	0.401457	0.377917	0.369213	0.431361	0.386322	0.99814	1.06549	0.95299
15.7093	0.419917	0.373236	0.418144	0.362986	0.384427	0.409188	1.04543	1.07321	0.910328
15.8794	0.383795	0.36463	0.390796	0.408908	0.364933	0.382845	1.04674	1.018	0.944824
16.0821	0.381436	0.37062	0.372756	0.389564	0.367742	0.370073	1.02167	1.07807	0.933495
16.2892	0.359537	0.391703	0.384618	0.355982	0.369118	0.383583	0.962318	1.07949	0.941117
16.4908	0.336749	0.391642	0.401525	0.347139	0.367196	0.395021	1.08388	1.11521	0.923268
16.6612	0.350773	0.377439	0.401888	0.348743	0.348082	0.365735	1.01467	1.08179	0.92511
16.8318	0.366571	0.385685	0.374976	0.418716	0.353769	0.369877	0.975462	1.02609	1.01075
17.0018	0.407168	0.373574	0.354715	0.346851	0.37452	0.392136	1.03715	1.02908	0.931937
17.1721	0.370439	0.373485	0.401403	0.350946	0.3708	0.38944	0.946693	0.997648	0.942509
17.3425	0.351435	0.344502	0.361569	0.370937	0.365311	0.385804	0.922809	1.05273	0.983014
17.5123	0.352926	0.380898	0.385516	0.366302	0.353371	0.377194	0.937771	1.05265	0.97484
17.6847	0.373831	0.39706	0.354842	0.372043	0.356473	0.391233	0.993097	1.01954	0.969347
18.0144	0.368165	0.332824	0.383106	0.348944	0.342558	0.363159	1.00131	1.09467	0.937781
18.2398	0.376744	0.330933	0.373893	0.352599	0.387242	0.376928	1.06876	1.08845	0.958634
18.41	0.334641	0.332379	0.348965	0.349242	0.364381	0.396171	1.00576	1.07151	0.962066
18.5799	0.294628	0.36375	0.364048	0.367135	0.350592	0.388459	0.961836	1.02231	0.93446
18.7641	0.361243	0.375983	0.360193	0.36269	0.381694	0.341383	0.981102	1.06745	0.989288
18.9659	0.397438	0.364061	0.352917	0.36812	0.356437	0.381274	0.932745	1.07157	1.04066
19.15	0.338102	0.356749	0.351773	0.400595	0.364193	0.365725	1.06229	1.01176	1.00443
19.3209	0.386023	0.345961	0.34369	0.336721	0.335144	0.402153	1.06232	1.02444	0.938931
19.4919	0.316918	0.377487	0.385234	0.375684	0.355672	0.368718	0.974301	1.05269	0.95744
19.6807	0.345772	0.368612	0.346624	0.379589	0.356759	0.375639	0.997268	1.02487	0.96227
19.8529	0.3534	0.338255	0.323458	0.379349	0.379412	0.390135	0.990278	1.09235	0.956676
20.0229	0.31463	0.355924	0.379712	0.373794	0.353513	0.38005	0.97847	1.0372	1.02605
20.1932	0.346	0.352768	0.376575	0.336773	0.30988	0.357151	0.941879	1.07933	0.956825
20.364	0.349146	0.380909	0.350109	0.394129	0.365067	0.352997	1.0084	1.13471	0.995727
20.5336	0.344073	0.338907	0.36701	0.367226	0.33217	0.368705	0.963565	1.0187	0.969434
20.7031	0.367383	0.381418	0.347647	0.349627	0.388045	0.372809	0.955866	1.07019	0.912742
20.8996	0.345614	0.330519	0.362293	0.312352	0.343769	0.372544	0.983798	1.05912	1.0077
21.0704	0.384759	0.378307	0.35489	0.344692	0.344158	0.345406	0.991917	1.02077	0.952485
21.2891	0.350163	0.367561	0.373138	0.356474	0.350555	0.363072	0.96507	1.05927	0.939471
21.4809	0.321229	0.3681	0.356201	0.32432	0.355938	0.353682	0.890787	1.07634	0.956438
21.6516	0.323729	0.372112	0.342472	0.370616	0.342006	0.372366	0.93401	1.04406	0.948604
21.896	0.33005	0.370048	0.343757	0.3337	0.309622	0.343631	0.995232	1.0526	0.88541
22.0661	0.325797	0.340862	0.322991	0.332261	0.331831	0.355924	1.01748	1.00693	0.964241
22.2368	0.346873	0.336472	0.342847	0.310238	0.310204	0.377497	0.963168	1.00315	1.02345
22.4064	0.365012	0.37263	0.360591	0.383089	0.350311	0.398128	1.0158	0.998831	0.948837
22.6079	0.334761	0.336205	0.368504	0.373658	0.332574	0.357812	0.935113	1.00318	1.0342
22.7785	0.338962	0.348478	0.363289	0.334213	0.346848	0.36915	0.934052	0.997926	0.943658
22.9492	0.335468	0.316798	0.345542	0.323749	0.322813	0.372743	0.943601	1.03382	0.980644
23.1322	0.321366	0.343301	0.36189	0.342156	0.372701	0.355054	0.963927	1.05662	1.00201
23.3024	0.346072	0.310244	0.364224	0.358814	0.30835	0.373717	1.00224	1.02488	0.990951
23.4717	0.347256	0.356828	0.355637	0.329542	0.355119	0.37162	0.918173	1.01526	0.970018
23.642	0.330897	0.33844	0.355795	0.381617	0.319555	0.358957	0.984449	1.04429	1.0099
23.8508	0.306177	0.332834	0.34752	0.317914	0.329616	0.347916	0.941002	1.05979	0.995828
24.0474	0.333776	0.36232	0.369677	0.343422	0.372454	0.356139	0.978924	1.05497	0.933145
24.2327	0.366614	0.377583	0.387919	0.325514	0.342156	0.355822	0.984942	1.04464	0.954534
24.4029	0.323504	0.347478	0.362673	0.334606	0.35006	0.378801	0.977049	1.0605	0.952129
24.6072	0.374589	0.332693	0.35944	0.340167	0.356822	0.351742	0.955442	0.992775	0.948699
24.7767	0.373039	0.327472	0.378509	0.331907	0.324241	0.373741	0.921072	1.01516	0.935457
24.9466	0.349994	0.350282	0.332664	0.332878	0.330544	0.358848	0.960927	1.05812	0.949238
25.117	0.372544	0.330161	0.336786	0.35165	0.330811	0.344302	0.947741	1.0256	1.00571
25.2874	0.315157	0.358141	0.338938	0.335396	0.382783	0.363025	0.937296	1.04304	0.986633
25.4579	0.345098	0.344913	0.339996	0.310826	0.346365	0.342474	0.924452	1.0015	0.921721
25.9719	0.368309	0.372605	0.343559	0.342116	0.348724	0.383801	1.0902	1.15386	1.06018
26.2056	0.395787	0.340309	0.398581	0.39687	0.36883	0.38699	1.11833	1.12165	1.0159
26.4889	0.367497	0.404903	0.360904	0.395393	0.356127	0.392567	1.08564	1.07396	1.06543
26.7305	0.385379	0.391162	0.397602	0.37268	0.377477	0.394402	1.12684	1.17959	0.979384
26.9015	0.382847	0.353252	0.393622	0.342992	0.372938	0.374801	0.990311	1.23089	1.04623
27.0716	0.364339	0.426229	0.40424	0.351234	0.372759	0.378211	1.01968	1.2067	1.02278
27.2414	0.454193	0.388147	0.411092	0.369849	0.331898	0.399991	1.07235	1.23256	1.04604
27.4113	0.396152	0.446907	0.352181	0.334146	0.382214	0.363476	1.12119	1.17139	1.06523
27.582	0.409888	0.396133	0.41937	0.396882	0.333753	0.374698	1.04432	1.19669	0.976947
27.7724	0.418337	0.391521	0.367294	0.330777	0.319105	0.392599	0.987444	1.07621	1.09025
27.9434	0.393043	0.433854	0.438727	0.390099	0.373207	0.366205	1.08364	1.11768	1.05299
28.1149	0.436372	0.436926	0.420278	0.33785	0.327917	0.382408	1.06768	1.11135	1.0313
28.2853	0.450089	0.386226	0.413955	0.416078	0.337	0.374192	1.01291	1.13629	1.06157
28.4894	0.408655	0.418454	0.399879	0.3646	0.337143	0.396225	1.09849	1.18181	1.13023
28.6597	0.40557	0.484438	0.405595	0.327086	0.365379	0.366322	1.00646	1.15318	1.01108
28.866	0.42492	0.413025	0.445641	0.369452	0.374629	0.375841	1.11021	1.13722	1.01391
29.0377	0.450402	0.46673	0.427717	0.341776	0.332344	0.390018	1.12491	1.12403	1.173
29.2308	0.464532	0.397498	0.419856	0.355928	0.346288	0.368764	1.11327	1.11153	1.02149
29.4017	0.397562	0.457787	0.452088	0.330017	0.359608	0.360999	1.06762	1.15882	1.04249
29.5911	0.486409	0.481047	0.437992	0.354729	0.38296	0.354829	1.04077	1.18127	1.00929
29.7617	0.472486	0.467506	0.409527	0.40575	0.374024	0.368672	1.00996	1.20183	1.14142
29.9724	0.411467	0.411698	0.471603	0.347742	0.374852	0.412999	1.00023	1.12908	1.11497
30.1434	0.431601	0.49328	0.469482	0.413316	0.341817	0.375417	1.01503	1.13242	1.08935
30.3139	0.48206	0.443662	0.462994	0.357566	0.323939	0.406152	1.08599	1.15513	1.08983
30.4844	0.479065	0.497047	0.480415	0.344868	0.38025	0.363651	1.07279	1.21459	1.0292
30.6554	0.466127	0.494589	0.449542	0.316822	0.350973	0.358827	1.04935	1.22881	1.06599
30.8264	0.505397	0.486602	0.442037	0.334602	0.329848	0.360196	1.07059	1.20511	1.06545
31.0474	0.47523	0.511253	0.464638	0.338604	0.346961	0.389686	1.01867	1.11841	0.989748
31.2476	0.508021	0.479335	0.483686	0.387676	0.332072	0.393054	1.02952	1.11951	1.09536
31.4191	0.470628	0.443615	0.500937	0.341055	0.331179	0.359093	1.15472	1.13992	1.01917
31.5916	0.450991	0.537543	0.498992	0.392422	0.326457	0.353642	1.08167	1.15565	1.02175
31.7621	0.472611	0.484724	0.562823	0.351433	0.3271	0.390643	0.984059	1.16512	1.03441
31.9314	0.512112	0.471408	0.499998	0.362027	0.38079	0.366794	0.986213	1.14653	1.10139
32.1021	0.467108	0.451662	0.502901	0.374464	0.330264	0.370108	0.986506	1.1797	1.00263
32.2722	0.522509	0.517309	0.526745	0.350789	0.373307	0.377121	0.998254	1.23031	0.989879
32.4423	0.458664	0.493733	0.556669	0.374792	0.383145	0.38395	1.10291	1.18634	1.07133
32.6158	0.466027	0.48437	0.500124	0.394777	0.33265	0.379379	1.07332	1.09403	1.04066
32.7876	0.498433	0.524062	0.499643	0.345923	0.366883	0.373628	1.01558	1.11075	1.04386
32.9572	0.514029	0.45961	0.546606	0.371164	0.345972	0.361876	0.983856	1.14081	1.05641
33.1289	0.498717	0.529992	0.483561	0.357427	0.370628	0.357822	1.0025	1.0822	1.06811
33.2999	0.520242	0.510327	0.481235	0.381465	0.364349	0.383682	1.13709	1.10433	1.0208
33.4694	0.483311	0.519716	0.516274	0.314126	0.373602	0.363913	1.10156	1.14297	1.03144
33.7058	0.562136	0.511852	0.542697	0.306035	0.344386	0.349112	1.00914	1.08036	1.01987
33.906	0.529286	0.56116	0.494018	0.352951	0.376932	0.382039	1.05618	1.11353	1.04564
34.0903	0.501106	0.532713	0.525623	0.360335	0.388178	0.378495	1.1235	1.15444	1.01542
34.2725	0.494675	0.525699	0.53898	0.350632	0.315518	0.374298	1.06234	1.09588	0.99878
34.4798	0.531685	0.54213	0.510776	0.299591	0.391468	0.373338	1.04279	1.01025	0.93916
34.6502	0.496597	0.550673	0.498027	0.346796	0.346793	0.385015	1.00235	1.10884	1.08449
34.82	0.527075	0.529512	0.586343	0.402638	0.351068	0.365803	0.999652	1.09939	1.09365
34.9901	0.569663	0.545394	0.524335	0.366584	0.37301	0.361496	1.09177	1.0858	0.997124
35.16	0.598943	0.566175	0.560909	0.353897	0.336255	0.369364	1.01372	1.09112	1.02898
35.331	0.527114	0.556561	0.549053	0.351574	0.37151	0.385573	1.00067	1.05163	1.08204
35.5014	0.504942	0.58709	0.584004	0.395881	0.351036	0.363958	1.0175	1.13391	0.98849
35.6713	0.516823	0.537332	0.570469	0.348356	0.355637	0.409189	1.01442	1.18724	0.993634
35.8431	0.628445	0.519918	0.575508	0.301225	0.369553	0.369969	0.954735	1.07439	0.972887
36.0129	0.54051	0.594025	0.562072	0.385973	0.364838	0.337984	1.07045	1.09587	0.983126
36.1841	0.534147	0.566625	0.572077	0.367772	0.342091	0.402409	0.95421	1.10728	0.989114
36.4474	0.547031	0.594799	0.54252	0.282333	0.359242	0.341687	1.1048	1.11269	0.978629
36.6556	0.498514	0.562364	0.573076	0.328599	0.349261	0.359065	0.941555	1.06116	1.06182
36.8396	0.575075	0.600525	0.603377	0.366704	0.37498	0.375171	1.06277	1.10514	1.01733
37.0309	0.511802	0.596012	0.556865	0.341815	0.339875	0.368165	0.981683	1.07162	1.08543
37.2474	0.555501	0.572566	0.556432	0.362513	0.366996	0.390885	1.00572	1.04261	0.978438
37.4478	0.615453	0.589002	0.579594	0.380781	0.372122	0.362043	1.05109	1.16147	1.04977
37.6205	0.61411	0.59036	0.609439	0.362533	0.347355	0.356582	0.960103	1.11345	1.1019
37.7909	0.621488	0.579584	0.592047	0.348874	0.343405	0.346185	1.00032	1.16557	1.00411
37.9616	0.471241	0.585622	0.642729	0.355255	0.341676	0.36426	1.01729	1.0572	0.937199
38.1317	0.531859	0.718537	0.610371	0.372673	0.364209	0.378014	1.11614	1.10494	0.994323
38.3027	0.523744	0.620404	0.599378	0.394432	0.366608	0.349708	1.02642	1.0974	1.06863
38.4734	0.563077	0.580455	0.576387	0.343015	0.347173	0.387069	1.00323	1.10081	1.0552
38.6735	0.588672	0.550977	0.621518	0.340824	0.34389	0.383918	1.03831	1.10239	1.08649
38.8441	0.559137	0.619726	0.662536	0.35549	0.327352	0.365722	1.00969	1.05713	1.04259
39.0316	0.552248	0.600636	0.598654	0.341668	0.339178	0.373962	0.983827	1.2133	1.14369
39.2478	0.568857	0.595342	0.625611	0.322544	0.301933	0.365619	0.967853	1.12538	1.07692
39.4188	0.57909	0.601857	0.59505	0.346512	0.303261	0.381933	1.01853	1.13789	1.08053
39.6628	0.532751	0.517362	0.616266	0.339585	0.314937	0.329242	1.0778	1.15932	1.09683
39.8322	0.519029	0.504704	0.602308	0.357882	0.316567	0.388347	1.0573	1.06251	0.96147
40.0023	0.607779	0.576742	0.614652	0.326763	0.356505	0.36545	0.941422	1.08984	1.1183
40.1722	0.540926	0.637989	0.603425	0.325381	0.338795	0.400741	1.02891	1.1226	1.07614
40.342	0.490977	0.641413	0.583374	0.340899	0.39504	0.366602	0.943506	1.1425	1.03645
40.5121	0.599036	0.581978	0.613743	0.360335	0.380244	0.386245	1.1271	1.11759	1.00396
40.6977	0.547237	0.621881	0.648641	0.340405	0.345583	0.337371	0.876943	1.16218	0.97154
40.9058	0.560793	0.561381	0.621033	0.3832	0.333951	0.377931	1.00004	1.05528	0.994581
41.1232	0.503561	0.604431	0.640112	0.350099	0.313312	0.341094	1.0599	1.16975	1.01443
41.33	0.614395	0.666477	0.569204	0.325622	0.342746	0.384275	1.04919	1.11083	0.998606
41.5007	0.619918	0.662277	0.644211	0.335071	0.324673	0.373211	0.899683	1.12843	0.992789
41.6894	0.537612	0.641453	0.666345	0.353475	0.295913	0.346946	0.950158	1.07174	1.02999
41.8892	0.620195	0.630812	0.611571	0.330794	0.349468	0.363998	1.00423	1.21248	1.01404
42.0906	0.583332	0.656234	0.64813	0.4109	0.303826	0.354196	0.972608	1.08024	1.06384
42.3319	0.496944	0.542273	0.569321	0.324011	0.351462	0.37219	1.0253	1.07584	0.935395
42.5157	0.613229	0.661848	0.58403	0.378643	0.355808	0.340042	1.00865	1.1858	1.03364
42.6855	0.578958	0.632783	0.589051	0.37515	0.347448	0.358118	0.968726	1.10638	0.909361
42.8559	0.532267	0.637778	0.592006	0.34782	0.318813	0.335045	1.0319	1.07552	1.00253
43.0263	0.54852	0.556393	0.560051	0.345426	0.307724	0.372565	0.97418	1.05016	1.03596
43.1957	0.558179	0.592444	0.641487	0.313532	0.380907	0.348377	1.08027	1.14405	1.01569
43.3657	0.566659	0.597461	0.594459	0.304936	0.336452	0.341227	0.99971	1.09876	1.05456
43.5369	0.524313	0.602735	0.612845	0.371556	0.366569	0.331977	1.01226	1.07747	1.06979
43.7079	0.615744	0.668152	0.648335	0.310287	0.308305	0.364001	0.995663	1.06409	0.978184
43.8783	0.579668	0.713791	0.617778	0.364798	0.401901	0.340123	0.926805	1.04717	1.01725
44.0506	0.537611	0.622205	0.584295	0.330828	0.390332	0.374223	0.96475	1.11313	0.984234
44.2219	0.588146	0.653497	0.576095	0.335545	0.326002	0.350934	1.10013	1.1202	1.0766
44.4232	0.591214	0.652936	0.623446	0.31528	0.354373	0.353323	0.930171	1.04827	1.07393
44.5945	0.534497	0.652785	0.622517	0.309753	0.351648	0.34793	0.97665	1.12813	0.985675
44.7745	0.576587	0.611311	0.584119	0.292992	0.338963	0.363106	0.965041	1.12462	1.05443
44.9453	0.551493	0.599137	0.586603	0.370556	0.345885	0.337493	1.08622	1.06526	1.12395
45.1168	0.512054	0.625569	0.656087	0.350586	0.322343	0.382279	1.08455	1.09177	1.0161
45.3059	0.604707	0.593724	0.622238	0.384268	0.332749	0.392398	1.07225	1.17143	1.08135
45.4767	0.558542	0.674039	0.647104	0.315725	0.355169	0.375631	1.03171	1.06747	1.03863
45.6469	0.539226	0.60044	0.691332	0.334107	0.348213	0.369273	0.965424	1.09997	0.985606
45.8184	0.609452	0.62907	0.569698	0.320337	0.293309	0.360267	0.99141	1.06898	0.967414
46.0159	0.620896	0.647615	0.618631	0.345267	0.332812	0.334866	0.910766	1.05202	1.0259
46.2724	0.627966	0.646125	0.636442	0.363025	0.31151	0.355543	1.0137	1.13731	1.07334
46.4436	0.466294	0.619285	0.602534	0.321763	0.343866	0.330441	0.965917	1.09223	1.01657
46.6499	0.532423	0.636896	0.631873	0.319532	0.375474	0.403995	1.06264	1.05875	0.997295
46.8208	0.60174	0.625423	0.623063	0.31411	0.32209	0.3873	1.02903	1.04156	1.03344
46.9915	0.60427	0.676164	0.643909	0.369486	0.382128	0.36025	1.04195	1.15439	1.04666
47.1619	0.580519	0.59914	0.670285	0.298601	0.367705	0.360365	1.02603	1.07594	0.952424
47.3327	0.611455	0.613645	0.643787	0.343872	0.293258	0.380931	1.00615	1.1165	1.08072
47.503	0.569084	0.640412	0.609914	0.385555	0.346915	0.368399	1.09935	1.11146	1.01454
47.6737	0.528871	0.59211	0.62868	0.338631	0.308878	0.345883	1.07726	1.15034	0.981969
47.8439	0.618932	0.623735	0.587894	0.326022	0.383639	0.381166	1.07351	1.16308	0.993658
48.0145	0.589761	0.625359	0.635314	0.334776	0.318725	0.362876	0.958725	1.16149	0.986491
48.1855	0.566532	0.641546	0.54957	0.333999	0.281624	0.364408	1.01383	1.06121	1.04771
48.3551	0.52748	0.580636	0.634004	0.359477	0.311312	0.353217	1.00785	1.11981	1.07208
48.5255	0.582577	0.707568	0.607922	0.353463	0.369775	0.370679	1.0053	1.09199	0.994543
48.7306	0.644043	0.624617	0.684513	0.390968	0.33665	0.363443	0.880198	1.06929	1.04812
48.9008	0.60874	0.595504	0.583705	0.31788	0.380859	0.33058	1.04359	1.08324	1.03047
49.0904	0.540214	0.617777	0.617482	0.287017	0.360203	0.319235	0.937021	1.05879	1.04543
49.2616	0.545522	0.660486	0.666467	0.342298	0.332029	0.318373	1.04041	1.0664	0.999301
49.4499	0.564465	0.62644	0.679583	0.339371	0.325235	0.349349	0.982562	1.09771	1.04281
49.6213	0.693054	0.638987	0.598852	0.350854	0.318991	0.360723	0.920839	1.01923	1.00365
49.7912	0.602683	0.707182	0.662582	0.324073	0.349257	0.317095	1.04714	0.944605	1.00115
49.9621	0.634466	0.625423	0.621914	0.372387	0.380826	0.374764	0.98146	1.14155	1.06749
50.1319	0.641126	0.609467	0.612534	0.375927	0.31021	0.358801	0.975964	1.10246	1.03954
50.3306	0.603516	0.636061	0.655032	0.334591	0.311196	0.371943	0.953997	1.12041	1.05756
50.5014	0.598305	0.641845	0.62668	0.347283	0.324974	0.343886	1.08683	1.07429	1.04797
50.6969	0.53166	0.555911	0.695495	0.311071	0.318337	0.373093	1.07158	1.12087	0.983853
50.8817	0.565572	0.628843	0.61254	0.294812	0.351804	0.353636	0.927804	1.06569	0.935525
51.0641	0.647627	0.598578	0.685122	0.332661	0.330947	0.330264	1.14507	1.06401	1.05263
51.3126	0.597167	0.718147	0.665521	0.362657	0.366483	0.303535	1.07498	1.05587	1.03088
51.4827	0.697126	0.691647	0.663505	0.343931	0.360816	0.32104	0.972535	1.16959	1.03451
51.6534	0.626199	0.666165	0.642193	0.379796	0.29467	0.407691	0.960841	1.011	0.953108
51.8238	0.634521	0.671955	0.627821	0.333307	0.304145	0.318027	0.907211	1.06482	1.00973
51.9937	0.580243	0.641326	0.695795	0.370608	0.311346	0.368032	0.889263	0.944746	1.12318
52.1635	0.542396	0.628234	0.671151	0.353731	0.335235	0.37908	1.03298	1.12873	0.995313
52.3344	0.661279	0.637541	0.658542	0.305064	0.285177	0.420087	1.09146	1.08264	1.05669
52.5055	0.608463	0.646063	0.660793	0.332411	0.310742	0.413357	0.998054	1.0436	0.991592
52.6759	0.640715	0.663224	0.637696	0.343201	0.344301	0.367445	1.03968	1.09616	1.00509
52.847	0.588076	0.672533	0.70049	0.333088	0.35149	0.409432	1.07125	1.07265	1.05141
53.0185	0.536991	0.641764	0.710993	0.304841	0.317131	0.334451	1.12486	1.06726	1.0058
53.1882	0.67423	0.61277	0.656041	0.37398	0.371956	0.359364	1.04845	0.979915	0.991525
53.3608	0.634301	0.675075	0.590443	0.352582	0.30888	0.341338	1.02459	1.09347	0.945855
53.5317	0.625893	0.628818	0.632954	0.294618	0.324548	0.394148	1.032	1.07259	1.1488
53.7019	0.61316	0.675712	0.653751	0.318541	0.333899	0.398107	1.00956	1.02945	1.13832
53.8723	0.620584	0.589354	0.611769	0.302495	0.317997	0.394846	1.10567	1.08079	1.11625
54.0426	0.584445	0.690141	0.579893	0.313764	0.302744	0.373938	0.999888	1.09793	1.06191
54.2405	0.628768	0.63162	0.659768	0.301787	0.371042	0.35912	0.994199	1.13238	1.02608
54.4119	0.590347	0.645517	0.64962	0.352816	0.345845	0.35142	1.0308	1.09745	1.02376
54.5891	0.59534	0.610025	0.663395	0.377224	0.351386	0.395537	1.09629	1.19897	1.00746
54.7587	0.616042	0.698432	0.654859	0.382363	0.343021	0.35541	1.13029	1.1257	0.968064
54.9302	0.6084	0.643616	0.657071	0.345312	0.301079	0.345164	1.01416	1.20653	1.04336
55.142	0.625394	0.654655	0.682447	0.356008	0.308251	0.347199	0.997489	1.05224	1.04989
55.3115	0.617954	0.638083	0.639672	0.371549	0.361164	0.379599	0.956438	1.03645	1.04002
55.4826	0.729513	0.5969	0.668548	0.347392	0.344654	0.378645	1.00499	1.12394	0.851821
55.6537	0.64769	0.671825	0.660471	0.300965	0.362068	0.380035	0.943149	0.999184	0.970685
55.8228	0.589062	0.727421	0.69842	0.379411	0.264828	0.358334	0.866977	1.09021	1.07959
55.9928	0.648829	0.698611	0.683499	0.316244	0.358039	0.393763	0.888741	1.08353	1.01902
56.1965	0.620052	0.66637	0.657417	0.286723	0.322763	0.369236	0.957862	1.04111	1.10335
56.3671	0.601604	0.669681	0.705271	0.354838	0.321982	0.399399	1.06577	1.02953	1.07966
56.5371	0.603147	0.608991	0.632858	0.361142	0.302539	0.353136	1.05886	1.12433	1.08641
56.7097	0.631052	0.701452	0.715584	0.321117	0.362058	0.354555	1.0846	1.05364	1.07238
56.8975	0.583182	0.584628	0.646603	0.343667	0.31608	0.364493	1.03905	1.054	1.12375
57.0673	0.622841	0.718916	0.684776	0.285641	0.349412	0.36494	0.984472	1.05783	1.03347
57.2892	0.601884	0.615272	0.644134	0.384392	0.359689	0.34663	0.954912	1.06858	0.993861
57.4903	0.702888	0.655091	0.708945	0.353982	0.291959	0.32529	0.888886	0.986026	0.886688
57.6603	0.668455	0.644332	0.724477	0.374772	0.336654	0.377461	1.03585	1.03836	1.05687
57.8564	0.56584	0.715655	0.671736	0.384087	0.319487	0.36889	1.04846	1.04023	1.0712
58.0631	0.630333	0.774218	0.623506	0.370977	0.332797	0.392702	1.05036	1.1027	1.10525
58.2341	0.642345	0.630752	0.634473	0.309058	0.322134	0.329074	1.03585	1.16332	1.04242
58.4044	0.609923	0.728756	0.635589	0.366868	0.302681	0.324645	1.0468	0.989244	1.13095
58.614	0.5721	0.727229	0.62597	0.355439	0.312151	0.369812	0.98188	0.956318	1.09844
58.7842	0.556365	0.650031	0.696644	0.342078	0.270771	0.379496	0.91324	1.07985	1.01335
58.9549	0.672694	0.718991	0.63869	0.360215	0.273628	0.363656	0.98863	1.18698	1.05911
59.1266	0.590212	0.664996	0.646627	0.354952	0.282086	0.347876	1.00662	0.963036	1.04955
59.3239	0.639187	0.64345	0.636613	0.351241	0.394329	0.358255	0.968909	1.08388	1.0164
59.4953	0.585938	0.709535	0.715789	0.327932	0.289482	0.324747	0.963165	1.05731	0.978542
59.6806	0.628724	0.647932	0.679378	0.348391	0.354977	0.318006	0.942379	0.935117	1.00513
59.8511	0.711062	0.612964	0.674022	0.302072	0.327931	0.315404	1.05287	1.19473	0.957122
60.0248	0.643299	0.624925	0.662021	0.378056	0.310879	0.347991	0.960073	1.03057	1.08195
60.1951	0.600338	0.597719	0.624493	0.308738	0.357959	0.315109	1.14694	1.03615	1.04004
60.3666	0.636444	0.612779	0.687567	0.33342	0.313532	0.367434	1.08005	1.14599	0.962569
60.5746	0.637507	0.675508	0.651756	0.289583	0.326558	0.35178	1.03372	0.946234	1.00016

## Sheet: 6g
Time [min]	Medium			Histamine			Ionomycin			Mean medium			Mean Histamine			Mean Ionomycin
0	1	1	1	1	1	1	1	1	1	1			1			1
0.175	1.115	1.019	1.003	0.982	0.958	1.002	0.984	1.057	0.994	1.04567			0.980667			1.01167
0.347	1.087	0.978	0.973	0.945	0.934	0.971	0.975	1.056	0.984	1.01267			0.95			1.005
0.52	1.035	1.002	0.961	1.016	1.009	1.041	1.006	1.083	1	0.999333			1.022			1.02967
0.692	1.135	1.041	1.029	1.045	0.985	1.033	1.101	1.056	0.995	1.06833			1.021			1.05067
0.865	1.134	1.011	0.984	1.012	1.022	1.039	0.998	1.083	0.926	1.043			1.02433			1.00233
1.037	1.198	0.967	1.01	1.053	1.041	0.965	1.095	1.093	0.975	1.05833			1.01967			1.05433
1.21	1.193	1.09	0.961	0.966	0.933	1.049	1.085	1.134	1.02	1.08133			0.982667			1.07967
1.382	1.092	1.092	1.003	1.085	1.06	0.951	1.057	1.122	0.992	1.06233			1.032			1.057
1.555	1.022	1.01	1.094	1.103	0.999	1.034	1.142	1.153	1.064	1.042			1.04533			1.11967
1.727	1.062	1.071	1.061	1.052	1.007	1.047	1.098	1.095	1.023	1.06467			1.03533			1.072
1.9	1.168	1.123	0.97	1.008	1.108	0.986	1.068	1.09	0.963	1.087			1.034			1.04033
2.072	1.083	1.07	1.02	1.087	1.005	1.072	1.065	1.055	1.025	1.05767			1.05467			1.04833
2.671	1.331	1.189	1.101	2.629	2.611	2.434	5.609	5.728	5.017	1.207			2.558			5.45133
2.858	1.197	1.101	1.083	2.396	2.453	2.329	6.44	6.397	5.761	1.127			2.39267			6.19933
3.031	1.115	1.121	1.076	2.244	2.041	2.048	6.756	6.623	5.751	1.104			2.111			6.37667
3.203	1.074	0.97	0.976	1.967	2.129	1.987	6.843	6.657	6.459	1.00667			2.02767			6.653
3.375	1.134	1.017	1.045	1.949	2.014	2.041	6.892	7.51	6.106	1.06533			2.00133			6.836
3.547	1.04	1.056	1.061	1.904	1.762	1.912	7.528	7.33	6.397	1.05233			1.85933			7.085
3.72	1.136	1.059	0.989	1.886	1.792	1.806	7.437	7.436	5.987	1.06133			1.828			6.95333
3.893	1.028	0.957	0.969	1.822	1.703	1.736	7.12	7.599	6.371	0.984667			1.75367			7.03
4.065	1.203	1.002	0.914	1.784	1.786	1.818	7.646	7.539	6.489	1.03967			1.796			7.22467
4.237	0.975	0.962	1	1.686	1.73	1.852	7.511	7.201	6.585	0.979			1.756			7.099
4.41	0.967	0.965	0.944	1.747	1.688	1.672	7.581	7.339	6.755	0.958667			1.70233			7.225
4.582	1.114	0.948	1.039	1.708	1.719	1.649	7.591	7.494	6.699	1.03367			1.692			7.26133
4.755	1.097	0.966	0.878	1.505	1.694	1.744	7.262	7.312	6.396	0.980333			1.64767			6.99
4.927	1.164	0.985	0.974	1.495	1.675	1.648	7.398	7.077	6.638	1.041			1.606			7.03767
5.1	1.262	1.088	0.981	1.658	1.561	1.518	7.09	7.688	6.386	1.11033			1.579			7.05467
5.272	1.102	0.967	0.885	1.722	1.73	1.702	7.433	7.932	6.408	0.984667			1.718			7.25767
5.445	1.067	1.001	1.014	1.572	1.687	1.735	8.009	7.272	6.206	1.02733			1.66467			7.16233
5.617	1.276	1.081	1.03	1.537	1.624	1.671	7.251	7.381	6.587	1.129			1.61067			7.073
5.789	1.056	0.991	0.881	1.642	1.714	1.712	7.465	7.129	6.754	0.976			1.68933			7.116
5.962	1.054	0.98	0.932	1.623	1.519	1.613	7.132	7.533	6.384	0.988667			1.585			7.01633
6.134	1.051	1.114	1.015	1.753	1.764	1.836	7.487	6.979	6.115	1.06			1.78433			6.86033
6.306	1.079	1.092	1.065	1.594	1.645	1.517	7.668	7.103	6.129	1.07867			1.58533			6.96667
6.479	0.933	1.032	1.055	1.752	1.667	1.615	7.422	7.302	6.53	1.00667			1.678			7.08467
6.651	1.086	1.07	1.04	1.718	1.594	1.646	7.74	7.455	6.422	1.06533			1.65267			7.20567
6.824	1.015	1.209	1.099	1.656	1.522	1.568	7.376	7.454	6.453	1.10767			1.582			7.09433
6.996	1.056	0.918	0.902	1.388	1.533	1.523	7.008	6.846	6.168	0.958667			1.48133			6.674
7.168	1.19	1.054	0.933	1.666	1.859	1.713	7.632	7.121	6.282	1.059			1.746			7.01167
7.341	0.961	0.984	1.072	1.584	1.629	1.484	7.477	7.346	6.478	1.00567			1.56567			7.10033
7.513	1.118	1.015	1.05	1.424	1.649	1.68	7.956	7.229	6.524	1.061			1.58433			7.23633
7.685	1.137	0.992	1.088	1.47	1.648	1.631	8.517	7.161	6.635	1.07233			1.583			7.43767
7.858	1.135	1.065	1.063	1.582	1.501	1.55	7.838	7.674	6.748	1.08767			1.54433			7.42
8.03	1.065	0.97	0.995	1.372	1.499	1.402	7.723	7.069	6.238	1.01			1.42433			7.01
8.203	1.071	1.129	0.993	1.434	1.624	1.572	8.232	7.996	7.162	1.06433			1.54333			7.79667
8.375	0.975	1.109	1.004	1.62	1.563	1.493	8.18	7.804	6.463	1.02933			1.55867			7.48233
8.547	0.985	1.102	1.076	1.497	1.746	1.691	8.417	7.56	6.242	1.05433			1.64467			7.40633
8.72	0.947	1.231	1.066	1.469	1.629	1.665	8.659	8.243	7.151	1.08133			1.58767			8.01767
8.892	0.92	0.954	0.981	1.516	1.709	1.545	8.197	7.553	6.537	0.951667			1.59			7.429
9.065	1	0.848	0.932	1.535	1.523	1.544	8.392	8.438	6.504	0.926667			1.534			7.778
9.237	1.148	0.968	1.092	1.396	1.451	1.486	8.497	7.816	7.303	1.06933			1.44433			7.872
9.409	0.968	0.939	0.891	1.454	1.478	1.491	7.763	8.311	7.176	0.932667			1.47433			7.75
9.582	0.977	0.961	1.001	1.408	1.583	1.506	7.825	8.3	6.894	0.979667			1.499			7.673
9.754	1.078	1.146	0.968	1.604	1.445	1.562	7.75	8.076	7.469	1.064			1.537			7.765
9.926	1.084	0.958	0.843	1.493	1.535	1.439	8.687	8.314	7.202	0.961667			1.489			8.06767
10.1	1.052	0.985	0.933	1.307	1.51	1.479	8.441	8.348	7.342	0.99			1.432			8.04367
10.27	0.956	1.033	0.976	1.335	1.397	1.436	8.328	8.412	6.644	0.988333			1.38933			7.79467
10.44	1.077	0.962	0.958	1.218	1.508	1.543	7.743	7.928	7.249	0.999			1.423			7.64
