# Supplementary material for: A general method for the development of multicolor biosensors with large dynamic ranges
Source: Nat Chem Biol. 2023 Jun 8;19(9):1147–57. doi: 10.1038/s41589-023-01350-1 (PMC10449634; doi:10.1038/s41589-023-01350-1)
Supplement: Source Data Extended Data Fig. 1 — Source data. [file 41589_2023_1350_MOESM10_ESM.xlsx]

## Sheet: 1b
	FRET/EGFP
ChemoG1	2.16094	2.18749	2.15885
Y39A	0.691718	0.706291	0.702089
K41A	0.973997	0.962617	0.972923
F223R	0.753255

## Sheet: 1c
Wavelength [nm]	ChemoG1+SiR			ChemoG2+SiR			ChemoG3+SiR			ChemoG4+SiR			ChemoG5+SiR			ChemoG5
480	0.210067	0.221867	0.199167	0.136967	0.146967	0.163267	0.0808667	0.0715667	0.0873667	0.0879	0.0888	0.0786	0.110467	0.0423667	0.0313667	0.818167	0.797167	0.829567
482	0.274367	0.289467	0.287267	0.194167	0.200267	0.203567	0.0962667	0.0998667	0.105467	0.0831	0.0861	0.0762	0.131567	0.0433667	0.0563667	1.1318	1.0701	1.1402
484	0.389367	0.416067	0.420567	0.265667	0.291467	0.292367	0.151467	0.145667	0.156667	0.1302	0.1281	0.1185	0.152767	0.0718667	0.0670667	1.60677	1.47047	1.57887
486	0.5223	0.5362	0.5358	0.3451	0.3683	0.3915	0.1965	0.1882	0.1967	0.1699	0.16	0.1762	0.1676	0.0937	0.0932	2.10283	2.01973	2.07523
488	0.661733	0.698133	0.691933	0.467233	0.495933	0.503033	0.251533	0.255733	0.273133	0.2133	0.2043	0.2022	0.206033	0.116233	0.115233	2.73767	2.58267	2.67417
490	0.878133	0.884533	0.896233	0.590933	0.631233	0.659633	0.335233	0.317633	0.336433	0.2548	0.2662	0.2803	0.227533	0.159233	0.158533	3.52593	3.45183	3.48073
492	1.06633	1.10673	1.09783	0.745033	0.777933	0.806633	0.412933	0.404033	0.446533	0.3322	0.3493	0.3472	0.265033	0.194933	0.191533	4.395	4.2455	4.351
494	1.36287	1.37807	1.40567	0.923567	0.964767	1.00767	0.502067	0.501567	0.534767	0.3938	0.395	0.41	0.310467	0.235867	0.242167	5.4475	5.2	5.3344
496	1.59073	1.61203	1.66773	1.09933	1.16953	1.18553	0.605133	0.611433	0.615433	0.4802	0.4799	0.5063	0.354833	0.291833	0.281233	6.41207	6.26017	6.36897
498	1.8246	1.8744	1.9037	1.258	1.3491	1.4189	0.6839	0.6802	0.7085	0.5693	0.5735	0.5654	0.3863	0.3428	0.322	7.4762	7.2254	7.2799
500	2.15823	2.11373	2.23733	1.45973	1.56463	1.59023	0.774833	0.788933	0.810133	0.6268	0.6451	0.6514	0.432433	0.386633	0.373933	8.53457	8.38077	8.38797
502	2.33077	2.37347	2.43857	1.63677	1.72937	1.76177	0.887767	0.897267	0.928467	0.7083	0.7317	0.7479	0.474567	0.436767	0.403267	9.53187	9.30127	9.38477
504	2.57257	2.56977	2.68237	1.77027	1.88827	1.91887	0.967567	0.965067	0.975067	0.7848	0.8103	0.8067	0.517367	0.457967	0.463167	10.3711	10.1097	10.2027
506	2.71557	2.73027	2.81937	1.90117	1.98757	2.02777	1.00887	1.03867	1.05537	0.8298	0.8265	0.8739	0.529567	0.488667	0.480967	10.9311	10.678	10.737
508	2.76597	2.80947	2.87297	1.95047	2.07887	2.06217	1.05747	1.06447	1.08107	0.8456	0.836	0.8723	0.548767	0.519567	0.504467	11.3092	10.9845	11.1745
510	2.79583	2.80523	2.90313	1.93693	2.08803	2.10543	1.06093	1.06713	1.09253	0.8094	0.852	0.8427	0.537333	0.505933	0.507333	11.3237	11.1304	11.2381
512	2.7299	2.7289	2.8224	1.9018	2.0251	2.0495	1.0215	1.0349	1.0693	0.8195	0.8597	0.8879	0.5289	0.5106	0.5055	11.06	10.8396	10.986
514	2.58347	2.59277	2.70207	1.81327	1.93347	1.94967	0.983567	1.00157	1.01957	0.8238	0.8268	0.8616	0.533867	0.486167	0.480467	10.6209	10.3947	10.504
516	2.41697	2.50417	2.50587	1.70887	1.80457	1.82637	0.914767	0.932967	0.948167	0.7448	0.7568	0.7817	0.488067	0.442067	0.440167	9.9345	9.8189	9.8418
518	2.25587	2.24807	2.35687	1.59387	1.68437	1.67167	0.846267	0.864767	0.873667	0.6644	0.7016	0.7142	0.449867	0.426567	0.415467	9.12783	9.07603	9.19673
520	2.0645	2.0275	2.1334	1.4204	1.5165	1.5673	0.7614	0.8068	0.7933	0.6302	0.6581	0.6722	0.4465	0.3914	0.3751	8.47327	8.22697	8.27117
522	1.8649	1.8936	1.965	1.309	1.3846	1.4318	0.7148	0.7277	0.7556	0.5809	0.5734	0.6067	0.3919	0.3544	0.3401	7.71243	7.49343	7.68083
524	1.69567	1.71657	1.78747	1.18267	1.29107	1.27937	0.644567	0.649967	0.663767	0.511	0.5293	0.568	0.366067	0.315167	0.312267	7.06637	6.89697	6.93507
526	1.5817	1.5749	1.6238	1.085	1.1517	1.1741	0.5806	0.6062	0.6304	0.476	0.4946	0.5147	0.3311	0.2947	0.283	6.4512	6.2758	6.371
528	1.46913	1.46013	1.51123	1.01583	1.08713	1.10853	0.547833	0.560933	0.571133	0.4526	0.4415	0.4631	0.321333	0.267233	0.275833	5.9805	5.8125	5.9574
530	1.38577	1.38997	1.43637	0.950467	1.02327	1.02297	0.512067	0.528067	0.536867	0.4262	0.4421	0.4415	0.308567	0.255967	0.247367	5.60467	5.52317	5.51237
532	1.32273	1.28923	1.35883	0.897433	0.966333	0.956233	0.487433	0.486333	0.507033	0.4043	0.4034	0.4142	0.288933	0.231133	0.232133	5.27927	5.22647	5.20217
534	1.22953	1.24353	1.28173	0.864233	0.931533	0.906733	0.473933	0.472133	0.480433	0.372	0.3765	0.3831	0.295433	0.218833	0.223933	4.9903	4.9046	4.9913
536	1.1961	1.1591	1.2233	0.8215	0.8747	0.8654	0.4455	0.4514	0.4662	0.3624	0.372	0.3783	0.2677	0.2275	0.2108	4.79423	4.70183	4.71493
538	1.12717	1.12627	1.15417	0.789667	0.837567	0.836667	0.419167	0.434467	0.451567	0.3198	0.3483	0.3582	0.265967	0.196967	0.206767	4.56407	4.45347	4.53457
540	1.08057	1.07787	1.10187	0.748367	0.782667	0.782167	0.397567	0.409867	0.415667	0.3186	0.3447	0.3501	0.243167	0.202667	0.193067	4.38997	4.26717	4.31217
542	1.02027	1.04107	1.04837	0.725567	0.751067	0.763467	0.377167	0.399867	0.399967	0.3103	0.3199	0.3235	0.242267	0.197267	0.183667	4.18463	4.09013	4.15203
544	0.988533	0.984133	1.01083	0.672233	0.728033	0.741433	0.359733	0.376433	0.387533	0.3011	0.2885	0.326	0.229933	0.178633	0.181633	3.95203	3.92193	3.96203
546	0.943567	0.932967	0.973367	0.656667	0.671067	0.706767	0.343767	0.346167	0.364867	0.2976	0.2817	0.3039	0.211467	0.173367	0.170567	3.7772	3.6952	3.7357
548	0.890167	0.866167	0.919167	0.635267	0.648967	0.648767	0.331367	0.335767	0.328867	0.2706	0.2493	0.2772	0.217567	0.160567	0.150267	3.60577	3.43887	3.50407
550	0.820667	0.832467	0.851267	0.588267	0.602867	0.611567	0.313967	0.314767	0.322567	0.2527	0.2512	0.2485	0.202067	0.152367	0.139467	3.3551	3.2552	3.3068
552	0.752267	0.767867	0.785767	0.536167	0.555967	0.588167	0.284067	0.288567	0.289367	0.2342	0.2345	0.2411	0.188667	0.145067	0.140367	3.11023	3.06353	3.09423
554	0.7021	0.7179	0.747	0.4911	0.5313	0.5208	0.2691	0.269	0.2827	0.2139	0.2235	0.2181	0.184	0.1301	0.1272	2.87673	2.84873	2.85083
556	0.651733	0.640533	0.683133	0.465233	0.479833	0.475933	0.244533	0.242933	0.251433	0.19	0.1954	0.2191	0.174233	0.123833	0.111333	2.64287	2.56437	2.63187
558	0.599033	0.601833	0.612433	0.408233	0.442733	0.447133	0.217833	0.234233	0.226933	0.1815	0.1857	0.1785	0.158133	0.104833	0.111933	2.38203	2.36023	2.39353
560	0.5425	0.545	0.56	0.3672	0.3998	0.4153	0.1986	0.2094	0.214	0.1538	0.1832	0.1571	0.1546	0.1002	0.0899	2.2285	2.1446	2.1742
562	0.490933	0.488833	0.510533	0.349433	0.363433	0.359033	0.180233	0.188033	0.187833	0.15	0.1587	0.1557	0.140833	0.0919333	0.0847333	1.99263	1.95913	1.99933
564	0.4424	0.4586	0.4783	0.3196	0.3443	0.3468	0.162	0.1741	0.1784	0.1476	0.1341	0.1302	0.1314	0.0882	0.0785	1.8684	1.792	1.836
566	0.404933	0.398333	0.432933	0.279733	0.309933	0.311533	0.152233	0.163833	0.157133	0.1258	0.1255	0.1225	0.115133	0.0750333	0.0802333	1.6782	1.6412	1.6408
568	0.379567	0.382667	0.401767	0.263967	0.288967	0.282867	0.151767	0.141767	0.147667	0.1189	0.1156	0.1192	0.116467	0.0721667	0.0731667	1.54023	1.53713	1.51793
570	0.3447	0.3418	0.3509	0.246	0.2581	0.262	0.1307	0.1282	0.1413	0.1064	0.1055	0.0992	0.1109	0.0681	0.0654	1.45763	1.37503	1.41093
572	0.306767	0.318067	0.335167	0.212667	0.230167	0.244467	0.120767	0.117067	0.120167	0.1033	0.1081	0.1042	0.0969667	0.0638667	0.0550667	1.28683	1.27733	1.24713
574	0.3014	0.298	0.3158	0.2048	0.2267	0.2155	0.1076	0.1128	0.1164	0.1041	0.0876	0.0831	0.0943	0.0551	0.0566	1.2257	1.1803	1.1847
576	0.274833	0.278533	0.282533	0.195933	0.199733	0.212533	0.101433	0.102433	0.105633	0.0834	0.0906	0.0909	0.0909333	0.0471333	0.0538333	1.15257	1.10027	1.10917
578	0.2573	0.2541	0.2713	0.1833	0.1815	0.1876	0.0946	0.0989	0.1017	0.0766	0.0811	0.0877	0.0858	0.0526	0.0479	1.04183	1.04553	1.03963
580	0.239967	0.238467	0.243067	0.167767	0.181667	0.178267	0.0934667	0.0922667	0.0899667	0.0822	0.0819	0.075	0.0839667	0.0419667	0.0435667	0.984067	0.966067	0.966367
582	0.2264	0.2189	0.2275	0.1547	0.1722	0.1627	0.0881	0.0843	0.086	0.0714	0.0708	0.0666	0.077	0.0439	0.0425	0.894567	0.901667	0.902467
584	0.210933	0.205533	0.217333	0.138033	0.152833	0.149433	0.0777333	0.0824333	0.0804333	0.0557	0.0626	0.0659	0.0799333	0.0410333	0.0386333	0.839633	0.834333	0.838233
586	0.199833	0.207733	0.196033	0.127333	0.139933	0.150033	0.0752333	0.0721333	0.0731333	0.0549	0.0501	0.0567	0.0698333	0.0369333	0.0364333	0.773167	0.775367	0.770967
588	0.171167	0.175167	0.180267	0.124067	0.137667	0.138867	0.0745667	0.0689667	0.0658667	0.0578	0.0647	0.0608	0.0662667	0.0366667	0.0329667	0.7479	0.7267	0.7325
590	0.171967	0.169467	0.165567	0.114667	0.120267	0.122567	0.0643667	0.0677667	0.0730667	0.0502	0.0472	0.0487	0.0634667	0.0360667	0.0326667	0.697467	0.665067	0.671067
592	0.1573	0.1544	0.1595	0.1065	0.1194	0.1156	0.0553	0.0554	0.0628	0.0461	0.0623	0.0485	0.0596	0.0296	0.027	0.633933	0.609233	0.637433
594	0.148567	0.145767	0.148067	0.101467	0.104767	0.108667	0.0520667	0.0553667	0.0565667	0.0369	0.0504	0.0507	0.0608667	0.0260667	0.0292667	0.600433	0.588033	0.584133
596	0.138267	0.141367	0.140567	0.0928667	0.100267	0.100067	0.0567667	0.0511667	0.0591667	0.0528	0.051	0.0483	0.0574667	0.0288667	0.0287667	0.5507	0.543	0.523
598	0.125833	0.122833	0.128933	0.0923333	0.0917333	0.0910333	0.0483333	0.0498333	0.0519333	0.0423	0.045	0.0423	0.0590333	0.0281333	0.0307333	0.5163	0.5	0.5138
600	0.118567	0.122367	0.116467	0.0814667	0.0871667	0.0835667	0.0489667	0.0472667	0.0512667	0.0381	0.039	0.0423	0.0562667	0.0208667	0.0260667	0.471967	0.454867	0.459967
602	0.109	0.0984	0.109	0.0656	0.0755	0.0804	0.0461	0.0424	0.0438	0.0328	0.0349	0.0451	0.0555	0.0315	0.0285	0.410333	0.427833	0.404133
604	0.0983333	0.0995333	0.101633	0.0752333	0.0687333	0.0794333	0.0378333	0.0418333	0.0441333	0.0345	0.0366	0.0387	0.0566333	0.0281333	0.0254333	0.388433	0.372133	0.380833
606	0.0887	0.0968	0.101	0.0678	0.0749	0.069	0.043	0.0463	0.0423	0.0404	0.041	0.0347	0.0557	0.0296	0.0279	0.3453	0.3644	0.3609
608	0.0833	0.0936	0.0822	0.0613	0.0762	0.0732	0.0408	0.0412	0.0412	0.0405	0.0399	0.036	0.057	0.0298	0.0296	0.3218	0.317	0.3231
610	0.0852333	0.0800333	0.0854333	0.0646333	0.0692333	0.0696333	0.0431333	0.0441333	0.0407333	0.0372	0.0384	0.0414	0.0574333	0.0386333	0.0372333	0.291567	0.290067	0.294767
612	0.0771	0.0858	0.0806	0.0614	0.0679	0.0691	0.04	0.0449	0.0448	0.0399	0.0435	0.0498	0.0635	0.0436	0.0359	0.2752	0.264	0.2749
614	0.0779667	0.0763667	0.0803667	0.0586667	0.0688667	0.0656667	0.0496667	0.0504667	0.0493667	0.0484	0.0475	0.0529	0.0743667	0.0474667	0.0506667	0.240533	0.246233	0.247533
616	0.0798667	0.0726667	0.0684667	0.0656667	0.0676667	0.0676667	0.0493667	0.0495667	0.0541667	0.0472	0.0619	0.0538	0.0818667	0.0626667	0.0597667	0.231033	0.223533	0.221933
618	0.0871333	0.0863333	0.0771333	0.0679333	0.0754333	0.0763333	0.0672333	0.0611333	0.0667333	0.0648	0.0639	0.072	0.0930333	0.0786333	0.0713333	0.207333	0.200233	0.210433
620	0.0828	0.09	0.0867	0.0885	0.0897	0.0907	0.0825	0.0768	0.082	0.0744	0.0774	0.0852	0.1233	0.1019	0.1018	0.199733	0.188133	0.176733
622	0.102567	0.100667	0.107267	0.101867	0.101967	0.103467	0.106767	0.101767	0.106567	0.1029	0.0981	0.0969	0.141167	0.125567	0.131567	0.173	0.1719	0.1671
624	0.121333	0.112533	0.124333	0.123533	0.122233	0.125033	0.130133	0.134433	0.132733	0.122	0.1334	0.1349	0.178033	0.158233	0.164633	0.154867	0.159367	0.161167
626	0.134767	0.135767	0.135867	0.159767	0.160967	0.160467	0.174167	0.168067	0.178767	0.1562	0.1793	0.1691	0.222767	0.223367	0.212467	0.156	0.1442	0.1445
628	0.173867	0.170967	0.174667	0.203067	0.212567	0.208167	0.238067	0.224567	0.242667	0.2319	0.2349	0.2205	0.300967	0.296267	0.280267	0.145	0.1299	0.1316
630	0.199333	0.217233	0.220933	0.256533	0.264933	0.283633	0.306033	0.300433	0.317233	0.2927	0.2915	0.3032	0.378833	0.380133	0.372033	0.121833	0.123233	0.130233
632	0.275467	0.288767	0.275667	0.352867	0.367267	0.364967	0.400667	0.418567	0.412367	0.3912	0.4158	0.3975	0.509067	0.513467	0.499667	0.1139	0.1141	0.1119
634	0.381167	0.373067	0.371267	0.464567	0.483267	0.503867	0.557167	0.553667	0.574867	0.5226	0.5586	0.5868	0.672667	0.673867	0.674767	0.103633	0.106433	0.106133
636	0.4707	0.4817	0.4781	0.5987	0.6242	0.6253	0.7157	0.7063	0.7398	0.6729	0.681	0.7257	0.8776	0.873	0.8711	0.1029	0.1018	0.0952
638	0.615767	0.623267	0.646367	0.785467	0.833267	0.850467	0.952367	0.979767	0.991567	0.9101	0.9398	0.9959	1.12767	1.15617	1.13857	0.0929	0.0913	0.0883
640	0.804833	0.832433	0.848033	1.05253	1.14073	1.15593	1.28093	1.27463	1.29623	1.2239	1.2737	1.2821	1.52543	1.55713	1.51813	0.0855	0.0838	0.0797
642	1.06503	1.12413	1.13103	1.44013	1.47053	1.52153	1.72713	1.70073	1.76413	1.6052	1.6916	1.7297	1.88813	2.01113	1.94463	0.0828333	0.0768333	0.0781333
644	1.4408	1.4306	1.4912	1.8047	1.9818	1.9358	2.2472	2.1681	2.2857	2.076	2.1324	2.2206	2.5599	2.6467	2.5841	0.0775333	0.0708333	0.0719333
646	1.74497	1.77827	1.83467	2.28887	2.38217	2.46037	2.78817	2.77407	2.87477	2.6224	2.7847	2.7583	3.13657	3.22287	3.10017	0.0751	0.0703	0.0656
648	2.21793	2.21833	2.30883	2.87793	3.02363	3.08463	3.43573	3.53973	3.52773	3.3042	3.4029	3.5358	3.89723	4.08553	3.90993	0.0685	0.0626	0.0624
650	2.7146	2.8213	2.8101	3.5771	3.7177	3.8102	4.3357	4.2964	4.465	4.0476	4.2618	4.3662	4.7627	4.9299	4.8241	0.0605667	0.0638667	0.0597667
652	3.2989	3.3124	3.3669	4.2493	4.5009	4.5917	5.2123	5.1784	5.2657	4.9341	5.1327	5.1702	5.7202	5.9908	5.7842	0.0578667	0.0576667	0.0558667
654	3.85607	3.85967	3.90957	4.99697	5.29517	5.37767	6.12567	6.10517	6.23297	5.7051	6.033	6.2106	6.61297	6.91177	6.82107	0.0566667	0.0546667	0.0532667
656	4.4183	4.4428	4.5452	5.7147	6.1172	6.1517	6.9281	7.004	7.0653	6.5814	6.729	7.1085	7.6456	7.9871	7.7778	0.0438	0.0486	0.0483
658	4.95927	5.03427	5.14297	6.41417	6.76197	6.88077	7.83427	7.84337	8.01217	7.3159	7.7821	7.9072	8.43847	8.77427	8.68587	0.0444333	0.0454333	0.0456333
660	5.4455	5.467	5.6926	6.9934	7.3768	7.5449	8.4764	8.4957	8.6775	8.143	8.3767	8.7511	9.2609	9.4565	9.5985	0.0415667	0.0471667	0.0407667
662	5.78173	5.84773	5.97083	7.47163	7.97273	8.05153	8.97053	9.02923	9.28623	8.8358	8.9837	9.3074	9.87633	10.1709	10.0869	0.0393333	0.0415333	0.0424333
664	6.0399	6.0391	6.1827	7.6979	8.2354	8.2863	9.3032	9.4083	9.5055	9.1033	9.3865	9.7765	10.166	10.5497	10.4492	0.0391667	0.0349667	0.0337667
666	6.04163	6.13643	6.26743	7.76073	8.25233	8.40543	9.32153	9.53963	9.67573	9.3236	9.632	10.1726	10.3344	10.6078	10.5442	0.0378	0.0325	0.0337
668	6.06057	6.15277	6.18447	7.86477	8.30447	8.42367	9.48667	9.46477	9.60867	9.3135	9.6042	9.9024	10.2538	10.6118	10.4496	0.0320333	0.0309333	0.0322333
670	5.92113	6.03733	6.09883	7.53373	7.99313	8.01593	9.11753	9.19573	9.35603	9.0518	9.4115	9.698	9.88553	10.0714	10.1112	0.0285	0.0254	0.0324
672	5.82503	5.75293	5.86793	7.39723	7.78803	7.97753	8.89943	8.78213	8.92783	8.8459	9.2833	9.5218	9.55783	9.90723	9.87253	0.0283	0.0291	0.0281
674	5.41493	5.35103	5.63593	6.72513	7.36463	7.41733	8.16173	8.51683	8.39973	8.4201	8.6733	8.9856	9.05323	9.32783	9.24633	0.0293333	0.0235333	0.0278333
676	5.07413	5.11913	5.24053	6.26853	6.80823	6.86353	7.67923	7.71833	7.75913	7.8227	7.9613	8.2139	8.33883	8.64723	8.46173	0.0272333	0.0261333	0.0207333
678	4.65103	4.67403	4.82543	5.78263	6.17003	6.25583	7.15543	7.13083	7.10343	7.2306	7.2441	7.5633	7.50793	7.67643	7.64683	0.0250667	0.0185667	0.0172667
680	4.19703	4.19013	4.33623	5.21233	5.66093	5.62103	6.25763	6.38043	6.40563	6.6019	6.6505	6.8545	6.80643	6.96593	6.94823	0.0199	0.023	0.0149
682	3.79917	3.87237	3.92627	4.76617	5.04027	5.04637	5.68777	5.74037	5.87967	5.821	6.0796	6.3217	6.11857	6.26707	6.26597	0.0209	0.0203	0.0175
684	3.4038	3.4196	3.494	4.2744	4.5248	4.5706	5.2012	5.2092	5.1868	5.1991	5.3041	5.6461	5.4404	5.5101	5.4861	0.016	0.019	0.0134
686	3.05583	2.99483	3.14583	3.73083	3.97513	4.02743	4.50083	4.61143	4.61893	4.6451	4.7096	4.913	4.78003	4.90873	4.84053	0.0182333	0.0167333	0.0169333
688	2.6951	2.6556	2.7793	3.2515	3.5027	3.5171	3.8909	4.0021	4.0588	4.0878	4.2372	4.4142	4.1934	4.2939	4.2375	0.0143333	0.0145333	0.0135333
690	2.3894	2.2971	2.4388	2.9412	3.0964	3.1306	3.4871	3.5396	3.613	3.5527	3.6379	3.9232	3.7356	3.6737	3.7204	0.0126333	0.0192333	0.0140333
692	2.10017	2.07107	2.18287	2.54157	2.72657	2.73977	3.04327	3.09827	3.09777	3.1753	3.2764	3.4093	3.20777	3.29147	3.22557	0.0154	0.0122	0.0162
694	1.8941	1.8976	1.9661	2.2729	2.5057	2.4596	2.7541	2.7889	2.8327	2.8262	2.9627	3.0101	2.8699	2.9881	2.9406	0.0146333	0.0137333	0.0138333
696	1.69503	1.67313	1.74183	2.04643	2.19813	2.22143	2.48773	2.48413	2.54313	2.5042	2.6344	2.7082	2.54353	2.61963	2.63203	0.0119	0.012	0.0127
698	1.4778	1.4955	1.5613	1.858	1.9746	1.9924	2.2451	2.2712	2.2931	2.3234	2.3249	2.4284	2.3099	2.352	2.3186	0.0089	0.012	0.0086
700	1.38833	1.36533	1.43153	1.66953	1.80543	1.80233	2.03093	2.06953	2.03313	2.0947	2.0944	2.1901	2.11563	2.18073	2.10523	0.0129333	0.0143333	0.0102333
702	1.23377	1.24247	1.28527	1.56107	1.66377	1.65347	1.84107	1.86487	1.88937	1.9016	1.8851	1.9256	1.97747	1.97997	1.94447	0.00833333	0.0122333	0.00873333
704	1.1878	1.1699	1.1656	1.4228	1.5096	1.479	1.7627	1.772	1.7493	1.7934	1.776	1.8942	1.7933	1.8216	1.829	0.007	0.0089	0.007
706	1.0835	1.0784	1.0997	1.3657	1.4335	1.3973	1.5929	1.6156	1.6294	1.6268	1.6703	1.7477	1.6495	1.6783	1.648	0.00823333	0.00823333	0.00823333
708	1.00327	0.987367	1.03767	1.21467	1.35697	1.31927	1.50717	1.48857	1.56407	1.5001	1.5367	1.6111	1.58707	1.60107	1.58537	0.0074	0.0072	0.008
710	0.9577	0.9743	0.9644	1.2054	1.2917	1.2753	1.4541	1.4878	1.4766	1.4514	1.5003	1.5501	1.4716	1.4992	1.4978	0.0063	0.0078	0.0081
712	0.912333	0.908833	0.948433	1.13473	1.21003	1.19913	1.37893	1.42173	1.40483	1.4037	1.4628	1.4847	1.42563	1.46783	1.45313	0.005	0.0052	0.0072
714	0.899933	0.904333	0.889133	1.12043	1.21653	1.19363	1.31133	1.33803	1.37213	1.3373	1.3823	1.4189	1.37483	1.38193	1.39103	0.00656667	0.00796667	0.00466667
716	0.894033	0.884133	0.902333	1.08463	1.13183	1.16853	1.28433	1.33013	1.29803	1.3281	1.3473	1.4277	1.33093	1.41613	1.38423	0.00446667	0.00436667	0.00396667
718	0.837233	0.853533	0.887633	1.07963	1.12943	1.11713	1.26533	1.25973	1.32373	1.3129	1.2895	1.3522	1.31943	1.38823	1.37203	0.00593333	0.00633333	0.00473333
720	0.838167	0.819367	0.881367	1.00937	1.10857	1.09037	1.26957	1.29507	1.31727	1.2277	1.3123	1.3531	1.29847	1.31727	1.32497	0.00423333	0.00563333	0.00503333
722	0.815033	0.838333	0.845433	1.01763	1.07933	1.12033	1.25293	1.22133	1.24043	1.2222	1.2777	1.3086	1.29873	1.31953	1.32373	0.0037	0.005	0.003
724	0.8016	0.7911	0.8173	1.0075	1.0943	1.0506	1.1995	1.1897	1.2653	1.2099	1.2384	1.2939	1.2785	1.3124	1.2882	0.00426667	0.00356667	0.00436667
726	0.787267	0.812167	0.780467	0.983167	1.05007	1.07427	1.18117	1.19297	1.19967	1.2055	1.1965	1.213	1.23737	1.28227	1.25417	0.00613333	0.00383333	0.00543333
728	0.7594	0.792	0.782	0.9993	1.0315	1.0445	1.153	1.1588	1.1688	1.1314	1.1707	1.2412	1.2385	1.2839	1.2562	0.00226667	0.00436667	0.00386667
730	0.752	0.7559	0.793	0.9563	1.0068	1.0015	1.127	1.1303	1.1475	1.1163	1.1745	1.2306	1.1976	1.198	1.2274	0.00423333	0.00293333	0.00223333
732	0.750033	0.729333	0.743733	0.913533	0.971033	0.984633	1.10373	1.10213	1.09523	1.0467	1.1478	1.1931	1.14963	1.15233	1.15813	0.00423333	0.00223333	0.00483333
734	0.721533	0.704133	0.716433	0.895433	0.941033	0.924833	1.05733	1.07853	1.07463	1.0571	1.1183	1.1249	1.11013	1.14973	1.11483	0.00366667	0.00186667	0.00086667
736	0.672733	0.680233	0.700733	0.869333	0.918333	0.920433	1.02273	1.04473	1.05513	1.0178	1.0778	1.1186	1.09973	1.10033	1.09723	0.0026	0.0004	0.0015
738	0.6284	0.6569	0.69	0.8446	0.8618	0.8896	1.0169	0.9873	1.013	0.9923	1.0631	1.0574	1.0261	1.0817	1.0523	0.0034	0.0024	0.0015
740	0.628667	0.645867	0.665167	0.779267	0.836267	0.837567	0.992967	0.946167	0.974867	0.9507	1.0086	0.9885	0.991367	1.00287	1.00567	0.001	0.0024	0.003
742	0.598133	0.617133	0.603233	0.737133	0.788333	0.794333	0.911233	0.902433	0.930233	0.9003	0.8967	0.9768	0.938833	0.961333	0.944033	0.00153333	0.00093333	0.00153333
744	0.5601	0.5781	0.5808	0.6807	0.7448	0.7517	0.8199	0.8494	0.8722	0.8509	0.8761	0.9211	0.8617	0.8679	0.8914	0.0025	0.0004	0.0026
746	0.5412	0.531	0.5224	0.6503	0.7315	0.6902	0.766	0.795	0.8157	0.8216	0.8054	0.8336	0.8279	0.8595	0.8108	0.00106667	0.00076667	0.00216667
748	0.4916	0.5114	0.5075	0.6204	0.6388	0.6529	0.741	0.7379	0.738	0.7458	0.7794	0.7959	0.7469	0.7837	0.7612	0.00273333	0.00073333	0.00173333
750	0.460533	0.465233	0.465033	0.580933	0.590733	0.604133	0.671933	0.677733	0.691833	0.6998	0.7292	0.7388	0.690033	0.735333	0.696233	0.0024	0.003	0.0026
752	0.432433	0.430433	0.436533	0.510533	0.549433	0.562333	0.645533	0.639733	0.642033	0.6697	0.6322	0.6688	0.673733	0.652833	0.671033	0.0009	0.0013	0.0005
754	0.390167	0.381967	0.387567	0.486367	0.516267	0.504367	0.599567	0.585367	0.577467	0.5888	0.6461	0.6332	0.609667	0.616167	0.612567	0.0008	0.0017	0.0024
756	0.3633	0.3709	0.3679	0.4614	0.4688	0.4669	0.5207	0.5326	0.5324	0.5381	0.5582	0.5546	0.5418	0.5631	0.5598	0.00213333	0.00193333	0.00263333
758	0.3253	0.3471	0.3425	0.4039	0.4246	0.4433	0.5001	0.5003	0.4928	0.4962	0.5091	0.5313	0.5136	0.5146	0.5162	0.00063333	0.00203333	0.00233333
760	0.303	0.3093	0.3361	0.3776	0.4072	0.3946	0.4417	0.4528	0.4399	0.4336	0.4564	0.5137	0.4636	0.4439	0.464	0.00173333	0.00073333	0.00093333
762	0.288033	0.279733	0.300833	0.349933	0.355733	0.369033	0.415733	0.419233	0.414333	0.434	0.47	0.4781	0.434933	0.416633	0.422533	0.00183333	0.00123333	0.00443333
764	0.265533	0.249633	0.272533	0.324933	0.332133	0.336833	0.400033	0.380333	0.393633	0.3764	0.4022	0.3902	0.375533	0.388733	0.386333	0.0005	0.0008	0.0011
766	0.2358	0.236	0.2507	0.2882	0.3247	0.3213	0.3482	0.3494	0.3623	0.3815	0.3737	0.3596	0.3546	0.3769	0.3565	-0.0004	0.0002	0.0008
768	0.213433	0.194833	0.213333	0.272833	0.268233	0.286333	0.333033	0.322933	0.337033	0.3363	0.333	0.3624	0.322133	0.332533	0.333433	0.00086667	0.00156667	0.00086667
770	0.190633	0.204533	0.202633	0.241133	0.261833	0.260033	0.295033	0.276733	0.306033	0.3107	0.3314	0.3308	0.298833	0.301133	0.298533	0.00073333	0.00033333	0.00183333
772	0.203333	0.185433	0.175633	0.236333	0.221233	0.237933	0.267333	0.274633	0.284433	0.2553	0.2715	0.282	0.252633	0.269533	0.275333	0.00076667	-3.333e-05	-0.0007333
774	0.1665	0.1745	0.1698	0.2059	0.2078	0.224	0.2458	0.2429	0.2684	0.2633	0.2537	0.2867	0.2576	0.2428	0.2448	-0.0004333	0.00096667	0.00076667
776	0.148667	0.151867	0.172167	0.185367	0.200867	0.204967	0.227367	0.235567	0.227867	0.2238	0.2493	0.2382	0.240467	0.237467	0.227067	0.00096667	0.00066667	-0.0005333
778	0.149	0.1464	0.154	0.1677	0.1725	0.1969	0.2172	0.2246	0.2221	0.2161	0.2287	0.2125	0.2262	0.2195	0.2094	-0.0002333	-0.0011333	0.00156667
780	0.121633	0.124933	0.140433	0.165533	0.180333	0.176633	0.189933	0.196733	0.195133	0.1993	0.199	0.2203	0.209433	0.201933	0.198533	-0.0003667	0.00053333	-0.0002667
782	0.123533	0.137633	0.129933	0.150033	0.158833	0.173733	0.181633	0.208033	0.182933	0.1942	0.199	0.2104	0.189733	0.194833	0.187733	0.00083333	0.00013333	0.00053333
784	0.128367	0.112967	0.116767	0.153367	0.154067	0.158267	0.164467	0.167267	0.179767	0.1692	0.1833	0.1782	0.164267	0.189567	0.175667	0.00093333	0.00033333	0.00133333
786	0.110867	0.104267	0.118667	0.134767	0.133667	0.142267	0.161167	0.167167	0.168267	0.1738	0.1582	0.178	0.162567	0.164567	0.161667	0.00203333	0.00093333	0.00093333
788	0.1027	0.0989	0.1117	0.1265	0.1338	0.1291	0.1499	0.16	0.1574	0.1454	0.1598	0.185	0.1563	0.1623	0.1597	-0.0012	0.0004	-0.0001
790	0.1002	0.0957	0.0937	0.1278	0.1252	0.125	0.1403	0.1439	0.1493	0.1577	0.1466	0.1661	0.1355	0.159	0.1513	-0.0011333	-0.0003333	0.00316667
792	0.0871333	0.0855333	0.0932333	0.104733	0.121833	0.127633	0.138233	0.136333	0.138533	0.1611	0.126	0.1503	0.145933	0.143133	0.137333	-0.0002333	-0.0006333	0.00276667
794	0.0901	0.0914	0.0918	0.1048	0.119	0.1103	0.1257	0.127	0.145	0.1305	0.135	0.1374	0.1447	0.1352	0.134	-0.0018333	-0.0004333	6.6667e-05
796	0.0791	0.0844	0.0966	0.1085	0.1123	0.1115	0.122	0.1111	0.129	0.1402	0.1306	0.1507	0.1207	0.1265	0.1276	-0.0019333	-0.0007333	-0.0014333
798	0.0729	0.0802	0.0957	0.1028	0.1068	0.1161	0.1276	0.119	0.124	0.1364	0.1238	0.1457	0.1215	0.122	0.1284	-0.0007	0.001	-0.0012
800	0.0753	0.0772	0.0879	0.094	0.0968	0.0984	0.1291	0.1098	0.1228	0.1012	0.1108	0.1246	0.1288	0.1246	0.1129	-0.0019333	0.00026667	0.00176667

## Sheet: 1d
	FRET/EGFP
ChemoG1	2.16094	2.18749	2.15885
ChemoG2	4.00671	3.9522	3.99226
ChemoG3	8.78616	8.9395	8.85624
ChemoG4	11.5191	11.3052	12.0714
ChemoG5	19.2328	20.9669	20.7836

## Sheet: 1e
Wavelength [nm]	ChemoG1			ChemoG5
480	2142	2009	2086	1884	1927	1931
482	3056.67	2889.67	2950.67	2730.67	2758.67	2784.67
484	4000	3842	3941	3528	3750	3721
486	5233	5020	5169	4841	5011	4900
488	6909	6805	6715	6494	6753	6676
490	8656.33	8477.33	8531.33	8253.33	8403.33	8435.33
492	11092.3	10686.3	10905.3	10484.3	10935.3	10567.3
494	13154	12519	12777	12433	13038	12968
496	15313.7	14876.7	15065.7	14822.7	15503.7	15481.7
498	17795	17279	17783	17740	18418	18286
500	20026.7	19574.7	19539.7	19964.7	20724.7	20747.7
502	21979.7	21385.7	21419.7	22586.7	23660.7	23164.7
504	23540	22659	23184	24242	25532	25123
506	24410.3	23856.3	24239.3	25781.3	26674.3	26679.3
508	24798.7	24042.7	24476.7	26342.7	27318.7	27235.7
510	24181	23577	23879	26209	27478	27091
512	23435	22763	22879	25307	26673	25997
514	21968	21380	21600	23937	25090	24747
516	20041	19917	19644	21938	23316	22588
518	18633.7	18248.7	18313.7	20442.7	21259.7	20767.7
520	16472.3	16223.3	16266.3	18126.3	19202.3	18607.3
522	14881.7	14501.7	14710.7	16066.7	16934.7	16601.7
524	13451.3	13368.3	13159.3	14613.3	15455.3	15092.3
526	12426.7	12195.7	12278.7	13292.7	13936.7	13643.7
528	11418	11113	11062	12085	12650	12432
530	10467	10394	10344	11120	11876	11563
532	9747	9447	9511	10366	10798	10722
534	9222	8772	8894	9649	10069	9920
536	8694.33	8545.33	8515.33	9061.33	9544.33	9382.33
538	8020.67	7849.67	7899.67	8520.67	8973.67	8880.67
540	7684.67	7466.67	7501.67	8068.67	8518.67	8408.67
542	7113	7153	7151	7703	8070	7842
544	6845.33	6757.33	6784.33	7100.33	7540.33	7414.33
546	6306	6221	6207	6759	7040	6974
548	5884.33	5684.33	5726.33	6246.33	6607.33	6456.33
550	5315.67	5308.67	5323.67	5728.67	6071.67	5926.67
552	4931.67	4853.67	4886.67	5422.67	5598.67	5511.67
554	4522.67	4444.67	4426.67	4829.67	5146.67	5110.67
556	4152.33	4044.33	4087.33	4510.33	4709.33	4636.33
558	3725	3676	3652	4022	4214	4153
560	3338.67	3368.67	3319.67	3662.67	3847.67	3906.67
562	3019.33	2881.33	2986.33	3259.33	3467.33	3330.33
564	2804.67	2653.67	2750.67	3079.67	3092.67	3103.67
566	2543.33	2521.33	2489.33	2741.33	2935.33	2816.33
568	2297.67	2285.67	2310.67	2405.67	2595.67	2539.67
570	2135.33	2044.33	2107.33	2268.33	2467.33	2329.33
572	1971.67	1860.67	1938.67	2114.67	2127.67	2119.67
574	1763	1667	1695	1878	1951	1910
576	1687.33	1606.33	1654.33	1744.33	1892.33	1860.33
578	1568.33	1511.33	1547.33	1591.33	1683.33	1622.33
580	1439	1463	1436	1470	1629	1517
582	1326.67	1280.67	1292.67	1397.67	1429.67	1428.67
584	1221.67	1190.67	1200.67	1308.67	1356.67	1305.67
586	1113.67	1119.67	1157.67	1222.67	1286.67	1302.67
588	1066.33	1025.33	1066.33	1138.33	1182.33	1180.33
590	1003.67	994.667	1003.67	1070.67	1131.67	1137.67
592	952	959	910	990	1028	1006
594	852.667	815.667	842.667	890.667	1011.67	947.667
596	788.333	796.333	782.333	840.333	878.333	884.333
598	727.333	754.333	715.333	775.333	820.333	813.333
600	707	657	701	748	758	755
602	616	626	619	667	710	654
604	578.667	562.667	569.667	611.667	627.667	645.667
606	545.333	527.333	514.333	611.333	592.333	591.333
608	473	493	506	540	556	546
610	418.667	438.667	421.667	445.667	478.667	497.667
612	432.333	369.333	386.333	425.333	452.333	436.333
614	358.667	347.667	366.667	395.667	406.667	404.667
616	343.667	297.667	324.667	367.667	366.667	388.667
618	288	292	323	334	335	333
620	274	270	264	308	327	297
622	261.667	241.667	253.667	264.667	294.667	302.667
624	234.667	202.667	231.667	266.667	256.667	254.667
626	232.667	193.667	207.667	220.667	237.667	212.667
628	208.333	193.333	194.333	214.333	214.333	210.333
630	183.333	162.333	161.333	205.333	184.333	191.333
632	161.333	173.333	151.333	188.333	199.333	189.333
634	175.333	159.333	146.333	165.333	167.333	154.333
636	148.333	124.333	128.333	148.333	159.333	150.333
638	136.667	123.667	133.667	147.667	167.667	145.667
640	130	105	126	106	149	136
642	98.3333	97.3333	101.333	116.333	129.333	118.333
644	99	92	86	100	110	100
646	81.6667	84.6667	90.6667	100.667	121.667	98.6667
648	86.3333	65.3333	69.3333	80.3333	97.3333	94.3333
650	67.6667	78.6667	72.6667	97.6667	82.6667	84.6667
652	76.3333	61.3333	60.3333	59.3333	79.3333	72.3333
654	65	64	63	77	73	80
656	57	55	68	61	82	57
658	59.3333	46.3333	45.3333	59.3333	68.3333	55.3333
660	53.3333	48.3333	41.3333	50.3333	56.3333	69.3333
662	35.6667	42.6667	35.6667	45.6667	52.6667	43.6667
664	42.6667	49.6667	34.6667	39.6667	54.6667	40.6667
666	33.6667	34.6667	34.6667	41.6667	39.6667	30.6667
668	36.6667	37.6667	31.6667	31.6667	46.6667	34.6667
670	34.3333	39.3333	25.3333	25.3333	46.3333	28.3333
672	24.3333	29.3333	18.3333	30.3333	17.3333	43.3333
674	16	12	23	28	24	35
676	11	22	22	38	38	24
678	23.3333	21.3333	19.3333	32.3333	32.3333	23.3333
680	16.6667	14.6667	13.6667	28.6667	19.6667	32.6667
682	18.3333	5.33333	13.3333	15.3333	27.3333	24.3333
684	9	8	13	19	32	9
686	17.6667	6.66667	11.6667	13.6667	12.6667	21.6667
688	10.3333	0.333333	15.3333	18.3333	24.3333	18.3333
690	14	10	20	22	15	15
692	-0.666667	5.33333	13.3333	8.33333	7.33333	3.33333
694	6	-1	-2	23	17	12
696	2.33333	5.33333	1.33333	22.3333	11.3333	10.3333
698	5.66667	-4.33333	6.66667	6.66667	7.66667	12.6667
700	8.33333	-1.66667	7.33333	10.3333	4.33333	0.333333
702	2.66667	-5.33333	5.66667	14.6667	12.6667	8.66667
704	4.66667	1.66667	0.666667	2.66667	2.66667	0.666667
706	-2.33333	-0.333333	-8.33333	12.6667	2.66667	0.666667
708	0.333333	-2.66667	-7.66667	8.33333	3.33333	2.33333
710	2.33333	1.33333	0.333333	8.33333	11.3333	7.33333
712	5.66667	2.66667	5.66667	8.66667	15.6667	10.6667
714	2.33333	-5.66667	8.33333	4.33333	7.33333	0.333333
716	-11	-8	-5	-9	10	-3
718	2.66667	1.66667	2.66667	0.666667	-2.33333	2.66667
720	-4.66667	-1.66667	4.33333	4.33333	-0.666667	1.33333
722	-1	-10	0	4	7	2
724	-5.33333	-3.33333	-3.33333	0.666667	2.66667	4.66667
726	-8	-3	3	-1	1	-1
728	-6.66667	-7.66667	-8.66667	-6.66667	-2.66667	6.33333
730	-5.33333	-8.33333	-1.33333	9.66667	2.66667	-1.33333
732	-4.33333	-1.33333	-1.33333	-3.33333	1.66667	1.66667
734	1	2	-4	-2	2	-4
736	-6.66667	-8.66667	-10.6667	0.333333	-1.66667	-3.66667
738	-9	-3	-4	0	4	0
740	-4.33333	-0.333333	-12.3333	-0.333333	-4.33333	-0.333333
742	-8.66667	-11.6667	-7.66667	-6.66667	5.33333	-1.66667
744	-13.3333	-8.33333	-5.33333	1.66667	-0.333333	-4.33333
746	-4.66667	-11.6667	-8.66667	1.33333	-2.66667	-1.66667
748	-9.33333	-9.33333	-10.3333	-3.33333	-0.333333	-3.33333
750	-9.33333	-7.33333	-9.33333	-4.33333	-1.33333	-7.33333
752	-12.3333	-9.33333	-7.33333	5.66667	-5.33333	-3.33333
754	-6.33333	-7.33333	-0.333333	1.66667	3.66667	-0.333333
756	-10	-12	-14	0	-2	-5
758	-4.66667	-9.66667	-5.66667	3.33333	-0.666667	0.333333
760	-7.66667	-12.6667	-11.6667	4.33333	1.33333	-1.66667
762	-9.66667	-5.66667	-8.66667	-2.66667	0.333333	-2.66667
764	-10.6667	-9.66667	-10.6667	-0.666667	-2.66667	-3.66667
766	-11.6667	-9.66667	-11.6667	-3.66667	0.333333	1.33333
768	-12.3333	-10.3333	-10.3333	-7.33333	-7.33333	-6.33333
770	-9.33333	-12.3333	-9.33333	-6.33333	-6.33333	-4.33333
772	-10.3333	-16.3333	-12.3333	-7.33333	-6.33333	-7.33333
774	-11.6667	-9.66667	-4.66667	-3.66667	-1.66667	-3.66667
776	-15	-12	-12	-6	-7	-10
778	-13	-11	-11	2	-4	-6
780	-13	-15	-15	-7	-9	-7
782	-15.6667	-12.6667	-15.6667	-5.66667	-2.66667	-6.66667
784	-11.6667	-11.6667	-14.6667	-4.66667	-7.66667	-4.66667
786	-11	-15	-13	-9	-9	-8
788	-11.3333	-9.33333	-11.3333	-3.33333	-3.33333	0.666667
790	-18	-20	-14	-10	-9	-11
792	-15.6667	-17.6667	-12.6667	-1.66667	-7.66667	-10.6667
794	-15.6667	-18.6667	-19.6667	-12.6667	-8.66667	-9.66667
796	-11.3333	-10.3333	-11.3333	-6.33333	-4.33333	-9.33333
798	-15	-13	-15	-6	-7	-7
800	-19.6667	-16.6667	-15.6667	-5.66667	-10.6667	-9.66667
