# Supplementary material for: A general method for the development of multicolor biosensors with large dynamic ranges
Source: Nat Chem Biol. 2023 Jun 8;19(9):1147–57. doi: 10.1038/s41589-023-01350-1 (PMC10449634; doi:10.1038/s41589-023-01350-1)
Supplement: Source Data Extended Data Fig. 2 — Source data. [file 41589_2023_1350_MOESM11_ESM.xlsx]

## Sheet: 2a
Wavlength [nm]	ChemoB			ChemoB+SiR
390	0	0	0	0	0	0
392	91.8333	252.833	0	0	159.667	0
394	484.5	440.5	397.5	0	165.333	82.3333
396	1123.33	878.333	866.333	72	208	121
398	2113.17	2040.17	1689.17	128.667	292.667	120.667
400	3534.17	3040.17	2888.17	214.667	286.667	289.667
402	5475.83	5299.83	4891.83	199.667	269.667	191.667
404	8743.33	8069.33	7914.33	385	484	397
406	13875.8	12847.8	12546.8	545.333	626.333	533.333
408	19379.3	18570.3	18049.3	661	718	608
410	26618.5	24636.5	23256.5	950.667	1067.67	877.667
412	35494.5	34038.5	31611.5	1240.67	1375.67	1245.67
414	43468.7	41236.7	39043.7	1637.67	1601.67	1544.67
416	52308.7	49116.7	46251.7	1730	1881	1640
418	58224.8	56215.8	51250.8	1986.33	2055.33	1918.33
420	64744.5	61147.5	58049.5	2214.67	2241.67	2052.67
422	70150.8	67764.8	63365.8	2376.33	2478.33	2123.33
424	73705	70359	66447	2520	2393	2354
426	76437.2	73512.2	68404.2	2534.67	2478.67	2356.67
428	77730.3	75780.3	70683.3	2738.67	2710.67	2426.67
430	80771	75487	72318	2744.33	2643.33	2571.33
432	82586.3	77452.3	72757.3	2840	2793	2700
434	84832.2	81366.2	75067.2	2916.67	2798.67	2713.67
436	88737.2	83351.2	78820.2	3061.33	3010.33	2738.33
438	91534.2	86123.2	80632.2	2901	2887	2875
440	94471.5	90098.5	85072.5	3144.67	3068.67	3014.67
442	96100.8	92163.8	87405.8	3220	3199	3113
444	97377.7	94061.7	87887.7	3332	3323	3199
446	100008	95528.5	88997.5	3292.67	3265.67	3108.67
448	101226	96939.5	91049.5	3252.33	3239.33	3217.33
450	100039	94955.3	89403.3	3316	3291	3089
452	98538.5	93350.5	86848.5	3231	3144	3022
454	95151.2	90342.2	84769.2	3107.67	3090.67	3007.67
456	91464.3	88264.3	83184.3	2957	2880	2747
458	88632.5	84815.5	80639.5	2889	2986	2984
460	85301	81455	76669	2746.33	2806.33	2821.33
462	84574	80065	74354	2717.67	2774.67	2665.67
464	80844.7	78057.7	72361.7	2688.67	2730.67	2565.67
466	79492.7	75327.7	70244.7	2715	2593	2516
468	77467	75133	69392	2567.33	2557.33	2371.33
470	75290	71720	67071	2444.67	2451.67	2400.67
472	72690.5	70162.5	66813.5	2416.33	2332.33	2394.33
474	71260.5	68006.5	64044.5	2387	2364	2222
476	69264	66978	61998	2388.33	2201.33	2216.33
478	66448.8	63834.8	59317.8	2315	2251	2102
480	64685.5	62625.5	57658.5	2150.33	2074.33	1932.33
482	62413.2	61233.2	57058.2	2065.33	2031.33	2006.33
484	59203	56965	54082	1956.33	1790.33	1821.33
486	57635.2	55702.2	51506.2	1967.67	1828.67	1777.67
488	54085.7	52788.7	48811.7	1785.67	1649.67	1726.67
490	51193.2	49744.2	46550.2	1685	1659	1522
492	49476.5	47267.5	44080.5	1662	1578	1562
494	46259.3	43676.3	41519.3	1584	1450	1406
496	44159.8	42029.8	38605.8	1468.67	1387.67	1376.67
498	41542.5	39209.5	36548.5	1389	1345	1236
500	39102	37721	34817	1312.67	1285.67	1246.67
502	36885.2	35292.2	34350.2	1285	1193	1139
504	35146.2	34135.2	31975.2	1142.33	1144.33	1133.33
506	33908.7	31963.7	30373.7	1127.67	1147.67	1063.67
508	32084.2	31244.2	29117.2	1005.33	1056.33	987.333
510	30047.5	29332.5	27703.5	1031.67	1013.67	945.667
512	29208.5	28043.5	26331.5	1023.33	987.333	920.333
514	27987.5	26699.5	24873.5	924.333	873.333	857.333
516	26211	26392	24056	896.667	864.667	835.667
518	24973.2	24133.2	22798.2	849	768	721
520	23600	22923	21496	791.333	787.333	792.333
522	22670.3	21944.3	20198.3	776.667	729.667	744.667
524	20939.2	20818.2	18673.2	754.667	700.667	737.667
526	20215.2	19113.2	18100.2	691.333	643.333	618.333
528	18419.3	18183.3	16897.3	586	610	513
530	17691.8	16915.8	15972.8	600.333	560.333	562.333
532	16589.3	16435.3	15318.3	574.333	562.333	494.333
534	15664	15113	14496	546	521	479
536	15221.7	14422.7	13612.7	543.333	446.333	507.333
538	13975.2	13503.2	12683.2	483	400	475
540	13289.3	12870.3	11930.3	439.667	433.667	419.667
542	12419	11940	11377	413	455	443
544	12057.7	11477.7	10789.7	424.333	387.333	406.333
546	11394.2	10743.2	10263.2	399.667	340.667	379.667
548	10891.3	10310.3	9864.33	343.333	343.333	335.333
550	10212.5	9717.5	8964.5	331.667	350.667	308.667
552	9657.33	9283.33	8843.33	322.667	286.667	283.667
554	9330.83	8899.83	8329.83	323.667	318.667	309.667
556	8508.67	8518.67	7888.67	337.333	290.333	289.333
558	8327	8065	7695	294.667	290.667	250.667
560	7953.83	7708.83	7155.83	280.667	278.667	254.667
562	7360.33	7103.33	6822.33	294.667	234.667	252.667
564	7009.83	6936.83	6231.83	264.667	207.667	224.667
566	6684.83	6354.83	5989.83	256.333	227.333	222.333
568	6328.5	6071.5	5551.5	229	225	209
570	5964.67	5716.67	5341.67	226	185	179
572	5635.33	5346.33	5170.33	196	182	175
574	5335.83	5226.83	4785.83	184.333	159.333	158.333
576	4907.67	4804.67	4561.67	199.667	189.667	164.667
578	4745.67	4710.67	4281.67	162.333	161.333	150.333
580	4509.5	4497.5	4065.5	207	126	190
582	4343.83	4058.83	3879.83	156.667	145.667	150.667
584	4015	3881	3706	142.333	158.333	114.333
586	3791.33	3634.33	3399.33	127	132	115
588	3717.67	3397.67	3251.67	150.333	166.333	133.333
590	3451	3251	3058	136	115	93
592	3304	3025	2842	162.333	153.333	179.333
594	3125.67	2883.67	2740.67	152.667	99.6667	107.667
596	2781.17	2755.17	2605.17	145	123	141
598	2749.33	2592.33	2498.33	146.667	170.667	132.667
600	2603	2538	2301	181	166	174
602	2433.33	2276.33	2164.33	184.667	207.667	166.667
604	2269.33	2189.33	2028.33	184.333	145.333	177.333
606	2073.67	2052.67	1876.67	236.333	210.333	226.333
608	2058.17	1891.17	1862.17	284	237	275
610	1862	1838	1710	321.667	337.667	323.667
612	1775.17	1688.17	1649.17	483.667	354.667	413.667
614	1684	1593	1449	487.333	514.333	510.333
616	1535.17	1510.17	1355.17	727.333	596.333	604.333
618	1510.33	1457.33	1340.33	878.667	865.667	809.667
620	1433.67	1302.67	1256.67	1116.33	1088.33	1036.33
622	1350	1195	1199	1446.67	1391.67	1396.67
624	1137.5	1123.5	1103.5	1818.33	1679.33	1799.33
626	1147.5	1070.5	971.5	2467.67	2461.67	2394.67
628	1090.67	1042.67	957.667	3336	3250	3227
630	1026	945	882	4210.33	4326.33	4024.33
632	959.333	883.333	889.333	5696.33	5566.33	5592.33
634	954.5	821.5	839.5	7850.67	7415.67	7132.67
636	829.667	809.667	798.667	9756.67	9615.67	8980.67
638	777.5	747.5	706.5	13073.7	12795.7	12435.7
640	771	711	605	17108.3	16233.3	15911.3
642	696.333	729.333	695.333	21988	21312	21042
644	689.5	624.5	586.5	27824	27382	25953
646	613.833	651.833	542.833	35147.7	33291.7	32921.7
648	612.5	550.5	581.5	43956.3	42777.3	41175.3
650	552	545	484	53169.7	51276.7	51549.7
652	531.333	553.333	497.333	64958	62515	59873
654	501.333	469.333	507.333	74381.7	73453.7	71545.7
656	460.833	474.833	499.833	87748.7	85165.7	81190.7
658	441.5	446.5	436.5	97128	94484	91864
660	412	407	397	106622	103176	101976
662	381.167	423.167	377.167	115055	111931	106922
664	414.833	423.833	375.833	119629	115321	110960
666	357	378	339	120419	117246	112113
668	347	346	309	119514	117985	112624
670	355.667	334.667	301.667	117492	114724	110395
672	315.667	273.667	301.667	114854	109780	106970
674	271	283	252	108130	103197	100814
676	279.333	302.333	231.333	100089	97157.7	91941.7
678	249.167	289.167	269.167	90191.3	89063.3	84806.3
680	260.5	262.5	228.5	80872	80803	76992
682	287.833	232.833	255.833	73813.7	73802.7	67186.7
684	217.833	221.833	186.833	64873.7	64593.7	61052.7
686	223.167	212.167	243.167	58341.3	55505.3	53742.3
688	203	239	218	50385.3	49137.3	46781.3
690	221.333	192.333	222.333	43796.7	42613.7	41425.7
692	168.833	161.833	171.833	38923.3	39186.3	35528.3
694	176.167	173.167	180.167	34757	34149	33314
696	182.833	179.833	172.833	31517	30449	28834
698	173.167	164.167	178.167	28383	27565	26213
700	150.5	128.5	131.5	25253.3	24785.3	23088.3
702	165	125	171	22878.3	22674.3	21249.3
704	171	137	96	21121	21488	19655
706	102.167	116.167	117.167	19528.3	19536.3	18656.3
708	134.667	120.667	104.667	18800.7	18282.7	17351.7
710	148.5	82.5	64.5	18369.7	17498.7	16433.7
712	100.5	40.5	11.5	17692	16547	16121
714	85.5	47.5	129.5	16765.7	15929.7	15090.7
716	56.8333	37.8333	0	16190.3	15807.3	15272.3
718	68.3333	59.3333	60.3333	15722.3	15272.3	14536.3
720	92.5	0	57.5	15153.7	14885.7	14087.7
722	62.6667	102.667	64.6667	14947.3	14857.3	14130.3
724	71	61	69	15310	14942	13886
726	85.8333	70.8333	68.8333	14416.3	14587.3	13875.3
728	89	94	46	14105	14000	13561
730	49.1667	69.1667	66.1667	14203	13828	13375
732	68	78	50	13363.7	12889.7	12744.7
734	49	44	53	13011.7	13160.7	12208.7
736	70.1667	52.1667	54.1667	12826	12595	11967
738	44	48	51	12243.7	11914.7	11301.7
740	77.6667	63.6667	52.6667	11651	11295	10994
742	40.6667	56.6667	39.6667	11134.3	10799.3	10759.3
744	35.1667	48.1667	55.1667	10272.7	10460.7	9760.67
746	35	69	33	10021.7	9648.67	9325.67
748	44.6667	46.6667	29.6667	9300.33	9040.33	8575.33
750	16.1667	43.1667	22.1667	8304.67	8261.67	7743.67
752	66.3333	36.3333	32.3333	7757.67	7615.67	7523.67
754	33.1667	29.1667	42.1667	6974.33	6828.33	6534.33
756	40.1667	42.1667	29.1667	6674.67	6470.67	5993.67
758	37.5	16.5	20.5	6163	5894	5643
760	16.8333	22.8333	20.8333	5376.33	5418.33	5341.33
762	36.8333	27.8333	22.8333	5007.33	5120.33	4593.33
764	14.1667	12.1667	15.1667	4528.67	4434.67	4316.67
766	23.1667	29.1667	14.1667	4189	4263	4040
768	21	29	11	4098.67	3883.67	3522.67
770	19.1667	15.1667	26.1667	3614.67	3378.67	3348.67
772	37	18	31	3355.67	3099.67	3104.67
774	10.1667	7.16667	4.16667	2912.67	2817.67	2853.67
776	17.6667	13.6667	21.6667	2787	2752	2495
778	0	5.33333	14.3333	2601	2520	2432
780	20	11	12	2330.33	2331.33	2172.33
782	3.33333	17.3333	0	2160.67	2120.67	2075.67
784	23.3333	15.3333	16.3333	2130	2043	1994
786	19.1667	19.1667	2.16667	1996.67	1958.67	1857.67
788	14.3333	10.3333	2.33333	1758.67	1688.67	1677.67
790	8.33333	7.33333	14.3333	1779.67	1695.67	1590.67
792	13.3333	13.3333	15.3333	1677.33	1759.33	1540.33
794	22.5	1.5	12.5	1553	1442	1496
796	18	10	10	1516	1517	1504
798	7	11	16	1529	1413	1517
800	8	16	8	1297	1363	1344

## Sheet: 2b
Wavelength [nm]	ChemoC		ChemoC+SiR
435	0	0	0	0	0
437	0	0	0	269.333	0
439	0	17.5	0	160.667	75.6667
441	19	0	5	102	0
443	125.333	56.3333	17.3333	132.333	57.3333
445	251.833	265.833	2.66667	118.667	18.6667
447	534.833	477.833	88.6667	153.667	91.6667
449	935	815	77.6667	141.667	98.6667
451	1384.83	1364.83	86.3333	224.333	120.333
453	2281.67	1970.67	107.333	184.333	167.333
455	3330.67	2954.67	146.333	281.333	169.333
457	5015.33	4464.33	236.667	338.667	315.667
459	6710	6129	410.333	442.333	449.333
461	9047	8215	497	542	519
463	11960.3	10557.3	617.667	655.667	643.667
465	14928.5	13536.5	803.333	839.333	874.333
467	17770.8	16296.8	956.667	1000.67	961.667
469	20238.5	18598.5	1018	1087	1086
471	22236.3	20703.3	1138.67	1203.67	1230.67
473	23630.3	21824.3	1187	1268	1319
475	24210.3	22675.3	1154.67	1231.67	1273.67
477	24463	22877	1170.33	1278.33	1362.33
479	23592.8	22449.8	1135	1257	1293
481	23114.8	21710.8	1084.33	1164.33	1246.33
483	22178.8	20732.8	1071.33	1201.33	1172.33
485	21086	19964	1098.33	1097.33	1112.33
487	20371	19290	1021	1041	1041
489	20417.7	19096.7	940.333	1070.33	1024.33
491	19813	18410	1009.67	1029.67	1066.67
493	19738.7	18322.7	990	1040	1014
495	20028	18571	970.667	1034.67	1062.67
497	19667	18923	928.333	1048.33	1053.33
499	20219	19080	962.667	1003.67	1047.67
501	20016.3	18759.3	1014	1093	1060
503	20259.5	18884.5	983	990	1025
505	19984.2	18900.2	977.333	974.333	1024.33
507	19454.3	17914.3	989.333	987.333	1070.33
509	18600.7	17745.7	863.333	944.333	1016.33
511	17975.7	17208.7	908.333	914.333	938.333
513	17497.3	16159.3	883	868	894
515	16479	15055	793	819	818
517	14993.5	14104.5	751.333	736.333	764.333
519	14260.3	13256.3	685	687	719
521	13220.5	12345.5	606.667	666.667	717.667
523	12289.3	11399.3	581	624	623
525	11434	10604	501.667	600.667	591.667
527	10826.2	10180.2	501.667	486.667	524.667
529	10342.5	9649.5	482	495	540
531	10202.7	9228.67	489.667	523.667	493.667
533	9600.33	8829.33	440.667	507.667	500.667
535	9107.17	8450.17	383.667	490.667	469.667
537	8795	8039	471.667	451.667	471.667
539	8348.33	7893.33	403.333	440.333	448.333
541	8018.17	7469.17	391	391	418
543	7762	7248	353.333	355.333	405.333
545	7406.33	6825.33	329.667	357.667	410.667
547	6921.17	6382.17	357.667	317.667	348.667
549	6681.17	6139.17	317.667	338.667	315.667
551	6189.5	5816.5	292.667	290.667	297.667
553	5851.5	5534.5	248	319	303
555	5488	5096	256	276	275
557	4823.67	4818.67	247.333	264.333	225.333
559	4686.67	4338.67	204.333	211.333	220.333
561	4298.33	4082.33	207	211	207
563	4001.17	3854.17	194.667	224.667	205.667
565	3683.5	3545.5	192	185	195
567	3565.67	3353.67	166.333	174.333	183.333
569	3423.67	3095.67	177.333	146.333	147.333
571	3186.17	2946.17	169.333	172.333	151.333
573	2866.17	2746.17	138.333	163.333	150.333
575	2845.5	2598.5	144.333	144.333	167.333
577	2634	2426	105	123	135
579	2529.5	2337.5	121.667	116.667	145.667
581	2365.17	2269.17	94.6667	132.667	139.667
583	2229.33	2004.33	93	125	71
585	2097.5	1902.5	97.6667	100.667	95.6667
587	1964.5	1779.5	92.3333	108.333	105.333
589	1870.83	1740.83	74.6667	60.6667	83.6667
591	1759	1673	81	94	110
593	1708.5	1566.5	85.6667	102.667	111.667
595	1533	1501	74.6667	66.6667	77.6667
597	1460.5	1324.5	56.6667	63.6667	68.6667
599	1368.67	1290.67	57.3333	76.3333	67.3333
601	1240.83	1184.83	70	101	99
603	1200.83	1068.83	73.3333	64.3333	60.3333
605	1053	983	64	83	66
607	969.333	905.333	69.6667	95.6667	74.6667
609	888.667	810.667	63	78	97
611	900.667	732.667	89.3333	97.3333	117.333
613	741.5	839.5	121.667	93.6667	98.6667
615	770.167	703.167	115.667	139.667	144.667
617	676	592	141.667	170.667	200.667
619	577.333	570.333	173.333	203.333	228.333
621	539.5	587.5	268.667	300.667	294.667
623	530.833	471.833	302.333	300.333	388.333
625	506.167	486.167	470.333	452.333	501.333
627	497.833	436.833	586.667	558.667	574.667
629	411.667	462.667	798.333	705.333	845.333
631	404.833	369.833	971	1016	1133
633	409.5	355.5	1347	1277	1483
635	340.5	316.5	1755.33	1867.33	1809.33
637	310.5	311.5	2310	2529	2474
639	317.167	278.167	3336.67	3158.67	3336.67
641	280.833	295.833	4129.67	3995.67	4329.67
643	281.167	287.167	5436.33	5121.33	5401.33
645	271.667	287.667	6732	6554	6936
647	246	223	8691.67	8509.67	9067.67
649	244.833	234.833	10515	10225	11157
651	248.5	195.5	12957.7	12914.7	13185.7
653	233.5	185.5	15014	15033	15447
655	199.333	183.333	17438.3	17793.3	18540.3
657	204.667	184.667	20024.7	19839.7	20995.7
659	138.333	114.333	22483	22506	23057
661	171.833	151.833	24187.7	24016.7	25288.7
663	178	120	25770	25761	26443
665	176.667	114.667	26187.3	26467.3	27529.3
667	132.167	119.167	26704.3	26539.3	28120.3
669	90.8333	103.833	26580.3	27148.3	27208.3
671	123.833	125.833	25759.7	25785.7	26272.7
673	88	84	24757.7	24211.7	25243.7
675	111.833	103.833	22795.3	22699.3	23679.3
677	84.5	87.5	20522	20866	21552
679	127	90	18729.7	19100.7	19615.7
681	103	79	16416.7	17410.7	17142.7
683	66.5	69.5	15353	15114	15684
685	76	75	13394.7	13452.7	13903.7
687	71.6667	59.6667	12112.3	11803.3	12355.3
689	81.3333	39.3333	10021	10294	11086
691	73.8333	67.8333	9040	9170	9639
693	55.3333	53.3333	7809.33	7820.33	8212.33
695	54.8333	63.8333	6897.33	6847.33	7261.33
697	54.1667	32.1667	6467.67	6558.67	6577.67
699	49.6667	37.6667	5716.67	5519.67	5815.67
701	39.6667	48.6667	5099.67	5311.67	5789.67
703	36.3333	42.3333	4811.33	4874.33	4939.33
705	32.6667	39.6667	4360.67	4358.67	4606.67
707	55.1667	54.1667	4058	4218	4374
709	37	47	3879.67	4046.67	4109.67
711	39.8333	31.8333	3566.67	3725.67	3988.67
713	41.6667	27.6667	3555	3557	3766
715	32	46	3851	3694	3805
717	33.1667	25.1667	3411	3505	3520
719	32.3333	28.3333	3327	3222	3435
721	41.5	24.5	3191.67	3320.67	3492.67
723	26.6667	29.6667	3342.67	3324.67	3352.67
725	13	16	3300	3351	3290
727	14.1667	16.1667	3177	3195	3414
729	21	12	3046.67	3036.67	3149.67
731	26	8	2911.67	2789.67	3029.67
733	28.6667	20.6667	2858.67	2928.67	3066.67
735	8.5	13.5	2694.33	2844.33	2856.33
737	10	2	2756.33	2609.33	2779.33
739	5	12	2527	2578	2639
741	22.6667	1.66667	2320.33	2425.33	2565.33
743	22.8333	13.8333	2370	2266	2373
745	24.8333	25.8333	2160	2271	2225
747	6.66667	15.6667	2069.33	2169.33	2260.33
749	11.3333	5.33333	1776	1979	2000
751	1	5	1857.67	1824.67	1884.67
753	9.33333	3.33333	1616.33	1638.33	1730.33
755	14.5	10.5	1530.67	1498.67	1589.67
757	0	8.83333	1435.33	1366.33	1539.33
759	15	13	1271.33	1253.33	1298.33
761	4.16667	8.16667	1140	1198	1277
763	0	8.16667	1064	1040	1089
765	5.66667	0	980	1083	993
767	12.1667	8.16667	924.667	867.667	901.667
769	11.5	4.5	875	802	777
771	14	1	752	681	796
773	0	12	663.333	615.333	680.333
775	14.8333	18.8333	542	613	598
777	10	2	529.667	631.667	627.667
779	5.33333	6.33333	607.333	506.333	549.333
781	0	0	490	569	509
783	0	0	496.667	462.667	462.667
785	2.5	8.5	404.667	357.667	482.667
787	0	0	435	392	434
789	4.83333	4.83333	369	404	474
791	0	0	338	333	341
793	2.5	0	370.333	371.333	339.333
795	0	0	275.333	305.333	338.333
797	0	18.5	311.667	339.667	346.667
799	0	0	267.333	359.333	309.333

## Sheet: 2c
Wavelength [nm]	ChemoY			ChemoY+SiR
500	0	0	0	814.667	554.667	538.667
502	1524.5	1468.5	1384.5	0	118.333	0
504	3092.17	3142.17	2929.17	52.6667	154.667	54.6667
506	4920.83	4756.83	4604.83	189.667	204.667	198.667
508	8024.5	7938.5	7422.5	294.333	290.333	303.333
510	12414.8	11573.8	11311.8	452.667	446.667	441.667
512	18090	18062	16936	681.667	602.667	627.667
514	25415.3	24954.3	23388.3	904	807	863
516	34715.5	34168.5	32856.5	1241	1113	1234
518	43573.3	44032.3	40841.3	1493	1451	1504
520	54781.3	53815.3	51780.3	1901	1731	1851
522	63598	62658	59016	2166.67	2053.67	2134.67
524	71599.5	71253.5	67098.5	2532.67	2178.67	2434.67
526	76723.7	76217.7	70900.7	2619.67	2406.67	2567.67
528	79667.2	79284.2	74308.2	2729.67	2644.67	2672.67
530	79205	79595	74030	2745.67	2452.67	2631.67
532	77621.5	78459.5	72301.5	2615.33	2481.33	2498.33
534	74318	74761	69601	2665	2421	2487
536	69532	69397	65166	2392.33	2226.33	2269.33
538	64192.2	65219.2	60147.2	2307.67	2007.67	2172.67
540	59043.8	59163.8	55506.8	1986.67	1829.67	1895.67
542	54801.2	54521.2	51335.2	1955.33	1796.33	1825.33
544	50276.2	50285.2	47116.2	1673.67	1566.67	1673.67
546	45592.3	46964.3	43056.3	1618.33	1411.33	1480.33
548	42000.3	42286.3	39311.3	1481.67	1369.67	1397.67
550	38635.8	39762.8	36758.8	1338.67	1283.67	1321.67
552	37142.3	36882.3	34517.3	1314	1140	1159
554	34692	34977	32845	1222	1127	1142
556	33125	33404	30801	1166	1067	1106
558	31218.8	31415.8	29120.8	1038.67	990.667	996.667
560	30062.3	29956.3	28293.3	1028	927	959
562	28769.8	29005.8	27180.8	1037.67	902.667	995.667
564	27630.7	27834.7	26217.7	940.667	894.667	896.667
566	26761	26795	24857	877.333	840.333	860.333
568	25777.8	26001.8	23823.8	901.667	806.667	798.667
570	24333.7	24348.7	22614.7	806.667	717.667	844.667
572	23004.3	22990.3	21418.3	762	698	743
574	21369	21648	20244	756.333	551.333	736.333
576	20572.8	20442.8	18964.8	707	625	624
578	19248.3	19136.3	17715.3	651.667	624.667	565.667
580	17631.5	17651.5	16651.5	575.667	525.667	530.667
582	16692.3	16549.3	15340.3	542.667	509.667	496.667
584	15243	15093	14117	502	510	451
586	13738.5	13769.5	12792.5	422.333	428.333	371.333
588	12775	12675	11908	374	391	422
590	11513.7	11623.7	10918.7	380.667	330.667	364.667
592	10763	10771	10051	321.333	308.333	342.333
594	10093.7	9877.67	9256.67	309	288	321
596	9039	9095	8518	300	264	258
598	8372.33	8360.33	7874.33	274	230	272
600	7642	7631	7068	281	244	247
602	6993.83	6994.83	6565.83	255.667	225.667	266.667
604	6573.5	6599.5	6060.5	225	242	191
606	6188.5	5988.5	5583.5	247.333	233.333	235.333
608	5514.17	5500.17	5238.17	249.333	237.333	255.333
610	5179.83	5153.83	4961.83	257.667	242.667	242.667
612	4665.33	4808.33	4431.33	299.333	258.333	299.333
614	4408.33	4395.33	4199.33	266	289	342
616	4284.33	4138.33	3844.33	306.667	383.667	340.667
618	3871.5	3853.5	3615.5	372.333	481.333	452.333
620	3565.67	3634.67	3398.67	498	515	570
622	3373.83	3404.83	3074.83	595.333	660.333	716.333
624	2951.5	3184.5	2888.5	759	837	859
626	2903.67	3015.67	2740.67	1107.33	1086.33	1183.33
628	2713.5	2712.5	2497.5	1397.67	1512.67	1611.67
630	2542.5	2590.5	2355.5	1805.67	1910.67	2041.67
632	2374.67	2314.67	2212.67	2407	2674	2822
634	2093.5	2165.5	1998.5	3294	3569	3674
636	2079	1901	1839	4034.67	4678.67	4599.67
638	1928.67	1810.67	1760.67	5548	5960	6258
640	1674	1769	1495	7484.33	7831.33	8110.33
642	1525.67	1625.67	1431.67	9681	10227	10967
644	1391.67	1382.67	1306.67	12069.7	13214.7	13508.7
646	1358.83	1394.83	1237.83	15474.7	16963.7	17398.7
648	1296.33	1226.33	1188.33	19062.3	20753.3	21262.3
650	1110.17	1144.17	1084.17	23318.3	25592.3	26263.3
652	1131.83	1051.83	1046.83	28223.3	31298.3	32046.3
654	991.333	941.333	919.333	33306	35906	37802
656	990.833	923.833	873.833	37936.7	41573.7	42256.7
658	965.5	902.5	811.5	43105	47255	48043
660	789.833	803.833	793.833	47852	51577	53239
662	717.833	719.833	635.833	51262.7	54630.7	56961.7
664	687.833	738.833	646.833	52551.3	57686.3	59127.3
666	679.5	698.5	624.5	53971.7	59232.7	61182.7
668	605.667	637.667	532.667	54125	59177	61118
670	594.667	593.667	525.667	52303	57152	58757
672	539	537	470	51251.3	55814.3	57260.3
674	573.333	496.333	448.333	48723	52754	54210
676	472.833	494.833	412.833	44008	48270	49614
678	431.5	445.5	389.5	40603	44485	45372
680	432.5	383.5	358.5	36669.3	39741.3	41491.3
682	416.333	416.333	330.333	33022.3	36355.3	37489.3
684	375.5	355.5	368.5	28858	32240	33136
686	366.5	346.5	293.5	25900	28750	28336
688	322	319	339	22033.7	24531.7	25453.7
690	314.667	286.667	298.667	19853	21831	21963
692	256	306	292	17413.7	19324.7	19592.7
694	316.167	276.167	245.167	15725.7	17202.7	17551.7
696	276.833	302.833	240.833	14073.7	15309.7	15802.7
698	241.167	232.167	234.167	12380.7	13754.7	13873.7
700	218.667	220.667	172.667	11079.3	12260.3	12504.3
702	217.167	217.167	228.167	10074	11340	11337
704	207.5	194.5	172.5	9495.33	10248.3	10569.3
706	186	180	172	8928.33	9495.33	9917.33
708	180.5	174.5	166.5	8164.33	9228.33	9417.33
710	155.333	157.333	114.333	7556.33	8783.33	8742.33
712	167.333	159.333	121.333	7378.67	8264.67	8550.67
714	131.333	122.333	145.333	7379.67	7795.67	8309.67
716	130.167	141.167	121.167	7274.67	7779.67	8011.67
718	89	96	114	6885.67	7860.67	8052.67
720	101.833	116.833	92.8333	6882.33	7364.33	7725.33
722	122.5	114.5	97.5	6606	7373	7700
724	117.5	92.5	79.5	6819.67	7270.67	7455.67
726	87	109	83	6526.67	7152.67	7419.67
728	65.6667	83.6667	71.6667	6506.67	7003.67	7046.67
730	85	94	71	6262.33	6805.33	7164.33
732	74.1667	88.1667	83.1667	6247.67	6621.67	6789.67
734	73.3333	81.3333	56.3333	5751	6417	6803
736	64.5	73.5	85.5	5763.33	6282.33	6564.33
738	69.3333	80.3333	59.3333	5549.67	6159.67	6103.67
740	65.5	45.5	47.5	5222	5724	5897
742	51.6667	59.6667	52.6667	4887.33	5402.33	5815.33
744	58.8333	48.8333	65.8333	4690.67	4952.67	5130.67
746	53.3333	57.3333	56.3333	4557.33	4771.33	4980.33
748	47.3333	36.3333	35.3333	4139.33	4486.33	4501.33
750	36.6667	40.6667	16.6667	3735.67	4069.67	4226.67
752	41.5	40.5	33.5	3362.33	3821.33	3885.33
754	37.8333	33.8333	31.8333	3227.33	3525.33	3641.33
756	15.5	33.5	30.5	2962	3302	3362
758	45.3333	17.3333	28.3333	2765.33	2964.33	3156.33
760	28	50	37	2492	2773	2781
762	21	43	35	2259.67	2670.67	2556.67
764	28.8333	34.8333	54.8333	2066.33	2366.33	2309.33
766	32	27	23	1910.33	2139.33	2179.33
768	22.6667	18.6667	10.6667	1706.67	1971.67	2042.67
770	8	39	15	1574.33	1885.33	1949.33
772	9.16667	20.1667	8.16667	1494	1687	1687
774	16.5	39.5	16.5	1317.33	1491.33	1467.33
776	11.1667	12.1667	2.16667	1225.67	1351.67	1429.67
778	24.1667	0	12.1667	1260.67	1361.67	1316.67
780	16.6667	11.6667	11.6667	988.333	1202.33	1311.33
782	8.5	12.5	5.5	1004.67	1176.67	1092.67
784	29	32	14	978.667	1005.67	1123.67
786	14.3333	15.3333	18.3333	885	926	1052
788	4.16667	18.1667	7.16667	725.667	893.667	948.667
790	8.66667	5.66667	22.6667	777.333	907.333	894.333
792	18.3333	17.3333	0	716	886	874
794	13.6667	2.66667	16.6667	687	770	857
796	11.3333	0	10.3333	672	688	766
798	22.3333	7.33333	0	648.333	756.333	695.333
800	11.3333	12.3333	1.33333	644.667	673.667	735.667

## Sheet: 2d
mScarlet-HT7			T41K			R216F			D201K			L271E			E143R-E147R			E218R
7.1227	7.21511	6.92825	4.3882	4.54088	4.41655	3.31652	3.49216	3.4996	8.68697	8.73808	8.41575	3.43606	3.46459	3.46013	3.06926	3.26885	3.24634	5.1166	4.99931	4.87885

## Sheet: 2e
Wavelength [nm]	ChemoR			ChemoR+SiR
565	10143.7	9741.67	10357.7	878	934	1092
567	13217.3	12916.3	13328.3	1200.67	1185.67	1241.67
569	17168.3	16757.3	17798.3	1601	1580	1740
571	21400.7	21129.7	21672.7	1907	1981	2140
573	26609	26681	27831	2324.67	2425.67	2761.67
575	32350.7	31631.7	32999.7	2778.67	2872.67	3157.67
577	38381	37932	38834	3172.67	3480.67	3730.67
579	44833.7	43812.7	45862.7	3856.33	3872.33	4351.33
581	49771.7	49542.7	51395.7	4201.67	4319.67	4608.67
583	54456.7	54427.7	55590.7	4615	4757	5164
585	58722	57782	60220	4941	5143	5462
587	62038.7	61862.7	64399.7	4980.33	5348.33	5716.33
589	64827.3	64699.3	66423.3	5273.33	5608.33	6114.33
591	66539.7	66217.7	68056.7	5337	5783	6026
593	67669.7	66075.7	68498.7	5635.33	5879.33	6039.33
595	66813	66743	68030	5384.67	5758.67	6000.67
597	65562.7	65837.7	67340.7	5252	5682	6088
599	64211	63928	65323	5127.33	5634.33	5869.33
601	62881.3	62553.3	63566.3	5020.67	5375.67	5732.67
603	60280	60350	62074	4907.33	5325.33	5504.33
605	58082	58243	60198	4672.33	5036.33	5269.33
607	56821.3	56368.3	57292.3	4640	4896	5221
609	53893.3	54863.3	55599.3	4369.67	4692.67	4930.67
611	52404	52375	53230	4292.67	4563.67	4801.67
613	50618.3	50543.3	51431.3	4153.67	4274.67	4669.67
615	48213.3	48798.3	49936.3	4098	4456	4719
617	47001.7	46574.7	48452.7	3971	4326	4507
619	45590.7	45640.7	46316.7	3920.33	4100.33	4425.33
621	43552	43975	45276	3993.33	4217.33	4274.33
623	42509.3	42120.3	43049.3	3849	4057	4326
625	40800.3	40604.3	41797.3	3964	4164	4287
627	39265	39186	40488	4150.67	4406.67	4592.67
629	38085.7	37725.7	39074.7	4204.67	4590.67	4767.67
631	36275.7	36130.7	37389.7	4635.67	4918.67	5281.67
633	34992.3	35499.3	35595.3	5041.33	5385.33	5576.33
635	33805	33774	34525	5775	6194	6768
637	32915	32832	33083	6920.33	7370.33	7948.33
639	31341.3	31422.3	32192.3	8321.67	8606.67	9041.67
641	30016.3	30268.3	31155.3	9617.33	10439.3	10740.3
643	28957	29470	29958	12004.7	12590.7	13301.7
645	27814	27758	28570	14468.7	15600.7	16066.7
647	27191.3	26570.3	27545.3	17386.7	18255.7	19282.7
649	25955.3	25886.3	26490.3	20848.7	21891.7	23269.7
651	24644	24508	24995	24739	26445	27174
653	23312.3	23714.3	23939.3	28574	31247	31425
655	22642.7	22379.7	23082.7	31894.7	34209.7	35502.7
657	21328.7	21592.7	21546.7	36368	38168	39731
659	20128	19803	20864	39836.3	42922.3	43877.3
661	19225.7	19144.7	19884.7	42966.7	45761.7	46507.7
663	18258	18307	18268	44929.3	48218.3	49189.3
665	17552	17272	17857	45127.3	49367.3	50198.3
667	16545	16794	16878	46362.3	50532.3	50713.3
669	15411	15392	15937	45695	49286	50218
671	14593.3	14549.3	14999.3	43942.3	47669.3	49096.3
673	13744.3	13898.3	13744.3	41924	45843	46324
675	13159	12849	13304	39416.7	42727.7	43245.7
677	12285.3	12171.3	12539.3	37304	39915	40930
679	11464.3	11737.3	11813.3	34242.7	36856.7	36867.7
681	10985.3	11252.3	11225.3	30828	34183	34252
683	10584.7	10515.7	10721.7	28587.7	30531.7	31423.7
685	9836.33	10125.3	10326.3	25341	28063	27590
687	9360.33	9444.33	9539.33	22403.7	25057.7	25021.7
689	8978	8904	9176	20972.7	22208.7	22903.7
691	8474.33	8579.33	8724.33	18671.7	19800.7	20407.7
693	7963.67	7961.67	8098.67	16466.7	18391.7	18020.7
695	7669.33	7659.33	7317.33	15072.3	16210.3	16515.3
697	6962	7066	7214	13788	14574	14974
699	6954	6748	6811	12706.7	13448.7	13108.7
701	6355.67	6704.67	6775.67	11248.3	11857.3	12581.3
703	5995.33	6052.33	6349.33	10873.3	11358.3	11489.3
705	5583.33	5899.33	5861.33	10105	10786	10789
707	5432.33	5608.33	5790.33	9123.67	9739.67	10198.7
709	5288	5088	5372	9006.67	9983.67	9789.67
711	5025	5004	5201	8338	9321	9392
713	4675.33	4836.33	4942.33	8081.67	9007.67	8940.67
715	4606.67	4503.67	4685.67	7928.67	8577.67	8589.67
717	4191	4340	4240	7595	8259	8530
719	4122.67	4084.67	4121.67	7465.33	8219.33	8274.33
721	3802.33	3838.33	4039.33	7424.33	8142.33	8198.33
723	3585	3591	3716	7309.33	7498.33	7800.33
725	3572.33	3451.33	3602.33	7000	7694	7763
727	3199.67	3261.67	3346.67	6896	7404	7629
729	3040.67	2993.67	3098.67	6928.67	7106.67	7431.67
731	2941.33	2773.33	2978.33	6526	6867	7044
733	2661.33	2602.33	2714.33	6152	6754	6809
735	2555.33	2459.33	2517.33	5921.33	6323.33	6684.33
737	2386	2441	2265	5669.33	6177.33	6488.33
739	2234.33	2316.33	2217.33	5307	6028	6007
741	2065.33	2166.33	2059.33	5367	5348	5849
743	1868	1942	1954	5085	5222	5336
745	1760	1828	1944	4770.33	4922.33	5112.33
747	1742.67	1788.67	1720.67	4362.33	4708.33	4535.33
749	1661.67	1667.67	1649.67	4076	4248	4505
751	1521.67	1582.67	1601.67	3806	3913	3887
753	1445.67	1439.67	1338.67	3376.67	3715.67	4011.67
755	1312	1355	1421	3091.67	3177.67	3250.67
757	1293.67	1216.67	1215.67	2846.33	3202.33	3086.33
759	1179	1217	1288	2537.67	2854.67	2919.67
761	1190.33	1107.33	1127.33	2519.33	2759.33	2624.33
763	1098.67	1099.67	1009.67	2220.33	2459.33	2676.33
765	959.333	943.333	1042.33	2017.67	2512.67	2297.67
767	956.667	1038.67	989.667	1988.33	2095.33	2205.33
769	906.333	905.333	894.333	1732	1927	1945
771	879	898	908	1560.33	1751.33	1626.33
773	853.667	853.667	822.667	1478	1709	1583
775	771.333	798.333	818.333	1475	1579	1728
777	725.333	697.333	761.333	1297.67	1433.67	1610.67
779	703.333	727.333	713.333	1257.67	1223.67	1226.67
781	624.333	633.333	647.333	1159	1366	1327
783	592	539	691	1002.67	1125.67	1273.67
785	584	520	599	973.333	1063.33	1061.33
787	577.333	548.333	505.333	888	939	1008
789	586.667	509.667	525.667	886.333	909.333	971.333
791	516	523	577	763	932	897
793	460.333	448.333	444.333	796.667	911.667	828.667
795	519.333	542.333	462.333	650	775	897
797	423.333	454.333	403.333	702.333	768.333	792.333
799	381.333	454.333	430.333	701.333	691.333	767.333

## Sheet: 2f
ChemoG5	ChemoB	ChemoC	ChemoY	ChemoR
20.5474	16.0798	12.7109	16.5483	12.7109
17.0795	12.8723	13.406	20.506	13.406
21.8386	13.4992	12.2202	20.2059	12.2202
18.9015	21.3785	17.6559	28.7924	17.6559
12.2969	16.4697	18.2532	13.2643	18.2532
13.5602	17.2282	17.6114	22.9866	17.6114
18.5005	13.2586	16.7791	16.1189	16.7791
15.4721	13.9383	18.4646	25.9353	18.4646
16.0406	15.0425	11.8795	14.8816	11.8795
12.4481	18.229	13.333	10.1633	13.333
16.4482	10.3844	17.1751	16.5277	17.1751
17.1504	11.0387	8.91666	20.7501	8.91666
17.6973	15.2009	14.1428	19.6306	14.1428
16.6864	16.5619	14.2536	19.6368	14.2536
15.678	12.4254	14.3238	23.6646	14.3238
17.9963	15.3427	14.3113	10.3959	14.3113
13.9572	19.2648	14.4248	9.92364	14.4248
15.8516	12.2381	10.8925	8.56697	10.8925
13	10.7886		13.5056	13.333
17.0588	10.868		9.66996	17.1751
13.2685			25.6619	8.91666
17.3239			17.9613	14.1428
14.6744			20.7554	14.2536
12.0656			13.8903	14.3238
16.3387				14.3113
24.0956				14.4248
16.0244				10.8925
18.5627
18.5534
14.7269
15.2477
14.936
