# Supplementary material for: A general method for the development of multicolor biosensors with large dynamic ranges
Source: Nat Chem Biol. 2023 Jun 8;19(9):1147–57. doi: 10.1038/s41589-023-01350-1 (PMC10449634; doi:10.1038/s41589-023-01350-1)
Supplement: Source Data Extended Data Fig. 3 — Source data. [file 41589_2023_1350_MOESM12_ESM.xlsx]

## Sheet: 3a
Wavelength [nm]	0				100				200				1600
480	3255.5	3534.5	3173.5	3171.5	2073.5	2174.5	2235.5	2047.5	1340.5	1352.5	1317.5	1176.5	935.5	981.5	954.5	925.5
482	4486	4594	4219	4189	2775	3071	2979	2775	1738	1907	1729	1626	1244	1321	1385	1243
484	6225.5	6546.5	6090.5	5789.5	4003.5	4269.5	4411.5	3901.5	2371.5	2493.5	2525.5	2277.5	1748.5	1935.5	1850.5	1807.5
486	8018	8637	7827	7539	5352	5569	5560	5014	3106	3335	3155	2956	2411	2401	2447	2338
488	10519.5	10923.5	9894.5	9915.5	6852.5	6988.5	7127.5	6484.5	4143.5	4246.5	4106.5	3921.5	2994.5	3070.5	3077.5	3078.5
490	13758.8	14779.8	12910.8	12848.8	8833.75	9129.75	9434.75	8644.75	5351.75	5543.75	5402.75	5064.75	3992.75	4011.75	4073.75	4038.75
492	16865.8	17971.8	16172.8	16197.8	10889.8	11562.8	11590.8	10779.8	6343.75	6867.75	6796.75	6221.75	4884.75	4968.75	4962.75	4812.75
494	21210	22284	19635	19600	13593	13868	14323	13081	7968	8222	8139	7546	5918	5965	6182	5937
496	24165	26287	23737	23574	15987	16907	16823	15673	9528	10010	9900	9245	7090	7367	7318	7282
498	29115.5	30909.5	27857.5	27910.5	18980.5	19812.5	19764.5	17973.5	11214.5	12054.5	11469.5	10585.5	8422.5	8471.5	8525.5	8275.5
500	33486	35695	31611	31786	21643	22819	22801	20801	12785	13701	13013	12099	9458	9862	9789	9621
502	37319.2	39173.2	35518.2	35692.2	23960.2	24951.2	25249.2	23111.2	14085.2	15098.2	14746.2	13469.2	10759.2	11121.2	10749.2	10684.2
504	41144.5	43199.5	39002.5	38662.5	26686.5	27675.5	27701.5	25541.5	15589.5	16502.5	16145.5	14814.5	11902.5	11906.5	11905.5	11688.5
506	43532	45930	41071	41280	28281	29212	29484	27127	16515	17420	17042	15832	12350	12609	12596	12324
508	45097.5	47734.5	42793.5	42792.5	29267.5	30451.5	30629.5	27863.5	17133.5	18193.5	17985.5	16591.5	12902.5	13061.5	13021.5	12721.5
510	45425.2	47942.2	43189.2	43260.2	29922.2	30698.2	30597.2	28170.2	17568.2	18377.2	17945.2	16886.2	13060.2	13187.2	12980.2	12770.2
512	45020.5	47293.5	42526.5	42740.5	29029.5	30340.5	30163.5	27980.5	17286.5	18375.5	17421.5	16329.5	12721.5	12894.5	12713.5	12746.5
514	43738.2	45437.2	40811.2	40967.2	28312.2	29138.2	28982.2	27164.2	16641.2	17610.2	16982.2	16030.2	12450.2	12442.2	12372.2	11986.2
516	41172	42555	38346	38334	26750	27476	27395	25317	15654	16338	15893	14907	11407	11568	11626	11495
518	38025	39588	35816	36212	24614	25161	25588	23513	14258	15328	14624	14109	10657	10659	10810	10701
520	34913.2	36517.2	32560.2	32576.2	22549.2	23033.2	23076.2	21449.2	13139.2	13920.2	13294.2	12724.2	9864.25	9917.25	9893.25	9607.25
522	31831.2	33354.2	29906.2	30216.2	20608.2	21409.2	21108.2	19813.2	11977.2	12644.2	12316.2	11477.2	9009.25	8995.25	9101.25	8943.25
524	29100.8	29937.8	27037.8	27300.8	18554.8	19121.8	19277.8	17778.8	10857.8	11545.8	11037.8	10351.8	8149.75	8094.75	8104.75	7984.75
526	26283	27548	24863	24996	17257	17748	17826	16385	9938	10544	10157	9664	7423	7565	7453	7489
528	24071.8	25125.8	22832.8	23220.8	15686.8	16262.8	16129.8	15081.8	9149.75	9690.75	9359.75	8901.75	6894.75	6954.75	6968.75	6871.75
530	22723.5	23876.5	21417.5	21445.5	14603.5	14956.5	15085.5	14195.5	8625.5	9098.5	8741.5	8326.5	6279.5	6571.5	6480.5	6386.5
532	21043.5	22059.5	19808.5	20198.5	13712.5	14390.5	14231.5	13157.5	8034.5	8429.5	8252.5	7719.5	5925.5	6257.5	6077.5	5887.5
534	20073.5	20873.5	19196.5	19157.5	13092.5	13711.5	13340.5	12442.5	7738.5	8227.5	7649.5	7420.5	5497.5	5761.5	5709.5	5594.5
536	18981.2	20083.2	17975.2	17886.2	12545.2	12712.2	13062.2	11762.2	7279.25	7751.25	7465.25	6863.25	5408.25	5375.25	5410.25	5194.25
538	18281.2	18789.2	17363.2	17132.2	11775.2	12199.2	12166.2	11154.2	6904.25	7284.25	6914.25	6529.25	5042.25	5243.25	5139.25	5019.25
540	17497.5	18027.5	16379.5	16366.5	11151.5	11537.5	11526.5	10757.5	6787.5	6926.5	6648.5	6468.5	5032.5	4953.5	4906.5	4892.5
542	16780.8	17343.8	15721.8	15634.8	10687.8	11220.8	11086.8	10138.8	6339.75	6670.75	6462.75	5975.75	4637.75	4714.75	4735.75	4543.75
544	15760.5	16394.5	14953.5	14893.5	10301.5	10528.5	10300.5	9736.5	6073.5	6312.5	6118.5	5704.5	4408.5	4465.5	4379.5	4364.5
546	15048.2	15550.2	14204.2	14303.2	9772.25	9987.25	10113.2	9183.25	5759.25	5968.25	5689.25	5466.25	4359.25	4355.25	4263.25	4245.25
548	14087	14633	13226	13160	9204	9383	9450	8701	5369	5571	5369	5064	3964	4013	3925	3890
550	13130.8	14139.8	12406.8	12711.8	8633.75	8882.75	8914.75	8318.75	5117.75	5170.75	5099.75	4802.75	3705.75	3677.75	3714.75	3684.75
552	12210.8	13030.8	11590.8	11699.8	7733.75	8286.75	8239.75	7616.75	4546.75	4866.75	4824.75	4582.75	3460.75	3484.75	3540.75	3387.75
554	11320.2	12063.2	10868.2	10743.2	7408.25	7485.25	7644.25	7196.25	4306.25	4509.25	4437.25	4159.25	3193.25	3191.25	3211.25	3186.25
556	10526	11170	9789	9709	6556	7111	7023	6465	3980	4253	4049	3746	2897	2953	3141	2927
558	9749	10346	9262	9176	6195	6497	6691	6016	3606	3853	3742	3528	2720	2810	2844	2799
560	8859.25	9345.25	8444.25	8468.25	5818.25	6060.25	5972.25	5563.25	3405.25	3588.25	3416.25	3276.25	2498.25	2465.25	2452.25	2450.25
562	7962.25	8517.25	7604.25	7621.25	5196.25	5258.25	5387.25	4928.25	3057.25	3203.25	3113.25	2848.25	2242.25	2260.25	2224.25	2195.25
564	7350.5	7736.5	7086.5	7028.5	4639.5	4858.5	4971.5	4659.5	2828.5	2932.5	2799.5	2674.5	2068.5	2081.5	2155.5	2073.5
566	6673.25	6930.25	6293.25	6214.25	4329.25	4339.25	4429.25	4040.25	2564.25	2695.25	2655.25	2385.25	1885.25	1967.25	1924.25	1828.25
568	6256.25	6566.25	5845.25	5767.25	4030.25	4041.25	4095.25	3727.25	2345.25	2371.25	2341.25	2265.25	1746.25	1770.25	1781.25	1676.25
570	5661.25	5897.25	5378.25	5249.25	3534.25	3796.25	3764.25	3512.25	2095.25	2206.25	2249.25	1965.25	1535.25	1619.25	1598.25	1585.25
572	5138.5	5315.5	4855.5	4940.5	3266.5	3447.5	3387.5	3095.5	1963.5	2057.5	1990.5	1848.5	1439.5	1501.5	1368.5	1416.5
574	4800.25	4916.25	4462.25	4429.25	3065.25	3162.25	3154.25	2893.25	1778.25	1983.25	1743.25	1686.25	1298.25	1337.25	1379.25	1314.25
576	4432.25	4577.25	4174.25	4112.25	2817.25	2952.25	3021.25	2709.25	1702.25	1757.25	1779.25	1602.25	1226.25	1301.25	1279.25	1180.25
578	4263.75	4307.75	3829.75	3899.75	2639.75	2710.75	2767.75	2471.75	1565.75	1612.75	1601.75	1433.75	1211.75	1121.75	1190.75	1143.75
580	3784.5	4068.5	3571.5	3551.5	2404.5	2524.5	2515.5	2325.5	1560.5	1475.5	1501.5	1337.5	1025.5	1098.5	1060.5	1032.5
582	3510.25	3624.25	3219.25	3270.25	2258.25	2341.25	2272.25	2249.25	1340.25	1432.25	1277.25	1284.25	934.25	994.25	953.25	961.25
584	3297	3509	3039	3034	2139	2211	2150	2019	1250	1255	1281	1135	940	888	917	893
586	3066.75	3135.75	2907.75	2877.75	1951.75	2007.75	2030.75	1795.75	1172.75	1219.75	1131.75	1152.75	862.75	893.75	886.75	857.75
588	2879.25	2951.25	2620.25	2736.25	1838.25	1803.25	2005.25	1747.25	1084.25	1096.25	1058.25	993.25	832.25	761.25	785.25	765.25
590	2634.25	2719.25	2457.25	2459.25	1691.25	1778.25	1738.25	1605.25	1037.25	1043.25	1026.25	993.25	718.25	729.25	733.25	729.25
592	2428	2559	2346	2274	1552	1741	1596	1560	974	918	920	895	688	672	691	623
594	2219.25	2433.25	2093.25	2080.25	1463.25	1420.25	1468.25	1381.25	939.25	932.25	830.25	875.25	648.25	680.25	635.25	673.25
596	2043.5	2158.5	1996.5	2031.5	1417.5	1400.5	1366.5	1318.5	811.5	840.5	804.5	743.5	605.5	579.5	588.5	621.5
598	1884.25	1993.25	1771.25	1785.25	1275.25	1281.25	1188.25	1147.25	736.25	748.25	695.25	723.25	513.25	558.25	567.25	556.25
600	1727	1781	1590	1635	1122	1128	1122	1028	652	696	660	646	494	469	455	429
602	1665.25	1637.25	1584.25	1463.25	975.25	1100.25	1098.25	905.25	651.25	683.25	672.25	566.25	460.25	461.25	481.25	435.25
604	1433	1518	1391	1333	912	995	993	915	589	582	538	558	421	428	455	422
606	1338.25	1431.25	1274.25	1279.25	788.25	935.25	899.25	868.25	523.25	572.25	507.25	529.25	444.25	414.25	419.25	376.25
608	1222.25	1316.25	1168.25	1106.25	780.25	788.25	832.25	737.25	516.25	531.25	476.25	483.25	387.25	399.25	420.25	398.25
610	1056.75	1201.75	1095.75	1121.75	726.75	774.75	715.75	672.75	457.75	492.75	438.75	450.75	356.75	312.75	387.75	359.75
612	970.25	1059.25	1020.25	955.25	630.25	690.25	735.25	608.25	452.25	423.25	513.25	425.25	361.25	349.25	377.25	365.25
614	885.75	1034.75	874.75	900.75	656.75	613.75	643.75	611.75	391.75	435.75	422.75	361.75	354.75	327.75	347.75	344.75
616	858.25	911.25	818.25	804.25	596.25	589.25	596.25	547.25	446.25	400.25	429.25	414.25	337.25	394.25	331.25	391.25
618	811	825	794	769	565	601	549	517	410	427	428	378	352	397	399	378
620	765.25	768.25	708.25	689.25	542.25	604.25	556.25	522.25	429.25	426.25	413.25	356.25	384.25	426.25	441.25	375.25
622	691.5	741.5	655.5	630.5	549.5	562.5	557.5	532.5	462.5	427.5	446.5	421.5	446.5	474.5	450.5	460.5
624	665	683	606	581	517	539	572	511	499	555	517	464	562	554	535	544
626	549	633	539	622	522	616	576	544	549	619	559	531	641	721	697	664
628	625	630	554	587	551	673	590	522	649	702	690	585	769	903	807	810
630	601.25	622.25	529.25	518.25	685.25	709.25	675.25	598.25	809.25	864.25	814.25	718.25	1116.25	1130.25	1102.25	1097.25
632	596.5	549.5	530.5	562.5	775.5	758.5	799.5	662.5	987.5	1142.5	1072.5	976.5	1382.5	1346.5	1373.5	1342.5
634	594.25	592.25	528.25	565.25	992.25	969.25	871.25	806.25	1292.25	1329.25	1310.25	1183.25	1716.25	1750.25	1827.25	1890.25
636	670.75	712.75	579.75	583.75	1167.75	1197.75	1023.75	998.75	1583.75	1808.75	1576.75	1582.75	2341.75	2335.75	2313.75	2349.75
638	694.5	671.5	563.5	624.5	1321.5	1377.5	1383.5	1339.5	2192.5	2269.5	2063.5	1899.5	3095.5	2993.5	3021.5	2889.5
640	710.75	792.75	775.75	704.75	1682.75	1752.75	1620.75	1496.75	2814.75	2836.75	2746.75	2490.75	3995.75	4034.75	4244.75	3908.75
642	846.25	893.25	729.25	781.25	2188.25	2389.25	2223.25	1929.25	3445.25	3759.25	3588.25	3184.25	4984.25	5231.25	5201.25	4990.25
644	939	1075	909	880	2667	3086	2847	2455	4473	4889	4660	4276	6459	6775	6621	6515
646	1164.5	1191.5	1078.5	1026.5	3490.5	3569.5	3399.5	3077.5	5658.5	6253.5	5880.5	5438.5	8595.5	8639.5	8721.5	8277.5
648	1273.5	1516.5	1196.5	1196.5	4228.5	4611.5	4276.5	3854.5	7282.5	7837.5	7234.5	6888.5	10241.5	10822.5	10799.5	10549.5
650	1556.25	1614.25	1471.25	1354.25	5203.25	5503.25	5084.25	4336.25	8597.25	9514.25	8479.25	8171.25	12309.2	12967.2	13134.2	12492.2
652	1829.5	1805.5	1720.5	1715.5	6125.5	6686.5	5867.5	5232.5	10656.5	11453.5	10841.5	9944.5	14943.5	15606.5	15722.5	15506.5
654	2080.25	2205.25	1881.25	1680.25	7295.25	7533.25	6974.25	6386.25	12692.2	13548.2	12673.2	11572.2	17909.2	18086.2	18770.2	17984.2
656	2228.75	2594.75	2146.75	2160.75	8321.75	8923.75	8164.75	7323.75	14355.8	15607.8	14457.8	13394.8	20655.8	21592.8	21735.8	20745.8
658	2455.5	2557.5	2407.5	2074.5	9017.5	9808.5	9313.5	7960.5	16005.5	16954.5	16058.5	15036.5	23128.5	23581.5	23813.5	23457.5
660	2676.5	3008.5	2436.5	2518.5	10018.5	10830.5	10056.5	8966.5	17929.5	18978.5	17804.5	16769.5	25037.5	25777.5	26429.5	25437.5
662	2902.25	3042.25	2514.25	2426.25	11177.2	11356.2	10408.2	9808.25	18647.2	20333.2	19326.2	17586.2	27187.2	27155.2	27787.2	27000.2
664	3026.75	3349.75	2593.75	2789.75	11414.8	11986.8	11212.8	9919.75	19322.8	20877.8	19470.8	18865.8	28213.8	29282.8	29365.8	28550.8
666	3017.75	3348.75	2808.75	2771.75	11771.8	12521.8	11299.8	10348.8	19927.8	21603.8	19845.8	19102.8	29138.8	29443.8	29558.8	28673.8
668	3093	3239	2842	2820	11785	12552	11302	10166	20149	21407	20431	18791	28801	29571	29675	28939
670	3114.25	3454.25	2734.25	2804.25	11737.2	12079.2	10915.2	10076.2	19626.2	20790.2	19154.2	18464.2	28214.2	28525.2	29484.2	28410.2
672	2795.5	3088.5	2681.5	2622.5	11082.5	11649.5	10530.5	9827.5	18900.5	20623.5	18801.5	17830.5	26964.5	27791.5	27818.5	27374.5
674	2638.25	2815.25	2637.25	2511.25	10279.2	11223.2	10088.2	9144.25	17919.2	19070.2	17733.2	16819.2	25707.2	26250.2	26521.2	25937.2
676	2661.25	2631.25	2295.25	2512.25	9653.25	10151.2	9339.25	8446.25	16675.2	17882.2	16604.2	15856.2	23588.2	23789.2	24649.2	24041.2
678	2412.25	2661.25	2312.25	2147.25	9099.25	9376.25	8748.25	7800.25	15130.2	16417.2	15340.2	14505.2	21776.2	22232.2	22102.2	22207.2
680	2218.5	2252.5	2062.5	2061.5	8085.5	8582.5	7722.5	7014.5	13804.5	14680.5	13757.5	13085.5	19535.5	20062.5	20328.5	20084.5
682	2138.25	2255.25	1787.25	1763.25	7406.25	7831.25	7184.25	6661.25	12768.2	13117.2	12243.2	11634.2	18174.2	17799.2	17972.2	17730.2
684	1703.25	1910.25	1686.25	1506.25	6327.25	6693.25	6207.25	5892.25	10970.2	12009.2	11125.2	10188.2	15624.2	16066.2	16060.2	15936.2
686	1565.5	1673.5	1484.5	1353.5	6000.5	5945.5	5446.5	5023.5	10015.5	10648.5	9905.5	9537.5	14064.5	14286.5	14340.5	14124.5
688	1434	1540	1258	1298	5204	5355	4776	4557	8812	9084	8713	7966	12432	12639	12681	12268
690	1326.5	1376.5	1185.5	1150.5	4787.5	4725.5	4266.5	3896.5	7723.5	8026.5	7658.5	7238.5	11171.5	11153.5	11316.5	11147.5
692	1157.5	1176.5	1071.5	1120.5	4126.5	4140.5	3891.5	3494.5	6934.5	7484.5	6828.5	6213.5	9289.5	9911.5	9882.5	9853.5
694	1013.75	1154.75	843.75	1019.75	3708.75	3662.75	3438.75	3193.75	6113.75	6584.75	6039.75	5974.75	8722.75	8873.75	8702.75	8588.75
696	851.25	1063.25	833.25	978.25	3229.25	3481.25	3104.25	2948.25	5289.25	5764.25	5312.25	5145.25	8022.25	7977.25	7902.25	7659.25
698	833.75	959.75	805.75	773.75	2887.75	3024.75	2694.75	2482.75	4892.75	5226.75	4732.75	4620.75	6709.75	6990.75	7108.75	7021.75
700	835.5	894.5	695.5	706.5	2600.5	2959.5	2566.5	2380.5	4481.5	4787.5	4338.5	4186.5	6426.5	6274.5	6459.5	6233.5
702	750.25	722.25	635.25	545.25	2268.25	2516.25	2052.25	2095.25	3798.25	4313.25	4109.25	3624.25	5724.25	5673.25	5878.25	5687.25
704	649.5	737.5	602.5	661.5	2199.5	2321.5	2174.5	1891.5	3599.5	4074.5	3678.5	3210.5	5243.5	5459.5	5512.5	5443.5
706	627.25	668.25	552.25	544.25	2004.25	2116.25	1972.25	1733.25	3469.25	3875.25	3488.25	3432.25	4944.25	5096.25	4970.25	5046.25
708	530	602	527	525	1784	1911	1851	1563	3144	3604	3241	3183	4583	4707	4551	4629
710	501.5	570.5	453.5	502.5	1868.5	1939.5	1783.5	1484.5	3274.5	3265.5	3176.5	2928.5	4392.5	4493.5	4749.5	4418.5
712	507	651	427	456	1794	1885	1790	1615	3057	3256	3018	2688	4384	4351	4464	4203
714	490.25	488.25	492.25	463.25	1851.25	1767.25	1633.25	1518.25	2917.25	3235.25	2814.25	2597.25	4289.25	4366.25	4291.25	4113.25
716	473.25	563.25	450.25	377.25	1735.25	1760.25	1599.25	1471.25	2914.25	3031.25	2697.25	2732.25	3948.25	4126.25	4208.25	3968.25
718	389.75	508.75	438.75	431.75	1611.75	1733.75	1595.75	1507.75	2745.75	3035.75	2793.75	2472.75	3987.75	4080.75	4018.75	3963.75
720	392	530	436	352	1626	1701	1576	1479	2764	2890	2668	2613	3680	4121	4025	3861
722	498.75	536.75	460.75	362.75	1666.75	1686.75	1674.75	1306.75	2767.75	2899.75	2643.75	2548.75	3805.75	4014.75	4110.75	3844.75
724	490.75	530.75	442.75	429.75	1534.75	1664.75	1550.75	1421.75	2662.75	2796.75	2757.75	2384.75	3765.75	3941.75	3857.75	3863.75
726	409	471	437	377	1617	1649	1545	1335	2722	2699	2654	2404	3863	3812	3894	3863
728	427.25	407.25	352.25	352.25	1413.25	1619.25	1438.25	1323.25	2562.25	2652.25	2644.25	2379.25	3588.25	3738.25	3729.25	3522.25
730	381.5	447.5	294.5	372.5	1463.5	1568.5	1383.5	1232.5	2452.5	2640.5	2514.5	2324.5	3496.5	3553.5	3569.5	3676.5
732	357.25	419.25	376.25	385.25	1399.25	1528.25	1316.25	1167.25	2288.25	2451.25	2375.25	2193.25	3437.25	3562.25	3246.25	3373.25
734	292	369	377	320	1345	1449	1290	1188	2304	2399	2190	2097	3150	3372	3408	3314
736	341.25	406.25	319.25	319.25	1340.25	1423.25	1217.25	1111.25	2150.25	2280.25	2142.25	2100.25	3094.25	3206.25	3251.25	3204.25
738	322.5	365.5	300.5	315.5	1203.5	1263.5	1189.5	1060.5	2070.5	2153.5	2087.5	2018.5	3105.5	2985.5	3013.5	2937.5
740	317	300	274	303	1152	1185	1109	1121	1984	2056	1892	1760	2845	2886	2858	2698
742	313	303	290	256	1093	1223	972	920	1865	2072	1974	1788	2644	2622	2743	2822
744	299.25	302.25	251.25	292.25	1081.25	1050.25	957.25	962.25	1727.25	1945.25	1761.25	1670.25	2454.25	2612.25	2584.25	2628.25
746	248	265	217	258	983	1016	959	841	1645	1764	1556	1544	2289	2284	2298	2432
748	229.25	243.25	188.25	241.25	896.25	993.25	874.25	761.25	1562.25	1596.25	1505.25	1369.25	2180.25	2260.25	2229.25	2128.25
750	186.25	219.25	179.25	212.25	836.25	853.25	777.25	705.25	1312.25	1470.25	1470.25	1338.25	2070.25	1939.25	2047.25	1984.25
752	242.5	246.5	181.5	204.5	766.5	801.5	759.5	661.5	1208.5	1399.5	1327.5	1275.5	1882.5	2086.5	1971.5	1887.5
754	166.25	216.25	213.25	182.25	719.25	758.25	634.25	621.25	1151.25	1344.25	1181.25	1110.25	1783.25	1742.25	1854.25	1753.25
756	154.75	169.75	177.75	204.75	678.75	706.75	610.75	639.75	1173.75	1231.75	1070.75	1060.75	1620.75	1592.75	1733.75	1589.75
758	143.5	173.5	181.5	156.5	581.5	587.5	564.5	571.5	1064.5	1105.5	1061.5	992.5	1489.5	1471.5	1521.5	1515.5
760	127.25	164.25	131.25	125.25	530.25	574.25	507.25	467.25	961.25	936.25	865.25	835.25	1390.25	1400.25	1353.25	1435.25
762	136.25	124.25	84.25	90.25	490.25	527.25	440.25	424.25	910.25	825.25	747.25	699.25	1192.25	1238.25	1217.25	1238.25
764	108	137	101	107	456	501	454	409	762	801	759	696	1050	1127	1067	1141
766	119.25	100.25	72.25	73.25	442.25	428.25	387.25	364.25	703.25	758.25	721.25	579.25	956.25	985.25	947.25	1028.25
768	85.5	127.5	67.5	85.5	368.5	381.5	344.5	350.5	622.5	640.5	591.5	651.5	983.5	878.5	949.5	895.5
770	73.25	61.25	80.25	85.25	373.25	353.25	331.25	288.25	578.25	556.25	589.25	531.25	820.25	821.25	782.25	815.25
772	68.5	124.5	94.5	64.5	327.5	321.5	354.5	251.5	574.5	518.5	535.5	513.5	820.5	678.5	792.5	789.5
774	44	72	73	73	330	243	263	258	415	538	439	447	755	625	724	568
776	59.25	81.25	54.25	51.25	296.25	201.25	227.25	200.25	476.25	489.25	404.25	462.25	649.25	584.25	671.25	636.25
778	53	59	36	70	240	275	202	151	429	429	401	404	649	624	634	609
780	64.25	58.25	46.25	54.25	177.25	273.25	221.25	218.25	362.25	429.25	335.25	357.25	563.25	634.25	533.25	604.25
782	67.75	70.75	61.75	50.75	153.75	208.75	197.75	194.75	339.75	342.75	377.75	381.75	477.75	452.75	544.75	597.75
784	19.5	3.5	1.5	42.5	151.5	137.5	182.5	147.5	335.5	376.5	338.5	272.5	466.5	476.5	454.5	484.5
786	51.75	49.75	41.75	44.75	168.75	201.75	128.75	153.75	321.75	292.75	289.75	288.75	463.75	510.75	491.75	460.75
788	47.5	-6.5	41.5	44.5	166.5	175.5	160.5	140.5	258.5	319.5	275.5	320.5	387.5	384.5	345.5	388.5
790	30.75	28.75	3.75	28.75	128.75	116.75	130.75	167.75	312.75	283.75	323.75	205.75	404.75	373.75	354.75	333.75
792	-9.25	13.75	14.75	23.75	121.75	163.75	123.75	125.75	209.75	248.75	210.75	243.75	433.75	424.75	390.75	430.75
794	-11.75	16.25	23.25	28.25	115.25	134.25	130.25	92.25	222.25	208.25	217.25	216.25	288.25	354.25	345.25	436.25
796	-6.25	19.75	-6.25	1.75	113.75	71.75	141.75	74.75	249.75	254.75	208.75	170.75	390.75	343.75	407.75	308.75
798	-2.75	-10.75	10.25	41.25	91.25	128.25	120.25	137.25	181.25	235.25	245.25	228.25	346.25	280.25	310.25	361.25
800	-4.25	19.75	28.75	12.75	133.75	84.75	122.75	118.75	236.75	249.75	201.75	224.75	325.75	264.75	345.75	360.75

## Sheet: 3b
	- Ca2+				+ Ca2+
0	0.16354	0.168104	0.167299	0.165952	3.89824	3.91982	4.00084	4.00899
1	0.209174	0.209694	0.21129	0.211422	7.10554	7.03023	7.2605	7.46832
2*	0.383403	0.382572	0.387034	0.386645	13.7612	14.0288	14.6769	14.6352
3	3.27474	3.38679	3.30668	3.31083	19.7687	20.4665	21.0946	21.2961
4	11.3481	11.6148	11.3813	11.1828	20.3528	20.9158	21.3275	21.3489

## Sheet: 3c
	Ratio change
0	22.4517	22.5816	23.069	23.118
1	32.7724	32.4144	33.5089	34.4967
2*	34.7515	35.4467	37.1303	37.0219
3	4.95484	5.16505	5.35426	5.41494
4	0.788194	0.837656	0.873829	0.875715

## Sheet: 3d
Ca2+ [M]	0				1				2				3				4
1e-20	-0.000707974	0.00049601	0.000283651	-7.16877e-05	-0.000173622	-9.96801e-05	0.000127266	0.000146036	-0.000106736	-0.000165456	0.00014984	0.000122352	-0.00239777	0.00356975	-0.000696625	-0.000475348	-0.0036118	0.0250111	-4.80215e-05	-0.0213513
1e-08	-0.000145816	0.000328761	0.00114417	0.000307657	0.00169086	0.0012883	0.000998223	0.00127309	0.000624196	0.000548658	0.000452911	0.000533607	0.00568986	0.00825237	0.00374384	0.00380221	0.0326012	0.087263	0.0334093	-0.00269108
2.5e-08	0.00264493	0.00302717	0.00336563	0.0028623	0.00525076	0.00538884	0.00551852	0.00518564	0.00537031	0.00527004	0.00619769	0.005985	0.0312185	0.0337487	0.0341552	0.0300174	0.0818514	0.116779	0.113469	0.0479606
5e-08	0.0298776	0.0289023	0.0309602	0.0302946	0.0366251	0.0374238	0.0360994	0.037455	0.044574	0.0452755	0.0448356	0.0433938	0.163139	0.170642	0.170975	0.158359	0.190493	0.199498	0.161019	0.174658
1e-07	0.170696	0.172229	0.180188	0.178266	0.195606	0.191785	0.188655	0.1895	0.205927	0.206063	0.210271	0.211891	0.398991	0.411334	0.421653	0.428387	0.310613	0.35864	0.397575	0.36066
2e-07	0.535895	0.542774	0.551984	0.547969	0.516547	0.516691	0.512149	0.529973	0.542466	0.559095	0.561257	0.58279	0.634443	0.659972	0.684753	0.711438	0.550055	0.481414	0.504687	0.563017
4e-07	0.802336	0.798119	0.807324	0.8175	0.736513	0.729306	0.750584	0.754768	0.826474	0.806826	0.828041	0.87682	0.801037	0.775841	0.770061	0.829836	0.625817	0.631037	0.594525	0.668866
8e-07	0.91508	0.918074	0.919789	0.939916	0.861993	0.870379	0.888064	0.911791	0.985187	0.940014	0.95588	0.987024	0.853196	0.84141	0.853433	0.936142	0.874556	0.833487	0.829988	0.880818
1.6e-06	0.991003	0.986095	0.982256	0.98436	0.945047	0.952014	0.954781	0.972064	0.99985	0.979083	1.00931	1.04829	0.944867	0.934708	0.946704	1.02401	0.948661	0.909187	1.00393	1.02802
3.2e-06	0.984506	0.9902	1.01157	1.01372	0.980469	0.969759	1.0025	1.03205	0.945203	0.964111	1.0099	1.00696	0.875999	0.913162	0.946614	0.957342	0.962686	1.0231	1.06728	1.06958
6.4e-06					0.991472	1.00014	0.992529	0.999015	0.957338	0.949119	0.962224	0.9627	0.939219	0.944086	0.985013	1.00185	0.962683	1.0199	1.02689	1.00632
3.9e-05					1.00017	0.998141	1.01135	0.990342	1.00849	0.997188	1.00173	0.992589	0.98492	0.974454	1.01079	1.02984	0.989891	1.01536	0.971036	1.02371
Ca2+ [M]	YC 3.6
1e-20	-0.00073552	0.000995415	-0.000260423
5e-08	0.0689386	0.0702471	0.0668742
1e-07	0.197565	0.188811	0.192087
2e-07	0.440515	0.422768	0.433929
4e-07	0.680498	0.699757	0.689257
8e-07	0.862032	0.889379	0.868726
1.6e-06	0.972295	0.99474	0.963694
3.9e-05	1.01184	1.00006	0.9881

## Sheet: 3e
Wavelength [nm]	-Ca2+			+Ca2+
480	2706	2548	2589	1166	1159	1092
482	3298	3367	3243	1254	1378	1296
484	4323	4382	4319	1513	1551	1533
486	5460	5467	5597	1742	1822	1770
488	6977	6820	6778	2035	2020	2006
490	8912	8566	8981	2454	2477	2503
492	10651	10686	10842	3004	2987	2918
494	13444	13275	13458	3605	3524	3588
496	16104	15458	16250	4114	4107	4065
498	18270	18022	18531	4905	4908	4783
500	21333	20820	21827	5626	5638	5500
502	24247	23386	24241	6231	6110	6121
504	26515	25881	26774	6812	6844	6609
506	28480	27640	28483	7372	7358	7392
508	29723	29088	30024	7722	7779	7737
510	30350	29361	30638	8068	7885	7860
512	30109	29238	30442	8050	8001	7735
514	29024	28516	29881	7751	7608	7699
516	27388	26672	27958	7584	7314	7268
518	25861	25152	26293	7077	6954	6941
520	23691	23028	24240	6576	6594	6572
522	21881	21491	22117	6161	6037	6013
524	19887	19217	20079	5871	5769	5651
526	18685	17977	19000	5448	5392	5388
528	17432	16604	17729	5205	5179	5254
530	16381	15957	16615	5192	5081	5016
532	15626	15246	15765	5103	5099	5181
534	15210	14631	15259	5396	5384	5439
536	14810	14556	14808	5763	5849	5725
538	14690	14089	14793	6209	6332	6246
540	14606	14332	15117	7324	7266	7205
542	15248	15073	15383	8362	8338	8475
544	16057	15652	16145	10143	10312	10210
546	16984	16623	17503	12141	12531	12231
548	18811	18143	18820	15317	15441	15153
550	20707	20577	21188	18528	19016	18306
552	23837	23703	24508	23773	24388	23893
554	26973	26857	27280	28641	29279	28588
556	30935	31165	32186	35387	35241	35274
558	35476	35663	37079	42315	42862	41900
560	40043	39778	41384	48889	49000	49352
562	45141	45949	46777	57079	57936	56472
564	50927	50634	52988	63453	64172	64639
566	55456	55705	57659	70891	72666	71376
568	59325	59792	62451	77662	78773	78349
570	63885	63433	66313	82590	83313	83914
572	66343	67318	69916	87526	87801	88188
574	67899	68615	71494	90711	89526	90328
576	69695	69488	72985	91931	92297	92210
578	69309	69821	72617	92617	91995	91773
580	67930	68161	72046	90377	90980	91463
582	66058	66099	69262	87840	88716	88606
584	63529	64399	66523	84206	84094	84310
586	60555	59950	63503	80618	80143	80328
588	57088	55988	59280	75072	76157	75035
590	52419	53293	56319	69623	69087	69748
592	49180	49917	51657	64450	65018	65001
594	45872	45694	47870	60793	60038	60539
596	41771	41710	44045	54398	54023	54644
598	38281	38709	40388	50948	50726	50996
600	34983	34914	36468	45884	46198	45743
602	31835	31704	33770	42265	42328	42186
604	29579	29737	30978	38928	39116	39232
606	27097	27188	28754	36128	36219	35834
608	25259	25417	26055	32892	32922	33063
610	23601	23217	24584	30519	31115	30782
612	21804	21988	23092	29031	29037	29054
614	20360	20501	21613	26898	27150	26928
616	19374	19506	20420	25662	25621	25514
618	18614	18449	19795	24627	24869	24302
620	17647	17517	18429	23426	22991	23662
622	16774	16980	17902	22309	22625	21956
624	16133	16254	17124	21524	21371	21575
626	15840	15610	16461	20623	20931	20553
628	14701	14805	15889	19755	19961	19673
630	14658	14595	15084	18869	19063	19135
632	13636	13940	14617	18516	18433	18162
634	13377	13316	14000	17473	17714	17353
636	12339	12812	13142	16758	16886	16604
638	11912	11895	12399	16004	15900	15707
640	11080	11355	11772	15018	14860	14999
642	10822	10441	11126	14259	14161	13891
644	10102	10160	10647	13430	13174	13430
646	9396	9360	9990	12400	12334	12575
648	8848	8913	9168	11548	11713	11730
650	8198	8286	8741	11096	10719	10780
652	7662	7736	8311	10107	10114	10015
654	7115	7207	7591	9505	9327	9277
656	6521	6763	6906	8625	8864	8698
658	5926	6154	6440	7951	8098	8104
660	5702	5562	5986	7300	7326	7573
662	5283	5352	5408	6790	6932	6839
664	4933	4816	5155	6536	6279	6390
666	4569	4469	4892	5943	5955	5912
668	4262	4264	4440	5462	5654	5451
670	3971	3871	4166	5325	5028	5193
672	3482	3679	4109	4904	4926	4837
674	3582	3623	3604	4430	4598	4577
676	3198	3272	3395	4264	4085	4197
678	3238	3101	3239	4087	3901	3968
680	2980	3001	2945	3820	3652	3719
682	2779	2775	2880	3527	3620	3522
684	2570	2675	2733	3324	3317	3507
686	2473	2475	2626	3213	3248	3228
688	2266	2379	2405	3009	3096	2933
690	2268	2167	2257	2740	3001	2872
692	1967	2030	2175	2721	2665	2784
694	1977	1885	2138	2661	2517	2597
696	1881	1864	1994	2462	2449	2420
698	1789	1744	1974	2187	2368	2286
700	1670	1723	1785	2147	2193	2276
702	1618	1617	1631	2074	2118	2212
704	1587	1480	1634	1895	2049	1946
706	1477	1479	1529	1936	1905	1993
708	1291	1292	1395	1837	1759	1718
710	1293	1307	1296	1625	1647	1597
712	1199	1197	1197	1519	1523	1559
714	1017	1112	1139	1409	1524	1496
716	1026	1023	1114	1342	1329	1353
718	913	1045	997	1172	1266	1237
720	978	888	965	1170	1125	1183
722	814	866	941	1146	1092	1117
724	745	782	851	1047	1074	1099
726	775	721	776	919	889	1036
728	724	670	715	888	879	904
730	712	640	671	807	806	850
732	646	589	630	771	761	767
734	587	587	638	785	748	719
736	528	529	519	652	678	687
738	525	486	555	674	668	688
740	478	490	515	609	589	611
742	455	429	483	531	524	533
744	447	374	437	528	529	542
746	372	382	430	512	473	505
748	373	378	383	479	489	468
750	376	386	346	439	409	454
752	333	286	337	422	375	368
754	323	319	327	319	387	420
756	302	286	301	387	335	354
758	253	221	271	354	304	313
760	258	251	264	310	298	281
762	231	240	321	340	315	350
764	232	219	255	263	304	328
766	246	253	210	298	352	272
768	248	231	214	258	225	245
770	203	206	197	281	230	251
772	219	197	171	226	251	233
774	199	196	226	209	240	219
776	156	169	166	219	218	184
778	184	164	161	226	203	255
780	155	162	192	195	207	174
782	165	181	168	165	210	198
784	134	154	133	196	166	170
786	150	153	157	203	203	195
788	127	144	109	199	158	160
790	141	165	135	195	135	160
792	139	119	134	188	160	127
794	106	130	137	136	174	172
796	120	114	160	150	150	130
798	123	106	113	141	172	130
800	107	97	87	142	117	124

## Sheet: 3f
Wavelength [nm]	-Ca2+			+Ca2+
480	4359	4541	4622	1583	1755	1582
482	5544	6172	5930	1971	2025	1994
484	7564	8158	7908	2465	2627	2475
486	10034	10468	10388	3018	3177	3004
488	12537	13627	13081	3749	3900	3610
490	16477	17032	17303	4679	4779	4681
492	20365	21357	21137	5686	5986	5591
494	25343	26133	26326	6886	7108	6869
496	30082	31304	31712	8145	8589	8307
498	34931	37274	36739	9543	10139	9612
500	41313	42846	43641	11125	11448	11168
502	45529	48047	48526	12477	12727	12350
504	50825	53213	53113	13774	14194	14129
506	53518	56695	56989	14774	14976	14815
508	56851	59289	59220	15607	15982	15515
510	58203	59970	60935	15882	16435	15930
512	57778	59346	60352	15651	16051	15781
514	55729	58179	58467	15391	15894	15242
516	52827	54688	55179	14404	15015	14603
518	49421	50528	52277	13520	13966	13592
520	45570	46413	47892	12376	12673	12706
522	41877	43141	43325	11596	11724	11354
524	38099	39123	39643	10516	10573	10489
526	34948	36130	36637	9772	10096	9866
528	32141	32847	33220	8940	9111	8962
530	29604	31141	31374	8195	8469	8402
532	27871	29298	29433	7717	8032	7835
534	26856	27588	28231	7234	7548	7472
536	25667	26269	26427	7047	7060	7033
538	24294	25234	25316	6739	6863	6961
540	22975	23852	24339	6525	6773	6597
542	22140	23131	23352	6222	6550	6421
544	21248	21772	22090	6011	6136	6049
546	20181	21189	21046	5874	5927	5732
548	19254	19855	19999	5620	5760	5595
550	18028	18633	18785	5331	5369	5325
552	17208	17853	17802	5086	5158	5103
554	16168	16481	17182	4699	4913	4886
556	14717	15316	15634	4537	4739	4503
558	13458	14332	14252	4217	4404	4155
560	12330	13131	13057	3933	4149	4098
562	11519	11886	12187	3773	3812	3864
564	10628	10946	11205	3681	3739	3630
566	9673	9990	10255	3408	3526	3306
568	9105	9391	9697	3251	3410	3331
570	8621	8847	8829	3252	3304	3299
572	7876	8150	8300	3164	3184	3122
574	7410	7491	7792	3190	3211	3086
576	6833	7073	7298	3269	3247	3185
578	6534	6816	6935	3329	3322	3257
580	6323	6533	6606	3377	3707	3582
582	6142	6185	6506	3682	3905	3728
584	5895	6038	5999	4197	4399	4172
586	5710	5895	5953	4671	4766	4606
588	5464	5769	5901	5328	5432	5222
590	5557	5753	5957	6069	6351	6102
592	5737	5767	5888	7167	7140	7262
594	5782	5954	5992	8161	8662	8244
596	6050	6256	6344	9586	10235	9749
598	6311	6569	6580	11091	11762	11379
600	6862	7036	7082	13286	13867	13437
602	7366	7615	7744	15563	16149	15466
604	7921	8141	8273	17605	18595	17917
606	8568	8911	8964	20804	21361	20834
608	9550	9905	9943	23729	24706	24015
610	10610	10833	11230	26814	27812	26858
612	11617	12110	12310	29795	31839	30515
614	13036	13355	13475	33342	34679	34077
616	14021	14346	14332	36616	37504	37534
618	15003	15479	15850	40230	41841	40258
620	16405	16652	16773	42530	44631	43781
622	17128	17779	17814	45752	47745	45813
624	18401	18366	18769	47354	49411	48201
626	18902	18819	19493	48823	49977	50304
628	18951	19130	19807	49241	50755	49768
630	19172	19165	19685	48734	51271	49471
632	18769	19134	19546	48376	49576	48672
634	18605	18377	19411	46028	48301	46802
636	18078	18262	18699	44811	46764	45233
638	17210	16745	18000	42458	43813	42732
640	15929	16178	16677	39319	40390	40591
642	15415	15317	15559	36487	37135	37357
644	14016	14344	14398	34105	34888	33358
646	13056	12820	13621	30987	31679	31612
648	12236	12273	12643	28025	28687	28273
650	11468	10977	11610	25300	26593	25583
652	10349	10256	10671	22959	23247	23458
654	9467	9693	9858	20909	21670	21394
656	8808	8619	9029	18870	19493	19346
658	8027	7919	8289	17193	17751	17656
660	7395	7249	7577	15485	16289	16173
662	6946	6600	7118	14381	14880	14661
664	6386	6225	6475	13562	13715	13580
666	6009	6049	6253	12183	12814	12677
668	5484	5587	5741	11611	11845	11935
670	5161	5098	5328	10794	11193	11153
672	5038	4891	5242	10432	10842	10458
674	4831	4785	5048	10059	10287	9987
676	4731	4517	4673	9634	9941	9860
678	4383	4405	4606	9122	9750	9542
680	4288	4251	4530	8966	9557	9325
682	4104	4128	4355	8696	9040	8796
684	4135	4136	4129	8457	8919	8745
686	3641	3859	4116	8187	8449	8037
688	3579	3718	3757	7914	7980	7926
690	3505	3512	3595	7506	7709	7724
692	3498	3292	3407	7438	7364	7323
694	3382	3194	3334	6973	7346	6943
696	3136	3010	3279	6531	6793	6645
698	2922	2922	3061	6218	6578	6558
700	2768	2870	2820	6024	6179	6079
702	2715	2784	2857	5735	6162	5739
704	2660	2458	2686	5280	5685	5390
706	2372	2309	2428	5023	5118	5052
708	2171	2208	2340	4725	4934	4676
710	1994	2109	2159	4230	4439	4478
712	1998	1971	2019	4073	4184	4259
714	1738	1687	1805	3738	3736	3765
716	1695	1610	1703	3275	3542	3358
718	1567	1669	1606	3105	3177	3278
720	1412	1417	1491	2867	2940	2932
722	1286	1340	1444	2643	2726	2657
724	1165	1204	1221	2418	2491	2482
726	1087	1129	1166	2261	2232	2283
728	1010	1050	1105	2075	2151	2109
730	969	1007	983	1901	1867	1871
732	949	890	929	1744	1884	1806
734	821	800	885	1613	1724	1580
736	847	758	832	1438	1537	1554
738	751	754	835	1389	1482	1477
740	749	712	726	1330	1261	1353
742	677	720	660	1261	1237	1265
744	622	654	657	1222	1129	1116
746	567	574	575	1096	1198	1084
748	524	540	553	1077	1078	999
750	508	517	536	890	1056	1002
752	503	540	529	884	870	924
754	507	447	470	892	919	902
756	506	464	474	758	796	815
758	392	461	421	819	826	825
760	350	431	467	725	810	809
762	413	411	415	708	761	712
764	377	384	407	720	748	647
766	331	339	401	616	697	650
768	358	329	351	604	668	653
770	348	281	347	612	541	629
772	305	315	304	578	598	632
774	319	262	262	546	536	583
776	293	246	328	563	554	505
778	226	274	276	568	515	497
780	241	234	315	480	520	514
782	221	237	271	506	507	485
784	221	221	218	441	507	396
786	268	210	240	403	434	413
788	211	234	232	417	386	344
790	199	189	160	369	372	368
792	192	211	188	325	385	383
794	201	187	204	400	347	328
796	148	166	196	323	311	328
798	151	190	157	306	352	359
800	149	159	161	306	298	292

## Sheet: 3g
Ca2+ [M]	TMR			JF585			CPY			JF635			SiR
1e-20	-0.00561869	0.00197237	0.0036453	-8.10467e-05	-0.000599094	0.000680147	0.00085817	-0.00151784	0.000660131	-0.000343665	0.000569327	-0.000225642	9.70905e-05	-0.000513796	0.000416611
5e-08	0.390991	0.389944	0.397536	0.234203	0.236921	0.237973	0.258116	0.254133	0.255207	0.0616086	0.0599606	0.0590944	0.199173	0.190163	0.187563
1e-07	0.661768	0.677424	0.665973	0.543623	0.531834	0.517007	0.64715	0.66306	0.65339	0.39835	0.400322	0.374284	0.570394	0.536976	0.554304
2e-07	0.819723	0.804238	0.792958	0.666865	0.714002	0.710127	0.851697	0.84992	0.844254	0.767998	0.766477	0.737844	0.778842	0.808701	0.731915
4e-07	0.88277	0.948174	0.907213	0.833201	0.87918	0.904267	0.917863	0.90871	0.899554	0.821108	0.847884	0.834697	0.839113	0.797687	0.811769
8e-07	0.947931	0.97219	1.01229	1.00227	0.965156	0.903309	0.969418	0.982682	0.955623	0.900835	0.885456	0.894633	0.845199	0.925603	0.899495
1.6e-06	1.01301	0.988548	1.00596	0.93221	0.98558	0.940174	0.992185	0.996312	1.00736	0.928083	0.924774	0.941863	0.95456	0.987888	0.951492
3.9e-05	0.976683	1.01025	1.01307	0.961253	0.983503	1.05524	0.998617	0.99423	1.00715	0.989223	1.01386	0.996916	0.995287	0.980051	1.02466

## Sheet: 3h
Wavelength [nm]	-Ca2+				+Ca2+
400	2459	2486	2603	2518	1629	1507	1542	1562
402	3179	3314	3295	3381	1861	1818	1854	1840
404	4165	4245	4460	4640	2383	2134	2147	2275
406	5719	6101	6209	6075	2873	2756	2602	2609
408	7461	7910	8178	7825	3542	3283	3258	3353
410	9272	9778	10225	10094	4087	3896	3810	3731
412	11299	12209	12836	12656	4891	4559	4507	4191
414	13954	14802	15445	15140	5571	5277	4875	4953
416	16205	17035	17881	17729	6316	5861	5580	5453
418	18083	19462	20244	19521	6894	6326	6044	5823
420	19597	21145	22542	21891	7365	6958	6434	6183
422	21030	22655	24011	23318	7690	7153	6540	6396
424	22084	24074	25478	23991	7829	7559	7043	6830
426	22935	24859	26545	24983	8349	7804	6929	6970
428	23299	25567	27198	26086	8328	7860	7341	6889
430	24185	25448	27789	26855	8656	8028	7336	7144
432	24693	26744	28075	27219	8697	8113	7613	6884
434	25305	27082	29338	27738	8862	8340	7700	7193
436	25847	28276	29921	28635	9131	8486	7853	7449
438	26370	29185	30753	29686	9290	8824	7880	7596
440	27457	30003	31611	30166	9649	8823	8094	7770
442	28120	30387	32750	31431	9692	9133	8147	7733
444	28328	30669	33293	31860	9940	9344	8463	7942
446	29096	31175	33140	32310	10004	9283	8480	8066
448	29227	31357	33398	32173	9780	9168	8493	7916
450	28826	31111	32962	31668	9784	9027	8153	7800
452	28168	30445	32473	31454	9670	8919	8283	7685
454	27566	29834	31497	30377	9382	8705	7859	7543
456	26974	28879	31211	29829	8978	8467	7853	7375
458	26341	27992	30094	28276	8714	8351	7312	6929
460	25174	27384	29249	27718	8520	8046	7171	6887
462	24922	26727	28725	27209	8169	7745	6925	6527
464	24201	25710	27595	26605	7979	7592	6855	6491
466	22986	25374	26609	25979	7757	7471	6762	6302
468	22692	24279	26175	24728	7629	7204	6395	5990
470	21898	23765	25263	23979	7417	6916	6232	5784
472	21305	22991	24564	23849	7308	6801	6048	5637
474	20607	22410	23685	22885	6911	6592	5959	5659
476	20363	21872	23171	22020	6713	6371	5722	5568
478	19479	20697	22652	21633	6497	6076	5475	5046
480	18575	19867	21897	20932	6125	5823	5289	4972
482	17840	19286	20713	19951	6068	5548	5085	4851
484	17273	18638	20005	19073	5769	5327	4941	4511
486	16468	17818	18726	17971	5566	5102	4631	4314
488	15360	16958	17963	17149	5214	4836	4524	4025
490	14506	15970	17174	16323	4922	4667	4205	3766
492	13999	14987	16060	15488	4575	4366	3925	3739
494	12946	13976	15139	14386	4459	4108	3786	3428
496	12295	13561	14372	13729	4228	3890	3424	3294
498	11529	12597	13636	12798	3941	3597	3310	3155
500	11094	11871	12807	12125	3630	3456	3232	3039
502	10587	11322	12286	11634	3487	3276	2979	2862
504	9981	10796	11417	10790	3347	3202	2822	2738
506	9405	10135	11077	10468	3177	2895	2697	2525
508	9116	9941	10166	9967	2914	2852	2566	2411
510	8582	9128	9798	9458	2833	2638	2485	2323
512	8061	8760	9325	8804	2772	2613	2273	2213
514	7688	8690	8902	8433	2597	2414	2335	2067
516	7394	7717	8522	8072	2431	2299	2120	1915
518	6807	7525	7889	7784	2280	2115	1992	1761
520	6404	7109	7669	7258	2194	2107	2002	1763
522	6172	6640	7142	7063	2099	1949	1788	1618
524	5840	6238	6684	6485	1975	1790	1650	1515
526	5506	5694	6215	6106	1931	1699	1614	1450
528	5209	5503	6013	5704	1761	1622	1449	1346
530	4678	5165	5576	5360	1598	1558	1399	1287
532	4537	4995	5260	5050	1599	1523	1355	1242
534	4503	4687	5082	4686	1520	1378	1319	1189
536	4019	4483	4813	4525	1375	1387	1262	1128
538	3807	4249	4482	4327	1318	1222	1085	1067
540	3556	3841	4228	3936	1307	1163	1036	970
542	3385	3769	3907	3749	1194	1112	1013	964
544	3233	3476	3742	3634	1144	993	935	908
546	3157	3326	3593	3400	1071	968	902	793
548	2840	3111	3402	3191	991	961	888	805
550	2760	2918	3125	3041	942	894	777	749
552	2569	2881	2989	2857	923	829	798	705
554	2357	2737	2797	2706	886	761	780	717
556	2369	2499	2654	2651	758	730	694	610
558	2358	2413	2590	2545	796	788	683	610
560	2134	2248	2459	2327	760	730	671	617
562	2016	2198	2288	2224	695	699	564	566
564	1962	2117	2168	2124	690	645	683	527
566	1805	1918	2061	1945	629	611	591	521
568	1756	1777	2024	1915	588	555	536	507
570	1587	1736	1804	1742	565	481	492	444
572	1519	1595	1651	1764	524	433	479	436
574	1436	1461	1607	1567	489	495	450	382
576	1373	1458	1535	1508	517	444	429	377
578	1286	1415	1525	1356	430	448	396	360
580	1158	1304	1351	1295	414	391	357	345
582	1217	1269	1397	1209	405	414	345	320
584	1066	1137	1207	1185	375	362	336	317
586	1083	1075	1214	1069	382	353	275	268
588	980	1139	1130	1033	355	362	295	269
590	884	912	998	1101	294	319	254	276
592	920	945	1003	984	357	342	289	268
594	808	837	901	902	345	320	242	230
596	735	776	954	865	261	287	276	233
598	774	782	764	731	277	245	226	242
600	716	672	749	685	255	199	235	209
602	646	743	769	709	235	238	260	192
604	625	709	669	652	265	231	184	188
606	555	650	650	670	257	229	226	179
608	532	618	617	591	282	243	216	214
610	493	575	592	526	230	241	227	226
612	467	590	583	537	301	265	264	235
614	486	528	537	545	281	270	285	243
616	480	516	505	486	293	257	301	288
618	500	451	547	464	320	299	344	252
620	389	505	529	485	373	331	371	381
622	484	486	521	492	443	382	449	418
624	432	525	454	543	554	502	522	499
626	499	524	549	524	757	655	667	650
628	540	623	533	620	778	811	760	763
630	606	625	632	688	964	942	1118	908
632	658	633	729	752	1359	1249	1356	1250
634	827	806	933	811	1780	1730	1759	1648
636	926	1011	965	1006	2267	2026	2224	2153
638	1092	1157	1233	1184	2982	2763	2965	2691
640	1221	1525	1428	1491	3922	3624	3889	3548
642	1566	1667	1889	1789	4833	4649	4991	4583
644	1926	2015	2138	2157	6061	5913	6315	5570
646	2371	2548	2660	2658	7844	7435	7701	7119
648	2886	3161	3208	3247	9813	9288	9784	9149
650	3568	3895	3864	3951	12011	10783	11694	10457
652	4168	4330	4582	4380	14537	13100	13962	12690
654	4558	5257	5445	5384	16643	15572	16645	15372
656	5279	5928	5837	5717	18919	17842	18880	17080
658	5612	6383	6386	6426	21548	19908	21296	19932
660	6288	7097	7151	7101	23186	21893	23538	21172
662	6848	7598	7840	7246	24878	23354	24618	22874
664	7291	7753	7829	7722	25467	24069	25706	23586
666	7283	7868	8129	8015	26441	24826	26325	24495
668	6989	7966	8217	7840	26210	24654	25802	23884
670	7185	7777	8260	7672	25393	24243	25190	23773
672	6994	7636	7633	7399	24579	23113	24489	23102
674	6625	7256	7725	7251	23362	21873	23326	21474
676	6306	6660	6833	7108	21953	20592	22045	19900
678	5764	6321	6385	6326	20363	18465	20318	18111
680	5274	5940	6030	5869	18186	16769	18218	16186
682	4664	5355	5309	5553	16424	15516	16579	15039
684	4639	4465	4878	4782	14643	13596	14914	13415
686	4214	4407	4434	4162	13476	12310	13430	12011
688	3695	3724	4249	3838	11628	10966	11615	10769
690	3330	3328	3602	3500	10036	9692	10050	9618
692	2846	3245	3319	3054	9467	8520	8959	8159
694	2558	2955	2944	2984	8202	7773	8291	7460
696	2455	2656	2590	2545	7245	6992	7371	6674
698	2208	2358	2280	2449	6893	6286	6739	5922
700	2196	2118	2251	2114	5831	5226	6199	5463
702	1900	1971	2060	1881	5648	5266	5389	5230
704	1695	1883	1870	1854	5083	4683	4951	4733
706	1623	1873	1843	1683	4762	4319	4944	4435
708	1691	1749	1658	1742	4560	4408	4415	4192
710	1598	1769	1670	1610	4359	3984	4376	4015
712	1523	1676	1456	1551	4379	4057	4257	3841
714	1418	1508	1528	1609	4199	3767	4130	3854
716	1433	1493	1660	1479	4163	3783	3956	3761
718	1313	1489	1463	1520	4096	3680	3940	3720
720	1340	1461	1459	1474	3929	3678	4053	3562
722	1320	1440	1413	1421	3782	3532	3756	3722
724	1397	1423	1475	1428	3774	3648	3931	3427
726	1346	1667	1562	1622	3710	3922	3729	3722
728	1513	1619	1564	1628	3774	3649	3847	3432
730	1447	1473	1542	1569	3678	3468	3523	3496
732	1413	1458	1373	1524	3468	3212	3497	3088
734	1192	1247	1253	1237	3297	3092	3149	2997
736	1031	1102	1184	1190	2928	2781	3161	2845
738	985	1022	1059	1041	2907	2734	2762	2606
740	860	919	901	1019	2666	2524	2765	2601
742	838	896	864	859	2630	2440	2526	2317
744	741	818	872	852	2337	2273	2423	2192
746	770	775	810	717	2279	1996	2261	2059
748	644	720	838	700	2004	2002	1957	1719
750	606	674	720	676	1927	1857	1806	1666
752	620	609	568	671	1745	1725	1925	1648
754	533	550	548	524	1609	1442	1707	1570
756	504	536	501	567	1471	1571	1559	1432
758	357	508	523	479	1421	1252	1393	1239
760	415	423	414	450	1140	1214	1343	1300
762	378	439	456	382	1148	1134	1249	1194
764	419	390	372	394	991	1110	1004	958
766	340	346	370	391	1017	898	1052	947
768	295	340	353	323	888	934	855	747
770	324	323	308	359	760	817	808	748
772	279	299	281	279	790	651	644	682
774	262	252	251	240	714	621	668	655
776	230	243	293	233	675	632	616	645
778	191	214	223	280	560	476	578	597
780	204	258	166	239	543	614	515	504
782	200	215	161	184	552	469	516	497
784	175	153	170	165	537	506	481	473
786	183	151	171	156	467	408	546	433
788	153	169	156	103	473	455	382	383
790	195	131	195	161	448	445	388	392
792	129	128	141	155	314	460	353	334
794	97	143	131	130	430	391	342	346
796	129	77	140	173	297	299	384	316
798	164	123	159	115	327	363	319	363
800	126	106	102	91	358	360	361	300

## Sheet: 3i
Wavelength [nm]	-Ca2+			+Ca2+
550	231	227	221	113	101	110
552	333.333	351.333	310.333	136.333	152.333	147.333
554	480	442	416	219	202	231
556	673.667	584.667	566.667	292.667	262.667	283.667
558	884.667	800.667	770.667	379.667	393.667	386.667
560	1063.67	1009.67	957.667	475.667	492.667	489.667
562	1399.33	1326.33	1268.33	606.333	595.333	611.333
564	1618.67	1588.67	1525.67	734.667	748.667	768.667
566	1994.67	1855.67	1900.67	879.667	909.667	925.667
568	2239.33	2234.33	2166.33	990.333	1111.33	1047.33
570	2552	2445	2384	1209	1171	1184
572	2934.33	2857.33	2646.33	1306.33	1375.33	1341.33
574	3248.67	3058.67	2975.67	1404.67	1459.67	1471.67
576	3509.67	3399.67	3247.67	1486.67	1528.67	1519.67
578	3723	3618	3368	1618	1630	1662
580	3944.67	3749.67	3535.67	1741.67	1828.67	1732.67
582	4028.33	3950.33	3773.33	1785.33	1787.33	1859.33
584	4314	4081	3881	1875	1905	1897
586	4261.67	4142.67	3935.67	1869.67	1850.67	1925.67
588	4395.33	4314.33	4070.33	1962.33	2008.33	1980.33
590	4579	4257	4085	1919	2048	2017
592	4610	4235	4059	1948	2024	2038
594	4417.33	4311.33	4186.33	1959.33	2017.33	1994.33
596	4600	4439	4163	1946	1985	2078
598	4582.33	4364.33	4046.33	1972.33	1971.33	2069.33
600	4490.33	4359.33	4123.33	1952.33	2004.33	1976.33
602	4448	4166	4017	1817	1948	1908
604	4377.33	4084.33	3959.33	1823.33	1888.33	1886.33
606	4251.33	4059.33	3920.33	1785.33	1920.33	1906.33
608	4208	3960	3728	1753	1774	1798
610	4061.33	3818.33	3702.33	1725.33	1806.33	1808.33
612	3952	3744	3639	1677	1784	1759
614	3830.33	3589.33	3455.33	1629.33	1648.33	1640.33
616	3646.33	3497.33	3453.33	1517.33	1566.33	1566.33
618	3707.33	3368.33	3204.33	1562.33	1538.33	1549.33
620	3347.67	3245.67	3141.67	1448.67	1513.67	1489.67
622	3284	3096	3064	1381	1406	1468
624	3157.67	3107.67	2905.67	1422.67	1450.67	1501.67
626	3190.67	2998.67	2744.67	1380.67	1402.67	1381.67
628	3023.33	2916.33	2806.33	1381.33	1370.33	1394.33
630	2983	2739	2750	1342	1409	1378
632	2838.67	2733.67	2631.67	1348.67	1489.67	1450.67
634	2843.33	2635.33	2489.33	1465.33	1559.33	1516.33
636	2771.67	2605.67	2443.67	1585.67	1593.67	1634.67
638	2850.67	2625.67	2458.67	1783.67	1855.67	1797.67
640	2948.67	2705.67	2459.67	2056.67	2010.67	2028.67
642	2936.33	2804.33	2572.33	2268.33	2347.33	2446.33
644	3042	2889	2714	2629	2766	2843
646	3101.33	3168.33	2945.33	3193.33	3210.33	3185.33
648	3352.33	3313.33	3080.33	3705.33	3821.33	3797.33
650	3842.33	3572.33	3360.33	4275.33	4547.33	4540.33
652	4021.33	3943.33	3546.33	5053.33	5221.33	5366.33
654	4298.67	4099.67	3775.67	5687.67	6039.67	6052.67
656	4558.33	4348.33	4117.33	6253.33	6703.33	6756.33
658	4971.33	4710.33	4424.33	7073.33	7424.33	7432.33
660	5093.33	5019.33	4591.33	7615.33	8086.33	8203.33
662	5446.67	5235.67	4797.67	8305.67	8603.67	8585.67
664	5661.67	5442.67	4994.67	8571.67	9064.67	9082.67
666	5608	5345	5033	8738	9302	9279
668	5573.33	5469.33	5068.33	8865.33	9289.33	9048.33
670	5531.67	5244.67	5041.67	8653.67	9153.67	9192.67
672	5188	5259	4753	8450	9111	8943
674	5133.67	5148.67	4721.67	8241.67	8564.67	8521.67
676	4873.67	4707.67	4222.67	7938.67	7997.67	7976.67
678	4445.67	4490.67	4036.67	7115.67	7594.67	7510.67
680	4202.33	4145.33	3786.33	6614.33	6891.33	6977.33
682	3996	3736	3462	5970	6323	6335
684	3502.33	3456.33	3292.33	5568.33	5867.33	5786.33
686	3372	3099	2751	5040	5183	5235
688	2971.33	2665.33	2642.33	4462.33	4552.33	4624.33
690	2765	2653	2263	4064	4127	4394
692	2477.67	2357.67	2179.67	3606.67	3733.67	3569.67
694	2193.67	2150.67	2040.67	3336.67	3506.67	3319.67
696	2032.67	2002.67	1786.67	2883.67	3062.67	3010.67
698	1885	1762	1698	2693	2727	2835
700	1775.33	1551.33	1400.33	2448.33	2464.33	2543.33
702	1611	1508	1325	2136	2215	2188
704	1506	1326	1271	1952	2195	2139
706	1406	1346	1181	1819	2043	1980
708	1299	1104	1123	1616	1829	1795
710	1225	1108	1014	1583	1739	1762
712	1156.67	1026.67	956.667	1520.67	1630.67	1629.67
714	1099	984	969	1481	1523	1497
716	1087.33	1033.33	936.333	1472.33	1573.33	1513.33
718	992.667	947.667	885.667	1316.67	1490.67	1463.67
720	991.333	955.333	871.333	1442.33	1452.33	1364.33
722	953.667	835.667	819.667	1351.67	1363.67	1379.67
724	875.333	858.333	804.333	1297.33	1351.33	1354.33
726	868.333	850.333	728.333	1224.33	1311.33	1273.33
728	895.333	850.333	766.333	1219.33	1299.33	1233.33
730	810	764	691	1179	1220	1317
732	773.667	767.667	634.667	1174.67	1265.67	1248.67
734	764.333	748.333	662.333	1189.33	1238.33	1210.33
736	749.667	710.667	602.667	1050.67	1190.67	1134.67
738	710.333	634.333	601.333	1022.33	1092.33	1105.33
740	694.667	689.667	601.667	982.667	1041.67	1059.67
742	613	552	555	957	1076	1044
744	622.333	526.333	528.333	814.333	937.333	999.333
746	586	551	508	888	908	868
748	546	521	481	868	911	909
750	537.667	471.667	429.667	783.667	790.667	792.667
752	471.667	438.667	454.667	602.667	714.667	752.667
754	480.667	407.667	393.667	640.667	681.667	650.667
756	427	447	323	589	674	623
758	365.333	380.333	373.333	600.333	591.333	610.333
760	370.667	393.667	314.667	537.667	577.667	565.667
762	356.667	357.667	357.667	485.667	534.667	499.667
764	327	314	233	471	414	418
766	311.667	299.667	332.667	399.667	465.667	443.667
768	236	247	218	343	373	412
770	218	245	216	386	348	333
772	251	258	247	358	390	331
774	244	201	213	287	334	337
776	232.333	196.333	191.333	268.333	328.333	292.333
778	185.333	204.333	147.333	291.333	272.333	288.333
780	199	191	150	219	208	251
782	172.333	135.333	150.333	253.333	240.333	229.333
784	180	143	97	228	234	232
786	133.333	138.333	140.333	179.333	172.333	218.333
788	104	139	94	166	189	174
790	131.333	120.333	109.333	184.333	153.333	202.333
792	131.333	138.333	104.333	206.333	182.333	175.333
794	116	110	98	132	170	160
796	104.667	116.667	86.6667	165.667	167.667	165.667
798	118.667	101.667	85.6667	192.667	161.667	162.667
800	100.667	120.667	106.667	169.667	143.667	132.667

## Sheet: 3j
Ca2+ [M]	ChemoB-CaMSiR				ChemoY-CaMSiR				ChemoG-CaMSiR				ChemoR-CaMSiR
1e-20	-0.00049	0.001604	-0.00014	-0.00096	0.00068	0.003446	-0.00174	-0.00239	-0.000106736	-0.000165456	0.00014984	0.000122352	0.001	0	0.004
1e-08	-0.00215	-0.00206	-0.00171	-0.0039	-5.4e-05	-0.00044	-0.00111	-0.00242	0.000624196	0.000548658	0.000452911	0.000533607	0.002	0.016	0.01
2.5e-08	0.00303	0.004521	0.002302	0.001157	0.001784	0.001829	0.001313	0.002241	0.00537031	0.00527004	0.00619769	0.005985	0.02	0.027	0.006
5e-08	0.034261	0.03472	0.029678	0.034701	0.022879	0.019419	0.019542	0.021367	0.044574	0.0452755	0.0448356	0.0433938	0.019	0.033	0.018
1e-07	0.183932	0.186532	0.17798	0.174918	0.128	0.12376	0.120022	0.120307	0.205927	0.206063	0.210271	0.211891	0.11	0.12	0.12
2e-07	0.51322	0.535198	0.510259	0.505376	0.475168	0.450841	0.471172	0.471292	0.542466	0.559095	0.561257	0.58279	0.5	0.494	0.493
4e-07	0.751294	0.761309	0.726982	0.742804	0.770686	0.745995	0.749797	0.765679	0.826474	0.806826	0.828041	0.87682	0.817	0.843	0.864
8e-07	0.874432	0.891269	0.855483	0.858997	0.889745	0.870281	0.894396	0.899455	0.985187	0.940014	0.95588	0.987024	0.911	0.968	0.95
1.6e-06	0.932265	0.950694	1.00261	0.947369	1.0208	1.00427	0.921316	0.972442	0.99985	0.979083	1.00931	1.04829	0.965	0.942	0.954
3.2e-06	1.00429	1.00307	0.986015	0.974372	1.05423	1.05975	0.95589	0.985938	0.945203	0.964111	1.0099	1.00696	0.921	0.996	0.966
6.4e-06	1.02461	1.00835	1.0313	1.01419	1.05284	1.06193	0.989829	1.02841	0.957338	0.949119	0.962224	0.9627	1.011	0.977	1.037
3.9e-05	1.02165	1.00291	1.00373	0.971709	1.04708	0.983075	0.974467	0.99538	1.00849	0.997188	1.00173	0.992589	1	1	1

[truncated: 1 more sheets: 3k]
