# Supplementary material for: A general method for the development of multicolor biosensors with large dynamic ranges
Source: Nat Chem Biol. 2023 Jun 8;19(9):1147–57. doi: 10.1038/s41589-023-01350-1 (PMC10449634; doi:10.1038/s41589-023-01350-1)
Supplement: Source Data Extended Data Fig. 4 — Source data. [file 41589_2023_1350_MOESM13_ESM.xlsx]

## Sheet: 4a
Time [sec]	FRETSiR/EGFP
0	0.203164	0.184224	0.20314	0.202699	0.174472	0.162274	0.182428	0.207619	0.164925	0.17406	0.228799	0.186239	0.188421	0.182549	0.169536	0.1914	0.170576	0.140217	0.184543	0.203679	0.195965	0.227183	0.238272	0.246915	0.249401	0.171112	0.157579	0.170346	0.172788	0.172693	0.137506	0.200288	0.184143	0.156684	0.130679	0.161216	0.153519	0.198729	0.220455	0.17277	0.139871	0.1417	0.210712	0.177305	0.216751	0.223244	0.226575	0.236585	0.210185
1.11	0.203959	0.18378	0.203564	0.202264	0.173937	0.161712	0.183026	0.207286	0.164511	0.172924	0.23032	0.18388	0.189253	0.182837	0.171154	0.190909	0.171224	0.142249	0.184402	0.204125	0.195821	0.226637	0.244159	0.247377	0.246988	0.170736	0.160923	0.170036	0.173315	0.171977	0.13596	0.198888	0.184575	0.164741	0.128685	0.162686	0.154216	0.201115	0.224227	0.175243	0.140365	0.142249	0.209715	0.172719	0.216086	0.225438	0.231254	0.238276	0.211584
2.219	0.202278	0.181966	0.205819	0.202085	0.174369	0.161203	0.184087	0.206092	0.163404	0.174576	0.230515	0.185859	0.185206	0.182742	0.171216	0.191915	0.170337	0.143919	0.185106	0.20294	0.195038	0.226978	0.237748	0.247534	0.248311	0.173006	0.160447	0.171329	0.173743	0.170161	0.136553	0.200434	0.187815	0.164655	0.12977	0.161636	0.155624	0.197088	0.218855	0.175925	0.141257	0.139504	0.214078	0.177883	0.216869	0.222906	0.228267	0.235447	0.209439
3.329	0.203744	0.184661	0.205188	0.202795	0.174166	0.163185	0.182818	0.205592	0.163668	0.173538	0.230607	0.183934	0.188349	0.18123	0.1737	0.190766	0.170406	0.140373	0.183893	0.202924	0.195334	0.22687	0.233423	0.247386	0.247081	0.171105	0.160543	0.172713	0.175341	0.172341	0.138649	0.200475	0.185852	0.165616	0.129124	0.15913	0.15802	0.197537	0.209424	0.176125	0.140272	0.141781	0.211751	0.179601	0.216016	0.223596	0.228507	0.238053	0.210771
4.439	0.205268	0.182096	0.204972	0.201521	0.17401	0.162507	0.182031	0.20607	0.162445	0.173352	0.227819	0.184433	0.186857	0.181037	0.17232	0.191479	0.169535	0.140643	0.1831	0.202166	0.195026	0.226069	0.222652	0.246561	0.246393	0.171566	0.162187	0.171255	0.171971	0.171156	0.137368	0.201379	0.184972	0.179999	0.129311	0.159882	0.157071	0.197399	0.230891	0.173745	0.138703	0.140132	0.211669	0.175397	0.21702	0.225837	0.229044	0.236391	0.21063
5.548	0.202025	0.184918	0.204637	0.201901	0.174341	0.160355	0.182941	0.2077	0.162133	0.172334	0.23021	0.183791	0.18806	0.179205	0.170453	0.19045	0.17037	0.142727	0.183825	0.203079	0.194036	0.225775	0.214289	0.246545	0.246821	0.172141	0.161128	0.169819	0.175031	0.171128	0.136431	0.199564	0.185735	0.179312	0.128085	0.160824	0.156699	0.198496	0.217475	0.175479	0.14027	0.140537	0.209678	0.17518	0.215962	0.222142	0.227536	0.234607	0.209748
6.658	0.2026	0.182815	0.203922	0.202111	0.174798	0.161642	0.181711	0.205554	0.165343	0.173117	0.228841	0.182976	0.18461	0.180643	0.170196	0.189267	0.169777	0.141366	0.182508	0.202044	0.194298	0.226399	0.212822	0.245514	0.246937	0.170498	0.16148	0.170309	0.172584	0.169374	0.137717	0.20038	0.18436	0.172866	0.128136	0.158089	0.156812	0.196857	0.218897	0.175791	0.137751	0.142579	0.207524	0.175209	0.216528	0.225868	0.228041	0.235096	0.209276
7.768	0.202916	0.184332	0.202164	0.202242	0.174596	0.160898	0.183539	0.205355	0.163256	0.174967	0.229727	0.18521	0.185381	0.182627	0.170824	0.19127	0.169117	0.143623	0.181955	0.202283	0.19515	0.226099	0.210805	0.245224	0.246423	0.170404	0.159156	0.169426	0.17371	0.170127	0.135595	0.20007	0.1839	0.176012	0.1279	0.159696	0.158978	0.197798	0.212786	0.174777	0.138768	0.139236	0.208978	0.17533	0.216139	0.220693	0.227433	0.235378	0.20914
8.877	0.204491	0.18111	0.205248	0.20349	0.175153	0.161667	0.181578	0.204896	0.16369	0.17314	0.228917	0.182283	0.186339	0.180454	0.169122	0.189943	0.170041	0.14148	0.182824	0.203085	0.193153	0.22446	0.214306	0.245401	0.245788	0.171539	0.159898	0.169699	0.171633	0.170584	0.135823	0.199642	0.18358	0.170895	0.12676	0.159538	0.154599	0.198048	0.216796	0.17309	0.14188	0.138938	0.210737	0.175231	0.215723	0.223386	0.227566	0.233338	0.209258
9.987	0.202051	0.18132	0.202694	0.201884	0.173187	0.161301	0.183247	0.206003	0.163298	0.175399	0.227316	0.186369	0.186727	0.182398	0.170186	0.190268	0.170389	0.141608	0.180904	0.202395	0.194089	0.224778	0.218072	0.245425	0.245456	0.169913	0.160228	0.169207	0.174245	0.170036	0.135015	0.199404	0.186963	0.166219	0.125852	0.157741	0.155164	0.196588	0.215598	0.174137	0.141066	0.139528	0.207159	0.175393	0.216191	0.223211	0.22677	0.23365	0.208046
11.096	0.203698	0.181738	0.202264	0.201798	0.174575	0.16071	0.182328	0.205024	0.163939	0.173491	0.229103	0.183364	0.185716	0.183121	0.17146	0.191522	0.170254	0.142072	0.18147	0.202186	0.193383	0.224111	0.218506	0.244248	0.245277	0.17119	0.158386	0.172723	0.174002	0.170171	0.136128	0.199518	0.185244	0.16642	0.125564	0.161186	0.15257	0.196895	0.220765	0.176833	0.141223	0.140709	0.210639	0.17647	0.216155	0.222515	0.224543	0.234592	0.207348
12.206	0.2011	0.179955	0.204469	0.202115	0.173895	0.16318	0.182524	0.204759	0.16201	0.174644	0.227383	0.183027	0.185303	0.176918	0.168063	0.18991	0.170778	0.143223	0.181778	0.200815	0.193789	0.224949	0.22348	0.245014	0.245159	0.16897	0.16128	0.170606	0.172189	0.171356	0.135239	0.19899	0.183474	0.176972	0.12861	0.156523	0.153181	0.197276	0.208688	0.174582	0.141241	0.140091	0.211124	0.172978	0.215441	0.22249	0.226787	0.234226	0.210118
13.316	0.201857	0.181779	0.204277	0.201731	0.173354	0.16129	0.181198	0.203825	0.163871	0.173612	0.227774	0.182658	0.184794	0.185023	0.170968	0.191002	0.170403	0.141772	0.181345	0.202012	0.19378	0.224943	0.227418	0.244744	0.244746	0.169725	0.156385	0.168828	0.172763	0.171757	0.134427	0.199235	0.185438	0.179087	0.126395	0.159864	0.151018	0.197751	0.206941	0.173374	0.138348	0.13845	0.206592	0.173122	0.215515	0.223307	0.225888	0.235304	0.209549
14.425	0.201714	0.181705	0.202314	0.200107	0.172145	0.163263	0.181503	0.203055	0.163956	0.172396	0.22748	0.18256	0.185293	0.180628	0.169557	0.19018	0.172028	0.143501	0.179136	0.201264	0.194519	0.225453	0.233939	0.244567	0.244452	0.170575	0.1584	0.169797	0.174137	0.170804	0.135991	0.198124	0.184061	0.166965	0.127549	0.157125	0.150234	0.197456	0.212867	0.17423	0.140941	0.13772	0.209868	0.174471	0.215592	0.22228	0.225321	0.232131	0.208207
15.535	0.201109	0.183438	0.20127	0.202661	0.174585	0.1604	0.18181	0.202929	0.159986	0.17331	0.227121	0.180813	0.184633	0.180019	0.169863	0.19029	0.169929	0.139706	0.179786	0.20225	0.193268	0.224737	0.244264	0.244021	0.244196	0.16961	0.157937	0.168826	0.172962	0.171751	0.135829	0.197979	0.184838	0.16409	0.127725	0.155472	0.153475	0.198535	0.214605	0.171734	0.139892	0.138611	0.208785	0.177229	0.21546	0.223681	0.226143	0.232326	0.207529
16.645	0.202458	0.180899	0.202243	0.200792	0.171895	0.161569	0.181136	0.204822	0.163908	0.174455	0.22847	0.182847	0.18595	0.178371	0.169572	0.188484	0.169596	0.140949	0.178761	0.200878	0.191787	0.223705	0.256786	0.243759	0.243773	0.169641	0.156933	0.168392	0.171783	0.170751	0.136134	0.196796	0.183344	0.154271	0.125358	0.156722	0.151776	0.196953	0.215548	0.173628	0.142745	0.138467	0.206683	0.175415	0.214721	0.223557	0.22272	0.230008	0.207388
17.754	0.200563	0.180552	0.201513	0.201485	0.173357	0.160124	0.181226	0.202915	0.162971	0.172839	0.22645	0.184294	0.185817	0.181382	0.169488	0.192682	0.169797	0.139572	0.179196	0.201558	0.192421	0.223348	0.256159	0.243364	0.243765	0.168072	0.159103	0.170315	0.174977	0.168475	0.135546	0.19668	0.183499	0.156956	0.127967	0.158259	0.151399	0.197408	0.210939	0.171483	0.139625	0.138802	0.208906	0.173714	0.214716	0.224366	0.223149	0.232793	0.208038
18.864	0.202578	0.179535	0.202928	0.199775	0.173324	0.158265	0.180995	0.204301	0.160144	0.173135	0.226341	0.182837	0.184379	0.179847	0.170116	0.192155	0.169206	0.14181	0.178089	0.20163	0.190884	0.223662	0.255259	0.242438	0.24285	0.169747	0.156711	0.166282	0.171829	0.168457	0.135711	0.196658	0.182945	0.151782	0.127467	0.156868	0.151269	0.197984	0.220958	0.171072	0.142089	0.138387	0.213591	0.173065	0.214311	0.221504	0.224889	0.23247	0.20725
19.974	0.200976	0.181099	0.201288	0.200745	0.172222	0.158483	0.181446	0.202467	0.16108	0.173403	0.226659	0.182516	0.185831	0.179094	0.169692	0.190732	0.16918	0.140536	0.178882	0.201162	0.191996	0.224237	0.251157	0.24303	0.242985	0.168613	0.158004	0.171987	0.171782	0.168974	0.135533	0.198557	0.183866	0.15674	0.126897	0.157223	0.148951	0.199061	0.209665	0.174135	0.139742	0.139402	0.209411	0.173471	0.213829	0.221201	0.228309	0.231924	0.207485
21.083	0.201491	0.18087	0.201328	0.20028	0.172396	0.161562	0.181194	0.203041	0.159298	0.172801	0.225977	0.180518	0.184455	0.179713	0.170555	0.18909	0.169403	0.141432	0.178994	0.199593	0.191815	0.224955	0.245561	0.243235	0.242188	0.169708	0.16194	0.171727	0.171662	0.167755	0.135248	0.196999	0.179973	0.155539	0.126476	0.157471	0.151095	0.195848	0.217421	0.172597	0.140542	0.139986	0.209216	0.173067	0.214576	0.218945	0.225134	0.231778	0.208428
22.193	0.201464	0.179013	0.20143	0.199018	0.173013	0.160481	0.18171	0.203138	0.165122	0.17122	0.227509	0.180853	0.187428	0.180594	0.170843	0.189523	0.167867	0.141025	0.177928	0.201184	0.193422	0.223406	0.245924	0.242674	0.242284	0.167125	0.1597	0.169712	0.172624	0.168189	0.135358	0.199017	0.181249	0.159361	0.124912	0.155533	0.147736	0.196347	0.211355	0.175397	0.142278	0.140075	0.210811	0.172455	0.213863	0.221475	0.227391	0.233205	0.20728
23.303	0.200378	0.181004	0.201516	0.200208	0.172179	0.158342	0.180031	0.203136	0.164455	0.171831	0.226625	0.18209	0.184476	0.180414	0.168469	0.186957	0.167846	0.139464	0.178434	0.20079	0.192464	0.223501	0.237877	0.242927	0.242148	0.17016	0.1563	0.172763	0.170105	0.167173	0.134822	0.19601	0.181065	0.177111	0.124689	0.154518	0.149299	0.1971	0.211818	0.173371	0.13921	0.138966	0.212455	0.176388	0.213031	0.220233	0.226933	0.233569	0.208134
24.412	0.202405	0.181664	0.201374	0.200146	0.170933	0.15851	0.180698	0.202568	0.163568	0.173658	0.226295	0.181622	0.186205	0.181482	0.16937	0.187236	0.169289	0.138672	0.178008	0.200055	0.193305	0.222533	0.234443	0.242604	0.24132	0.168107	0.155735	0.168299	0.173735	0.167794	0.136498	0.19776	0.180141	0.183754	0.124145	0.156526	0.149801	0.196768	0.232114	0.173867	0.141247	0.138737	0.209217	0.175282	0.215004	0.219483	0.2266	0.23226	0.2069
25.522	0.199233	0.180512	0.201233	0.199212	0.171276	0.15959	0.180377	0.201466	0.161767	0.171472	0.225517	0.18172	0.183746	0.185581	0.168122	0.187358	0.167973	0.140416	0.178124	0.200928	0.191971	0.224573	0.233736	0.243056	0.241316	0.170722	0.156024	0.167888	0.172006	0.167999	0.137524	0.196752	0.182507	0.155084	0.1274	0.155065	0.150036	0.196148	0.226978	0.172799	0.139879	0.139729	0.214108	0.173886	0.213418	0.220822	0.228246	0.232047	0.20735
26.631	0.200664	0.181229	0.2002	0.199519	0.172457	0.158135	0.179975	0.201636	0.162912	0.171827	0.226142	0.180254	0.183083	0.185608	0.167284	0.187339	0.167452	0.138811	0.178073	0.199813	0.190597	0.222515	0.227972	0.242414	0.241339	0.169667	0.158115	0.167622	0.170926	0.168487	0.135342	0.197774	0.180358	0.16892	0.126482	0.153447	0.14984	0.19764	0.218681	0.17282	0.141732	0.140349	0.212078	0.172021	0.214579	0.220228	0.226335	0.232183	0.207406
27.741	0.200156	0.181178	0.201478	0.198539	0.173233	0.15712	0.180485	0.201807	0.163829	0.171986	0.224354	0.181	0.18088	0.183288	0.1688	0.188222	0.168567	0.138487	0.178292	0.200819	0.192225	0.223681	0.227864	0.242386	0.241409	0.168093	0.158624	0.170303	0.170919	0.167795	0.135228	0.196037	0.182396	0.173032	0.127754	0.155304	0.150367	0.194319	0.21637	0.169828	0.143866	0.141231	0.21113	0.169969	0.21353	0.220999	0.226779	0.232557	0.207541
28.851	0.200744	0.180005	0.200951	0.198988	0.170213	0.15867	0.180576	0.201916	0.16327	0.171672	0.224275	0.18095	0.184232	0.184744	0.169235	0.187073	0.16867	0.142326	0.178404	0.200084	0.192112	0.222062	0.226448	0.240825	0.241209	0.168745	0.157516	0.168432	0.171589	0.168421	0.136095	0.195922	0.18231	0.172995	0.125737	0.156735	0.15398	0.196445	0.217766	0.173167	0.141392	0.139501	0.209405	0.174552	0.213723	0.222329	0.226748	0.231998	0.205513
29.96	0.200146	0.180839	0.201887	0.199964	0.172283	0.157556	0.181078	0.201661	0.162493	0.171047	0.225057	0.180698	0.183615	0.184324	0.169949	0.188029	0.167352	0.1399	0.17809	0.199598	0.19228	0.222022	0.223715	0.241163	0.2405	0.167469	0.158226	0.16626	0.17231	0.168917	0.135459	0.196641	0.179594	0.206485	0.124724	0.156181	0.150801	0.195339	0.225478	0.172625	0.136293	0.139188	0.209305	0.17369	0.21341	0.223198	0.226022	0.229701	0.20597
31.07	0.20142	0.17982	0.20101	0.199475	0.170693	0.158177	0.180163	0.200479	0.161352	0.171425	0.224612	0.18207	0.183936	0.18678	0.167795	0.18846	0.168862	0.136605	0.178502	0.19955	0.190874	0.2222	0.220712	0.240454	0.241127	0.166791	0.156474	0.168135	0.172019	0.168011	0.134965	0.195897	0.179246	0.201415	0.127488	0.156298	0.153423	0.194502	0.218619	0.17083	0.140441	0.140378	0.211147	0.174501	0.213174	0.223307	0.226779	0.230712	0.206305
32.18	0.201437	0.180037	0.200388	0.197791	0.17313	0.159523	0.18092	0.202158	0.158441	0.171066	0.225328	0.180314	0.1829	0.188904	0.166613	0.188125	0.16753	0.140837	0.177771	0.200205	0.190789	0.222454	0.214385	0.241126	0.241007	0.169754	0.15979	0.169743	0.17197	0.167317	0.134629	0.195799	0.179666	0.198571	0.127712	0.154798	0.153461	0.19558	0.23257	0.170564	0.137796	0.138348	0.21362	0.176072	0.213003	0.221575	0.229561	0.231474	0.204333
33.289	0.199708	0.178998	0.200806	0.199549	0.169958	0.158684	0.180486	0.202464	0.162833	0.17045	0.224589	0.181026	0.183611	0.187765	0.166253	0.186971	0.167189	0.138557	0.177026	0.199185	0.189953	0.222154	0.212188	0.239954	0.239291	0.165806	0.153784	0.166867	0.167885	0.168152	0.133145	0.196279	0.180085	0.188585	0.124859	0.153553	0.149701	0.196283	0.218208	0.172104	0.138875	0.137755	0.213916	0.171106	0.212464	0.217686	0.226609	0.230663	0.204655
34.399	0.198812	0.17953	0.201777	0.198444	0.169671	0.158583	0.18063	0.20327	0.165215	0.172241	0.224882	0.179544	0.182487	0.191334	0.16615	0.187601	0.166603	0.139145	0.175631	0.199665	0.190505	0.220587	0.208684	0.239858	0.239342	0.168189	0.156391	0.168722	0.169182	0.167701	0.133818	0.196578	0.17916	0.202614	0.125433	0.153659	0.151898	0.19635	0.222488	0.173073	0.139609	0.138368	0.210079	0.171399	0.211965	0.222834	0.225493	0.228516	0.20683
35.509	0.199479	0.179112	0.200369	0.198304	0.170889	0.158322	0.180012	0.203051	0.162509	0.171798	0.224886	0.179813	0.185309	0.18637	0.16776	0.188152	0.16744	0.138791	0.175658	0.199227	0.19051	0.222245	0.207856	0.240259	0.238682	0.166701	0.157016	0.167235	0.170526	0.168431	0.135752	0.195545	0.179284	0.181404	0.125237	0.155903	0.152508	0.195018	0.21835	0.17213	0.135263	0.140702	0.210947	0.173875	0.212476	0.222991	0.225654	0.22946	0.206277
36.618	0.198044	0.178637	0.200714	0.19871	0.171698	0.15751	0.178237	0.203865	0.163349	0.171432	0.225517	0.180887	0.184093	0.186222	0.168548	0.184591	0.167154	0.140224	0.175182	0.200148	0.191031	0.22218	0.201201	0.23879	0.239712	0.166997	0.156089	0.168836	0.170924	0.16939	0.133667	0.196624	0.179708	0.184501	0.127594	0.158497	0.151936	0.193991	0.220777	0.173811	0.138492	0.137391	0.211073	0.170524	0.211519	0.221378	0.226991	0.228059	0.206671
37.728	0.199141	0.178502	0.198464	0.198397	0.170453	0.160577	0.179275	0.20216	0.160266	0.170577	0.224288	0.18096	0.183475	0.185032	0.167026	0.184962	0.166072	0.141074	0.175951	0.199305	0.190252	0.219614	0.203354	0.239355	0.238948	0.167728	0.15337	0.167086	0.168554	0.166133	0.134489	0.194134	0.178573	0.175547	0.125344	0.155717	0.151894	0.193768	0.215662	0.170697	0.139939	0.137469	0.209667	0.174886	0.212228	0.22075	0.226068	0.230529	0.207599
38.838	0.197495	0.177109	0.199177	0.196636	0.169972	0.159814	0.178558	0.201917	0.162387	0.169772	0.223093	0.183761	0.181326	0.188742	0.168204	0.186243	0.166593	0.139319	0.175052	0.199742	0.189264	0.220687	0.199817	0.238813	0.238485	0.16746	0.157279	0.170087	0.168779	0.16614	0.13381	0.19586	0.178441	0.205135	0.125086	0.152008	0.153692	0.19314	0.221821	0.172416	0.140493	0.139483	0.210681	0.172579	0.212294	0.22014	0.227526	0.232684	0.206135
39.947	0.198692	0.177496	0.200265	0.197061	0.169093	0.159596	0.179352	0.201348	0.164272	0.169545	0.223737	0.180973	0.182268	0.186567	0.167657	0.186974	0.166813	0.139175	0.175477	0.198242	0.190134	0.221497	0.194295	0.239677	0.238266	0.165308	0.15403	0.16697	0.172384	0.167192	0.133422	0.195331	0.178107	0.198957	0.124234	0.154881	0.151552	0.194176	0.204984	0.171919	0.134867	0.136975	0.211514	0.170849	0.211021	0.220885	0.224985	0.226736	0.20888
41.057	0.197318	0.1794	0.198725	0.196788	0.170836	0.158865	0.178174	0.202222	0.161176	0.170538	0.223491	0.177405	0.18528	0.185661	0.16687	0.187337	0.167472	0.139434	0.175596	0.199516	0.189314	0.22039	0.191935	0.2387	0.23883	0.167959	0.158764	0.170342	0.167173	0.167428	0.132347	0.194969	0.178192	0.193999	0.124234	0.154268	0.152507	0.193949	0.207738	0.172799	0.137704	0.139956	0.210348	0.172989	0.211322	0.219391	0.227439	0.229337	0.207018
42.166	0.198753	0.178942	0.200023	0.196363	0.168561	0.156035	0.177998	0.201385	0.162026	0.169794	0.223827	0.178806	0.182834	0.188154	0.168136	0.1875	0.167938	0.138444	0.176375	0.199378	0.189405	0.221104	0.191483	0.238854	0.237196	0.168276	0.15456	0.167128	0.166997	0.167113	0.135468	0.193266	0.177228	0.188508	0.125528	0.149619	0.15081	0.188294	0.201536	0.166099	0.133105	0.132917	0.206251	0.167276	0.209958	0.215452	0.212665	0.22589	0.201639
43.276	0.199292	0.180354	0.199661	0.195823	0.170672	0.157979	0.179159	0.20091	0.162592	0.168414	0.222211	0.178855	0.18165	0.188485	0.167009	0.18828	0.166186	0.137977	0.176957	0.197138	0.190192	0.220028	0.190466	0.237352	0.237893	0.166174	0.154315	0.166582	0.170039	0.169998	0.134369	0.195428	0.178436	0.182027	0.124531	0.154513	0.15304	0.198725	0.191606	0.171922	0.14573	0.145404	0.221465	0.178519	0.213026	0.225192	0.23619	0.232791	0.212641
44.386	0.197065	0.179795	0.200031	0.196342	0.171281	0.15718	0.177726	0.200618	0.159612	0.169467	0.221802	0.180107	0.180611	0.188711	0.167432	0.186924	0.165614	0.138095	0.176099	0.198994	0.189634	0.221284	0.189229	0.23766	0.237315	0.168468	0.154255	0.165517	0.169979	0.168353	0.133289	0.196147	0.178503	0.179833	0.125381	0.155328	0.152916	0.198209	0.197265	0.176377	0.146341	0.144348	0.222348	0.174898	0.212781	0.226149	0.234828	0.229873	0.212993
45.495	0.197153	0.17729	0.198022	0.196492	0.16999	0.159208	0.179326	0.20129	0.159584	0.170003	0.223223	0.180242	0.182537	0.185916	0.16675	0.186462	0.167932	0.13501	0.17576	0.198152	0.190503	0.221109	0.189676	0.238075	0.237309	0.164656	0.15635	0.166653	0.169413	0.165395	0.134557	0.195383	0.178857	0.156004	0.124948	0.155321	0.155443	0.199132	0.196053	0.172739	0.145558	0.14761	0.221745	0.174618	0.212014	0.227165	0.234319	0.232757	0.214356
46.605	0.194521	0.180488	0.197964	0.197632	0.168507	0.157683	0.17798	0.201694	0.160062	0.170182	0.222263	0.179358	0.179519	0.182679	0.164946	0.184208	0.165662	0.136225	0.17497	0.196854	0.189751	0.220449	0.187833	0.237964	0.2371	0.164842	0.156173	0.16791	0.168604	0.16813	0.133285	0.194474	0.179575	0.169716	0.125094	0.152256	0.152258	0.195447	0.18755	0.174	0.144496	0.145932	0.224029	0.17761	0.212288	0.228393	0.233087	0.229673	0.215751
47.715	0.194376	0.178967	0.198391	0.197332	0.168752	0.157627	0.177116	0.200049	0.156704	0.170194	0.222208	0.179381	0.181305	0.184574	0.166809	0.18424	0.166819	0.136951	0.174494	0.198986	0.189197	0.219641	0.182993	0.235823	0.23606	0.166685	0.154906	0.165315	0.169679	0.165765	0.132832	0.194934	0.17887	0.154903	0.126345	0.154119	0.14875	0.197373	0.191706	0.176702	0.148249	0.145977	0.222042	0.173223	0.212408	0.226314	0.234329	0.231356	0.215095
48.824	0.199357	0.181259	0.200894	0.198325	0.171598	0.15745	0.177867	0.201857	0.161997	0.171252	0.223085	0.18094	0.180541	0.187226	0.16646	0.183344	0.167215	0.138811	0.176077	0.198325	0.192485	0.221374	0.186448	0.237774	0.237948	0.165789	0.155004	0.167291	0.171459	0.165953	0.135511	0.194082	0.179658	0.156023	0.127456	0.158153	0.153885	0.198148	0.189784	0.176772	0.142917	0.142494	0.223103	0.177387	0.212416	0.226391	0.233406	0.228029	0.213476
49.934	0.200466	0.179215	0.201193	0.197325	0.169922	0.157975	0.17862	0.201188	0.160324	0.172187	0.223833	0.18224	0.18156	0.18686	0.16793	0.186372	0.165689	0.139486	0.176708	0.197889	0.191617	0.219785	0.186404	0.237339	0.238088	0.167658	0.153482	0.168175	0.170916	0.168909	0.133354	0.19436	0.177271	0.158605	0.125166	0.156255	0.153833	0.196406	0.193145	0.172778	0.140409	0.14439	0.220809	0.179074	0.211636	0.22584	0.233521	0.229895	0.213095
51.044	0.199474	0.179245	0.200272	0.198261	0.168942	0.157163	0.178498	0.200038	0.16118	0.170647	0.224613	0.180794	0.183237	0.189562	0.167948	0.185746	0.165912	0.139255	0.177334	0.197095	0.191166	0.220231	0.189066	0.237058	0.237422	0.165527	0.156578	0.166433	0.169334	0.168347	0.135669	0.192998	0.179384	0.160317	0.124255	0.15734	0.154036	0.195806	0.216146	0.172507	0.138355	0.140938	0.210323	0.169992	0.20966	0.213239	0.227166	0.226866	0.212955
52.153	0.19936	0.18085	0.200665	0.197172	0.172989	0.155323	0.178371	0.201155	0.162273	0.170502	0.224054	0.181112	0.181158	0.186919	0.167476	0.186577	0.16709	0.139548	0.17658	0.199135	0.190891	0.218963	0.189807	0.236644	0.237465	0.166467	0.154253	0.167583	0.1701	0.169659	0.133149	0.194881	0.17612	0.151626	0.125415	0.157401	0.152199	0.189906	0.217082	0.170041	0.137502	0.138412	0.212611	0.172543	0.210847	0.217842	0.225604	0.226003	0.206699
53.263	0.201314	0.179732	0.200021	0.197684	0.17027	0.156204	0.177615	0.200454	0.161441	0.171031	0.222841	0.181638	0.182942	0.19141	0.16657	0.184488	0.166978	0.13966	0.177589	0.198988	0.190723	0.219785	0.193773	0.238106	0.238505	0.16623	0.153539	0.167575	0.170116	0.167036	0.135027	0.194061	0.17853	0.153937	0.126023	0.156071	0.156084	0.188763	0.218828	0.167741	0.136277	0.1352	0.208693	0.172885	0.210135	0.215445	0.222932	0.223876	0.205865
54.373	0.20216	0.17982	0.199609	0.196827	0.172384	0.15599	0.177997	0.200969	0.161684	0.17132	0.223093	0.179297	0.181485	0.187807	0.165931	0.18659	0.166287	0.139549	0.179691	0.198021	0.191732	0.219621	0.194103	0.237015	0.237085	0.16731	0.15607	0.170656	0.169913	0.167471	0.136257	0.194772	0.178577	0.15132	0.124262	0.155833	0.153275	0.189833	0.216218	0.16823	0.13936	0.13686	0.209694	0.173334	0.211008	0.215279	0.225615	0.224253	0.205748
55.482	0.199902	0.179369	0.199488	0.197056	0.170757	0.156058	0.177231	0.200091	0.15988	0.169102	0.221363	0.180721	0.182871	0.189668	0.166152	0.184658	0.166421	0.138805	0.179023	0.198218	0.190046	0.220006	0.195483	0.237717	0.237073	0.167549	0.155925	0.166967	0.170189	0.168116	0.135506	0.194124	0.178067	0.159189	0.124188	0.155997	0.154725	0.190785	0.21131	0.168494	0.139391	0.135831	0.209914	0.169548	0.210118	0.217633	0.224769	0.224407	0.20549
56.592	0.197639	0.179499	0.199097	0.197878	0.170458	0.156792	0.178077	0.200699	0.159946	0.170931	0.221382	0.180149	0.182406	0.184123	0.166765	0.186101	0.166944	0.13875	0.179686	0.197814	0.190639	0.21959	0.197861	0.235763	0.236168	0.165644	0.158332	0.166931	0.170083	0.168808	0.133902	0.192994	0.177256	0.153124	0.12391	0.15633	0.155454	0.190293	0.215791	0.16748	0.136006	0.136245	0.207888	0.172459	0.210004	0.216781	0.223511	0.222807	0.204812
57.701	0.197576	0.17802	0.198537	0.19669	0.16901	0.155923	0.177545	0.199769	0.155954	0.169699	0.221181	0.179049	0.182922	0.18906	0.167241	0.184797	0.165114	0.135089	0.178724	0.196401	0.18972	0.21943	0.195472	0.237032	0.235851	0.164855	0.153394	0.168388	0.167222	0.166015	0.13321	0.192546	0.178886	0.15094	0.125538	0.154187	0.156184	0.190122	0.226599	0.171758	0.136749	0.135235	0.207593	0.170734	0.209716	0.214194	0.22348	0.224053	0.204518
58.811	0.203754	0.181355	0.201443	0.198362	0.177578	0.153341	0.172613	0.201683	0.148898	0.169448	0.236077	0.243193	0.243203	0.187458	0.171288	0.182381	0.167903	0.162137	0.189325	0.198783	0.187683	0.24614	0.342324	0.235181	0.231546	0.170386	0.158374	0.168574	0.169925	0.16722	0.133973	0.19325	0.301063	0.169923	0.125616	0.153295	0.452652	0.188157	0.228202	0.171918	0.130472	0.137302	0.205073	0.155419	0.210717	0.210708	0.220829	0.213333	0.201748
59.921	0.198958	0.178208	0.19965	0.197791	0.169782	0.154908	0.176563	0.197913	0.157041	0.16897	0.219746	0.177943	0.181849	0.190593	0.165331	0.18278	0.166511	0.145353	0.179758	0.197369	0.189645	0.218411	0.202463	0.237051	0.232593	0.166257	0.154581	0.166239	0.167868	0.16658	0.134613	0.193288	0.177953	0.150433	0.125085	0.153932	0.152565	0.186471	0.225326	0.167741	0.13484	0.136875	0.204033	0.168407	0.210166	0.214523	0.218759	0.218626	0.202543
61.03	0.194889	0.176078	0.198359	0.196583	0.166344	0.416636	0.175191	0.200331	0.15759	0.181776	0.220451	0.180267	0.184618	0.213138	0.166081	0.183841	0.16684	0.136265	0.181218	0.197668	0.187014	0.218329	0.212784	0.236939	0.235054	0.165937	0.157645	0.264258	0.279722	0.169458	0.131076	0.196815	0.183389	0.152584	0.16828	0.149049	0.15956	0.185132	0.216342	0.167489	0.133609	0.154836	0.203452	0.167522	0.208594	0.209099	0.215676	0.216251	0.199653
62.14	0.202284	0.348836	0.216928	0.220166	0.864046	1.67972	0.187039	0.592934	0.264446	0.794455	0.224116	0.347895	1.10981	1.28727	0.579442	0.48926	0.493345	0.798209	0.173614	0.199736	0.179944	0.226597	0.943236	0.241126	0.238309	0.18542	0.167026	1.60049	1.44874	0.859733	0.132956	0.78502	0.963847	0.895114	1.24828	0.461687	1.04888	0.185725	0.216362	0.171265	0.135401	2.36761	0.203998	0.521058	0.208889	0.212717	0.220255	0.215286	0.203937
63.25	0.399419	1.18713	0.407576	0.439498	2.58011	2.07784	0.512243	1.38479	1.18677	2.61629	0.22576	1.37735	3.17214	3.50032	2.69262	1.9559	1.76046	2.32363	0.172353	0.203335	0.205101	0.503791	3.63555	0.420718	0.39567	0.507111	0.71927	3.45028	3.58366	3.21494	0.140811	3.24974	3.20274	3.50776	2.12349	2.38568	3.69275	0.535415	0.243026	0.683124	0.131055	4.21163	0.369238	2.45095	0.206836	0.209709	0.219737	0.233502	0.226668
64.359	0.898642	2.32834	0.871396	0.864996	2.46722	2.06243	1.20919	1.43554	1.87244	2.73263	0.225125	2.58145	2.92152	3.43873	3.09803	3.14401	2.58983	2.21888	0.165476	0.235715	0.372758	1.17468	3.94648	0.794081	0.727683	1.21066	2.46438	2.51228	2.94739	3.56443	0.272277	3.69764	3.23209	3.92868	2.12158	2.87994	3.73268	2.05776	0.599538	2.38443	0.127259	4.29599	1.10061	3.43812	0.217079	0.25887	0.302885	0.517981	0.5026
65.469	1.88309	2.74875	1.7564	1.47968	2.59531	2.18525	1.78797	1.49787	2.0936	2.87492	0.295959	3.07062	3.30755	3.59224	3.31305	3.51296	2.73582	2.51671	0.166623	0.401662	0.654405	1.53279	3.70012	1.01869	0.878171	1.98662	3.59819	3.53085	3.49459	3.54026	0.645654	3.91169	3.23042	3.81216	2.16264	2.90484	3.44605	3.83154	1.85794	2.88647	0.127365	4.21427	2.46731	3.47999	0.299459	0.411431	0.553126	1.05066	0.907778
66.579	2.45375	2.91604	2.36227	1.86127	2.60043	2.23915	2.01999	1.51252	2.05894	2.5394	0.390727	3.25351	3.36588	3.64703	3.33597	3.67532	2.51245	2.52916	0.16627	0.674399	0.924835	1.60497	3.6218	1.10796	0.937789	2.24125	3.58049	3.26383	3.17392	3.26455	1.43335	4.00763	3.21891	4.02562	1.96659	3.04752	3.51156	4.10572	2.72207	2.95768	0.121783	4.19363	3.12874	3.4186	0.565916	0.627697	0.997072	1.41833	1.19047
67.688	2.66937	3.00311	2.55002	2.03793	2.61021	2.1846	2.17228	1.54727	2.03645	2.10767	0.496235	3.31378	3.44454	3.59163	3.37224	3.75847	2.18884	2.5122	0.164823	0.901172	1.07481	1.66146	3.3995	1.16977	0.992099	2.40597	3.76103	2.84224	2.82244	2.8581	1.27397	4.0292	3.12805	3.90559	1.89924	3.06369	3.44235	4.21173	2.89352	3.021	0.121164	4.29005	3.312	3.49616	0.936044	0.818367	1.43037	1.61071	1.31931
68.798	2.79432	3.1022	2.59291	2.17596	2.59589	2.1132	2.32988	1.57963	2.0137	1.74779	0.573955	3.34046	3.48131	3.56892	3.38362	3.83352	1.88946	2.48774	0.165282	1.0369	1.15768	1.77935	3.18398	1.24415	1.0588	2.49282	3.67006	2.50714	2.34855	2.33444	1.07107	4.06207	3.02722	3.82213	1.80134	3.05006	3.35855	4.23966	3.03171	3.00929	0.12251	4.3546	3.42565	3.48844	1.25776	0.93338	1.77051	1.79021	1.39582
69.908	2.87886	3.17045	2.54542	2.29133	2.55708	2.06334	2.50093	1.62258	1.94226	1.44023	0.637556	3.41224	3.5133	3.51418	3.35069	3.88709	1.64045	2.4077	0.163592	1.12124	1.23673	1.92193	3.0516	1.32458	1.13424	2.5483	3.58546	2.1054	1.95964	1.84591	0.97124	4.05636	2.9252	3.65897	1.67689	3.00507	3.2463	4.17646	2.75614	3.05091	0.12254	4.3817	3.42109	3.46915	1.47736	1.04056	1.99264	1.98314	1.48011
71.017	3.01963	3.18309	2.41774	2.41441	2.56554	2.02869	2.64753	1.65549	1.86023	1.20696	0.684232	3.41944	3.52794	3.39791	3.3114	3.98582	1.41065	2.33132	0.163293	1.20713	1.2922	2.13672	2.86813	1.42026	1.22258	2.59246	3.55696	1.79021	1.65006	1.44487	0.915707	4.05506	2.79892	3.44254	1.52616	2.90081	3.0919	4.10579	2.65346	2.98256	0.1227	4.3648	3.45355	3.42321	1.67635	1.1371	2.25547	2.11679	1.52621
72.127	3.16775	3.28725	2.31573	2.4654	2.56517	1.96424	2.79198	1.68972	1.76134	1.01583	0.713422	3.45889	3.59794	3.35247	3.1755	4.06353	1.24557	2.19981	0.163907	1.29313	1.35003	2.34992	2.76582	1.51521	1.30837	2.57312	3.43926	1.46048	1.34292	1.16346	0.878865	4.01167	2.58341	3.12636	1.39966	2.76865	2.85647	4.13759	2.64473	2.90307	0.126609	4.44247	3.50574	3.41371	1.88735	1.23588	2.53474	2.34395	1.575
73.236	3.33389	3.31725	2.19293	2.50285	2.508	1.87389	2.89786	1.71309	1.66606	0.869666	0.734779	3.4789	3.55615	3.26327	3.14804	4.1633	1.09093	2.07245	0.161957	1.36561	1.38881	2.57859	2.62884	1.61279	1.39106	2.5871	3.22433	1.2161	1.11649	0.949522	0.821963	3.95998	2.41689	2.83567	1.27943	2.64408	2.62299	4.13106	2.43387	2.84562	0.127945	4.32825	3.5223	3.36101	2.11812	1.34192	2.78334	2.53938	1.61783
74.346	3.41378	3.30552	1.98931	2.47201	2.44584	1.80588	2.99735	1.72784	1.55142	0.761853	0.747236	3.42905	3.59095	3.15747	3.02419	4.23801	0.965575	1.92986	0.163238	1.44463	1.43426	2.82195	2.49673	1.73449	1.4789	2.53876	3.11122	1.03051	0.933259	0.777879	0.748775	3.84199	2.22234	2.50241	1.16867	2.44965	2.3505	4.01061	2.34678	2.7036	0.124072	4.24593	3.44881	3.18534	2.3705	1.44205	3.15647	2.78571	1.66722
75.456	3.50999	3.30362	1.79147	2.3767	2.39234	1.72741	3.03009	1.74607	1.47489	0.686731	0.745886	3.37246	3.5772	3.01772	2.89308	4.26923	0.870992	1.85173	0.162517	1.53656	1.48149	3.05406	2.35986	1.86253	1.57511	2.46211	2.88049	0.87044	0.786579	0.666531	0.675149	3.78045	2.0619	2.30826	1.06699	2.27849	2.08856	3.95296	2.25863	2.55776	0.136773	4.33014	3.33867	3.08068	2.64389	1.54796	3.56076	3.04283	1.70428
76.565	3.47892	3.26515	1.59744	2.24398	2.33339	1.67024	3.04054	1.76837	1.35672	0.631517	0.748122	3.30491	3.49586	2.90257	2.71587	4.27629	0.800037	1.78773	0.162652	1.60585	1.52612	3.23248	2.24765	1.99713	1.68306	2.37771	2.79122	0.760925	0.6915	0.589095	0.604008	3.62566	1.93887	2.04634	0.999871	2.13444	1.89723	3.88459	2.15209	2.39354	0.156551	4.34171	3.28464	2.91536	2.91156	1.63015	3.89805	3.29951	1.73354
77.675	3.4458	3.1875	1.45129	2.07958	2.24109	1.60032	3.04426	1.78479	1.27831	0.589172	0.747241	3.17258	3.42609	2.80164	2.61566	4.29289	0.747569	1.76036	0.161874	1.67567	1.57222	3.41879	2.13355	2.14019	1.79651	2.31336	2.65675	0.674181	0.627125	0.530211	0.546092	3.50316	1.87242	1.85789	0.948152	2.05508	1.70577	3.71846	2.26005	2.292	0.185224	4.14475	3.18464	2.76807	3.16818	1.72332	4.26928	3.52104	1.79643
78.785	3.35221	3.07698	1.31669	1.89224	2.16562	1.54184	3.01176	1.80228	1.1866	0.551637	0.747953	3.04136	3.32884	2.66986	2.49495	4.22191	0.699988	1.75927	0.162908	1.75789	1.60044	3.54539	2.03295	2.27991	1.92624	2.22444	2.77631	0.614836	0.559655	0.493894	0.507974	3.36554	1.80991	1.67136	0.910239	1.93708	1.59818	3.54422	2.21458	2.1291	0.250592	4.11905	2.99843	2.58668	3.36375	1.78161	4.52192	3.69406	1.86674
79.894	3.21433	2.90058	1.20752	1.69895	2.07144	1.48764	2.9422	1.81154	1.12643	0.522322	0.74072	2.94192	3.21303	2.51852	2.39459	4.1514	0.658336	1.71571	0.161804	1.80285	1.62813	3.63916	1.92097	2.41213	2.07906	2.11698	2.7763	0.575014	0.524873	0.463777	0.471223	3.17051	1.76421	1.50081	0.890227	1.87479	1.48522	3.35631	2.16698	2.06008	0.309725	4.06968	2.81346	2.41953	3.49945	1.85729	4.70857	3.82937	1.96909
81.004	3.03818	2.71484	1.11635	1.53763	2.00206	1.45812	2.88885	1.82192	1.06837	0.493979	0.728946	2.82181	3.15573	2.40979	2.28305	4.05816	0.621937	1.69247	0.162793	1.83602	1.66289	3.73507	1.84676	2.56245	2.2194	2.01005	3.20045	0.545061	0.490454	0.443101	0.420071	3.00027	1.73075	1.39813	0.854685	1.77897	1.35827	3.08133	2.15624	1.90877	0.442872	4.04103	2.64706	2.26848	3.57189	1.90385	4.91045	3.91885	2.09449
82.114	2.84763	2.49782	1.0214	1.3896	1.92311	1.40875	2.76125	1.8372	1.00494	0.483498	0.708972	2.70272	2.99659	2.30867	2.15291	3.92611	0.598404	1.70113	0.162493	1.85483	1.66397	3.71385	1.78826	2.68902	2.36558	1.90492	3.72676	0.52036	0.481175	0.431175	0.388966	2.80949	1.72254	1.3015	0.829884	1.73968	1.28348	2.81486	2.14918	1.83197	0.530779	3.85979	2.50291	2.17136	3.53125	1.93382	5.01321	4.0439	2.23059
83.223	2.66438	2.27293	0.947549	1.24985	1.8668	1.3678	2.5975	1.84449	0.972939	0.474585	0.689982	2.58377	2.79707	2.23243	2.04935	3.76393	0.578601	1.70673	0.162026	1.86006	1.67423	3.63464	1.71253	2.80418	2.5193	1.82385	3.42747	0.521968	0.478291	0.432494	0.351338	2.65057	1.75984	1.20548	0.814871	1.68828	1.18541	2.60643	2.16707	1.7327	0.671203	3.87788	2.2869	2.10545	3.45403	1.9229	4.9503	4.01509	2.36389
84.333	2.49586	2.08799	0.883201	1.12678	1.77544	1.34017	2.3894	1.85024	0.925985	0.468677	0.671081	2.48887	2.61737	2.17618	2.02968	3.61746	0.564447	1.74983	0.162481	1.82122	1.66775	3.44913	1.5831	2.91178	2.65134	1.77948	3.01792	0.526374	0.478934	0.440951	0.329479	2.54258	1.78292	1.13605	0.807839	1.66129	1.14033	2.39299	2.06171	1.66972	0.730848	3.84463	2.10152	2.04626	3.27378	1.89231	4.73955	3.87648	2.49803
85.443	2.27565	1.90069	0.827089	1.02136	1.72997	1.29805	2.21128	1.85074	0.888803	0.463208	0.648864	2.38575	2.45765	2.11273	1.97315	3.48823	0.543434	1.75226	0.162947	1.74875	1.65116	3.21952	1.50151	3.00362	2.77534	1.725	2.73792	0.532437	0.494533	0.452168	0.30692	2.43858	1.81014	1.14236	0.792568	1.6425	1.11286	2.18676	2.07184	1.6304	0.80066	3.83343	1.9483	2.03802	3.03328	1.84693	4.32538	3.67094	2.61343
86.552	2.11735	1.73301	0.775609	0.925535	1.68258	1.25585	2.02639	1.85739	0.895838	0.452672	0.624795	2.28335	2.33087	2.06072	1.97062	3.3582	0.526712	1.73974	0.161503	1.63523	1.60486	3.02718	1.45353	3.09439	2.88801	1.67811	2.11078	0.546222	0.504774	0.461432	0.29517	2.3385	1.83858	1.09883	0.781271	1.62321	1.08114	2.03957	1.98464	1.64412	0.807711	3.80721	1.82701	1.96406	2.79484	1.77006	3.94179	3.35551	2.7008
87.662	1.95223	1.58967	0.732631	0.84648	1.62856	1.23659	1.83577	1.85681	0.883663	0.448269	0.599507	2.1925	2.2249	2.02685	1.94563	3.25325	0.514598	1.76621	0.160474	1.50063	1.53058	2.81062	1.44532	3.16599	2.98733	1.62088	1.69217	0.536469	0.502925	0.467624	0.280093	2.27103	1.8674	1.09083	0.766498	1.5852	1.07325	1.8513	1.96616	1.66276	0.825504	3.90672	1.69586	1.88489	2.59146	1.69538	3.59383	2.92573	2.77633
88.771	1.82019	1.45853	0.697716	0.779347	1.58245	1.18602	1.69032	1.85021	0.882028	0.441691	0.576467	2.13297	2.14055	2.04028	1.98282	3.13121	0.508337	1.76121	0.161788	1.364	1.4186	2.60691	1.3931	3.24322	3.06462	1.56145	1.49922	0.546553	0.520391	0.468987	0.269354	2.23893	1.88197	1.07621	0.786984	1.54426	1.06061	1.72923	1.95091	1.68942	0.790552	3.69405	1.59789	1.82127	2.40252	1.62354	3.32332	2.63589	2.82169
89.881	1.68041	1.35539	0.665365	0.720617	1.55651	1.17344	1.57263	1.85089	0.855364	0.441084	0.548377	2.07909	2.07428	2.0618	1.9785	3.00376	0.500517	1.73495	0.160085	1.19287	1.30141	2.42117	1.37562	3.28993	3.12764	1.53059	1.54175	0.553327	0.529607	0.483057	0.263643	2.20207	1.88177	1.0571	0.769783	1.49321	1.0454	1.61449	1.94394	1.70764	0.768833	3.79666	1.46526	1.79449	2.21457	1.54343	3.04026	2.42248	2.86144
90.991	1.5587	1.26979	0.635933	0.668028	1.58695	1.13909	1.48729	1.85669	0.866139	0.430296	0.519311	2.02687	2.03186	2.05328	2.00983	2.96048	0.497789	1.70562	0.159209	1.04298	1.18582	2.23691	1.37582	3.31216	3.16268	1.47115	1.48675	0.565854	0.530995	0.482695	0.258105	2.17933	1.88818	1.10923	0.771564	1.46026	1.02929	1.5399	1.89119	1.69328	0.721171	3.7917	1.38454	1.78079	2.05118	1.48296	2.81199	2.19787	2.86357
92.1	1.44195	1.18151	0.609681	0.618961	1.58115	1.1027	1.36941	1.84879	0.878945	0.426838	0.490173	2.03548	2.0288	2.07192	2.07293	2.86211	0.481919	1.68259	0.158646	0.918171	1.08461	2.07259	1.37179	3.2877	3.15902	1.4021	1.27463	0.560508	0.53575	0.486517	0.245897	2.15634	1.94701	1.19519	0.766503	1.46017	1.01485	1.47385	1.86794	1.67625	0.67603	3.74014	1.34526	1.73734	1.90843	1.42432	2.6213	2.03677	2.84262
93.21	1.31969	1.12914	0.581971	0.581078	1.47192	1.08775	1.27876	1.83964	0.873005	0.417619	0.46271	2.01375	2.03135	2.04733	2.06404	2.78813	0.471516	1.65602	0.160001	0.819253	0.998184	1.92283	1.36055	3.22991	3.12589	1.34146	1.09405	0.555528	0.532001	0.480527	0.244448	2.15031	1.96069	1.17963	0.752639	1.39226	1.00499	1.37886	1.88035	1.64781	0.670107	3.63276	1.30105	1.69151	1.76009	1.36475	2.42335	1.88063	2.82063
94.32	1.20221	1.07488	0.560355	0.546299	1.38889	1.08849	1.21208	1.8319	0.886723	0.419821	0.443044	2.0303	2.05651	2.05377	2.03804	2.77454	0.452695	1.65036	0.1579	0.725314	0.922563	1.78014	1.35112	3.12918	3.04213	1.28937	1.10169	0.557138	0.528805	0.473688	0.243279	2.10173	1.95896	1.14556	0.749158	1.34047	0.989554	1.34879	1.7879	1.59078	0.66926	3.589	1.27994	1.70016	1.64034	1.30511	2.26438	1.75771	2.75398
95.429	1.11883	1.03212	0.544362	0.518252	1.35859	1.04522	1.16379	1.82632	0.890348	0.403085	0.413162	2.06807	2.06996	1.99197	1.99635	2.73814	0.43129	1.65996	0.160143	0.648992	0.828253	1.63523	1.34259	2.98529	2.92371	1.24131	1.12306	0.539979	0.523821	0.467295	0.236881	2.0689	1.89577	1.14703	0.722317	1.32203	0.960166	1.32052	1.78774	1.55608	0.61499	3.62335	1.27953	1.68928	1.5186	1.2434	2.10206	1.6175	2.66831
96.539	1.04385	1.00266	0.52451	0.490987	1.3026	1.01527	1.12785	1.83035	0.866635	0.386135	0.38979	2.0853	2.09703	2.0292	1.94006	2.7032	0.417475	1.6608	0.158073	0.584088	0.740335	1.52202	1.33138	2.8568	2.79626	1.20712	1.10567	0.513948	0.502178	0.449351	0.239073	2.07632	1.86476	1.13255	0.705593	1.29916	0.937413	1.28946	1.77282	1.50927	0.565301	3.49653	1.28006	1.7057	1.41338	1.20166	1.9705	1.50985	2.56058
97.649	0.985391	0.969855	0.512473	0.468576	1.24224	0.967257	1.084	1.82144	0.865413	0.37102	0.367543	2.09641	2.18123	2.06177	1.87928	2.68909	0.410526	1.61314	0.158984	0.528264	0.669635	1.4119	1.3124	2.73398	2.64666	1.17651	1.08911	0.47998	0.463517	0.432022	0.240191	2.03415	1.78548	1.07854	0.701042	1.25177	0.893993	1.27257	1.796	1.43684	0.520869	3.42766	1.28398	1.6645	1.31734	1.15778	1.81201	1.41511	2.4754
98.758	0.911926	0.990823	0.50487	0.453048	1.19941	0.948258	1.06959	1.80194	0.843139	0.363036	0.344082	2.10812	2.17436	2.02312	1.82839	2.6915	0.407794	1.57364	0.157824	0.47519	0.620066	1.319	1.29445	2.60562	2.53664	1.1542	1.09484	0.45176	0.451155	0.416372	0.239672	1.99579	1.75402	1.043	0.694629	1.18939	0.883119	1.24839	1.78439	1.39377	0.515556	3.365	1.2816	1.67193	1.22977	1.08899	1.72879	1.33004	2.38001
99.868	0.865323	1.00215	0.491844	0.440748	1.15626	0.952594	1.05053	1.7943	0.810236	0.347835	0.325783	2.11048	2.18201	1.99423	1.80759	2.6555	0.405088	1.54302	0.157684	0.43147	0.577332	1.22981	1.30612	2.48165	2.43059	1.14379	1.07509	0.446335	0.431525	0.401513	0.233639	1.94906	1.75247	1.0326	0.67896	1.17546	0.865	1.25341	1.76126	1.38664	0.497718	3.38	1.26663	1.68502	1.14651	1.05089	1.6299	1.2879	2.30463
100.978	0.830759	1.01021	0.481844	0.42897	1.10571	0.938769	1.02724	1.7818	0.794744	0.336987	0.306461	2.08989	2.14527	1.96985	1.75703	2.65312	0.399454	1.5466	0.158147	0.397995	0.538033	1.15246	1.31164	2.36015	2.329	1.12512	1.06666	0.432735	0.422019	0.39325	0.22754	1.87802	1.74719	1.00126	0.664604	1.14385	0.844807	1.25034	1.71388	1.37105	0.49372	3.331	1.24547	1.69303	1.08044	1.00194	1.52163	1.22399	2.19638
102.087	0.797574	1.01078	0.474817	0.414187	1.05004	0.92947	1.00511	1.749	0.792471	0.331422	0.288051	2.0437	2.10523	1.95785	1.77805	2.65528	0.386616	1.56206	0.158856	0.372746	0.497372	1.0709	1.3054	2.25345	2.23104	1.09177	1.0572	0.424444	0.412003	0.384272	0.231899	1.82769	1.69993	0.971921	0.661971	1.13983	0.813524	1.24086	1.675	1.35009	0.454168	3.27699	1.19137	1.64693	1.01357	0.961576	1.45222	1.17558	2.11082
103.197	0.781277	0.99726	0.46233	0.405489	1.01305	0.921114	1.00142	1.73714	0.776496	0.322898	0.275271	1.99149	2.0332	1.90322	1.73414	2.61502	0.365803	1.57604	0.157598	0.352718	0.466282	1.00228	1.333	2.16357	2.1329	1.05484	1.05138	0.411432	0.397478	0.381154	0.22549	1.78414	1.62097	0.94769	0.668468	1.13514	0.801691	1.23363	1.63584	1.32475	0.436834	3.18591	1.18852	1.5701	0.957444	0.931575	1.39854	1.13679	2.02912
104.306	0.752434	0.991821	0.455702	0.396723	1.01187	0.911025	1.00289	1.71221	0.779844	0.30939	0.261718	1.90769	1.96444	1.86144	1.67405	2.56	0.350951	1.57718	0.158656	0.335236	0.445316	0.940598	1.37597	2.07121	2.04763	1.03705	1.06303	0.393325	0.386793	0.366383	0.221231	1.71882	1.56974	0.925972	0.659813	1.10957	0.791505	1.23197	1.57839	1.2719	0.410644	3.1417	1.14905	1.47922	0.904965	0.905729	1.34963	1.09538	1.97321
105.416	0.729336	0.964321	0.439	0.386514	0.992558	0.901514	0.99233	1.69618	0.763867	0.300499	0.246128	1.81275	1.91046	1.82239	1.63531	2.54554	0.333764	1.5431	0.158096	0.313006	0.418525	0.880544	1.38998	1.97921	1.96034	1.01225	1.0573	0.389303	0.388124	0.369677	0.220671	1.68797	1.5087	0.936041	0.673161	1.11246	0.773744	1.21808	1.48979	1.21395	0.395087	3.14458	1.11262	1.38403	0.863711	0.876935	1.32611	1.08047	1.91562
106.526	0.72377	0.974387	0.430298	0.373473	0.97433	0.880162	0.975479	1.67394	0.756656	0.303613	0.236942	1.73507	1.83237	1.79081	1.58078	2.4639	0.333138	1.49789	0.156526	0.302296	0.403913	0.828205	1.39792	1.89614	1.86861	0.990492	1.04088	0.388653	0.385168	0.363617	0.215226	1.66126	1.46686	0.918771	0.663121	1.08043	0.768403	1.19019	1.46607	1.17547	0.396045	3.07031	1.07559	1.33928	0.821247	0.853637	1.28094	1.05405	1.83751
107.635	0.728241	0.974212	0.423258	0.370412	0.953907	0.869229	0.959797	1.65398	0.736706	0.30291	0.227697	1.65286	1.79731	1.76612	1.56244	2.39478	0.321517	1.48418	0.157745	0.29135	0.392152	0.78054	1.41225	1.82806	1.78802	0.966718	1.04551	0.394238	0.385931	0.356326	0.216381	1.64836	1.44331	0.882152	0.662954	1.0808	0.759749	1.18922	1.46494	1.1114	0.378733	2.97775	1.02155	1.29046	0.789077	0.834385	1.26184	1.06729	1.77724
108.745	0.705724	0.95144	0.414566	0.362675	0.925734	0.852211	0.934321	1.628	0.730422	0.294619	0.218535	1.56418	1.72603	1.73598	1.53092	2.29577	0.316413	1.46373	0.157629	0.284502	0.384783	0.74263	1.41429	1.75911	1.7194	0.950746	1.02713	0.401067	0.386114	0.35822	0.214031	1.61835	1.42201	0.862876	0.647834	1.05563	0.756435	1.14033	1.45421	1.04385	0.384578	2.96471	1.00442	1.25728	0.7534	0.811038	1.21484	1.0629	1.71322
109.855	0.703845	0.953695	0.402378	0.354795	0.89585	0.847415	0.911494	1.59748	0.709272	0.292791	0.213176	1.50089	1.69999	1.69634	1.52716	2.21093	0.308377	1.43491	0.157913	0.279327	0.372396	0.711773	1.40149	1.70486	1.66027	0.910625	1.04695	0.398095	0.387609	0.353037	0.218024	1.62718	1.40513	0.858964	0.634412	1.0489	0.752836	1.09797	1.42597	0.984216	0.344662	2.9263	0.98791	1.23037	0.734003	0.809919	1.20432	1.07191	1.66415
110.964	0.680914	0.948901	0.395017	0.348406	0.871901	0.83829	0.899598	1.56756	0.665072	0.2919	0.208652	1.42454	1.66802	1.65022	1.50933	2.11833	0.302762	1.38792	0.15683	0.274741	0.360442	0.685884	1.37794	1.64982	1.60671	0.875475	1.02996	0.398911	0.389701	0.352356	0.216883	1.61491	1.39368	0.859581	0.617371	1.03022	0.749059	1.06158	1.45246	0.942737	0.346961	2.84695	0.94973	1.18317	0.708775	0.789888	1.18143	1.07503	1.5915
112.074	0.681522	0.93669	0.383965	0.345195	0.845441	0.841696	0.886604	1.55088	0.629142	0.280677	0.203954	1.38644	1.64799	1.65581	1.52027	2.05805	0.293866	1.34821	0.158244	0.272554	0.34931	0.662451	1.34237	1.60892	1.55383	0.85445	1.06441	0.416088	0.397017	0.356977	0.216752	1.59184	1.38233	0.855144	0.608498	1.01847	0.733817	1.03194	1.42857	0.900444	0.330953	2.76433	0.91762	1.21548	0.687996	0.783359	1.1801	1.08626	1.53679
113.184	0.661126	0.908724	0.377612	0.341927	0.825148	0.820454	0.872758	1.52737	0.620792	0.280629	0.199567	1.35929	1.57332	1.68307	1.51229	2.00309	0.293368	1.3356	0.156374	0.268777	0.333348	0.640816	1.33049	1.56331	1.51193	0.826057	1.037	0.407254	0.388383	0.355027	0.216972	1.58144	1.42118	0.850454	0.595657	0.98927	0.721033	0.993916	1.41172	0.878791	0.31612	2.82436	0.886371	1.2097	0.673398	0.761604	1.16298	1.08935	1.49073
114.293	0.637116	0.864461	0.370258	0.334356	0.812114	0.814824	0.847642	1.51915	0.61474	0.273884	0.198043	1.35054	1.55838	1.66231	1.51089	1.96214	0.293204	1.29062	0.157467	0.262156	0.328402	0.621302	1.33565	1.53248	1.47909	0.779977	1.01486	0.404474	0.385742	0.359403	0.224349	1.54204	1.40743	0.854111	0.585289	0.97924	0.69506	0.976086	1.38484	0.872082	0.291015	2.78459	0.845156	1.20409	0.654395	0.753119	1.14935	1.08746	1.4479
115.403	0.617088	0.83157	0.361668	0.331032	0.786663	0.822659	0.816218	1.48341	0.601226	0.268856	0.194558	1.36929	1.59736	1.65293	1.47439	1.92041	0.286848	1.28462	0.156981	0.256959	0.317734	0.612756	1.3217	1.49476	1.44891	0.755994	1.00381	0.387368	0.383647	0.357344	0.220656	1.50709	1.39088	0.861135	0.582599	0.973918	0.671653	0.943219	1.3655	0.849383	0.284297	2.72185	0.836588	1.22534	0.639254	0.745083	1.12892	1.08595	1.40957
116.513	0.59696	0.802797	0.357966	0.324602	0.753154	0.81838	0.800606	1.47023	0.587823	0.263609	0.191024	1.38265	1.58948	1.67151	1.4379	1.87954	0.286607	1.25592	0.155751	0.259961	0.308083	0.603601	1.31199	1.47452	1.42522	0.729717	1.01397	0.388094	0.374262	0.345715	0.221712	1.46894	1.33897	0.872733	0.591711	0.934955	0.642623	0.921494	1.38735	0.832815	0.26604	2.67581	0.824051	1.22986	0.628522	0.72783	1.13737	1.06379	1.37106
117.622	0.574407	0.770391	0.351125	0.319979	0.718378	0.828053	0.773001	1.45201	0.583619	0.259798	0.18743	1.36489	1.60447	1.64191	1.39962	1.84578	0.28175	1.22848	0.15636	0.25816	0.302774	0.584226	1.30095	1.45206	1.40589	0.714746	0.995247	0.362329	0.363149	0.341765	0.221384	1.44794	1.30048	0.869676	0.590966	0.937901	0.639009	0.889855	1.34196	0.800129	0.245183	2.64646	0.804983	1.20573	0.614025	0.720492	1.10036	1.04095	1.34336
118.732	0.549134	0.73906	0.346641	0.317824	0.705375	0.8148	0.757912	1.441	0.575737	0.257426	0.187822	1.37391	1.60546	1.61359	1.38398	1.82463	0.278959	1.2176	0.15587	0.257364	0.290897	0.566756	1.29661	1.43262	1.38168	0.686905	1.01959	0.363327	0.361187	0.336708	0.217021	1.39813	1.27034	0.842363	0.60165	0.929236	0.626566	0.870898	1.27933	0.764015	0.237699	2.62266	0.781118	1.20983	0.601645	0.717145	1.0887	1.02162	1.30403
119.841	0.52843	0.727361	0.333713	0.30855	0.696693	0.797253	0.732632	1.42949	0.55527	0.255058	0.185054	1.35884	1.57773	1.59193	1.35365	1.78353	0.279092	1.20403	0.15387	0.253537	0.282184	0.555288	1.25398	1.41062	1.36432	0.664409	1.01884	0.361854	0.348022	0.330113	0.222421	1.35207	1.26242	0.834713	0.602374	0.921058	0.623261	0.834022	1.29947	0.733456	0.223206	2.5678	0.758047	1.15667	0.584827	0.69544	1.05029	0.993948	1.27359
120.951	0.516801	0.711052	0.327729	0.301695	0.689324	0.782721	0.71204	1.41928	0.540692	0.246002	0.183539	1.37164	1.53685	1.57346	1.34117	1.7619	0.273752	1.20136	0.15564	0.250144	0.267517	0.544159	1.24616	1.38786	1.34848	0.655564	0.988061	0.35072	0.343582	0.32648	0.225724	1.31923	1.27684	0.793611	0.603883	0.900031	0.621845	0.820016	1.26251	0.710937	0.213993	2.56126	0.734515	1.13544	0.570477	0.675542	1.00375	0.959688	1.24812
122.061	0.502004	0.698169	0.320767	0.293313	0.682575	0.774956	0.693718	1.392	0.534276	0.246924	0.181819	1.32315	1.52258	1.58069	1.34963	1.72528	0.270074	1.21644	0.154879	0.248993	0.26057	0.534602	1.23004	1.36003	1.32824	0.636152	0.975268	0.345196	0.335327	0.321822	0.222738	1.30245	1.27344	0.778821	0.594174	0.929266	0.603859	0.797377	1.22925	0.687615	0.19529	2.51893	0.71704	1.11626	0.553583	0.657362	0.982435	0.919688	1.21941
123.17	0.493767	0.682078	0.309708	0.290745	0.668601	0.780766	0.664964	1.38079	0.516505	0.241073	0.180699	1.28387	1.53263	1.55837	1.3108	1.71432	0.263709	1.20413	0.156887	0.244284	0.254484	0.526516	1.21383	1.3422	1.31646	0.62457	0.987111	0.336279	0.337811	0.316096	0.216249	1.28691	1.26906	0.751573	0.593559	0.939709	0.592197	0.768224	1.25247	0.689743	0.18948	2.53113	0.690606	1.13001	0.538028	0.640987	0.931684	0.88855	1.19231
124.28	0.476769	0.668475	0.300029	0.286135	0.662953	0.762421	0.642482	1.37094	0.513704	0.24163	0.180172	1.25262	1.52093	1.569	1.30803	1.67349	0.258465	1.25006	0.155174	0.246674	0.245187	0.51573	1.19219	1.31975	1.30847	0.609628	0.975264	0.330602	0.328707	0.307072	0.214135	1.27845	1.2351	0.733644	0.593161	0.933425	0.566867	0.746124	1.24341	0.676385	0.184434	2.54313	0.66776	1.10348	0.522264	0.613103	0.892495	0.85386	1.15903
125.39	0.466523	0.660052	0.290566	0.278761	0.64961	0.770106	0.617035	1.36885	0.509726	0.237031	0.178583	1.21602	1.49246	1.55879	1.27915	1.65307	0.258849	1.26412	0.15478	0.243883	0.237228	0.503557	1.16478	1.29686	1.29011	0.605098	0.97569	0.324776	0.32302	0.300953	0.218226	1.27652	1.20246	0.754727	0.579699	0.92998	0.574711	0.732742	1.1893	0.665558	0.176356	2.4432	0.66208	1.10513	0.503213	0.594959	0.849048	0.826065	1.12718
126.499	0.452126	0.658268	0.28678	0.274559	0.63962	0.774486	0.603011	1.35683	0.48593	0.234986	0.176873	1.15836	1.46174	1.59255	1.26694	1.6196	0.262144	1.27015	0.154794	0.239175	0.231181	0.491355	1.12786	1.28067	1.26922	0.580639	0.96645	0.32658	0.328189	0.301799	0.224569	1.28134	1.17935	0.73143	0.571377	0.924303	0.59101	0.712192	1.18392	0.681143	0.169656	2.39966	0.651176	1.12416	0.488155	0.577292	0.798886	0.806597	1.10872
127.609	0.439758	0.643842	0.280175	0.272786	0.63612	0.769208	0.590559	1.35177	0.466569	0.232575	0.174932	1.1368	1.43186	1.58031	1.24811	1.57412	0.260747	1.26247	0.154141	0.232283	0.219708	0.48124	1.12459	1.2657	1.25289	0.56751	0.972117	0.326851	0.318922	0.290768	0.22719	1.25839	1.1804	0.721822	0.56066	0.921687	0.581941	0.687317	1.17386	0.676398	0.157661	2.37609	0.64373	1.10796	0.470772	0.562337	0.781205	0.790738	1.1019
128.719	0.426728	0.625564	0.273101	0.26911	0.636855	0.766834	0.57938	1.34692	0.455158	0.235911	0.174305	1.1099	1.42917	1.56711	1.26319	1.55545	0.252219	1.22306	0.153108	0.225416	0.211599	0.470563	1.10504	1.24532	1.23599	0.543447	0.990237	0.31825	0.317264	0.288154	0.222607	1.23189	1.1523	0.719723	0.539906	0.9124	0.579332	0.673823	1.16725	0.647493	0.155657	2.34984	0.633252	1.07839	0.459169	0.543379	0.752955	0.767661	1.08398
129.828	0.428532	0.623834	0.267046	0.259431	0.625063	0.757389	0.568693	1.34902	0.450556	0.238402	0.172326	1.0855	1.4241	1.54029	1.24904	1.53908	0.24566	1.1823	0.153196	0.224695	0.207602	0.460958	1.08162	1.22494	1.21723	0.539731	0.957533	0.308611	0.309523	0.287973	0.224298	1.20015	1.19481	0.727334	0.550864	0.90868	0.564424	0.645625	1.16521	0.619641	0.146971	2.36295	0.613367	1.05245	0.445375	0.524591	0.738207	0.751187	1.07261
130.938	0.416166	0.615493	0.260541	0.256873	0.62812	0.740954	0.560573	1.34244	0.581276	0.238208	0.172133	1.05507	1.38928	1.51267	1.2213	1.50929	0.24437	1.1505	0.155225	0.219716	0.200295	0.450664	1.08333	1.20442	1.20245	0.518661	0.932134	0.316326	0.31576	0.293229	0.224967	1.18717	1.22028	0.7039	0.545161	0.91137	0.56316	0.637268	1.13396	0.595686	0.138111	2.34787	0.605915	0.999378	0.433413	0.509195	0.696528	0.722881	1.04041
132.048	0.406883	0.609507	0.253065	0.247952	0.632533	0.733277	0.55434	1.35573	1.32811	0.235036	0.173103	1.03466	1.34239	1.50668	1.22115	1.46947	0.241051	1.11554	0.155387	0.219857	0.191223	0.444259	1.06751	1.18397	1.18299	0.513398	0.920733	0.320369	0.315541	0.295703	0.230718	1.16029	1.21107	0.697549	0.553033	0.874074	0.556026	0.617931	1.07268	0.578485	0.139495	2.29792	0.605167	0.972096	0.418022	0.491642	0.67887	0.698769	1.02713
133.157	0.399272	0.609244	0.248544	0.239959	0.629045	0.746691	0.544367	1.34699	1.84247	0.231924	0.171702	1.03539	1.35325	1.49551	1.20525	1.42032	0.240373	1.07168	0.154781	0.215624	0.177834	0.431261	1.06527	1.16018	1.15644	0.497664	0.917811	0.313885	0.306817	0.291972	0.228507	1.14392	1.15751	0.718667	0.557083	0.866256	0.551013	0.60517	1.07392	0.575205	0.136396	2.24853	0.598701	0.94426	0.402749	0.489562	0.664568	0.679931	1.01267
134.267	0.380463	0.602319	0.24165	0.235879	0.632174	0.727053	0.54048	1.34593	1.23634	0.226293	0.171249	1.01259	1.34888	1.4637	1.18574	1.40757	0.239608	1.07949	0.154347	0.212866	0.175097	0.421075	1.05344	1.13917	1.13352	0.491271	0.914294	0.311314	0.310793	0.292588	0.224944	1.14199	1.10321	0.70252	0.54587	0.858517	0.547994	0.584855	1.04088	0.569082	0.136217	2.24672	0.586226	0.943543	0.393516	0.475364	0.62646	0.655104	0.989584
135.376	0.369467	0.581296	0.23925	0.230907	0.626148	0.724397	0.537786	1.35209	0.906101	0.224806	0.169733	1.00226	1.34549	1.43028	1.17039	1.37956	0.233804	1.06482	0.154577	0.211591	0.1793	0.415857	1.03082	1.12096	1.11609	0.484653	0.915404	0.308824	0.307699	0.287564	0.22525	1.13833	1.08516	0.687707	0.549878	0.878221	0.539233	0.578257	1.02056	0.578636	0.133519	2.21	0.571968	0.926468	0.387366	0.467772	0.620166	0.633825	0.963017
136.486	0.356989	0.579051	0.233506	0.227579	0.62421	0.710498	0.526881	1.35185	0.607191	0.222401	0.170222	1.01073	1.31892	1.42331	1.15705	1.40329	0.232904	1.09355	0.153887	0.209778	0.177179	0.403541	1.00199	1.10896	1.1003	0.480802	0.898854	0.304761	0.302596	0.284636	0.218968	1.13769	1.05897	0.689562	0.550623	0.883833	0.546266	0.57934	1.01116	0.571473	0.133896	2.18896	0.566938	0.908985	0.374469	0.452736	0.612855	0.618204	0.93268
137.596	0.347632	0.576155	0.230814	0.221691	0.621233	0.709316	0.523273	1.34445	0.413041	0.216102	0.167894	0.998777	1.30103	1.41679	1.15597	1.41191	0.231267	1.11576	0.154523	0.207616	0.172344	0.392957	0.978285	1.08712	1.08197	0.480564	0.914384	0.30793	0.307538	0.282079	0.220234	1.12027	1.0296	0.684538	0.546448	0.870667	0.528168	0.570586	0.982776	0.573302	0.132743	2.10765	0.556048	0.911064	0.364137	0.445134	0.591024	0.605516	0.914481
138.705	0.334213	0.57734	0.226411	0.219714	0.635578	0.705954	0.516275	1.33693	0.361964	0.210514	0.167901	1.00956	1.33099	1.38519	1.17495	1.38754	0.230996	1.14026	0.155001	0.205279	0.169233	0.381146	0.964016	1.07786	1.06152	0.474153	0.914535	0.304959	0.302234	0.281097	0.228074	1.09764	1.02964	0.679256	0.530093	0.864038	0.517054	0.561833	0.9901	0.552099	0.135301	2.15962	0.555988	0.871195	0.359424	0.432478	0.578738	0.590469	0.890693
139.815	0.330911	0.565639	0.22234	0.217438	0.633109	0.704842	0.498302	1.33877	0.369041	0.208932	0.167225	0.997837	1.30969	1.38138	1.17542	1.3943	0.230805	1.12226	0.155539	0.202551	0.166325	0.37176	0.952063	1.06581	1.04645	0.465634	0.918202	0.300553	0.30749	0.276249	0.22376	1.08529	1.00954	0.670815	0.522393	0.839817	0.519982	0.558687	0.940714	0.548397	0.131145	2.09717	0.545376	0.871397	0.350694	0.425686	0.567988	0.582917	0.874882
140.925	0.323413	0.562195	0.224154	0.214876	0.638541	0.698988	0.498455	1.3399	0.363662	0.209845	0.167974	1.00654	1.32498	1.39852	1.15966	1.38196	0.232537	1.12093	0.15605	0.197703	0.163322	0.361259	0.957931	1.05434	1.03226	0.460865	0.918462	0.296133	0.29576	0.274166	0.217789	1.08281	0.96809	0.661242	0.534567	0.836848	0.513274	0.545366	0.923892	0.528321	0.130597	2.05012	0.545691	0.85343	0.33935	0.417357	0.556242	0.565369	0.853225
142.034	0.320099	0.555267	0.215883	0.209936	0.630061	0.705612	0.496538	1.33957	0.347663	0.20925	0.167558	0.98628	1.29749	1.40837	1.15763	1.39808	0.229472	1.09963	0.154339	0.196842	0.159247	0.352304	0.956289	1.03849	1.01683	0.457316	0.90587	0.295115	0.291039	0.271194	0.216539	1.08047	0.992903	0.651016	0.528423	0.829863	0.507495	0.539221	0.910662	0.520119	0.128949	2.02514	0.548776	0.851019	0.329141	0.408411	0.545114	0.555362	0.835376
143.144	0.318964	0.554288	0.213969	0.206838	0.635189	0.709077	0.492043	1.3304	0.342052	0.208505	0.166761	0.990894	1.27894	1.40803	1.16498	1.42318	0.229426	1.05574	0.153737	0.195487	0.153016	0.341686	0.950774	1.02266	1.00279	0.44831	0.915707	0.289392	0.284237	0.263704	0.220992	1.06359	1.01101	0.631886	0.521393	0.812242	0.513597	0.536804	0.889275	0.499947	0.129435	2.05751	0.538074	0.813923	0.318047	0.396826	0.535051	0.546155	0.829927
144.254	0.317766	0.551065	0.209688	0.202983	0.635278	0.710569	0.490252	1.32699	0.335146	0.21193	0.16514	1.00472	1.25056	1.38876	1.14754	1.45671	0.228154	1.02743	0.156717	0.195346	0.150417	0.334654	0.942725	1.01519	0.989406	0.443285	0.921724	0.283934	0.284617	0.265113	0.223077	1.06789	1.01608	0.633028	0.531759	0.793611	0.511089	0.52815	0.896056	0.501325	0.130693	2.00909	0.562804	0.827834	0.308055	0.382201	0.512485	0.531305	0.816585
145.363	0.312738	0.548889	0.20613	0.201311	0.634729	0.70733	0.483996	1.31165	0.336458	0.214149	0.167473	1.00373	1.25876	1.39588	1.14646	1.44204	0.221542	1.00324	0.154022	0.191663	0.148303	0.325122	0.943791	1.00897	0.985227	0.443076	0.928084	0.282348	0.287734	0.263849	0.232465	1.08459	0.992685	0.6222	0.543004	0.806609	0.498452	0.518991	0.886026	0.48381	0.125676	1.95768	0.540398	0.749181	0.298129	0.388819	0.505675	0.524399	0.801312
146.473	0.310001	0.537584	0.20328	0.198493	0.629305	0.707504	0.482213	1.30063	0.333154	0.214845	0.165339	0.995278	1.24703	1.3791	1.17769	1.44966	0.223298	0.971422	0.152287	0.189616	0.145596	0.31728	0.927023	1.00753	0.975323	0.437818	0.910287	0.287312	0.285923	0.264288	0.234542	1.10292	0.951945	0.619936	0.544557	0.797536	0.497135	0.50571	0.890115	0.483425	0.126775	1.92815	0.531656	0.792737	0.28957	0.383721	0.514142	0.537045	0.792066
147.583	0.305424	0.538396	0.201979	0.198827	0.622037	0.708471	0.474638	1.29612	0.332812	0.211194	0.166187	0.993751	1.24879	1.38034	1.18789	1.43788	0.221631	0.954029	0.151807	0.189539	0.143772	0.311344	0.912757	0.994779	0.965895	0.427146	0.895741	0.286016	0.290658	0.262764	0.235124	1.09904	0.928684	0.623977	0.537996	0.770023	0.493334	0.494476	0.886503	0.472918	0.121667	1.92412	0.527338	0.777376	0.278973	0.375069	0.484774	0.501803	0.779208
148.692	0.295071	0.527997	0.198734	0.194098	0.61607	0.702201	0.467699	1.29101	0.329914	0.212349	0.165534	0.990274	1.22038	1.38226	1.16073	1.42351	0.218813	0.956998	0.151197	0.188238	0.143248	0.30405	0.910575	0.989181	0.959828	0.424234	0.907821	0.280857	0.280694	0.264057	0.232135	1.07002	0.918756	0.599064	0.541808	0.759499	0.499848	0.486585	0.893573	0.458266	0.12184	1.93469	0.511954	0.786468	0.272033	0.37396	0.46657	0.492719	0.767678
149.802	0.288668	0.530025	0.194346	0.193153	0.608698	0.684644	0.457217	1.28794	0.324177	0.205128	0.16454	1.00669	1.20423	1.35776	1.14717	1.42355	0.214532	0.933627	0.150876	0.183973	0.140784	0.299326	0.881163	0.981773	0.957786	0.427136	0.913998	0.281379	0.275595	0.257905	0.226382	1.07532	0.891174	0.595261	0.531326	0.742266	0.505668	0.477863	0.876705	0.449578	0.120391	1.8993	0.51021	0.753631	0.265474	0.363169	0.460211	0.487162	0.753083
150.911	0.284445	0.533962	0.192822	0.189125	0.592797	0.676114	0.453567	1.2802	0.321268	0.207786	0.164715	1.0037	1.18814	1.32493	1.11622	1.41436	0.211489	0.918534	0.152081	0.184721	0.139706	0.295472	0.850416	0.981664	0.956059	0.427512	0.87845	0.274188	0.273404	0.253279	0.222681	1.07871	0.892956	0.604491	0.52337	0.736537	0.505671	0.479034	0.850297	0.450324	0.125058	1.88324	0.512048	0.739572	0.257594	0.359912	0.466119	0.480823	0.739402
152.021	0.276928	0.536885	0.189598	0.188803	0.584841	0.668514	0.453125	1.27237	0.312851	0.208839	0.165462	1.00876	1.16328	1.32114	1.05544	1.38038	0.212763	0.931476	0.150352	0.180509	0.139711	0.288466	0.8396	0.985858	0.961148	0.429366	0.888745	0.270531	0.268786	0.252301	0.223259	1.06423	0.88981	0.614719	0.521758	0.724193	0.496382	0.469752	0.837442	0.456019	0.123111	1.86118	0.499105	0.733653	0.252233	0.359962	0.461034	0.472199	0.733369
153.131	0.281797	0.521544	0.190843	0.186185	0.580347	0.667737	0.453007	1.26272	0.313928	0.211704	0.164777	1.0173	1.18549	1.29832	1.04104	1.35864	0.210759	0.927661	0.151548	0.17867	0.139123	0.281439	0.834959	0.978286	0.950246	0.425231	0.880194	0.271211	0.267384	0.251073	0.222691	1.04029	0.882606	0.629709	0.511601	0.70095	0.490063	0.463892	0.822083	0.446309	0.122826	1.85055	0.488483	0.716133	0.247793	0.358787	0.446926	0.463797	0.726534
154.24	0.269536	0.515707	0.188636	0.184446	0.570502	0.661028	0.454121	1.24701	0.304663	0.206923	0.164245	1.02184	1.17777	1.32524	1.01321	1.35433	0.205428	0.963826	0.151071	0.177683	0.136304	0.277876	0.829318	0.975962	0.937206	0.425005	0.901714	0.27081	0.268312	0.250869	0.222195	1.02554	0.852902	0.608964	0.514934	0.673653	0.475735	0.458909	0.824562	0.440111	0.119515	1.81015	0.485199	0.710895	0.240515	0.349442	0.441751	0.466153	0.718781
155.35	0.27345	0.514044	0.187422	0.182963	0.567139	0.640236	0.453735	1.24591	0.303455	0.204667	0.16372	1.01611	1.17406	1.32774	1.02094	1.34504	0.203645	0.969232	0.150711	0.176277	0.135057	0.275354	0.844496	0.972461	0.932386	0.419955	0.91236	0.26946	0.263114	0.248217	0.221412	1.02198	0.837518	0.593133	0.521036	0.700382	0.476878	0.45381	0.774418	0.433921	0.121981	1.78384	0.481096	0.716475	0.237278	0.346729	0.432558	0.467005	0.706753
156.46	0.268953	0.512041	0.184359	0.182946	0.566919	0.632216	0.446238	1.23594	0.297602	0.20184	0.162036	1.00821	1.15414	1.30945	1.00593	1.32787	0.202719	0.956719	0.148876	0.173532	0.134448	0.270094	0.845186	0.963768	0.932138	0.420884	0.904359	0.266389	0.258722	0.244708	0.220288	1.0166	0.842598	0.598334	0.509853	0.692954	0.476362	0.452676	0.753466	0.426274	0.120415	1.76132	0.476737	0.728013	0.23195	0.345174	0.425556	0.466695	0.695309
157.569	0.264355	0.505476	0.183888	0.181018	0.552317	0.628037	0.43664	1.23149	0.297652	0.202062	0.162185	0.995749	1.13554	1.33506	0.994946	1.30866	0.203786	0.955163	0.149532	0.172885	0.132718	0.265667	0.839198	0.962516	0.929948	0.415085	0.898148	0.260893	0.257978	0.242778	0.221648	1.01357	0.826794	0.598317	0.508304	0.709331	0.477956	0.449834	0.731096	0.42185	0.121669	1.74275	0.474185	0.715066	0.228978	0.336598	0.415475	0.467456	0.674822
158.679	0.255154	0.502696	0.185055	0.185038	0.554793	0.635231	0.43232	1.22227	0.30632	0.2009	0.16259	0.980903	1.12216	1.30459	1.02311	1.29543	0.200376	0.943162	0.149772	0.172828	0.132494	0.263372	0.851104	0.960758	0.926636	0.4116	0.895058	0.257806	0.257046	0.243077	0.220933	1.01442	0.816205	0.604263	0.501711	0.70525	0.455703	0.437513	0.707696	0.421989	0.122145	1.73835	0.469072	0.70322	0.223718	0.331243	0.409179	0.451545	0.656327
159.789	0.250506	0.494585	0.181664	0.182022	0.539865	0.62568	0.425899	1.2213	0.30534	0.198392	0.161943	0.968441	1.11402	1.2616	0.988911	1.25338	0.199163	0.937342	0.149231	0.171272	0.131617	0.260566	0.86199	0.958608	0.924687	0.410986	0.913451	0.254992	0.253929	0.238325	0.222968	1.01008	0.826969	0.606328	0.487148	0.711353	0.456055	0.434002	0.721077	0.419668	0.124143	1.67588	0.45708	0.678269	0.218982	0.326527	0.398023	0.44286	0.633126
160.898	0.246052	0.491758	0.177848	0.181088	0.539391	0.615449	0.42726	1.20923	0.305218	0.196501	0.161218	0.951347	1.10754	1.21436	0.991488	1.22359	0.196728	0.925849	0.149266	0.168794	0.131771	0.254515	0.868729	0.946407	0.92017	0.405079	0.916295	0.254607	0.248648	0.238435	0.220365	0.991325	0.811196	0.575908	0.484307	0.723331	0.450373	0.429963	0.748013	0.415764	0.125449	1.68961	0.456774	0.683133	0.214633	0.320399	0.395209	0.434247	0.629129
162.008	0.247276	0.4848	0.176964	0.17567	0.542153	0.616933	0.418538	1.19785	0.298666	0.192967	0.16224	0.932518	1.10049	1.19602	0.985928	1.20667	0.193131	0.90971	0.151047	0.170899	0.130735	0.248018	0.846611	0.940988	0.911924	0.400767	0.909204	0.248783	0.25172	0.229861	0.216628	0.986959	0.801823	0.564691	0.474743	0.731785	0.432558	0.427043	0.763671	0.409105	0.121215	1.67422	0.452418	0.672195	0.212313	0.317969	0.400554	0.429743	0.618635
163.118	0.243069	0.477477	0.175763	0.177508	0.550438	0.610412	0.417427	1.19131	0.299648	0.191991	0.161491	0.916592	1.08749	1.18695	0.980474	1.20235	0.190052	0.889771	0.148767	0.168021	0.129612	0.244711	0.840742	0.938861	0.902987	0.402896	0.912108	0.245459	0.245403	0.22768	0.215261	0.985946	0.788605	0.552179	0.472326	0.70771	0.429289	0.422504	0.804828	0.406882	0.122055	1.65597	0.450028	0.669556	0.209453	0.317194	0.391146	0.432586	0.617055
164.227	0.243608	0.467641	0.175213	0.172934	0.565863	0.615506	0.4168	1.19172	0.297177	0.194292	0.160102	0.889604	1.06405	1.17974	0.977457	1.19637	0.187909	0.861576	0.148078	0.165543	0.128548	0.241099	0.823281	0.938176	0.895939	0.398643	0.913094	0.244399	0.247937	0.225647	0.210356	0.979394	0.787536	0.563635	0.475597	0.704228	0.428122	0.417884	0.779494	0.412545	0.122852	1.63978	0.449913	0.651135	0.20462	0.316964	0.384295	0.424749	0.613525
165.337	0.243784	0.458484	0.175161	0.174814	0.554576	0.609641	0.414314	1.18185	0.290542	0.192769	0.159604	0.865941	1.06104	1.16767	0.961761	1.17043	0.187301	0.847373	0.147322	0.163319	0.126907	0.236941	0.800933	0.934111	0.895152	0.388186	0.909347	0.248807	0.240452	0.224489	0.209754	0.950764	0.775091	0.543281	0.46734	0.683549	0.427649	0.420922	0.76195	0.410632	0.118773	1.62038	0.438958	0.630595	0.20118	0.311999	0.378594	0.431227	0.610654
166.446	0.243123	0.450289	0.174996	0.173111	0.555887	0.600562	0.412018	1.1842	0.29199	0.186426	0.158667	0.862759	1.05045	1.14161	0.947641	1.15666	0.184009	0.824638	0.147542	0.164812	0.126512	0.231406	0.77903	0.924648	0.891236	0.392016	0.937732	0.250792	0.243779	0.227492	0.205882	0.930663	0.754301	0.535799	0.471971	0.674604	0.419999	0.420275	0.719717	0.412115	0.117428	1.57262	0.431091	0.643818	0.199597	0.306565	0.375275	0.433072	0.605193
167.556	0.239057	0.445399	0.174863	0.171569	0.550416	0.604889	0.405161	1.17734	0.289962	0.18719	0.159812	0.845969	1.04561	1.11687	0.927276	1.15274	0.185249	0.841228	0.147531	0.163736	0.12623	0.228652	0.77209	0.921013	0.885521	0.388972	0.959349	0.24427	0.243071	0.223055	0.205314	0.934154	0.744842	0.539897	0.464689	0.671894	0.430012	0.412485	0.685173	0.397306	0.114806	1.57972	0.425642	0.619005	0.198898	0.306653	0.37041	0.433624	0.601761
168.666	0.232451	0.442819	0.172941	0.171399	0.540972	0.606773	0.400734	1.16057	0.284552	0.189323	0.160106	0.835664	1.0459	1.0917	0.899565	1.1298	0.1825	0.841014	0.148098	0.162483	0.126851	0.223785	0.747687	0.920836	0.886247	0.387428	0.9077	0.239452	0.237241	0.2229	0.207395	0.916996	0.745531	0.559492	0.452264	0.664909	0.424668	0.407066	0.661163	0.381956	0.116785	1.5823	0.415626	0.597998	0.193822	0.304762	0.364822	0.435473	0.596432
169.775	0.229439	0.434027	0.17354	0.168957	0.538785	0.604937	0.399845	1.14778	0.276146	0.1881	0.161182	0.827298	1.01231	1.0811	0.86505	1.11849	0.183986	0.826637	0.1473	0.161643	0.125607	0.222838	0.722112	0.91832	0.87672	0.376963	0.927009	0.244623	0.24126	0.218317	0.211477	0.911152	0.724657	0.514733	0.453427	0.643879	0.422286	0.409109	0.693461	0.374494	0.117785	1.54554	0.409985	0.590842	0.191452	0.297388	0.367426	0.431163	0.583737
170.885	0.233437	0.433189	0.173371	0.165665	0.534797	0.602876	0.391922	1.14284	0.271486	0.186686	0.160837	0.809065	1.01457	1.0619	0.869398	1.11544	0.181235	0.820994	0.146396	0.161359	0.124299	0.218118	0.750387	0.911811	0.868423	0.37892	0.921236	0.23838	0.240329	0.221429	0.212444	0.902391	0.744411	0.50321	0.448948	0.64224	0.414815	0.406761	0.678014	0.362412	0.119104	1.53251	0.403182	0.577143	0.18918	0.29478	0.360815	0.433391	0.573062
171.995	0.233771	0.422681	0.1708	0.165171	0.528985	0.603026	0.381914	1.14354	0.263059	0.187939	0.159697	0.811123	1.01914	1.05514	0.860501	1.09788	0.18168	0.804161	0.14857	0.162024	0.126009	0.215446	0.753369	0.901936	0.865887	0.375451	0.895125	0.237651	0.237242	0.222275	0.214165	0.902971	0.742181	0.495333	0.440063	0.641847	0.409693	0.404329	0.697281	0.360604	0.122583	1.53602	0.402917	0.580568	0.186404	0.293446	0.360922	0.433266	0.562843
173.104	0.231085	0.419892	0.171565	0.164769	0.525959	0.588988	0.379493	1.13593	0.253619	0.188841	0.160152	0.810331	1.0099	1.04053	0.857237	1.07923	0.183544	0.797603	0.147449	0.160372	0.125499	0.215351	0.752085	0.896099	0.855701	0.377078	0.89487	0.24263	0.243491	0.223055	0.216006	0.886663	0.717532	0.487777	0.438151	0.623906	0.40314	0.397683	0.682157	0.356262	0.119574	1.52622	0.398268	0.550541	0.183527	0.292075	0.363613	0.434682	0.555202
174.214	0.229117	0.41315	0.168887	0.163923	0.511417	0.586507	0.372752	1.12651	0.262622	0.187611	0.159074	0.797211	0.988758	1.00971	0.858194	1.07498	0.182668	0.763598	0.14675	0.161208	0.126075	0.212368	0.743493	0.886799	0.849539	0.378765	0.894434	0.243794	0.242519	0.221894	0.215883	0.879173	0.696525	0.478619	0.431931	0.623051	0.39271	0.393364	0.662981	0.355332	0.118554	1.5153	0.396811	0.553028	0.179296	0.293032	0.357267	0.428441	0.54811
175.324	0.228666	0.404578	0.16749	0.161631	0.507924	0.573964	0.363503	1.11356	0.267761	0.185483	0.159728	0.794642	0.97816	1.01831	0.85133	1.04818	0.180691	0.749904	0.147371	0.161683	0.125915	0.211096	0.712944	0.891277	0.846972	0.375656	0.899107	0.243913	0.236062	0.218908	0.212836	0.873203	0.6836	0.482876	0.428941	0.620471	0.376766	0.391878	0.632786	0.359425	0.115061	1.49655	0.390608	0.547373	0.178007	0.288364	0.350769	0.423848	0.539022
176.433	0.225258	0.399236	0.165668	0.163065	0.495041	0.555707	0.354488	1.09917	0.276396	0.183712	0.158542	0.784715	0.946711	1.01429	0.836488	1.04109	0.177322	0.734319	0.146474	0.158526	0.123915	0.207798	0.700038	0.890782	0.840606	0.369219	0.887589	0.244003	0.233853	0.219452	0.211997	0.856436	0.669921	0.485321	0.422857	0.613668	0.370096	0.393103	0.64278	0.349155	0.120144	1.48413	0.387659	0.551271	0.175346	0.287185	0.341102	0.426176	0.542424
177.543	0.223123	0.397486	0.166683	0.158671	0.499308	0.54613	0.353906	1.09086	0.261471	0.17813	0.159663	0.783947	0.922795	0.999108	0.830112	1.03598	0.178665	0.740222	0.146708	0.157124	0.124696	0.203149	0.695832	0.885918	0.834865	0.361568	0.891926	0.236798	0.236467	0.215348	0.207928	0.850699	0.669665	0.480304	0.420636	0.610271	0.372592	0.388636	0.635667	0.344888	0.119319	1.47811	0.383482	0.553229	0.173223	0.285997	0.343077	0.421734	0.536609
178.653	0.220696	0.390805	0.165374	0.158567	0.486042	0.544369	0.353036	1.08234	0.261336	0.174885	0.15987	0.773584	0.924613	1.00263	0.812779	1.01913	0.176567	0.729372	0.14398	0.1581	0.123747	0.201325	0.683688	0.877514	0.833642	0.355041	0.859172	0.234336	0.225287	0.213383	0.214208	0.840242	0.655466	0.487663	0.407089	0.614258	0.372591	0.377465	0.629893	0.331942	0.114236	1.4551	0.378591	0.553802	0.172149	0.285035	0.335945	0.416047	0.532393
179.762	0.219189	0.392837	0.166156	0.157412	0.486009	0.538375	0.344122	1.07959	0.258199	0.17535	0.159319	0.756981	0.921941	0.994789	0.793669	1.01248	0.17485	0.744049	0.145438	0.157827	0.123221	0.199232	0.694815	0.87585	0.836535	0.348254	0.855218	0.227235	0.228124	0.209573	0.21735	0.831424	0.644989	0.481112	0.402493	0.601251	0.371609	0.379601	0.636364	0.329436	0.115218	1.43932	0.376295	0.552765	0.169914	0.281781	0.331061	0.415148	0.534229
180.872	0.225197	0.390216	0.164616	0.157977	0.491449	0.539779	0.341118	1.07313	0.259898	0.17365	0.158477	0.745787	0.923085	1.02341	0.799544	1.001	0.171069	0.765098	0.145583	0.156315	0.123769	0.194962	0.714518	0.87216	0.828468	0.346827	0.860934	0.22597	0.227748	0.216933	0.215998	0.796782	0.645901	0.488244	0.397109	0.59773	0.374877	0.3845	0.635114	0.324397	0.115732	1.40448	0.372678	0.531414	0.168503	0.274863	0.335047	0.407813	0.528798
181.981	0.226195	0.38479	0.164948	0.158491	0.487632	0.528607	0.330658	1.05957	0.254005	0.176138	0.157618	0.731767	0.924842	1.03683	0.783934	0.987226	0.169305	0.754006	0.144312	0.155997	0.122333	0.191987	0.723212	0.868759	0.822	0.340734	0.85385	0.229004	0.226906	0.213431	0.219144	0.766202	0.637418	0.496247	0.387821	0.602762	0.376108	0.384796	0.637119	0.321983	0.11676	1.38587	0.375927	0.531408	0.166749	0.276386	0.330233	0.406381	0.517902
183.091	0.224075	0.3801	0.163402	0.157855	0.478841	0.529783	0.330956	1.0618	0.255677	0.175766	0.158286	0.715004	0.899406	1.02303	0.759775	0.96128	0.172012	0.756945	0.144832	0.155579	0.123027	0.189031	0.712912	0.856156	0.8164	0.336506	0.846354	0.230373	0.226839	0.211971	0.213575	0.73836	0.634449	0.479257	0.39354	0.607653	0.36661	0.383405	0.61545	0.319019	0.121165	1.38766	0.366638	0.534883	0.165224	0.269456	0.327138	0.399969	0.506841
184.201	0.215738	0.374753	0.161345	0.160221	0.475381	0.514829	0.324022	1.06227	0.250395	0.178385	0.158653	0.717422	0.90122	1.01778	0.769071	0.944855	0.170129	0.738954	0.144887	0.155332	0.122393	0.187932	0.723904	0.848885	0.806867	0.336706	0.866924	0.229851	0.226217	0.205349	0.211355	0.704938	0.6289	0.473615	0.383277	0.607672	0.364609	0.38676	0.616927	0.315951	0.115931	1.38817	0.362893	0.525857	0.165205	0.268496	0.325697	0.393084	0.506876
185.31	0.211585	0.367699	0.162182	0.159191	0.471551	0.507665	0.314372	1.05468	0.245295	0.178562	0.158876	0.725252	0.896139	0.9996	0.750789	0.929019	0.171973	0.714182	0.144998	0.15518	0.121405	0.183608	0.711686	0.845052	0.803206	0.333678	0.869798	0.227663	0.22091	0.20676	0.213965	0.695451	0.627223	0.464563	0.382604	0.627842	0.355066	0.384054	0.588166	0.315165	0.116824	1.3905	0.360952	0.519648	0.162942	0.265099	0.324277	0.387195	0.5004
186.42	0.20966	0.363978	0.160685	0.154956	0.460386	0.502525	0.306498	1.04649	0.257155	0.172401	0.158104	0.730296	0.915728	1.00739	0.760749	0.894103	0.172528	0.695846	0.14603	0.158086	0.122287	0.181978	0.715022	0.834268	0.794065	0.328832	0.858369	0.220018	0.216943	0.204953	0.2206	0.682602	0.622467	0.448915	0.382033	0.625002	0.353483	0.390259	0.575355	0.31759	0.115516	1.386	0.351311	0.505689	0.161549	0.268664	0.323745	0.384643	0.499657
187.53	0.203144	0.362966	0.160377	0.155308	0.461991	0.499172	0.29966	1.0412	0.246241	0.174968	0.158495	0.71572	0.904014	0.99059	0.739913	0.883267	0.171685	0.690882	0.144391	0.159317	0.122186	0.180246	0.714308	0.826368	0.794801	0.322168	0.839098	0.217179	0.215419	0.202694	0.216265	0.68085	0.607412	0.441736	0.397061	0.61849	0.349871	0.387804	0.573311	0.315677	0.120256	1.36895	0.345809	0.50585	0.161064	0.268167	0.320637	0.380293	0.498725
188.639	0.200796	0.355758	0.157908	0.156612	0.460984	0.492797	0.294945	1.03058	0.236415	0.176599	0.157058	0.727247	0.885505	0.968341	0.729005	0.876445	0.171089	0.674331	0.145744	0.164143	0.121649	0.177951	0.715625	0.819634	0.793827	0.320713	0.844382	0.219707	0.214828	0.201806	0.210785	0.681316	0.621314	0.445748	0.388321	0.58792	0.351346	0.384634	0.569985	0.313648	0.119175	1.35881	0.343753	0.499665	0.161068	0.265588	0.315772	0.373813	0.495575
189.749	0.200911	0.348753	0.158702	0.154299	0.463765	0.483802	0.293171	1.01708	0.236783	0.178109	0.156722	0.724141	0.900114	0.949153	0.731092	0.865589	0.171402	0.671413	0.144131	0.182363	0.12132	0.174857	0.715959	0.815937	0.793291	0.329169	0.8413	0.218081	0.215026	0.203089	0.208574	0.673598	0.612584	0.45054	0.396951	0.57394	0.353937	0.380688	0.57673	0.30689	0.11654	1.32942	0.344509	0.48683	0.159154	0.262814	0.313774	0.371421	0.494078
190.859	0.195113	0.351155	0.156797	0.151185	0.462474	0.485115	0.29118	1.01295	0.232082	0.174106	0.156465	0.715064	0.918432	0.938758	0.722522	0.846604	0.167725	0.663266	0.145047	0.20993	0.121099	0.17421	0.701699	0.805612	0.788842	0.323013	0.84148	0.220037	0.218587	0.202484	0.212096	0.665023	0.608908	0.45982	0.390058	0.565273	0.348811	0.376663	0.553622	0.303244	0.116506	1.32883	0.336601	0.49225	0.158167	0.259805	0.310111	0.366135	0.490149
191.968	0.198278	0.356567	0.156158	0.150829	0.463435	0.485696	0.28802	1.00371	0.229978	0.171458	0.156103	0.699552	0.894444	0.945832	0.730143	0.844688	0.163488	0.65697	0.143851	0.23018	0.120049	0.173665	0.692789	0.801632	0.781831	0.32255	0.83824	0.217598	0.22067	0.205241	0.208855	0.661427	0.587883	0.445104	0.384026	0.568859	0.341283	0.373637	0.548042	0.293779	0.115049	1.31967	0.337598	0.472981	0.158062	0.259859	0.307472	0.363108	0.485294
193.078	0.191963	0.354444	0.155932	0.152676	0.466565	0.483804	0.284924	0.993786	0.219335	0.167832	0.156226	0.673295	0.8673	0.94364	0.700321	0.83098	0.160378	0.638338	0.145585	0.215813	0.12112	0.171357	0.663969	0.798466	0.782568	0.31082	0.842069	0.219821	0.217537	0.195338	0.205878	0.668523	0.57708	0.440959	0.377765	0.557578	0.336001	0.366968	0.575549	0.284208	0.120366	1.29371	0.33218	0.458286	0.156899	0.259146	0.306103	0.365115	0.482822
194.188	0.196708	0.359503	0.153589	0.151328	0.449085	0.483756	0.285499	0.980315	0.224185	0.165717	0.155844	0.654906	0.864885	0.93545	0.701809	0.825992	0.163155	0.619181	0.146997	0.197023	0.119898	0.169094	0.641662	0.787788	0.776355	0.314662	0.865432	0.215889	0.211425	0.19714	0.20488	0.660995	0.580378	0.437723	0.379871	0.561119	0.392599	0.361887	0.563297	0.280841	0.118976	1.29971	0.330787	0.46239	0.155307	0.255036	0.30963	0.364937	0.480296
195.297	0.195131	0.359775	0.155527	0.153212	0.438299	0.476994	0.280154	0.966758	0.223166	0.165052	0.155515	0.631587	0.852003	0.91513	0.674046	0.823674	0.157436	0.620454	0.146298	0.171953	0.120917	0.171092	0.601028	0.784708	0.771047	0.31141	0.861998	0.211129	0.209288	0.194062	0.20437	0.661482	0.569347	0.430902	0.381291	0.577204	0.377658	0.354979	0.545109	0.274323	0.113165	1.28125	0.322339	0.452375	0.154695	0.256589	0.30724	0.366392	0.478876
196.407	0.193703	0.351843	0.157159	0.151625	0.430635	0.473731	0.274624	0.960097	0.22162	0.165721	0.155097	0.620119	0.843033	0.915513	0.683817	0.825722	0.159457	0.622761	0.14668	0.158114	0.123004	0.168428	0.60014	0.776381	0.763587	0.305293	0.882059	0.209744	0.209627	0.193184	0.207706	0.648366	0.564747	0.425916	0.375535	0.573747	0.321132	0.346889	0.540413	0.267275	0.115269	1.25948	0.318127	0.443723	0.154074	0.257169	0.310162	0.362628	0.47272
197.516	0.18778	0.349951	0.153819	0.1528	0.42629	0.458432	0.27478	0.951185	0.215929	0.16685	0.155427	0.620972	0.81214	0.886154	0.644933	0.802365	0.159021	0.62194	0.146731	0.153393	0.121194	0.169105	0.589206	0.773214	0.760551	0.300118	0.872043	0.215804	0.211277	0.193494	0.205274	0.649741	0.54995	0.419628	0.371821	0.550726	0.323482	0.347447	0.570045	0.264632	0.113181	1.24488	0.315885	0.439399	0.15316	0.253706	0.300123	0.362073	0.464388
198.626	0.192938	0.347832	0.152964	0.149851	0.419974	0.455032	0.272225	0.949943	0.210463	0.167796	0.154385	0.609443	0.817929	0.881247	0.647222	0.790193	0.159866	0.627467	0.145418	0.153043	0.121459	0.165839	0.578922	0.771866	0.752946	0.301685	0.888894	0.219868	0.213515	0.191155	0.202634	0.646034	0.543723	0.437361	0.364571	0.534215	0.318868	0.334248	0.54461	0.259739	0.118256	1.21972	0.316124	0.425692	0.152119	0.253935	0.300286	0.359983	0.453514
199.736	0.191972	0.349562	0.15456	0.149384	0.410958	0.450978	0.274964	0.940987	0.208304	0.167566	0.154131	0.601522	0.804989	0.85119	0.638308	0.782069	0.159419	0.607117	0.147333	0.15362	0.121653	0.162547	0.582268	0.76228	0.742891	0.299969	0.878478	0.212331	0.214992	0.191347	0.203864	0.635886	0.538385	0.433822	0.357652	0.532381	0.322066	0.335673	0.550184	0.252733	0.114466	1.19399	0.313012	0.4294	0.151187	0.25461	0.294154	0.355337	0.448175
200.845	0.190705	0.353808	0.152671	0.149522	0.408447	0.446945	0.269607	0.938477	0.207824	0.165264	0.154826	0.60025	0.784137	0.853429	0.631093	0.777375	0.161264	0.611259	0.146223	0.152085	0.121102	0.162783	0.573187	0.751141	0.737917	0.2971	0.881219	0.203551	0.208981	0.191194	0.210623	0.631569	0.540865	0.424139	0.365726	0.520736	0.319541	0.32757	0.545675	0.253011	0.114906	1.20371	0.311359	0.432055	0.150559	0.25091	0.295775	0.350798	0.445474
201.955	0.187715	0.352239	0.153552	0.148529	0.411535	0.447029	0.269323	0.926352	0.204591	0.161043	0.154608	0.590159	0.77228	0.851422	0.640843	0.760446	0.161208	0.59832	0.146418	0.150519	0.120755	0.161939	0.566956	0.750106	0.731791	0.294705	0.875216	0.202496	0.205707	0.191244	0.209416	0.620899	0.536362	0.4035	0.358654	0.513551	0.310914	0.327787	0.527447	0.255242	0.116797	1.20286	0.308127	0.440536	0.150953	0.246326	0.293956	0.344686	0.445663
203.065	0.185487	0.348582	0.149843	0.147376	0.406963	0.442211	0.263164	0.916753	0.207603	0.16101	0.154486	0.596274	0.770175	0.848012	0.635393	0.746898	0.157258	0.592158	0.145945	0.149739	0.119734	0.162535	0.559636	0.744226	0.726001	0.291337	0.850636	0.19886	0.20347	0.187346	0.209805	0.614307	0.536761	0.394088	0.355056	0.516254	0.318197	0.328873	0.520294	0.256498	0.114528	1.20319	0.307277	0.432064	0.150644	0.245411	0.285082	0.343967	0.445091
204.174	0.187235	0.347023	0.151546	0.148802	0.409609	0.438725	0.260641	0.900425	0.208762	0.162305	0.155273	0.595748	0.773311	0.843572	0.620282	0.74667	0.154492	0.602335	0.14624	0.148802	0.121536	0.162686	0.555219	0.737938	0.721302	0.285763	0.856825	0.201844	0.200101	0.184461	0.214023	0.611364	0.540989	0.391289	0.355745	0.518084	0.312479	0.325254	0.492267	0.259807	0.112756	1.21429	0.303958	0.436806	0.150249	0.238956	0.278162	0.342439	0.43789
205.284	0.188896	0.341621	0.14975	0.149812	0.411708	0.445215	0.255287	0.89403	0.209482	0.160449	0.154672	0.590918	0.775162	0.853304	0.617134	0.731624	0.152573	0.61736	0.14843	0.149463	0.121549	0.161251	0.550577	0.735934	0.714304	0.291401	0.85359	0.193759	0.199814	0.184377	0.21627	0.608342	0.539073	0.380689	0.354247	0.520433	0.307107	0.317297	0.51961	0.259697	0.116172	1.21562	0.301189	0.429184	0.150116	0.239629	0.275466	0.337255	0.43195
206.394	0.186369	0.334408	0.150623	0.145362	0.400992	0.434661	0.255631	0.883895	0.209238	0.157622	0.154449	0.577554	0.764463	0.865886	0.615752	0.734727	0.150204	0.600441	0.14796	0.149024	0.119114	0.160745	0.545249	0.723255	0.709043	0.282768	0.834523	0.195213	0.194081	0.186308	0.217139	0.60441	0.535914	0.382106	0.340348	0.500401	0.304647	0.310232	0.523977	0.254812	0.115338	1.16832	0.299982	0.4277	0.150618	0.23934	0.281773	0.329114	0.435973
207.503	0.182421	0.330955	0.149187	0.146591	0.403895	0.427487	0.254093	0.875115	0.209499	0.159698	0.15351	0.570319	0.762268	0.876301	0.6109	0.725469	0.151913	0.599409	0.147279	0.148701	0.121236	0.160008	0.537059	0.714815	0.704398	0.277555	0.841228	0.195871	0.197376	0.183354	0.215934	0.605894	0.528648	0.385705	0.338496	0.502711	0.292294	0.310393	0.526783	0.254948	0.118866	1.18434	0.292515	0.41424	0.15	0.236423	0.27801	0.324975	0.43306
208.613	0.180411	0.327342	0.147328	0.145815	0.388968	0.427918	0.254884	0.871123	0.207302	0.157257	0.155001	0.554035	0.742778	0.87553	0.5995	0.712076	0.151375	0.591208	0.146298	0.148316	0.120528	0.159532	0.541255	0.710915	0.701194	0.276629	0.842324	0.198363	0.197117	0.183789	0.217301	0.601341	0.52155	0.370459	0.338993	0.501644	0.29036	0.304983	0.524611	0.24561	0.113281	1.19468	0.291179	0.404321	0.148557	0.236137	0.276929	0.319401	0.425421
209.723	0.185786	0.324324	0.148428	0.145422	0.393611	0.43053	0.251673	0.861639	0.21071	0.156054	0.154154	0.542521	0.774048	0.863192	0.597232	0.711111	0.150946	0.592281	0.144191	0.148715	0.117585	0.157494	0.556619	0.702319	0.690574	0.281997	0.828294	0.19313	0.198432	0.184105	0.218047	0.597737	0.518106	0.384021	0.346719	0.495766	0.287295	0.301069	0.543959	0.248771	0.111733	1.15169	0.294175	0.409779	0.149374	0.238198	0.277304	0.314716	0.422638
210.832	0.182876	0.314418	0.146261	0.143941	0.389173	0.431412	0.249963	0.853993	0.204586	0.157134	0.154845	0.53764	0.740222	0.830875	0.573824	0.694016	0.150886	0.573291	0.148001	0.146025	0.121079	0.159651	0.563955	0.70018	0.68907	0.274199	0.816084	0.201037	0.199387	0.1807	0.22194	0.600124	0.500009	0.376326	0.340618	0.484962	0.287629	0.296322	0.520709	0.24309	0.114991	1.15453	0.293714	0.395476	0.149108	0.237432	0.281193	0.314107	0.423252
211.942	0.186938	0.312535	0.146066	0.143245	0.387523	0.431135	0.245682	0.849388	0.202143	0.157506	0.154462	0.535834	0.72768	0.822795	0.560872	0.689944	0.149706	0.565348	0.148373	0.144441	0.120717	0.160553	0.557439	0.69518	0.684267	0.273745	0.839939	0.192674	0.192074	0.183194	0.217823	0.590275	0.495791	0.374346	0.33729	0.492909	0.281099	0.294767	0.519087	0.234121	0.114498	1.13988	0.290566	0.39514	0.148864	0.23901	0.286892	0.313097	0.423227
213.051	0.183757	0.309291	0.145974	0.141804	0.380953	0.42574	0.24317	0.848151	0.205254	0.153521	0.155443	0.525103	0.721528	0.813608	0.559959	0.697192	0.148455	0.557462	0.146651	0.144468	0.119954	0.159133	0.525817	0.693748	0.679586	0.274741	0.824797	0.19073	0.190982	0.180751	0.219868	0.579688	0.482796	0.386718	0.332204	0.500372	0.270585	0.290782	0.489678	0.237375	0.112212	1.13509	0.285082	0.385737	0.147756	0.236904	0.281196	0.30998	0.410841
214.161	0.181911	0.304847	0.143981	0.143191	0.389863	0.420638	0.236772	0.834634	0.203958	0.155919	0.154798	0.514169	0.711779	0.809284	0.539874	0.696956	0.146406	0.549978	0.146607	0.143575	0.119606	0.159399	0.516853	0.691433	0.674699	0.268814	0.845292	0.193033	0.189172	0.182324	0.217448	0.566656	0.485966	0.368738	0.33588	0.485636	0.271774	0.283838	0.490278	0.232921	0.114788	1.1424	0.286982	0.377277	0.148432	0.236709	0.279255	0.310525	0.415817
215.271	0.185546	0.304059	0.144334	0.141312	0.378883	0.421326	0.237519	0.825476	0.197563	0.157047	0.154586	0.513697	0.713546	0.807151	0.546203	0.71838	0.145383	0.539243	0.14689	0.143138	0.120213	0.159626	0.502827	0.68788	0.671706	0.265911	0.865398	0.19202	0.196814	0.182508	0.214224	0.561698	0.484542	0.370794	0.330258	0.481489	0.275766	0.275153	0.484822	0.231897	0.115129	1.09573	0.28328	0.379316	0.148976	0.234692	0.276999	0.311761	0.412916
216.38	0.179961	0.2963	0.146091	0.139905	0.38183	0.42251	0.234851	0.821605	0.195093	0.156285	0.155394	0.50433	0.702032	0.813329	0.546643	0.726839	0.143846	0.539087	0.147089	0.144412	0.119563	0.158537	0.497409	0.687369	0.670083	0.265783	0.866584	0.193026	0.188283	0.182044	0.211004	0.55211	0.477978	0.35418	0.322716	0.481355	0.263978	0.272227	0.496495	0.234968	0.115631	1.07968	0.282191	0.378261	0.149039	0.232502	0.272092	0.305793	0.412797
217.49	0.176107	0.293301	0.14382	0.142668	0.378724	0.413189	0.227682	0.809919	0.200318	0.153876	0.155195	0.50118	0.70405	0.787604	0.541351	0.720302	0.144147	0.543784	0.146358	0.143815	0.120113	0.16124	0.491026	0.682359	0.660552	0.266904	0.845503	0.18725	0.186741	0.180393	0.21111	0.537609	0.473645	0.349443	0.329225	0.473651	0.261277	0.269306	0.481443	0.231736	0.114502	1.08999	0.279893	0.385791	0.149886	0.228562	0.26671	0.302545	0.41529
218.6	0.177692	0.293476	0.143535	0.142841	0.379975	0.407089	0.225267	0.805433	0.20574	0.152397	0.156052	0.49909	0.700654	0.780479	0.536042	0.722776	0.142455	0.527001	0.146732	0.14343	0.119859	0.160357	0.490014	0.679981	0.654169	0.265281	0.853349	0.191794	0.187326	0.17699	0.206291	0.529931	0.463031	0.351776	0.321287	0.471234	0.258448	0.2695	0.472203	0.230327	0.114919	1.06725	0.277745	0.382344	0.150397	0.228431	0.262617	0.300756	0.41486
219.709	0.174644	0.294361	0.145604	0.143039	0.378216	0.409326	0.225083	0.797782	0.201422	0.15366	0.155972	0.492854	0.695623	0.767928	0.520912	0.719353	0.142946	0.524883	0.146126	0.142039	0.11936	0.157591	0.499936	0.678884	0.65013	0.263272	0.84976	0.187582	0.184095	0.176814	0.20634	0.524005	0.459756	0.348224	0.313346	0.467933	0.251772	0.268472	0.456404	0.230274	0.115349	1.06787	0.281427	0.379716	0.150039	0.227384	0.261559	0.298675	0.411723
220.819	0.17224	0.297316	0.144414	0.143463	0.37523	0.406795	0.22595	0.786853	0.196357	0.152439	0.15629	0.487603	0.700313	0.766013	0.52044	0.707467	0.140797	0.523467	0.145439	0.141617	0.120044	0.15822	0.503476	0.675878	0.649416	0.25789	0.848075	0.189071	0.184416	0.175282	0.207223	0.526586	0.464725	0.334256	0.318077	0.45212	0.250874	0.269171	0.445005	0.225157	0.117013	1.05022	0.277073	0.366154	0.149587	0.224362	0.264655	0.295683	0.407401
221.929	0.171398	0.298214	0.143874	0.141612	0.376707	0.396414	0.224338	0.782612	0.194963	0.150323	0.155807	0.485631	0.705542	0.75375	0.518061	0.700258	0.14268	0.521045	0.144952	0.14199	0.119556	0.158158	0.502836	0.671183	0.643024	0.251022	0.811436	0.184934	0.181387	0.170787	0.213242	0.525917	0.463826	0.337707	0.313111	0.443553	0.248994	0.262426	0.426703	0.226185	0.111009	1.03452	0.273986	0.370203	0.149252	0.224865	0.260985	0.294712	0.406119
223.038	0.169489	0.297739	0.1425	0.142467	0.382968	0.40424	0.219299	0.779904	0.193717	0.149201	0.15557	0.488409	0.687882	0.743847	0.513096	0.689793	0.140661	0.531103	0.143528	0.142567	0.118314	0.157928	0.494947	0.667699	0.641825	0.243758	0.793681	0.188209	0.181551	0.171022	0.215302	0.518371	0.447361	0.331338	0.317479	0.440165	0.251325	0.263818	0.432257	0.225097	0.108391	1.03211	0.275576	0.362287	0.150377	0.224559	0.256691	0.290419	0.399822
224.148	0.17051	0.290754	0.141502	0.139174	0.378224	0.395571	0.213351	0.764148	0.194048	0.146769	0.154166	0.47875	0.677568	0.731724	0.525348	0.675467	0.142166	0.552896	0.143939	0.141816	0.118537	0.158218	0.502821	0.660018	0.637453	0.238531	0.774153	0.186472	0.186832	0.171574	0.217014	0.509607	0.445269	0.344065	0.325332	0.441857	0.251771	0.258848	0.412694	0.22555	0.113499	1.01301	0.272666	0.362775	0.149395	0.221778	0.254364	0.286149	0.393333
225.258	0.166552	0.285455	0.14205	0.140007	0.37928	0.395166	0.209628	0.757234	0.187017	0.146696	0.1536	0.481731	0.666404	0.722642	0.523098	0.672811	0.141798	0.544428	0.144112	0.141172	0.117525	0.158367	0.491937	0.658234	0.635302	0.231968	0.786404	0.185214	0.180413	0.169103	0.221843	0.502796	0.441199	0.362023	0.324353	0.448112	0.256741	0.262606	0.408977	0.227279	0.111745	0.98756	0.266413	0.35004	0.15005	0.218611	0.253617	0.286282	0.389917
226.367	0.166093	0.282474	0.141116	0.139361	0.377212	0.389171	0.207046	0.751966	0.195943	0.14736	0.154553	0.474088	0.658943	0.724154	0.524149	0.674071	0.143228	0.524912	0.144336	0.143075	0.118925	0.160515	0.480469	0.654722	0.629485	0.234163	0.776036	0.183152	0.181268	0.171574	0.216469	0.507512	0.436714	0.357949	0.315845	0.452383	0.255999	0.263969	0.400144	0.220826	0.113707	0.991687	0.264904	0.356947	0.150321	0.220907	0.255998	0.287893	0.385188
227.477	0.166348	0.277095	0.142139	0.137973	0.37703	0.39502	0.209074	0.751719	0.197628	0.147201	0.152879	0.475694	0.650362	0.728687	0.509885	0.682114	0.143433	0.526863	0.143657	0.142483	0.118292	0.157827	0.470162	0.65296	0.622559	0.229691	0.770053	0.180698	0.181392	0.168423	0.218664	0.505328	0.439234	0.356605	0.314669	0.44023	0.25016	0.263591	0.418159	0.221559	0.114081	0.98728	0.262092	0.353149	0.149412	0.214559	0.257453	0.282815	0.389339
228.586	0.167622	0.28173	0.140665	0.13794	0.375427	0.389029	0.204776	0.752657	0.193734	0.146507	0.153449	0.474145	0.650813	0.716216	0.505951	0.671072	0.142787	0.512719	0.143651	0.14223	0.117327	0.156901	0.463254	0.648999	0.620411	0.23422	0.77505	0.178936	0.177672	0.168198	0.22395	0.498996	0.44321	0.334309	0.315366	0.419605	0.245222	0.260469	0.416183	0.218209	0.114974	0.988888	0.26157	0.347385	0.149053	0.21637	0.253413	0.280316	0.388476
229.696	0.165185	0.276547	0.137974	0.137979	0.369027	0.387925	0.200663	0.75231	0.192016	0.143616	0.153584	0.475855	0.633585	0.707562	0.50569	0.653862	0.141319	0.498166	0.143617	0.141408	0.119146	0.158374	0.449808	0.645748	0.618404	0.232917	0.793204	0.181014	0.179839	0.165593	0.218215	0.502407	0.438609	0.320243	0.305295	0.421824	0.245497	0.258314	0.434543	0.213342	0.113475	0.958861	0.261805	0.332778	0.149348	0.21722	0.248632	0.281757	0.385515
230.806	0.164341	0.271671	0.138697	0.134096	0.36267	0.384783	0.19998	0.741594	0.192879	0.143813	0.151766	0.472422	0.634842	0.710406	0.500528	0.644918	0.14085	0.493634	0.144419	0.141371	0.118102	0.156734	0.431988	0.640727	0.617166	0.23318	0.789116	0.176575	0.174528	0.162263	0.215643	0.506424	0.436355	0.317651	0.304229	0.414659	0.236179	0.250529	0.42669	0.216253	0.113553	0.966142	0.261918	0.339822	0.149556	0.215869	0.247305	0.278856	0.388008
231.915	0.166762	0.267369	0.13982	0.135438	0.360008	0.384245	0.199642	0.734838	0.191661	0.141496	0.153128	0.465005	0.629208	0.714592	0.497393	0.632182	0.139303	0.48984	0.143042	0.140302	0.11828	0.156254	0.428413	0.640456	0.611235	0.234048	0.805189	0.173549	0.170842	0.164223	0.217821	0.51372	0.426943	0.32252	0.309991	0.420233	0.233063	0.249081	0.420162	0.21342	0.112632	0.950846	0.258989	0.338793	0.14958	0.21258	0.240504	0.275805	0.38346
233.025	0.170325	0.26224	0.140494	0.138155	0.352408	0.37076	0.2016	0.735316	0.194397	0.14062	0.153185	0.461814	0.610858	0.716683	0.486284	0.627181	0.136502	0.495829	0.143409	0.141303	0.116932	0.155437	0.42797	0.63557	0.611955	0.233173	0.79736	0.174841	0.172525	0.160878	0.213604	0.49296	0.429611	0.304735	0.302499	0.414451	0.229466	0.242728	0.405497	0.212225	0.1095	0.956369	0.255406	0.3365	0.149713	0.209715	0.234378	0.273581	0.383805
234.135	0.16948	0.260015	0.14003	0.138697	0.348332	0.374951	0.195304	0.72848	0.190568	0.143861	0.152468	0.454857	0.606273	0.704335	0.475466	0.618884	0.133845	0.4883	0.143597	0.141678	0.116726	0.15478	0.417498	0.63122	0.607359	0.234678	0.798455	0.170018	0.172961	0.158256	0.218824	0.491181	0.428033	0.308337	0.308317	0.401799	0.223199	0.242595	0.403235	0.211027	0.114243	0.939881	0.250749	0.335794	0.148211	0.209234	0.234034	0.272406	0.380899
235.244	0.168186	0.254536	0.138266	0.136183	0.339973	0.375639	0.191968	0.725915	0.184371	0.143882	0.151053	0.455572	0.600026	0.694272	0.475155	0.623045	0.133219	0.475432	0.143144	0.1421	0.115822	0.153149	0.417042	0.625386	0.602673	0.225565	0.798971	0.170489	0.17212	0.162569	0.221207	0.494742	0.419331	0.303225	0.304428	0.394631	0.218673	0.242633	0.414223	0.208227	0.113919	0.937571	0.249685	0.327202	0.149889	0.206865	0.233413	0.268195	0.377652
236.354	0.167088	0.253685	0.137596	0.135698	0.340033	0.375008	0.189894	0.712193	0.178361	0.146199	0.152256	0.442235	0.593902	0.689273	0.477568	0.62508	0.136211	0.464951	0.142401	0.141404	0.117837	0.154459	0.414984	0.619647	0.597925	0.222934	0.807853	0.174151	0.170992	0.158603	0.216277	0.484072	0.413692	0.292544	0.300353	0.385821	0.215309	0.241494	0.409791	0.209711	0.110061	0.937356	0.24506	0.325448	0.14849	0.204537	0.231897	0.263065	0.372851
237.464	0.161896	0.248114	0.138398	0.136445	0.333934	0.379644	0.187442	0.699993	0.178501	0.141437	0.151957	0.441752	0.585872	0.685944	0.489278	0.616076	0.137613	0.455669	0.141557	0.139569	0.115828	0.15352	0.407129	0.614805	0.592659	0.216051	0.8212	0.171125	0.164048	0.160188	0.21336	0.481557	0.410644	0.294762	0.303056	0.385525	0.21769	0.238816	0.387705	0.205306	0.111347	0.929563	0.252281	0.320431	0.149098	0.207663	0.228699	0.261981	0.370921
238.573	0.159559	0.243935	0.139459	0.135229	0.34622	0.381483	0.189369	0.694601	0.189548	0.14225	0.152006	0.435822	0.586955	0.670102	0.471807	0.618293	0.135991	0.436957	0.141782	0.140255	0.116362	0.155258	0.410353	0.61206	0.586413	0.218471	0.824001	0.167703	0.164147	0.15567	0.212448	0.47779	0.397439	0.29672	0.303897	0.376289	0.214944	0.239186	0.405008	0.201778	0.111549	0.913298	0.24808	0.323218	0.148088	0.207018	0.223301	0.259091	0.36306
239.683	0.156359	0.244201	0.137682	0.1322	0.341177	0.373774	0.190293	0.691139	0.187724	0.141944	0.152811	0.432141	0.574774	0.657308	0.469934	0.618186	0.135601	0.43349	0.142307	0.140888	0.116577	0.152872	0.423986	0.6118	0.585646	0.215384	0.825982	0.165208	0.169393	0.157522	0.206644	0.468212	0.386966	0.289943	0.293889	0.375403	0.216349	0.237331	0.403244	0.194386	0.111784	0.91325	0.238156	0.321103	0.14789	0.202228	0.223051	0.252026	0.358379
240.793	0.153857	0.237453	0.137858	0.133715	0.331872	0.369248	0.187635	0.686881	0.186776	0.143192	0.152348	0.433637	0.562547	0.65286	0.456075	0.610097	0.133339	0.448979	0.14159	0.139959	0.115669	0.153427	0.412679	0.604917	0.583708	0.217811	0.833272	0.167372	0.16648	0.156682	0.20932	0.460524	0.382009	0.29112	0.293024	0.366118	0.213772	0.235514	0.402384	0.196029	0.110442	0.909928	0.238407	0.313176	0.148112	0.203774	0.221433	0.251605	0.356422
241.902	0.154808	0.235826	0.138032	0.135246	0.332057	0.358403	0.186565	0.683221	0.187844	0.143798	0.151707	0.43235	0.56664	0.637237	0.446701	0.598416	0.135176	0.436699	0.141595	0.14198	0.117717	0.153756	0.40102	0.599603	0.576638	0.215767	0.863414	0.168006	0.165573	0.158178	0.203881	0.46273	0.371721	0.294534	0.288979	0.356303	0.209329	0.235619	0.376491	0.199393	0.115155	0.914992	0.243758	0.305793	0.148403	0.206969	0.219291	0.249878	0.35225
243.012	0.151754	0.230922	0.137652	0.133694	0.325141	0.358704	0.186408	0.683187	0.187592	0.143486	0.151396	0.43187	0.555813	0.640381	0.438485	0.59256	0.136604	0.425161	0.142806	0.139812	0.117846	0.154912	0.388212	0.592483	0.57313	0.210343	0.838556	0.164366	0.164247	0.15604	0.198485	0.454531	0.369852	0.284329	0.278482	0.362895	0.203966	0.234739	0.39723	0.198299	0.113409	0.900528	0.241332	0.295365	0.147298	0.205061	0.222473	0.249607	0.350249
244.121	0.150255	0.232105	0.136815	0.132996	0.32013	0.351975	0.181902	0.675243	0.18723	0.143423	0.151209	0.438181	0.551739	0.640872	0.43373	0.578268	0.137142	0.436091	0.141385	0.138684	0.117703	0.153971	0.36755	0.593088	0.575269	0.205577	0.825613	0.163743	0.165667	0.154572	0.196	0.452501	0.389294	0.289573	0.275995	0.367675	0.199903	0.233073	0.37076	0.193548	0.113238	0.898488	0.237578	0.291696	0.14591	0.203813	0.220167	0.250999	0.348895
245.231	0.149578	0.226559	0.137402	0.135038	0.324132	0.353368	0.180308	0.674357	0.190183	0.145818	0.152364	0.43499	0.538297	0.629682	0.435427	0.572355	0.135964	0.438541	0.141508	0.138539	0.117063	0.152455	0.369406	0.591739	0.575884	0.205038	0.840838	0.168144	0.165257	0.157051	0.194783	0.447042	0.390827	0.281481	0.274846	0.375992	0.200074	0.230534	0.370493	0.191871	0.114137	0.874176	0.238073	0.290105	0.146129	0.201932	0.217231	0.251077	0.342701
246.341	0.146673	0.225746	0.137974	0.13319	0.314019	0.351626	0.181268	0.667757	0.189504	0.143115	0.150898	0.424279	0.520164	0.62242	0.422621	0.564491	0.135366	0.425272	0.141463	0.139037	0.11679	0.152359	0.367497	0.593371	0.571214	0.204421	0.810363	0.169084	0.169169	0.150606	0.19192	0.437273	0.383743	0.278035	0.279414	0.37228	0.201948	0.228697	0.366273	0.192643	0.1134	0.872261	0.239874	0.282845	0.145135	0.199377	0.218033	0.249676	0.337922
247.45	0.150336	0.222687	0.136836	0.133585	0.311688	0.34857	0.180283	0.664422	0.190203	0.140657	0.151293	0.421551	0.524892	0.610316	0.420395	0.560181	0.132699	0.416852	0.142051	0.138373	0.118201	0.153218	0.360801	0.590266	0.563786	0.204574	0.78875	0.168543	0.166183	0.15253	0.184974	0.43135	0.380694	0.288691	0.277942	0.362215	0.202296	0.227939	0.346058	0.188179	0.111808	0.860564	0.235045	0.289435	0.146374	0.201331	0.219282	0.254842	0.334201
248.56	0.149418	0.219797	0.13679	0.132679	0.306001	0.340162	0.180935	0.649821	0.184957	0.141729	0.150606	0.418915	0.520292	0.605844	0.411265	0.563289	0.136195	0.399609	0.142678	0.137799	0.11754	0.150905	0.352969	0.581103	0.566125	0.202943	0.778828	0.169772	0.169546	0.154709	0.185466	0.427382	0.395414	0.27241	0.273378	0.368369	0.194933	0.230362	0.367034	0.186803	0.116603	0.859817	0.234605	0.288941	0.146159	0.203845	0.223112	0.256297	0.336626
249.67	0.150183	0.224712	0.135732	0.134399	0.304938	0.329981	0.181865	0.649933	0.181541	0.140444	0.149654	0.416842	0.525667	0.59665	0.404387	0.558568	0.135595	0.389729	0.141765	0.137223	0.11829	0.150588	0.346164	0.577991	0.558234	0.206577	0.787494	0.162495	0.16124	0.15066	0.185814	0.422424	0.380759	0.263681	0.271	0.36749	0.195654	0.226824	0.342947	0.183344	0.112998	0.843487	0.232255	0.290506	0.145822	0.206457	0.224415	0.253103	0.341805
250.779	0.148826	0.220505	0.134691	0.131985	0.304029	0.321659	0.180687	0.643187	0.178302	0.139607	0.150791	0.414192	0.534487	0.59537	0.399648	0.551138	0.133316	0.378204	0.141708	0.137284	0.116935	0.151255	0.34689	0.577455	0.555533	0.206311	0.791174	0.160238	0.157131	0.148196	0.185527	0.428472	0.372873	0.265788	0.270632	0.365269	0.201934	0.2258	0.339527	0.17963	0.113603	0.849275	0.232769	0.290704	0.147513	0.202158	0.221529	0.251991	0.335226
251.889	0.148158	0.220233	0.135315	0.131519	0.309227	0.319853	0.179895	0.63727	0.177598	0.140155	0.149247	0.408333	0.537184	0.577743	0.394031	0.533742	0.129925	0.373351	0.141848	0.136568	0.118011	0.149546	0.349227	0.57228	0.553272	0.203678	0.788583	0.159868	0.158493	0.14887	0.182933	0.426598	0.365234	0.268686	0.266401	0.363683	0.198801	0.221653	0.322019	0.180066	0.114664	0.837029	0.23084	0.286395	0.146663	0.201037	0.219545	0.25114	0.331364
252.999	0.148697	0.219051	0.133764	0.132191	0.309692	0.316048	0.179296	0.638303	0.176275	0.138303	0.149503	0.401842	0.53446	0.578562	0.402755	0.528699	0.128195	0.371695	0.140855	0.137092	0.117482	0.148895	0.34865	0.571224	0.547884	0.200448	0.789098	0.159408	0.157107	0.148389	0.188807	0.422285	0.364181	0.276345	0.263737	0.362821	0.196035	0.217476	0.337821	0.18145	0.112626	0.829275	0.234458	0.286702	0.146605	0.200193	0.222933	0.249793	0.329521
254.108	0.145728	0.215215	0.133609	0.132945	0.306106	0.320491	0.179911	0.629691	0.174668	0.137646	0.149897	0.403374	0.524666	0.570294	0.401238	0.523835	0.133443	0.368986	0.140466	0.136232	0.118381	0.148116	0.338747	0.566275	0.545352	0.200113	0.777119	0.155302	0.157369	0.144869	0.18716	0.418768	0.362863	0.251203	0.266455	0.348318	0.195393	0.213954	0.327478	0.181648	0.11364	0.837188	0.230872	0.289402	0.146426	0.199478	0.218484	0.250659	0.328074
255.218	0.149426	0.217573	0.134585	0.13139	0.305581	0.320058	0.1785	0.621687	0.179389	0.135643	0.150369	0.399342	0.527232	0.565365	0.411043	0.528168	0.130566	0.377662	0.139308	0.136631	0.118291	0.147495	0.333245	0.560069	0.542317	0.199932	0.773528	0.153638	0.152937	0.143866	0.187654	0.412959	0.363875	0.27072	0.258307	0.333978	0.190888	0.210803	0.318453	0.183126	0.114774	0.827457	0.225214	0.28456	0.148289	0.198646	0.217518	0.247762	0.327805
256.328	0.147256	0.213758	0.134883	0.130949	0.301966	0.321013	0.174174	0.621863	0.180741	0.13522	0.150318	0.403143	0.530113	0.55728	0.420604	0.521258	0.129441	0.386109	0.141139	0.136506	0.119627	0.1467	0.326542	0.558094	0.539067	0.195587	0.7772	0.155485	0.151175	0.143786	0.187619	0.411726	0.370888	0.266119	0.255581	0.330077	0.196194	0.208408	0.303391	0.179182	0.105037	0.815747	0.223492	0.282774	0.145193	0.197738	0.217004	0.249004	0.320894
257.437	0.148612	0.215161	0.134064	0.13173	0.301103	0.310097	0.171913	0.612698	0.178728	0.135946	0.150746	0.393961	0.514203	0.555433	0.411207	0.510032	0.129202	0.367702	0.140543	0.136772	0.119325	0.14711	0.328856	0.555175	0.538787	0.194555	0.779297	0.15219	0.152702	0.144531	0.187702	0.4104	0.36171	0.26294	0.25514	0.340995	0.193886	0.203089	0.309475	0.177674	0.115007	0.818967	0.220888	0.281877	0.145487	0.198558	0.217125	0.246724	0.319503
258.547	0.145594	0.210424	0.132878	0.132039	0.301306	0.313657	0.17075	0.603584	0.178688	0.132511	0.150088	0.384708	0.500336	0.55417	0.39936	0.501516	0.127271	0.362172	0.140879	0.138317	0.119465	0.147872	0.331501	0.552866	0.536393	0.195831	0.772889	0.150397	0.146246	0.143236	0.191459	0.406406	0.356099	0.253012	0.258941	0.339572	0.188482	0.200112	0.300231	0.181387	0.106402	0.812996	0.221011	0.274268	0.144943	0.19721	0.214085	0.244291	0.314626
259.656	0.145309	0.207829	0.133316	0.13124	0.299809	0.304651	0.165651	0.603189	0.17731	0.133282	0.149916	0.37821	0.49378	0.537147	0.394122	0.49656	0.125069	0.35127	0.139959	0.135702	0.119917	0.146739	0.325994	0.553648	0.534927	0.193297	0.76327	0.150751	0.149058	0.143146	0.194224	0.403327	0.353295	0.261342	0.256292	0.341149	0.187294	0.197135	0.310238	0.181479	0.112827	0.808301	0.218447	0.27768	0.145766	0.196558	0.213789	0.250711	0.313751
260.766	0.143652	0.206809	0.133473	0.129737	0.302097	0.311174	0.167136	0.600064	0.174373	0.135418	0.149642	0.375794	0.495966	0.53085	0.388237	0.483861	0.12711	0.358166	0.139547	0.136191	0.119135	0.147796	0.325533	0.548636	0.531747	0.189299	0.763581	0.153357	0.152079	0.144915	0.191068	0.400823	0.35054	0.255081	0.254856	0.336485	0.182388	0.193621	0.311922	0.178966	0.114148	0.802099	0.216203	0.27148	0.145664	0.197541	0.211094	0.250514	0.317668
261.876	0.142619	0.204756	0.132692	0.129372	0.28948	0.303293	0.165395	0.592505	0.179256	0.131914	0.148901	0.373711	0.497099	0.528253	0.38563	0.476044	0.123905	0.364981	0.140385	0.138059	0.118453	0.146147	0.331799	0.544834	0.527927	0.186952	0.784085	0.1524	0.151888	0.141632	0.190506	0.400355	0.335326	0.254275	0.243153	0.338834	0.184062	0.19227	0.344292	0.171642	0.111658	0.812547	0.214324	0.272142	0.145669	0.195751	0.208544	0.251639	0.31588
262.985	0.144596	0.212401	0.132797	0.128965	0.286807	0.304325	0.164661	0.581099	0.177108	0.134079	0.150578	0.371368	0.494252	0.531029	0.382643	0.466567	0.1276	0.366269	0.138703	0.138723	0.117634	0.145897	0.33853	0.5411	0.522279	0.192604	0.803673	0.158303	0.154236	0.145521	0.189651	0.40258	0.327496	0.24981	0.241559	0.333406	0.187595	0.191489	0.34592	0.172423	0.112114	0.800071	0.211752	0.268724	0.144193	0.193367	0.204737	0.246357	0.311681
264.095	0.141064	0.213786	0.131654	0.128721	0.285835	0.30177	0.164448	0.578564	0.177795	0.131776	0.149953	0.369672	0.499717	0.538643	0.377861	0.45821	0.126043	0.357349	0.136749	0.136567	0.115544	0.145554	0.33251	0.538627	0.520405	0.188559	0.771427	0.158466	0.156557	0.145474	0.189511	0.394226	0.327252	0.260142	0.233491	0.33947	0.183732	0.185314	0.312814	0.172279	0.111789	0.775977	0.215153	0.26332	0.144993	0.193426	0.20525	0.24909	0.312011
265.205	0.141365	0.208988	0.131292	0.12832	0.284375	0.310851	0.164636	0.582769	0.171105	0.132721	0.150446	0.364962	0.507383	0.52638	0.366224	0.456119	0.124319	0.348257	0.138891	0.137168	0.11785	0.146964	0.330949	0.532995	0.51764	0.188891	0.776151	0.158942	0.159536	0.145133	0.192902	0.378366	0.336774	0.280474	0.234896	0.325821	0.182138	0.186654	0.319488	0.170973	0.11141	0.777937	0.215591	0.260863	0.144478	0.194709	0.205279	0.244283	0.315719
266.314	0.140967	0.205573	0.131239	0.129179	0.2813	0.306531	0.163721	0.577803	0.171082	0.130939	0.149251	0.362122	0.500962	0.508751	0.356132	0.454878	0.123381	0.343105	0.139964	0.137678	0.118315	0.147555	0.321564	0.531194	0.512739	0.185654	0.785745	0.156127	0.157319	0.140961	0.191679	0.378427	0.335678	0.287053	0.233166	0.341658	0.182947	0.185793	0.327248	0.170542	0.112302	0.78485	0.212464	0.25726	0.14476	0.18999	0.206922	0.242545	0.312953
267.424	0.141153	0.204284	0.131754	0.128059	0.280349	0.303143	0.161256	0.572178	0.173638	0.131781	0.150632	0.354734	0.495085	0.509588	0.3478	0.454564	0.124694	0.346426	0.139639	0.138398	0.119568	0.146315	0.32715	0.522509	0.5088	0.186122	0.767573	0.159709	0.158631	0.143528	0.193943	0.371669	0.337032	0.251574	0.228853	0.329691	0.181511	0.184276	0.325791	0.168537	0.112742	0.790093	0.212774	0.252064	0.144592	0.1897	0.205901	0.242324	0.311635
268.534	0.140858	0.200984	0.131507	0.12836	0.281626	0.305023	0.161024	0.565583	0.167581	0.131849	0.150378	0.354217	0.491112	0.493771	0.347748	0.443759	0.126263	0.343665	0.139235	0.137455	0.118272	0.147662	0.330332	0.520711	0.507602	0.184615	0.782313	0.153595	0.154643	0.142612	0.19216	0.375493	0.335066	0.242219	0.228098	0.329335	0.178358	0.185616	0.325493	0.164269	0.110135	0.774473	0.2094	0.252843	0.143345	0.19107	0.200472	0.240715	0.309216
269.643	0.141859	0.199602	0.133349	0.127924	0.287079	0.298322	0.16181	0.569553	0.169207	0.132652	0.1488	0.350507	0.482754	0.489074	0.349073	0.442284	0.125847	0.330303	0.138667	0.136705	0.119389	0.147864	0.339531	0.516516	0.504544	0.188186	0.757688	0.153596	0.152281	0.142118	0.189404	0.373308	0.327077	0.239669	0.235323	0.318265	0.181127	0.179463	0.329568	0.161542	0.110577	0.774505	0.210987	0.249884	0.143245	0.189498	0.201573	0.239536	0.305602
270.753	0.142626	0.196488	0.132885	0.12706	0.286099	0.291082	0.161011	0.559102	0.165851	0.133135	0.148993	0.3436	0.472336	0.478627	0.354811	0.433614	0.127294	0.328653	0.137875	0.135682	0.116558	0.147397	0.335939	0.514503	0.497802	0.181259	0.750897	0.155734	0.155441	0.146109	0.189803	0.373548	0.318755	0.236888	0.235138	0.312197	0.179748	0.179313	0.332768	0.161372	0.113063	0.767182	0.208403	0.242925	0.142578	0.19233	0.203303	0.239453	0.304029
271.863	0.141356	0.198152	0.131654	0.125683	0.280143	0.290282	0.162998	0.55174	0.164456	0.129577	0.149878	0.33859	0.469905	0.479818	0.352484	0.437333	0.125866	0.324128	0.13836	0.135987	0.117035	0.147635	0.332026	0.511628	0.492765	0.175598	0.741084	0.160065	0.15628	0.143859	0.185901	0.377434	0.325387	0.227873	0.235421	0.317169	0.178045	0.177153	0.322355	0.1653	0.113876	0.784851	0.208362	0.239983	0.141585	0.188393	0.199057	0.238218	0.301566
272.972	0.137554	0.197484	0.132144	0.126497	0.277094	0.281995	0.161944	0.552289	0.162391	0.129563	0.14948	0.335199	0.456374	0.472581	0.350826	0.423901	0.126974	0.323677	0.139028	0.137125	0.116645	0.14726	0.331676	0.507723	0.491222	0.178369	0.745009	0.153723	0.154041	0.142105	0.187421	0.379056	0.32008	0.226047	0.234598	0.310641	0.175682	0.176587	0.321781	0.162567	0.112315	0.770009	0.206417	0.23838	0.143036	0.190667	0.203006	0.234663	0.295799
274.082	0.13706	0.196983	0.131111	0.126212	0.27737	0.280976	0.15903	0.543514	0.16111	0.130548	0.15118	0.33198	0.45361	0.471906	0.344148	0.425687	0.12612	0.324565	0.138834	0.136123	0.118276	0.146261	0.329578	0.505811	0.489147	0.175293	0.747989	0.15337	0.151089	0.141891	0.188604	0.372286	0.311036	0.223166	0.235168	0.312233	0.177579	0.176638	0.320863	0.163269	0.111885	0.765375	0.202227	0.231463	0.142995	0.190372	0.202884	0.235331	0.289456
275.191	0.136521	0.197036	0.131126	0.125813	0.27784	0.271872	0.157781	0.54092	0.158147	0.129772	0.15072	0.33354	0.456194	0.479514	0.339232	0.421066	0.12466	0.327102	0.138268	0.136539	0.117233	0.147066	0.317086	0.501003	0.487194	0.177911	0.723096	0.157172	0.150706	0.139839	0.191019	0.366855	0.3095	0.213624	0.237264	0.303058	0.180244	0.1764	0.299984	0.166527	0.114546	0.768245	0.203922	0.234491	0.143502	0.19101	0.201361	0.229842	0.291629
276.301	0.138895	0.196187	0.130802	0.126453	0.273888	0.268624	0.157108	0.533213	0.153927	0.130309	0.148723	0.329537	0.453031	0.478458	0.33418	0.422983	0.124473	0.326745	0.139732	0.135775	0.118321	0.147214	0.301809	0.500586	0.483776	0.173904	0.735079	0.157314	0.148978	0.139804	0.188703	0.362467	0.309552	0.213618	0.241612	0.301569	0.18956	0.17636	0.304122	0.171016	0.112149	0.732038	0.200929	0.230982	0.143558	0.191157	0.20084	0.230394	0.290177
277.411	0.137671	0.195492	0.129956	0.126806	0.264137	0.267674	0.152699	0.528204	0.157803	0.1306	0.15097	0.329458	0.455161	0.477462	0.331244	0.413624	0.122374	0.328574	0.139056	0.135679	0.117805	0.148695	0.297966	0.500647	0.481004	0.176176	0.723778	0.153197	0.149379	0.141411	0.19332	0.359159	0.309055	0.213158	0.241483	0.298571	0.190421	0.175725	0.307263	0.166388	0.115372	0.727554	0.203471	0.233185	0.143468	0.188478	0.201978	0.228866	0.293555
278.52	0.139083	0.193756	0.131589	0.126643	0.276251	0.264867	0.153148	0.521593	0.15877	0.129923	0.150367	0.329277	0.450023	0.48022	0.330093	0.409368	0.123227	0.324945	0.140304	0.136444	0.116858	0.148927	0.294613	0.494967	0.478187	0.176545	0.726973	0.15041	0.149548	0.137791	0.197629	0.347746	0.308139	0.21635	0.233463	0.307519	0.183813	0.17276	0.301451	0.162014	0.110922	0.727513	0.204822	0.228408	0.143296	0.1902	0.202888	0.228822	0.293818
279.63	0.136471	0.192329	0.130277	0.128372	0.281372	0.263942	0.154957	0.517055	0.157768	0.129039	0.15052	0.326507	0.447737	0.465178	0.327267	0.402734	0.122426	0.320159	0.139566	0.134732	0.11711	0.147678	0.296027	0.494438	0.475216	0.171202	0.731157	0.1475	0.148056	0.138385	0.202545	0.346345	0.300374	0.219068	0.230866	0.29943	0.187349	0.173347	0.305292	0.158979	0.113493	0.717131	0.203239	0.226606	0.142808	0.189181	0.199969	0.23161	0.288408
280.74	0.136607	0.189252	0.131356	0.127725	0.278756	0.264132	0.151757	0.515762	0.156871	0.129481	0.150279	0.323015	0.446041	0.456769	0.327405	0.400829	0.124427	0.325248	0.139432	0.135674	0.117742	0.147077	0.290609	0.49307	0.472383	0.168455	0.738126	0.1471	0.1479	0.139267	0.194759	0.346831	0.303251	0.21928	0.235785	0.306186	0.207767	0.173127	0.299078	0.160789	0.113158	0.727945	0.200886	0.22817	0.142576	0.190245	0.199995	0.230397	0.285398
281.849	0.13676	0.188061	0.131893	0.127474	0.283258	0.256798	0.151776	0.505424	0.158156	0.129387	0.149817	0.325704	0.441261	0.45714	0.323306	0.396388	0.123033	0.324969	0.140334	0.134294	0.117852	0.148111	0.282519	0.488865	0.472034	0.165569	0.730052	0.145827	0.145499	0.138777	0.194653	0.344166	0.298416	0.222192	0.230747	0.302581	0.197344	0.169459	0.295539	0.160107	0.113297	0.738428	0.199306	0.224575	0.141905	0.188205	0.198252	0.226214	0.282607
282.959	0.139014	0.18582	0.133651	0.128134	0.273207	0.253808	0.147998	0.499995	0.158809	0.132763	0.14969	0.319073	0.430283	0.455512	0.313077	0.389323	0.124198	0.316423	0.141247	0.134092	0.118142	0.14629	0.281716	0.487698	0.470865	0.160184	0.723781	0.14089	0.139914	0.135089	0.193883	0.336576	0.295397	0.208379	0.221299	0.290866	0.185284	0.168457	0.284581	0.161671	0.110306	0.731348	0.198372	0.225698	0.141611	0.186741	0.197122	0.22355	0.279091
284.069	0.13667	0.18315	0.131471	0.128006	0.2641	0.250367	0.148092	0.492861	0.160513	0.129361	0.151214	0.310436	0.432584	0.455995	0.306531	0.389687	0.123589	0.31948	0.140954	0.134556	0.11914	0.145987	0.275552	0.484339	0.467308	0.162281	0.727658	0.145807	0.140027	0.137942	0.193224	0.329183	0.29324	0.208156	0.219015	0.287218	0.176469	0.167792	0.290401	0.160119	0.111305	0.753337	0.196583	0.229336	0.140883	0.184573	0.195566	0.223418	0.273088
285.178	0.137644	0.183798	0.13061	0.127172	0.262787	0.25174	0.147286	0.488181	0.156118	0.129217	0.151595	0.307399	0.42428	0.464332	0.308045	0.384085	0.124753	0.316879	0.14068	0.134772	0.118499	0.146637	0.271749	0.481893	0.462884	0.160898	0.720238	0.143632	0.143147	0.135098	0.197114	0.32787	0.28641	0.210536	0.216874	0.288569	0.176038	0.168005	0.290343	0.158406	0.113782	0.747719	0.203435	0.21752	0.140258	0.185746	0.193742	0.223611	0.270812
286.288	0.135726	0.186556	0.130617	0.129405	0.256522	0.250232	0.147327	0.484778	0.154196	0.128541	0.15009	0.300828	0.423296	0.457221	0.302309	0.374436	0.121717	0.318058	0.141407	0.135075	0.119357	0.147901	0.270267	0.478231	0.45907	0.165823	0.705142	0.142936	0.140825	0.132953	0.192858	0.32708	0.281221	0.193524	0.212802	0.289881	0.173263	0.164296	0.281154	0.157217	0.11013	0.735754	0.201001	0.216602	0.140596	0.184679	0.196185	0.22284	0.267901
287.398	0.134452	0.183932	0.131128	0.126793	0.263128	0.248418	0.146177	0.481034	0.148081	0.12771	0.149968	0.296969	0.418042	0.441936	0.302354	0.377887	0.120589	0.304268	0.141706	0.134318	0.119582	0.147008	0.265124	0.474934	0.456098	0.162018	0.703304	0.143747	0.140965	0.132668	0.188729	0.330775	0.278786	0.199435	0.20764	0.286916	0.17099	0.163193	0.301412	0.155553	0.11567	0.726093	0.198882	0.215896	0.140485	0.184772	0.194107	0.224244	0.269929
288.507	0.133093	0.181817	0.131091	0.127301	0.261543	0.245697	0.146146	0.4785	0.152982	0.128643	0.149794	0.293654	0.416329	0.445425	0.301697	0.378805	0.121037	0.302911	0.142576	0.135914	0.120298	0.147655	0.263697	0.471806	0.454423	0.158626	0.694839	0.143471	0.141848	0.133281	0.191814	0.332619	0.273998	0.196124	0.204006	0.27625	0.170432	0.161401	0.29634	0.157405	0.117835	0.720464	0.195965	0.211413	0.140588	0.183132	0.192272	0.219646	0.270449
289.617	0.134576	0.180227	0.130194	0.127106	0.258887	0.244132	0.144842	0.47108	0.155879	0.124206	0.149067	0.29374	0.416504	0.434944	0.299709	0.375895	0.120151	0.295044	0.14101	0.133798	0.11873	0.146821	0.2646	0.46825	0.450586	0.161196	0.6997	0.139635	0.13831	0.132823	0.190552	0.326175	0.273026	0.200715	0.205532	0.281488	0.16923	0.157495	0.289228	0.154245	0.114766	0.697736	0.197279	0.207353	0.140692	0.183019	0.191713	0.217547	0.267029
290.727	0.134167	0.180324	0.129471	0.127495	0.256086	0.234971	0.14522	0.464554	0.150552	0.125674	0.147683	0.284783	0.416345	0.430089	0.297868	0.367197	0.120954	0.284217	0.142756	0.134718	0.118869	0.148094	0.2614	0.464503	0.446607	0.158952	0.670838	0.139415	0.139852	0.132166	0.192073	0.32449	0.26726	0.198367	0.202085	0.276649	0.16285	0.15763	0.296533	0.155781	0.109835	0.699539	0.1946	0.207941	0.14011	0.180358	0.190799	0.217424	0.263657
291.836	0.13133	0.180889	0.129933	0.127464	0.25696	0.238575	0.146158	0.457277	0.144239	0.125875	0.147926	0.291519	0.416136	0.429112	0.295442	0.362272	0.12011	0.291782	0.141159	0.135208	0.12062	0.14727	0.267251	0.460373	0.442136	0.160528	0.681283	0.136725	0.136342	0.130702	0.19188	0.317328	0.268847	0.188198	0.201921	0.277136	0.166271	0.156963	0.284988	0.154184	0.11189	0.695491	0.188983	0.207067	0.140256	0.178789	0.186733	0.215032	0.260947
292.946																																						0.158314	0.283184	0.14931	0.113334	0.691745	0.191243	0.202274	0.141155	0.177385	0.18677	0.218101	0.259502
294.055																																						0.155616	0.27499	0.152176	0.113707	0.69149	0.188767	0.200026	0.141086	0.178173	0.18756	0.216982	0.258863
295.165
296.275
297.384
298.494
[truncated: 51 more columns]

## Sheet: 4b
Basal	Histamine
0.200941	3.50999
0.183696	3.31725
0.205292	2.59291
0.20469	2.50285
0.174677	2.61021
0.161547	2.23915
0.183938	3.04426
0.208577	1.85739
0.163794	2.0936
0.175637	2.87492
0.230608	0.748122
0.184021	3.4789
0.188693	3.59794
0.187595	3.64703
0.170943	3.38362
0.190227	4.29289
0.170561	2.73582
0.142339	2.52916
0.186567	0.189325
0.204043	1.86006
0.193919	1.67423
0.227773	3.73507
0.211801	3.94648
0.247488	3.31216
0.249267	3.16268
0.168797	2.59246
0.162108	3.76103
0.171998	3.53085
0.175098	3.58366
0.171901	3.56443
0.135035	1.43335
0.2008	4.06207
0.187107	3.23209
0.164986	4.02562
0.126761	2.16264
0.156735	3.06369
0.155544	3.73268
0.189545	4.23966
0.221569	3.03171
0.169915	3.05091
0.137222	0.825504
0.137443	4.44247
0.203716	3.5223
0.174438	3.49616
0.215006	3.57189
0.217743	1.93382
0.220223	5.01321
0.222347	4.0439
0.206826	2.86357
0.22125	4.14262
0.217549	3.08223
0.219354	3.14794
0.142559	3.10878
0.194078	4.51842
0.189236	3.71189
0.213588	5.11427
0.208378	1.00193
0.165754	3.94764
0.15465	3.4204
0.163064	2.79444
0.163805	3.20907
0.152992	2.96923
0.164619	2.82168
0.190717	4.25205
0.162343	2.59441
0.174842	2.89563
0.186869	3.58936
0.163855	3.62546
0.173476	4.13053
0.150726	2.49416
0.1758	3.92498
0.133201	2.18375
0.184872	3.56942
0.135749	2.76011
0.148921	2.78444
0.21377	5.1478
0.174783	3.67579
0.179403	3.46388
0.153049	2.68093
0.167646	4.43677
0.203188	3.61241
0.16765	4.03196
0.13733	2.72374
0.186954	2.15994
0.187663	2.93955
0.184268	3.67448
0.162425	2.77092
0.174893	1.03981
0.142744	3.9103
0.150289	3.56691
0.167026	2.80176
0.162234	4.11845
0.138999	3.77179
0.223451	4.88502
0.168449	0.181259
0.158799	3.56621

## Sheet: 4d
Free Ca2+ [M]	FRETSiR/EGFP
1e-12	0.217817	0.218279	0.215987
1e-08	0.222006	0.222019	0.222509
2.5e-08	0.254658	0.255637	0.25415
5e-08	0.461185	0.466124	0.458132
1e-07	1.23131	1.23555	1.23595
2e-07	1.98693	2.01878	2.02108
4e-07	3.46348	3.51631	3.55921
8e-07	5.04424	5.02617	5.13568
1.6e-06	5.79622	5.78937	5.7816
3.2e-06	5.81055	5.95322	5.97698
3.9e-05	5.79982	6.07885	6.01935

## Sheet: 4f
Free Ca2+ [M]	FRET/EGFP
3.9e-05	5.47481	4.545	4.72	5.168	3.963	0.345	2.672	9.087	7.337	3.323	5.254	0.617	8.426	6.59	1.177	4.864	5.829
6.4e-06	8.82569	9.706	5.404	10.31	9.945	6.877	6.461	5.962	7.054	8.317	6.592	5.382	8.521	6.2	4.866	2.505	5.858	5.56	7.168	5.199	2.85363	4.027	8.623	0.892	6.307	2.87	1.268	7.106	0.321	6.764	3.162	4.653	4.613	1.405	0.955	0.503	1.976	1.87	4.717	3.903	0.423	6.553	6.365	7.562
3.2e-06	4.88444	3.811	7.382	5.668	7.184	5.287	6.858	4.711	2.693	6.592	7.759	3.911	5.844	1.816	3.168	5.372	4.611	4.379	1.181	6.853	7.73	7.365	4.509	0.504	4.958
1.6e-06	6.92144	6.309	7.62	5.538	8.206	7.832	7.797	6.754	6.679	8.42	9.301	9.463	9.496	6.782	7.08	5.78686	0.369	6.228	2.067	1.143	5.973	1.107	1.189	2.62	4.837	3.629	5.146	1.731
8e-07	2.32633	5.455	6.584	4.478	3.776	2.134	2.216	3.94	6.253	5.446	3.818	5.409	2.54	2.019	1.114	4.759	3.127	1.636	5.8555	7.47	6.589	8.157	5.832	8.176	8.951	1.992	5.675	1.579	5.306	4.673
4e-07	1.30459	1.316	1.695	1.751	4.184	4.586	0.515	1.224	1.633	0.809	2.212	1.285	5.229	2.442	4.02597	2.153	2.892	2.742	3.062	2.673	1.899	3.039	2.593	1.859	3.175	2.907	4.077	1.786	2.483	3.501	2.958	5.624
2e-07	4.77802	5.248	4.741	4.054	2.33	2.32	3.358	3.307	2.999	2.876	2.923	3.003	2.768	2.906	3.415	4.961	5.059	2.924	2.942	3.815	2.856	4.323	2.269	1.409	3.22	4.676	1.061	2.67082	2.42	1.044	5.163	2.62	1.948	2.232	1.656	2.415	4.005	2.355	2.806	1.921	4.739	2.364	2.425
1e-07	3.97535	3.558	3.627	3.835	2.077	2.052	4.159	4.1	2.625	3.268	3.118	3.123	3.886	4.209	3.201	3.855	3.499	3.837	3.448	2.428	4.154	0.998	3.68556	3.846	3.962	4.008	4.974	3.662	2.809	3.955	4.131	2.737	3.12	2.226
5e-08	1.17327	1.155	0.584	1.131	1.198	0.66975	0.858	1.334	1.353	1.185	1.43	1.384	1.256	0.784	1.276	1.336	1.451	1.066	1.58	1.499
2.5e-08	0.28935	0.287	0.306	0.296	0.26	0.281	0.299	0.224	0.362	0.292	0.279	0.241	0.28	0.301	0.327	0.374	0.281	0.397	0.34	0.397	0.356	0.35268	0.374	0.45	0.438	0.371	0.376	0.334	0.3	0.38	0.454	0.338
1e-08	0.22548	0.251	0.209	0.246	0.238	0.168	0.184	0.223	0.208	0.197	0.206	0.241	0.282	0.223	0.206	0.22411	0.218	0.24	0.228	0.217	0.213	0.215	0.242	0.249	0.243	0.19	0.196	0.213
1e-10	0.20063	0.205	0.192	0.212	0.216	0.203	0.228	0.215	0.211	0.203	0.202	0.219	0.215	0.189	0.19	0.215	0.1742	0.192	0.221	0.218	0.213	0.277	0.239	0.249	0.232
