# Supplementary material for: A general method for the development of multicolor biosensors with large dynamic ranges
Source: Nat Chem Biol. 2023 Jun 8;19(9):1147–57. doi: 10.1038/s41589-023-01350-1 (PMC10449634; doi:10.1038/s41589-023-01350-1)
Supplement: Source Data Extended Data Fig. 5 — Source data. [file 41589_2023_1350_MOESM14_ESM.xlsx]

## Sheet: 5a
	-ATP			+ATP
1	0.131976	0.126349	0.126834	1.30326	1.26304	1.26216
2a*	0.405893	0.398418	0.401851	4.67559	4.98607	4.93332
2b	1.76988	1.75287	1.74513	10.5681	10.6601	10.2058
3	6.34185	6.59077	6.54978	12.1611	11.9738	12.2261

## Sheet: 5b
	Ratio change
1	9.87499	9.99642	9.95123
2a*	11.5193	12.5147	12.2765
2b	5.97105	6.08153	5.84815
3	1.91759	1.81675	1.86664

## Sheet: 5c
Cofactor [M]	ATP			ADP			AMP			GTP
0.01	2.82013	2.75504	2.72032	0.407343	0.406179	0.408457	0.405063	0.408658	0.405512	0.329725	0.335389	0.333099
0.00333		1.84759	1.86163	0.393779	0.386783	0.398594	0.396376	0.402474	0.386734	0.35556	0.36105	0.36141
0.002	1.34858	1.36554	1.37949	0.38842	0.386682	0.397345	0.396334	0.389347	0.397694	0.380205	0.367445	0.372356
0.001	0.876293	0.886431	0.89613	0.389884	0.390691	0.392778	0.382481	0.383828	0.382593	0.378263	0.379506	0.384577
0.000333	0.513548	0.517351	0.501712	0.389223	0.396964	0.379048	0.385162	0.390547	0.377281	0.387991	0.390398	0.390294
0.0001	0.412473	0.411197	0.425035	0.386506	0.396872	0.393661	0.39371	0.396017	0.383177	0.388287	0.374396	0.394051
1e-05	0.390506	0.396747	0.400315	0.383514	0.393759	0.40187	0.384281	0.386364	0.394537	0.389007	0.391901	0.391312

## Sheet: 5d
ATP [M]	25 degrees			37 degrees
0.01	7.73916	7.60504	7.77298	6.12458	6.1244	6.22376
0.0075	7.19808	7.30597	7.29841	5.17941	5.24838	5.22395
0.005	6.79239	6.76457	6.71925	4.30966	4.45298	4.39361
0.003	5.87448	5.81437	5.8352	3.03483	2.95382	2.93761
0.002	5.1627	5.16454	5.17162	2.16615	2.16776	2.25724
0.001	3.78314	3.69107	3.68785	1.37403	1.38445	1.31521
0.000333	1.60332	1.65321	1.68539	0.758445	0.775889	0.773613
0.0001	0.728075	0.725956	0.738587	0.592223	0.594295	0.586967
1e-05	0.532897	0.531893	0.532533	0.556707	0.55137	0.556555
1e-06	0.530771	0.531271	0.530774	0.554095	0.554748	0.555435

## Sheet: 5e
ATP [M]	25 degrees			37 degrees
0.01	12.6957	12.8104	12.8207	11.9846	12.0743	12.243
0.0075	13.2956	13.2302	13.4375	12.1755	12.2587	12.1515
0.005	13.5731	13.4879	13.6211	11.4661	11.7093	11.7384
0.003	13.3033	12.9983	13.2991	10.3241	10.3482	10.2199
0.002	12.8439	12.5695	12.6067	9.02986	9.11921	9.40875
0.001	11.1692	11.1775	11.0757	7.43267	7.51499	7.35879
0.000333	7.12305	7.39734	7.48554	5.32163	5.37813	5.39229
0.0001	5.08014	5.00862	4.99943	4.83378	4.84822	4.86495
1e-05	4.32678	4.41683	4.37763	4.71854	4.7175	4.71421
1e-06	4.43638	4.41237	4.44719	4.72247	4.72729	4.70144

## Sheet: 5f
ATP [M]	pH 5.5			pH 6.0			pH 6.5			pH 7.0			pH 7.5			pH 8.0
0.01	3.22043	3.53513	3.4093	3.15126	3.41537	3.4426	2.53601	3.10492	3.41262	2.8356	3.02158	2.79097	2.13912	2.21849	2.11191	1.73583	1.86641	1.8678
0.005	2.90419	3.16338	3.29099	2.94188	3.35632	3.13509	3.0879	3.00781	2.89668	2.65874	2.79081	2.80821	1.85305	1.84598	1.89866	1.57957	1.67112	1.58218
0.00333	2.3074	2.90027	2.52354	2.7664	2.74811	2.90066	2.64595	2.93021	2.65466	2.36088	2.33809	2.60077	1.7186	1.76087	1.60963	1.61891	1.61406	1.38397
0.002	2.23344	2.28334	2.22565	2.4305	2.51408	2.51318	2.20153	2.34241	2.30153	2.00605	1.98664	1.89807	1.46637	1.56093	1.52761	1.16068	1.26465	1.20519
0.001	1.5694	1.67135	1.71741	1.65891	1.74402	1.84622	1.3463	1.44789	1.38043	1.10932	1.18229	1.15677	0.980464	1.07287	1.0581	0.76617	0.797207	0.802232
0.000333	0.861482	0.849876	0.902199	0.849016	0.907957	0.867785	0.693959	0.723776	0.700964	0.574321	0.577033	0.564015	0.494516	0.492874	0.48485	0.386008	0.388292	0.41342
0.0001	0.719507	0.727595	0.713038	0.6668	0.645117	0.655506	0.546365	0.529726	0.54411	0.460825	0.422546	0.452254	0.376291	0.352478	0.34059	0.307145	0.31422	0.308433
1e-05	0.706684	0.725777	0.68676	0.653112	0.64118	0.630707	0.508193	0.544622	0.488991	0.416912	0.413577	0.421438	0.341835	0.351285	0.340852	0.28498	0.275354	0.282307

## Sheet: 5g
Wavelength [nm]	10 mM ATP			Buffer
400	1487	1505	1517	1891	1789	1755
402	1685	1729	1656	2233	2206	2110
404	1919	1929	1879	2695	2651	2628
406	2222	2219	2150	3526	3371	3282
408	2483	2548	2466	4193	4136	4078
410	2843	2855	2731	5235	4942	4930
412	3128	3279	3095	6260	6070	5955
414	3471	3501	3421	7268	6909	6986
416	3723	3907	3709	8214	7759	8003
418	3986	4105	4041	9284	8593	8732
420	4203	4219	4137	10034	9428	9477
422	4401	4440	4244	10534	10007	10178
424	4548	4579	4462	11129	10368	10352
426	4592	4665	4450	11296	10794	10829
428	4615	4601	4518	11559	10921	10868
430	4760	4751	4610	11804	11140	11200
432	4711	4895	4505	12213	11181	11511
434	4755	5000	4787	12404	11729	11806
436	4911	5007	4886	13006	12114	12090
438	4862	5077	4999	13093	12364	12501
440	5028	5098	5058	13522	12668	12829
442	4978	5200	4993	13615	12784	13059
444	5071	5288	5019	14157	13274	13237
446	5136	5126	4996	14273	13252	13308
448	5053	5073	4934	14054	12904	13297
450	4895	5011	4782	13902	12845	12981
452	4843	5019	4782	13591	12829	12933
454	4662	4737	4640	13230	12403	12688
456	4526	4734	4431	12839	12140	12360
458	4422	4518	4335	12622	11592	11832
460	4374	4363	4155	12204	11233	11462
462	4179	4312	4157	11811	11128	11299
464	4034	4147	4033	11435	10786	10852
466	3938	4108	3978	11133	10466	10603
468	3822	4034	3735	10996	10181	10254
470	3718	3760	3726	10503	9847	9836
472	3591	3732	3602	10360	9536	10074
474	3612	3631	3531	10131	9249	9573
476	3351	3416	3365	9832	9203	9408
478	3319	3415	3236	9330	8831	8798
480	3140	3201	3123	9086	8559	8642
482	3007	3164	3050	8744	8280	8285
484	2966	3017	2865	8283	7787	7959
486	2912	2912	2804	8033	7303	7572
488	2628	2731	2603	7650	7182	7244
490	2451	2579	2493	7267	6697	6953
492	2380	2508	2391	6907	6447	6525
494	2310	2327	2242	6497	6170	6127
496	2177	2191	2161	6156	5816	5806
498	2123	2148	2008	5975	5514	5607
500	1937	2011	1950	5508	5249	5310
502	1863	1962	1868	5280	4911	5116
504	1797	1856	1822	5023	4753	4796
506	1705	1748	1715	4774	4490	4539
508	1574	1642	1625	4678	4322	4384
510	1591	1643	1550	4536	4067	4163
512	1519	1579	1505	4191	4041	4071
514	1405	1463	1362	3963	3701	3800
516	1397	1432	1382	3809	3587	3610
518	1329	1356	1320	3618	3434	3435
520	1256	1316	1201	3452	3256	3229
522	1167	1226	1187	3231	2989	3118
524	1105	1158	1104	3037	2864	2884
526	1109	1128	1071	2960	2751	2807
528	991	1037	973	2835	2593	2596
530	951	982	966	2600	2431	2493
532	945	939	909	2464	2333	2288
534	905	875	886	2321	2260	2276
536	841	865	815	2228	2060	2128
538	780	823	790	2087	1955	1993
540	767	788	755	1976	1844	1871
542	725	770	717	1971	1783	1805
544	662	738	672	1839	1729	1724
546	659	699	641	1730	1623	1619
548	621	642	632	1684	1540	1574
550	593	619	611	1575	1446	1482
552	563	603	603	1516	1378	1419
554	581	564	576	1426	1331	1352
556	531	554	499	1349	1268	1277
558	480	562	483	1311	1204	1224
560	524	529	485	1246	1131	1165
562	455	475	471	1135	1082	1130
564	469	463	416	1098	1065	1063
566	411	422	414	991	1000	967
568	432	423	371	987	948	948
570	400	392	387	956	841	879
572	378	376	375	895	823	810
574	346	376	339	885	785	864
576	346	342	339	811	709	748
578	315	325	334	776	716	702
580	327	332	306	694	688	719
582	280	300	312	712	622	683
584	303	268	292	619	598	633
586	281	278	274	615	593	584
588	269	291	277	584	532	545
590	250	246	242	580	545	535
592	230	274	234	537	503	498
594	227	243	244	525	449	501
596	223	249	224	476	440	451
598	220	242	232	482	434	432
600	201	218	209	432	421	410
602	194	194	224	407	382	421
604	219	209	214	406	382	392
606	205	226	178	385	384	393
608	205	222	193	369	339	367
610	210	204	211	366	360	335
612	212	225	192	346	352	340
614	215	244	204	334	322	339
616	235	247	247	329	297	311
618	265	289	271	356	323	347
620	288	329	294	334	348	338
622	365	389	360	371	329	340
624	425	463	458	407	361	384
626	537	611	541	445	429	448
628	690	704	661	455	464	472
630	836	885	880	569	530	565
632	1061	1142	1093	693	654	601
634	1415	1525	1428	843	791	787
636	1803	1850	1772	1024	917	904
638	2246	2440	2308	1220	1184	1203
640	2994	3207	2991	1573	1490	1432
642	3945	4124	3908	2042	1930	1783
644	4830	5257	4963	2498	2245	2315
646	5971	6577	6059	2913	2842	2722
648	7620	8156	7644	3644	3386	3414
650	9083	9640	9528	4388	4129	4144
652	11005	11908	11369	5257	4710	4949
654	12906	13497	13375	6164	5645	5696
656	15008	15391	15449	6962	6564	6445
658	16224	17504	16740	7794	7086	7252
660	18229	19470	18251	8609	7924	8065
662	19278	20689	19253	9238	8724	8782
664	20451	21599	20451	9771	8897	9026
666	21227	22432	21076	10277	9231	9397
668	21267	22178	21676	10255	9480	9551
670	20935	22207	21151	10235	9565	9560
672	20194	22028	20303	10071	9239	9610
674	19694	21022	19951	9836	9103	9102
676	18613	19399	18579	9443	8765	8775
678	17125	18106	17510	8759	8188	8272
680	15911	16642	15954	8096	7439	7632
682	14670	15464	15063	7750	6900	7141
684	13130	14081	13252	6990	6239	6609
686	12093	12679	11851	6325	5894	5924
688	10584	11054	11032	5756	5277	5252
690	9469	9910	9799	5260	4857	4821
692	8295	8812	8652	4682	4299	4360
694	7756	8072	7861	4348	3902	4089
696	7134	7303	7093	3960	3599	3637
698	6173	6410	6351	3611	3255	3254
700	5550	5967	5781	3240	2881	2985
702	5146	5372	5246	2988	2779	2670
704	4607	5026	4890	2821	2499	2614
706	4364	4605	4603	2449	2408	2344
708	4097	4405	4391	2310	2265	2239
710	4103	4180	4037	2292	2162	2229
712	3751	4096	4065	2220	2166	2103
714	3778	4031	4037	2194	2112	2116
716	3607	3745	3643	2096	1976	2007
718	3551	3723	3519	2075	1911	1946
720	3262	3589	3440	1932	1833	1794
722	3190	3438	3250	1734	1683	1669
724	3119	3196	3149	1734	1596	1562
726	2968	3175	3087	1679	1511	1522
728	2898	3136	2967	1522	1501	1518
730	2790	3132	2943	1598	1433	1433
732	2681	2872	2978	1457	1361	1400
734	2770	2914	2728	1454	1377	1358
736	2551	2868	2652	1431	1280	1325
738	2507	2712	2595	1325	1282	1241
740	2353	2561	2476	1260	1258	1180
742	2265	2423	2350	1266	1241	1201
744	2211	2314	2218	1204	1082	1122
746	2071	2196	2045	1174	1100	1070
748	1898	1997	1972	1114	1020	971
750	1807	1932	1829	981	930	919
752	1691	1739	1672	982	871	919
754	1575	1619	1594	882	837	763
756	1443	1533	1499	805	718	821
758	1339	1407	1376	763	742	694
760	1182	1323	1307	734	663	684
762	1161	1209	1236	658	578	639
764	1087	1133	1055	602	590	584
766	952	1034	990	550	572	523
768	868	954	912	543	502	483
770	845	907	861	514	461	476
772	779	778	816	483	408	405
774	772	732	727	442	428	416
776	722	696	647	394	366	392
778	600	610	670	348	371	338
780	555	612	581	376	328	269
782	540	569	555	337	319	285
784	508	505	516	298	269	235
786	421	463	470	283	267	260
788	441	501	461	312	281	260
790	412	462	424	292	255	234
792	375	420	410	250	243	211
794	358	419	399	227	195	259
796	394	408	409	249	214	198
798	324	362	363	204	197	208
800	349	375	331	183	207	208

## Sheet: 5h
Wavelength [nm]	10 mM			Buffer
560	0.271909	0.282294	0.269627	0.369316	0.377914	0.396229
562	0.34317	0.337729	0.345751	0.489903	0.481682	0.474162
564	0.403729	0.417975	0.395509	0.570827	0.571016	0.574092
566	0.491528	0.506029	0.469678	0.68088	0.677226	0.677165
568	0.552817	0.569532	0.553713	0.779457	0.781363	0.769763
570	0.621889	0.650039	0.613507	0.88951	0.892902	0.889036
572	0.696473	0.726729	0.696266	0.979587	0.981423	0.965084
574	0.749655	0.782424	0.752148	1.07446	1.07372	1.06152
576	0.788245	0.852607	0.807859	1.16236	1.18148	1.15482
578	0.851155	0.895203	0.861019	1.22897	1.23551	1.21418
580	0.901338	0.942396	0.904397	1.26842	1.31012	1.27779
582	0.976246	0.997658	0.925661	1.31796	1.36393	1.32863
584	0.977057	1.00338	0.94667	1.36561	1.38487	1.35642
586	0.997	1.04563	0.972357	1.40404	1.45474	1.39874
588	1.00032	1.0478	1.00025	1.42707	1.41573	1.44686
590	1.0304	1.08536	1	1.43324	1.45792	1.42842
592	1.027	1.06385	1.0273	1.42641	1.47332	1.4257
594	1.02448	1.06142	1.00706	1.45627	1.45134	1.43108
596	1.01532	1.07044	0.994301	1.41181	1.43461	1.42619
598	0.996433	1.04416	0.981288	1.41225	1.43579	1.40517
600	0.995541	1.02681	0.971847	1.38827	1.41677	1.3933
602	0.960843	1.019	0.955176	1.35551	1.36607	1.34337
604	0.935711	0.994448	0.933571	1.28846	1.32773	1.31732
606	0.900122	0.967207	0.907629	1.3067	1.32618	1.2817
608	0.895825	0.944825	0.878711	1.26994	1.27008	1.27884
610	0.871747	0.924785	0.860679	1.20783	1.2344	1.22884
612	0.852696	0.902056	0.864166	1.20224	1.21412	1.16795
614	0.829023	0.872213	0.824105	1.15989	1.2159	1.1602
616	0.797325	0.847141	0.800544	1.13555	1.15624	1.12116
618	0.797568	0.820855	0.769499	1.09175	1.12812	1.08596
620	0.761816	0.807322	0.757081	1.0579	1.08082	1.06746
622	0.743899	0.769671	0.747895	1.02041	1.05914	1.01837
624	0.705229	0.731153	0.707749	1.02499	1.01251	0.978003
626	0.710823	0.749198	0.708854	0.945518	0.970024	0.977444
628	0.710012	0.720916	0.686059	0.941159	0.973725	0.95419
630	0.687313	0.722044	0.692524	0.920819	0.925172	0.899372
632	0.701986	0.72829	0.680361	0.900552	0.916883	0.903282
634	0.71366	0.735577	0.722038	0.876435	0.898231	0.882821
636	0.725659	0.753709	0.730884	0.891399	0.900896	0.898464
638	0.748277	0.804372	0.766947	0.894014	0.890164	0.89148
640	0.827645	0.851653	0.806924	0.949949	0.932129	0.911522
642	0.900365	0.918626	0.873607	0.932878	0.995189	0.950908
644	1	1	1	1	1	1
646	1.0771	1.14201	1.10743	1.06102	1.08356	1.07437
648	1.25642	1.2914	1.23799	1.17042	1.20502	1.17144
650	1.38638	1.46725	1.37816	1.27256	1.25638	1.24553
652	1.58273	1.67268	1.57251	1.35471	1.34631	1.35363
654	1.77852	1.8317	1.74696	1.49971	1.51277	1.47074
656	1.93255	2.00772	1.95943	1.60453	1.61402	1.58059
658	2.11593	2.22486	2.08854	1.7111	1.68396	1.72374
660	2.22513	2.33582	2.22242	1.76159	1.81556	1.77744
662	2.32728	2.48174	2.32695	1.8553	1.8912	1.86369
664	2.44872	2.58445	2.46228	1.88602	1.92192	1.92486
666	2.5058	2.64622	2.44135	1.9092	1.95685	1.91243
668	2.47442	2.60649	2.49409	1.88443	1.92021	1.91837
670	2.43932	2.54385	2.40333	1.85203	1.91155	1.86075
672	2.39011	2.49033	2.3648	1.8128	1.84361	1.78589
674	2.28634	2.41728	2.27533	1.73456	1.78869	1.74218
676	2.13328	2.26217	2.14332	1.64725	1.67811	1.64574
678	2.03097	2.09369	2.00315	1.52906	1.58752	1.53296
680	1.84224	1.95289	1.81313	1.42271	1.44719	1.42228
682	1.67864	1.77479	1.6585	1.28883	1.34046	1.27842
684	1.52582	1.61543	1.52709	1.18807	1.21427	1.18589
686	1.39019	1.4591	1.37799	1.077	1.08105	1.09008
688	1.25107	1.30537	1.27311	0.962371	1.00007	0.994413
690	1.13579	1.19181	1.15242	0.896121	0.914736	0.896788
692	1.00762	1.08953	1.0034	0.805535	0.825179	0.803911
694	0.943494	1.01275	0.921749	0.730931	0.750648	0.710615
696	0.850182	0.87282	0.802841	0.67318	0.686774	0.669623
698	0.751277	0.806368	0.768734	0.61601	0.630449	0.605098
700	0.705391	0.720569	0.68657	0.542278	0.579158	0.592598
702	0.650426	0.67485	0.641405	0.515473	0.514914	0.520461
704	0.613782	0.629826	0.585353	0.480096	0.474798	0.482542
706	0.562383	0.585408	0.563409	0.44254	0.472208	0.453003
708	0.522659	0.5298	0.536276	0.420384	0.425357	0.405098
710	0.477827	0.532749	0.492132	0.396484	0.418918	0.41676
712	0.474341	0.502993	0.472399	0.403095	0.401303	0.393296
714	0.471909	0.475319	0.437442	0.364158	0.360077	0.377235
716	0.44094	0.461525	0.441609	0.360962	0.379321	0.371648
718	0.439968	0.457187	0.43472	0.354642	0.365998	0.351885
720	0.433158	0.440878	0.433444	0.345925	0.351121	0.336802
722	0.410296	0.420144	0.405546	0.324568	0.328029	0.324581
724	0.382894	0.417888	0.399847	0.321589	0.32011	0.327095
726	0.389866	0.396634	0.394999	0.314543	0.324254	0.312011
728	0.365626	0.41277	0.36659	0.308586	0.29872	0.299651
730	0.377463	0.370174	0.351195	0.292387	0.292724	0.29155
732	0.338954	0.368613	0.341329	0.267325	0.277552	0.272835
734	0.335468	0.342153	0.334864	0.256356	0.278514	0.273045
736	0.319903	0.343021	0.307306	0.236525	0.265487	0.252444
738	0.318443	0.320378	0.302883	0.243498	0.250315	0.238059
740	0.289339	0.306671	0.29004	0.231876	0.241581	0.230237
742	0.262667	0.284983	0.280259	0.214369	0.212938	0.213268
744	0.257236	0.27223	0.253211	0.202165	0.201614	0.201955
746	0.256668	0.253145	0.239262	0.188871	0.189105	0.185545
748	0.23259	0.238397	0.237901	0.17289	0.178373	0.18764
750	0.210782	0.238484	0.218593	0.166497	0.160462	0.161453
752	0.19546	0.219485	0.208472	0.166279	0.173192	0.15838
754	0.180624	0.194066	0.188909	0.158143	0.143661	0.147975
756	0.172355	0.188687	0.164243	0.146012	0.143957	0.139316
758	0.165059	0.171424	0.153951	0.122476	0.122419	0.135475
760	0.145521	0.153032	0.143234	0.112959	0.118052	0.122835
762	0.135144	0.142969	0.118142	0.108891	0.105988	0.109148
764	0.123146	0.127787	0.119418	0.104751	0.101695	0.103492
766	0.117795	0.119285	0.110998	0.088116	0.090593	0.094623
768	0.109931	0.116249	0.0922	0.092619	0.085338	0.085056
770	0.104905	0.103062	0.090584	0.074895	0.077788	0.079888
772	0.094609	0.094214	0.088373	0.077292	0.079047	0.070182
774	0.084151	0.09378	0.086927	0.065161	0.074754	0.065293
776	0.083097	0.086146	0.086672	0.065669	0.061209	0.064316
778	0.07653	0.075995	0.082249	0.060802	0.067427	0.053911
780	0.071585	0.068188	0.070936	0.053247	0.06639	0.057612
782	0.063721	0.072786	0.059369	0.045329	0.05329	0.060684
784	0.054884	0.060987	0.063707	0.03821	0.052846	0.053282
786	0.063883	0.066886	0.052054	0.050196	0.049441	0.042807
788	0.056425	0.05665	0.047291	0.043586	0.048849	0.04155
790	0.054641	0.049623	0.056477	0.041334	0.04463	0.042249
792	0.039481	0.047714	0.052735	0.041188	0.036415	0.046089
794	0.043048	0.041468	0.048142	0.035304	0.04315	0.04581
796	0.044264	0.049536	0.03836	0.036103	0.036785	0.032751
798	0.043535	0.054047	0.040146	0.041261	0.039597	0.038966
800	0.039076	0.042422	0.032066	0.038501	0.035009	0.035964
