# Supplementary material for: A general method for the development of multicolor biosensors with large dynamic ranges
Source: Nat Chem Biol. 2023 Jun 8;19(9):1147–57. doi: 10.1038/s41589-023-01350-1 (PMC10449634; doi:10.1038/s41589-023-01350-1)
Supplement: Source Data Extended Data Fig. 6 — Source data. [file 41589_2023_1350_MOESM15_ESM.xlsx]

## Sheet: 6b
NAD+ [M]	ttLigAD			ttLigADV292A			ttLigADY226W			ttLigADY226W-V292A
0.01	3.09603	3.08407	3.11923	2.38362	2.35889	2.36043	2.56731	2.57706	2.57975	1.18153	1.17498	1.21114
0.001	3.45301	3.45244	3.47347	2.56022	2.58754	2.63831	2.34208	2.36595	2.36773	1.0426	1.12853	1.1153
0.0001	2.52379	2.55233	2.58098	1.56268	1.5565	1.61416	1.32131	1.29539	1.32134	0.508429	0.52052	0.516101
1e-05	0.810842	0.849047	0.872512	0.621888	0.626128	0.641159	0.500951	0.492667	0.488621	0.296795	0.291877	0.300664
1e-06	0.36005	0.339915	0.342732	0.385448	0.391886	0.389564	0.327004	0.315955	0.336393	0.247634	0.245449	0.244569
1e-07	0.325397	0.319949	0.340351	0.345666	0.3437	0.350462	0.315146	0.325251	0.321743	0.207433	0.220864	0.234482
1e-08	0.314879	0.313596	0.320961	0.346822	0.358193	0.357111	0.326967	0.321826	0.32762	0.237461	0.233806	0.251455
1e-09	0.322969	0.325557	0.325917	0.363178	0.361049	0.357231	0.322819	0.319077	0.323088	0.260105	0.259947	0.263521

## Sheet: 6c
	- NAD+			+ NAD+
1	0.078008	0.076462	0.07978	0.232385	0.242769	0.23856
2	0.09537	0.096415	0.099696	1.89432	1.82422	1.85602
3*	0.157365	0.160629	0.157064	5.51229	5.43517	5.31788
4	0.235349	0.229453	0.225936	7.82162	7.64493	7.66675

## Sheet: 6d
1	2	3*	4
1.97611	18.4968	33.8102	32.9707
2.1091	17.7753	33.3232	32.2033
2.0552	18.1026	32.5825	32.2981

## Sheet: 6e
Cofactor [M]	NAD+			NMN			NR			NAM			NADH			NADP+			NAAD			ATP			ADP
0.01	6.99931	7.58021	6.65547	0.313435	0.313544	0.315171	0.327817	0.319365	0.351533	0.232019	0.228706	0.228762	2.19933	2.20391	2.20798	3.48488	3.45931	3.53521	0.183668	0.186224	0.182661	0.176522	0.181141	0.177116	0.153413	0.158476	0.156413
0.001	6.34216	6.2847	6.20563	0.29044	0.282448	0.281901	0.333418	0.337572	0.332426	0.220164	0.222034	0.218206	0.739427	0.789492	0.771541	1.08443	1.04907	1.04858	0.207277	0.199953	0.202524	0.203658	0.203626	0.20167	0.212832	0.209031	0.215167
0.0001	3.46622	3.40286	3.5256	0.241821	0.246695	0.249748	0.292662	0.289553	0.294637	0.22051	0.220433	0.231106	0.312606	0.306684	0.30829	0.382863	0.379468	0.391987	0.20581	0.206639	0.209922	0.23181	0.230379	0.225354	0.237648	0.236595	0.234609
1e-05	0.929888	0.929864	0.902733	0.21893	0.202047	0.204057	0.235074	0.250322	0.232674	0.230925	0.235816	0.212021	0.225707	0.211557	0.220538	0.227267	0.226649	0.225585	0.206015	0.199194	0.206186	0.233195	0.250646	0.245917	0.239329	0.234943	0.227745
1e-06	0.3206	0.327165	0.320348	0.222581	0.220737	0.22146	0.216301	0.220216	0.216598	0.218231	0.222169	0.21809	0.205521	0.210483	0.207615	0.20311	0.212822	0.207492	0.206132	0.200678	0.208143	0.23778	0.234961	0.238295	0.232768	0.239425	0.23877
1e-07	0.231023	0.22837	0.233848	0.224694	0.223078	0.213159	0.219547	0.218765	0.213716	0.213666	0.215759	0.212966	0.202059	0.199178	0.203515	0.205896	0.201701	0.211632	0.203873	0.207102	0.205641	0.2398	0.242419	0.234132	0.234576	0.238279	0.229913
1e-08	0.220325	0.219014	0.225776	0.218054	0.216943	0.218694	0.221867	0.216613	0.211497	0.224122	0.215033	0.214312	0.200612	0.201218	0.195381	0.207772	0.20195	0.211318	0.202069	0.204532	0.209998	0.237344	0.232415	0.243284	0.234072	0.232238	0.239002
1e-09	0.22226	0.219057	0.219838	0.218961	0.237381	0.215187	0.223047	0.218765	0.209984	0.216074	0.210994	0.212674	0.204212	0.202942	0.200363	0.205806	0.20616	0.204246	0.198055	0.201102	0.206026	0.245286	0.244522	0.244157	0.239684	0.234289	0.237129

## Sheet: 6f
NAD+ [M]	Buffer			1 mM NAM			100 uM NADH			100 uM NADP+			100 uM NMN			1 mM NMN			100 uM NR			1 mM NR			100 uM NAAD+
0.01	10.1641	10.1867	10.3393	10.1104	9.99039	10.0514	10.0772	9.82252	10.234	10.2247	10.3018	10.4504	7.64061	7.5296	7.58817	6.58785	6.43873	6.62789	7.51046	7.46296	7.3679	6.58446	6.55663	6.65418	7.52509	7.51028	7.40588
0.001	8.48369	8.38194	8.41182	8.05807	8.14448	8.19626	8.10677	8.38523	8.26976	8.18749	8.33244	8.4773	5.91887	5.79697	5.8189	3.68762	3.66006	3.68052	5.31173	5.37307	5.31131	2.89942	2.79555	2.86054	6.27169	6.40695	6.1799
0.0001	4.30572	4.31697	4.37127	3.99148	3.90992	3.95861	4.55195	4.56982	4.47672	4.27631	4.42081	4.43842	2.60992	2.55431	2.59512	1.12326	1.08011	1.11889	2.12078	2.0856	2.07158	0.534901	0.65564	0.456968	3.24503	3.21974	3.32924
1e-05	1.06851	1.09667	1.09445	0.96343	0.973252	0.973963	1.30003	1.32266	1.32807	1.24265	1.27622	1.27179	0.729327	0.727962	0.736712	0.465481	0.463528	0.46597	0.647518	0.657732	0.651784	0.468013	0.4673	0.467324	0.949228	0.942891	0.947804
1e-06	0.386836	0.392611	0.385179	0.378243	0.373821	0.374505	0.626137	0.622073	0.624517	0.658867	0.653127	0.650657	0.375395	0.374162	0.380565	0.388572	0.377547	0.373514	0.395969	0.394137	0.396779	0.414114	0.408283	0.414297	0.363143	0.370475	0.368789
1e-07	0.298263	0.298589	0.303687	0.297305	0.297573	0.297661	0.527438	0.524153	0.531687	0.54908	0.559083	0.554782	0.332938	0.330453	0.323743	0.369106	0.369416	0.370086	0.36954	0.368528	0.37871	0.406697	0.414045	0.406649	0.285684	0.281714	0.282275
1e-08	0.288266	0.283026	0.279236	0.291496	0.28583	0.291087	0.514756	0.519014	0.508175	0.547494	0.525596	0.536031	0.321764	0.319353	0.326509	0.365451	0.361402	0.361622	0.363642	0.363227	0.372863	0.405014	0.415701	0.411045	0.273533	0.269012	0.276742
1e-09	0.285697	0.28496	0.285534	0.289794	0.288391	0.287102	0.509184	0.528264	0.527726	0.52525	0.532716	0.542088	0.318088	0.316593	0.322505	0.360949	0.36244	0.364397	0.369624	0.358945	0.367621	0.414275	0.421136	0.422511	0.27371	0.27654	0.27195

## Sheet: 6g
NAD+ [M]	Buffer			1 mM ATP			1 mM ADP			1 mM AMP
0.01	10.1641	10.1867	10.3393	5.89727	5.99463	5.99235	5.58127	5.85802	5.7499	5.52759	5.62207	5.6241
0.001	8.48369	8.38194	8.41182	4.76801	4.75844	4.72866	4.83339	4.75042	4.8691	4.55361	4.55751	4.59111
0.0001	4.30572	4.31697	4.37127	2.40212	2.37324	2.39697	2.56671	2.58281	2.54033	2.30363	2.32459	2.3598
1e-05	1.06851	1.09667	1.09445	0.676162	0.672907	0.592262	0.712333	0.694677	0.704879	0.659785	0.6719	0.644468
1e-06	0.386836	0.392611	0.385179	0.273529	0.276844	0.28322	0.288324	0.301274	0.294601	0.300704	0.297311	0.300415
1e-07	0.298263	0.298589	0.303687	0.236982	0.229193	0.231853	0.239756	0.24121	0.243608	0.262277	0.260192	0.26277
1e-08	0.288266	0.283026	0.279236	0.224209	0.226847	0.227003	0.23551	0.234102	0.237778	0.250876	0.255524	0.251714
1e-09	0.285697	0.28496	0.285534	0.229675	0.223403	0.224202	0.236706	0.232244	0.24322	0.255635	0.255322	0.25635

## Sheet: 6h
NAD+ [M]	25 degrees			37 degrees
0.01	8.54042	8.54073	8.50241	9.02182	8.96378	9.06689
0.001	7.76748	7.78989	7.69495	7.70596	7.73648	7.66331
0.0001	4.99515	5.01796	5.00891	4.29762	4.28611	4.39326
1e-05	1.57833	1.58775	1.57734	1.16997	1.15396	1.14683
1e-06	0.427173	0.434475	0.428206	0.347126	0.353838	0.346916
1e-07	0.277539	0.281002	0.276632	0.253909	0.257542	0.258136
1e-08	0.261844	0.262798	0.260045	0.248722	0.244225	0.24692
1e-09	0.256288	0.258147	0.259391	0.24782	0.245054	0.244452

## Sheet: 6i
NAD+ [M]	pH 5.5			pH 6.0			pH 6.5			pH 7.0			pH 7.5			pH 8.0
0.01	10.5475	10.2767	10.1646	9.97441	10.2852	10.4545	9.17298	9.51932	9.28409	9.4557	9.48992	9.25889	8.11374	8.66189	8.15056	8.17515	8.10911	7.94517
0.001	10.2917	10.7401	10.5495	10.6242	10.6436	10.6623	9.40382	9.09637	10.0205	8.81715	9.2859	9.22581	8.37908	8.27234	8.01644	7.81379	7.60852	7.48184
0.0001	8.33792	8.6617	8.4411	8.03448	7.27604	7.93677	6.98083	6.96757	6.53898	6.28113	6.41942	6.21481	5.11357	5.22872	5.24699	4.5193	4.65194	4.70015
1e-05	4.14553	4.21906	4.15699	3.29608	3.38516	3.19988	2.71357	2.82513	2.67307	2.21407	2.29625	2.21526	1.43138	1.43972	1.48709	1.49038	1.47836	1.4425
1e-06	0.898257	0.960256	0.974308	0.648657	0.719011	0.734065	0.572084	0.618371	0.626449	0.524819	0.541831	0.567422	0.438815	0.460462	0.465437	0.411553	0.420422	0.417159
1e-07	0.372939	0.359232	0.364455	0.339911	0.349196	0.340851	0.315129	0.317783	0.327411	0.302875	0.308576	0.30268	0.313684	0.311811	0.311851	0.304314	0.307226	0.290278
1e-08	0.28209	0.294221	0.291552	0.280307	0.290201	0.281556	0.287566	0.291533	0.288658	0.28933	0.282426	0.279639	0.284267	0.289996	0.303481	0.285151	0.28909	0.291272
1e-09	0.285844	0.306248	0.290873	0.283398	0.286761	0.287631	0.290598	0.295223	0.287611	0.288347	0.28301	0.283761	0.290484	0.289107	0.291486	0.282279	0.27943	0.274383
