# Supplementary material for: A general method for the development of multicolor biosensors with large dynamic ranges
Source: Nat Chem Biol. 2023 Jun 8;19(9):1147–57. doi: 10.1038/s41589-023-01350-1 (PMC10449634; doi:10.1038/s41589-023-01350-1)
Supplement: Source Data Extended Data Fig. 7 — Source data. [file 41589_2023_1350_MOESM16_ESM.xlsx]

## Sheet: 7b
Ctrl	NR	FK866
2.148	2.376	0.141
2.075	2.307	0.211
2.229	2.485	0.233
2.119	2.397	0.222
2.187	2.402	0.217
2.105	2.495	0.507
2.202	2.33	0.233
2.206	2.379	0.243
2.172	2.304	0.444
2.169	2.343	0.223
2.219	2.408	0.23
2.253	2.437	0.258
2.179	2.247	0.427
2.144	2.371	0.2
2.121	2.258	0.244
2.231	2.354	0.296
2.167	2.261	0.206
2.17	2.39	0.377
2.27	2.409	0.233
2.63	2.452	0.218
2.172	2.371	0.233
2.297	2.321	0.237
2.216	2.415	0.281
2.12	2.416	0.304
2.202	2.274	0.254
2.164	2.281	0.219
2.262	2.375	0.27
2.217	2.428	0.276
2.279	2.599	0.225
2.277	2.304	0.245
2.259	2.343	0.216
2.22	2.327	0.249
2.141	2.372	0.278
2.198	2.286	0.348
2.772	2.357	0.285
2.231	3.188	0.285
2.18	2.396	0.235
2.198	2.423	0.22
2.169	2.347	0.219
2.21	2.16	0.26
2.254	2.321	0.213
2.218	2.301	0.256
2.291	2.411	0.217
2.214	2.251	0.285
2.154	2.399	0.232
2.255	2.382	0.268
2.056	2.25	0.16
2.205	2.291	0.228
2.22	2.247	0.223
2.283	2.189	0.226
2.198	2.187	0.243
2.262	2.191	0.217
2.527	2.125	0.24
2.527	2.289	0.282
2.251	2.439	0.282
2.277	2.347	0.222
2.236	2.347	0.284
2.2	2.165	0.235
2.278	2.294	0.259
2.216	2.358	0.222
2.323	2.325	0.294
2.666	2.33	0.238
2.157	2.41	0.207
2.264	2.424	0.223
2.246	2.291	0.221
2.25	2.37	0.199
2.296	2.288	0.226
2.248	2.278	0.32
2.362	2.339	0.208
2.266	2.29	0.305
2.242	2.294	0.258
2.194	2.234	0.281
2.367	2.438	0.21
2.265	2.408	0.247
2.208	2.376	0.242
2.242	2.244	0.231
2.223	2.244	0.258
2.199	2.388	0.144
2.377	2.411	0.241
2.358	2.496	0.226
2.178	2.241	0.278
2.212	2.5	0.23
2.285	2.491	0.238
2.239	2.422	0.255
2.139	2.384	0.113
2.152	2.294	0.252
2.275	2.318	0.243
2.374	2.382	0.243
2.213	2.439	0.237
2.278	2.352	0.229
2.214	2.391	0.233
2.283	2.354	0.201
2.233	2.145	0.236
2.438	2.347	0.252
2.255	2.509	0.237
2.418	2.407	0.214
2.306	2.257	0.215
2.191	2.261	0.235
2.214	2.36	0.264
2.227	2.44	0.305
2.268	2.436	0.205
2.272	2.191	0.221
2.44	2.343	0.219
2.206	2.411	0.285
2.268	2.527	0.341
2.245	2.401	0.253
2.306	2.522	0.268
2.274	2.506	0.258
2.163	2.177	0.332
2.263	2.511	0.326
2.237	2.535	0.251
2.285	2.25	0.239
2.308	2.521	0.247
2.335	2.516	0.232
2.271	2.605	0.265
2.282	2.558	0.219
2.246	2.41	0.28
2.299	2.525	0.249
2.35		0.257
2.3	2.503
2.203	2.391	0.218
2.253	2.418	0.216
2.26	2.329	0.273
2.276	2.5	0.267
2.315	2.414	0.276
2.306	2.204	0.331
2.168	2.52	0.211
2.289	2.466	0.237
2.316	2.528	0.268
2.282	2.521	0.301
2.294	2.433	0.332
2.354	2.668	0.28
2.224	2.494	0.254
2.227	2.568	0.234
2.268	2.704	0.211
2.225	2.341	0.26
2.223	2.588	0.23
2.344	2.571	0.235
2.245	2.561	0.244
2.309	2.351	0.257
2.244	2.497	0.276
2.263	3.201	0.241
2.219	2.627	0.256
2.193	2.647	0.267
2.171	2.222	0.23
2.219	2.54	0.235
2.249	2.518	0.231
2.294	2.44	0.249
2.268	2.536	0.222
2.342	2.51	0.244
2.28	2.381	0.244
2.251	2.421	0.311
2.177	2.533	0.254
2.274	2.688	0.248
2.21	2.577	0.241
2.253	2.6	0.241
2.207	2.377	0.245
2.273	2.614	0.207
2.263	2.518	0.242
2.239	2.432	0.245
2.235	2.448	0.206
2.2	2.447	0.244
2.259	2.597	0.253
2.255	2.331	0.246
2.191	2.777	0.233
2.302	2.46	0.309
2.238	2.565	0.245
2.205	2.372	0.214
2.3	2.516	0.218
2.278	2.378	0.224
2.15	2.713	0.208
2.172	2.578	0.181
2.293	2.666	0.213
2.182	2.649	0.309
2.305	2.272	0.227
2.346	1.933	0.201
2.248	2.627	0.19
2.569	2.572	0.204
2.19	2.636	0.208
2.09	2.755	0.214
2.494	2.641	0.289
2.078	2.714	0.21
	2.521	0.314
2.383	2.576	0.271
2.279	2.619	0.282
2.217	2.386	0.221
2.322	2.649	0.28
2.259	2.259	0.33
2.154	2.481	0.228
2.271	2.577	0.299
2.223	2.653	0.235
2.238	2.61	0.238
2.362	2.484	0.243
2.183	2.369	0.237
2.177	2.58	0.224
2.153	2.625	0.295
2.166	2.699	0.259
2.232	2.524	0.265
2.321	2.792	0.256
2.182	2.548	0.221
2.214	2.461	0.242
2.122	2.508	0.273
2.133	2.452	0.246
2.213	2.428	0.219
2.184	2.574	0.258
2.129	2.684	0.232
2.132		0.224
2.159	2.5
2.19	2.546	0.279
2.106	2.634	0.269
2.217	2.111	0.307
2.193	2.696	0.259
2.183	2.519	0.266
2.299	2.458	0.244
2.213	2.668	0.227
2.17	2.461	0.226
2.212	2.491	0.284
2.244	2.581	0.317
2.201	2.519	0.303
2.474	2.497	0.249
2.31	2.578	0.267
2.161	2.448	0.338
2.178	2.482	0.294
2.189	2.428	0.206
2.195	2.354	0.261
2.274	2.456	0.224
2.199	2.556	0.221
2.209	2.429	0.319
2.259	2.451	0.269
2.24	2.485	0.324
2.193	2.562	0.224
2.19	2.423	0.345
2.18	2.571	0.157
2.188	2.479	0.219
2.251	2.48	0.299
2.144	2.448	0.271
2.269	2.667	0.24
2.165	2.56	0.239
2.177	2.386	0.278
2.301	2.516	0.191
2.252	2.518	0.238
2.295	2.751	0.28
2.264	2.587	0.264
2.247	2.435	0.238
2.103	2.5	0.286
2.29	2.529	0.274
2.508	2.566	0.225
2.182	2.482	0.23
2.369	2.558	0.201
2.27	2.5	0.256
2.289	2.574	0.214
2.273	2.524	0.242
2.324	2.453	0.223
2.312	2.553	0.238
2.298	2.522	0.249
2.303	2.481	0.241
2.283	2.57	0.251
2.222	2.342	0.197
2.319	2.511	0.235
2.238	2.518	0.198
2.314	2.478	0.227
2.27	2.517	0.245
2.966	2.413	0.254
	2.58	0.238
2.203	2.436	0.267
2.168	2.506	0.262
2.278	2.553	0.252
2.324	2.601	0.272
2.225	2.607	0.226
2.2	2.471	0.216
2.267	2.512	0.238
2.74	2.425	0.191
2.303	2.563	0.244
2.312	2.434	0.207
2.271	2.579	0.225
2.144	2.46	0.208
2.166	2.532	0.217
2.254	2.48	0.234
2.235	2.47	0.216
2.245	2.487	0.25
2.236	2.547	0.224
2.178	2.406	0.245
2.224	2.581	0.228
2.25	2.429	0.233
2.219	2.628	0.236
2.176	2.508	0.234
2.239	2.458	0.224
2.195	2.546	0.206
2.184	2.636	0.23
2.253	2.516	0.239
2.171	2.525	0.198
2	2.453	0.162
2.214	2.632	0.18
2.165	2.439	0.203
2.217	2.496	0.224
2.062	2.596	0.218
2.279	2.513	0.262
2.173	2.486	0.23
2.119	2.541	0.221
2.427	2.532	0.212
2.318	2.527	0.232
2.251	2.472	0.227
2.085	2.526
2.209	2.32
2.129	2.52
2.221	2.53
2.176	2.612
2.293	2.337
2.221	2.593
2.281	2.629
2.166	2.486
2.171	3.291
2.114	2.568
2.195
2.255
2.2
2.246
2.2
2.186
2.145
2.35
2.34
2.207
2.237
2.127
2.173
2.261
2.339
2.298
2.31
2.16
2.23
2.391
2.225
2.248
2.291
2.265
2.275
2.232
2.212
2.154
2.376
2.226
2.221
2.29
2.179
2.19
2.239
2.239
2.249
2.155
2.219
2.23
2.204
2.181

## Sheet: 7e
Ctrl	NR	FK866
0.919072	1.73681	0.566633
1.39369	1.43065	0.454049
1.14626	1.09088	0.584811
0.961503	1.17603	0.607863
0.979841	1.08756	0.690909
1.8222	1.01892	0.51811
1.43582	1.79518	0.791338
1.44785	2.04761	0.531804
1.84752	1.98659	0.945458
1.44151	2.0101	0.555397
0.985443	2.089	0.664785
1.2809	1.91733	0.663494
0.691143	1.52633	0.573874
1.44837	1.76803	0.818093
1.23575	0.983362	0.33034
1.04404	1.04941	0.387801
1.0602	1.79767	0.323048
1.20097	2.05812	0.739133
1.16455	2.06277	0.723212
1.02403	1.76459	0.346475
1.1013	1.65783	0.926076
1.06824	1.81308	0.597803
1.16331	1.74536	0.645044
1.20032	1.89803	0.749249
1.10474	1.48872	0.804473
1.17513	1.53796	0.424009
2.12624	1.99905	0.514495
1.03305	2.09097	0.659617
1.22552	1.62284	0.601242
2.01375	1.95181	0.662938
1.19974	1.89308	0.723769
0.956641	1.87393	0.427454
1.07992	2.26303	0.363985
0.966627	2.32946	0.401821
		0.38456
1.24532	1.83724	0.318609
1.80207	1.87658	0.533657
2.0527	1.83721	0.787202
1.73384	1.59414	0.61521
2.00035	2.09114	0.298897
1.65827	1.87366	0.692789
1.54011	1.91548	0.388156
1.49688	2.04803	0.713333
1.2966	1.09835	0.511726
1.25647	2.03726	0.465433
1.89075	2.1628	0.505267
1.36462	1.7674
1.41911	1.44008	0.626131
1.48176	1.50305	0.679799
1.24387	1.73513	0.531982
1.38926	2.10323	0.528113
1.18059	2.18895	0.549159
	2.12299	0.56173
1.54946	2.0248	0.628741
1.50267	1.44706	0.435373
1.16601	2.25731	0.483033
1.05629	1.78423	0.610031
1.08127		1.01191
1.12263	1.57336	0.71591
1.12492	1.67831	0.712063
1.24781	1.92548	0.545663
1.18112	2.19488	0.57532
1.17035	0.847199	0.899993
1.60545	1.75498	0.43213
1.26912	1.07297	0.697324
	1.98058	0.502968
	1.16548	0.430946
	1.31268	0.465922
	1.77025	0.430851
	2.09056	0.35683
	2.09056	0.758995
	2.24909	0.672684
	1.91866	0.666677
	2.33726	0.727477
	2.0039	0.407075
	2.08199	0.762574
	1.726	0.932857
	2.45453	0.509242
	2.26592	0.852933
	2.05065	0.696139
	1.92189	0.905996
	1.62414	0.770757
	2.60339	0.450993
	0.771929	0.768666
	0.811183	0.498783
	2.25914	0.804454
	1.687	0.473544
		0.811661
		0.784189
		0.521499
		0.478235
		0.80642
		0.510257
		0.340451
		0.249842
		0.71622
		0.672634
		0.841449
		0.529086
		0.267417
		0.771995
		0.245765
		0.878185
		0.295768
		0.26733
		0.359646
		0.597043
		0.344508
		0.592108
		0.258669
