# Supplementary material for: A general method for the development of multicolor biosensors with large dynamic ranges
Source: Nat Chem Biol. 2023 Jun 8;19(9):1147–57. doi: 10.1038/s41589-023-01350-1 (PMC10449634; doi:10.1038/s41589-023-01350-1)
Supplement: Source Data Extended Data Fig. 8 — Source data. [file 41589_2023_1350_MOESM17_ESM.xlsx]

## Sheet: 8c
Time [min]	ChemoB-NAD-NLS																									ChemoG-NAD-mito
0	1	1	1	1	1	1	1	1	1	1	1	1	1	1	1	1	1									1	1	1	1	1	1	1	1	1	1	1	1	1	1	1	1	1
1	0.985805	1.02968	0.989394	0.985568	0.978829	0.963153	0.98436	1.06565	0.993429	1.03888	0.985693	0.995278	1.02403	0.985567	0.961563	1.03375	0.975388									0.963234	0.972878	0.990535	0.996973	1.05019	1.03403	0.99075	1.05242	0.984062	1.05696	0.979065	0.978493	0.975962	1.02767	1.17316	1.03377	1.10374
2	0.970307	1.00373	1.00104	0.957086	0.964361	0.897275	1.00987	1.0092	0.990425	1.01092	0.986845	1.01034	1.02514	0.97479	0.973796	1.03772	1.04422									0.977654	0.954447	0.998796	1.00337	1.00958	1.03304	0.99048	1.02575	0.992691	0.971718	0.995123	0.985984	1.0244	1.00449	1.21892	1.00426	0.98529
3	1.0111	1.02645	0.964581	0.97892	0.966532	0.960297	0.968297	1.02098	0.997828	1.01423	0.974703	1.00113	1.04129	0.971508	1.02874	1.01907	1.09912	1	1	1	1	1	1	1	1	0.988311	0.952431	1.0028	0.989446	1.03953	1.02644	0.948816	1.05058	0.986683	1.02235	0.998469	1.02562	1.08467	1.02244	1.29055	0.949018	1.01248	1	1	1	1	1	1	1
4	1.02114	0.996152	1.01804	1.00811	0.961823	0.98883	1.03201	1.00697	1.00557	1.00641	1.00005	0.985393	1.00327	1.00864	0.969327	0.987118	1.00023	0.972631	0.981131	0.986533	0.987107	1.03625	0.986631	0.997854	0.925146	0.981989	0.977727	0.972755	1.00149	0.990014	1.0084	0.987965	1.01937	0.980707	1.00232	1.00839	1.00873	1.00993	0.954804	1.13189	0.981112	1.04798	0.966858	0.959879	1.00458	1.02714	0.991328	1.05113	1.00977
5	1.00173	0.994847	1.04164	1.01576	0.943881	0.93778	0.995527	1.01737	0.995657	1.02959	0.994245	0.977544	0.974743	1.03	0.93295	1.00132	1.02296	0.983638	0.950351	0.982481	0.994201	1.04162	1.02467	0.994284	0.994693	0.97566	0.955142	0.984304	1.03329	1.00794	1.0393	0.96578	1.04862	0.990164	0.990023	0.985071	0.981091	0.992646	0.969076	1.11841	0.986422	1.01578	0.976653	0.945636	1.00937	1.01718	0.982542	0.987965	0.970954
6	0.99487	1.0001	1.01182	1.0091	0.999576	0.954115	1.01768	1.0164	0.984405	1.01908	0.969744	1.08801	1.02055	0.978998	1.01364	1.00301	1.03727	0.990798	0.999778	0.960697	0.993603	1.02457	0.994774	1.0525	1.0107	0.973087	0.939306	0.979873	1.045	1.01658	1.04196	0.988772	1.04234	0.971339	1.03038	0.962779	1.03233	1.08678	0.959096	1.25151	0.97817	1.09428	0.975387	0.981602	1.04615	1.01051	1.03113	1.03787	1.03137
7	1.00443	0.995213	1.03692	1.0048	0.977078	0.910924	1.00029	1.01921	0.992793	1.01404	0.99469	1.05913	1.043	0.959353	0.967686	0.983512	1.02388	0.979871	1.0025	0.991707	1.01608	1.06124	0.996246	1.00048	0.975879	0.94051	0.924453	0.992745	0.964821	0.948592	1.08464	0.989057	0.995469	0.993944	0.952708	0.984343	0.978954	1.01222	0.986256	1.18711	0.995605	1.02906	0.942547	0.962908	1.01368	0.984863	0.980607	1.00278	0.991835
8	1.02006	0.988722	1.01845	0.987259	1.01099	1.03387	0.980887	0.993316	0.994477	1.02035	0.971428	1.02252	0.977913	0.989121	0.991193	1.01313	1.02365	0.975549	0.981535	0.996527	0.989095	1.05335	1.00091	0.99122	0.939771	0.928811	0.977261	0.949231	0.983895	1.01233	0.954688	0.966947	1.04824	0.970731	0.950229	0.977726	0.972655	0.979023	0.980172	1.17546	0.995914	1.03166	0.972676	0.916233	1.0594	0.998322	0.947774	1.02611	1.00342
9	0.999963	0.989293	0.99572	1.00454	0.973604	0.911945	1.01178	1.01498	0.996829	1.02563	0.995673	1.02217	0.991176	0.967785	0.989474	0.971429	1.03484	0.997386	0.994411	0.965343	0.974779	1.06785	0.997357	1.03925	0.958984	0.945029	0.954684	0.970005	0.983766	0.994052	0.970492	0.983002	1.02384	0.973935	0.974084	0.93074	0.980892	1.04578	0.953026	1.22886	0.990553	1.01438	0.945489	0.913421	0.974687	0.974104	1.02843	0.956447	0.969524
10	1.00501	1.01514	1.00759	1.01794	0.941157	0.962578	1.01411	1.00233	0.992341	1.01654	0.99276	0.965655	0.99305	0.966478	0.991006	0.957541	1.04969	1.00778	0.95252	0.975668	0.966004	1.04175	0.99595	0.99504	0.928613	0.965965	0.918397	0.995249	0.959243	1.01424	1.00127	0.979152	1.04416	0.985853	0.960187	1.01322	0.984157	0.985372	1.01238	1.18761	1.00684	1.0754	0.983734	0.916563	1.01765	0.979593	1.00796	0.994407	0.985404
11	1.00246	0.986464	1.01053	0.991947	0.989703	1.01266	0.984343	1.00791	0.992211	1.00149	0.973802	0.976382	0.957758	1.02407	0.974983	1.05446	0.997139	1.02096	0.97439	0.964413	0.966456	1.07679	1.01865	1.01893	0.951985	0.909519	0.967532	0.990982	0.97238	1.01378	0.993523	0.972676	1.03966	0.986514	0.958927	0.985307	0.98906	1.03383	0.944706	1.22824	0.958316	1.04835	0.959415	0.94271	0.968186	0.981854	0.985368	1.0077	0.960768
12	1.02393	0.994877	0.986754	1.01275	0.994445	0.963391	0.982596	1.01909	1.00972	1.02876	0.971659	1.02994	1.03854	0.968967	0.982194	0.984724	1.04157	0.984973	0.98538	0.972963	0.977002	1.08582	1.02021	1.02681	0.974725	0.909827	0.967996	0.948617	0.982346	1.00429	1.0006	0.956259	1.03867	0.978346	0.906538	0.950091	0.961366	1.04385	0.953941	1.1698	0.93559	1.0461	0.974255	0.90234	0.995348	0.97072	0.977312	1.02222	0.96605
13	0.999905	1.00064	1.01969	0.997996	0.998277	0.971819	1.02625	1.0013	0.983592	1.01141	0.988085	0.994995	1.00031	1.0004	1.00773	1.03255	1.02842	1.01069	0.961907	0.991288	0.99893	1.06877	0.988504	1.02188	0.984163	0.928388	0.916986	0.952628	0.97102	0.920045	0.99325	0.972849	1.04811	0.965954	0.949473	0.947319	0.963145	1.01996	0.950407	1.05627	1.00087	0.969395	0.966858	0.944103	0.968858	0.98199	1.00385	0.980523	1.01024
14	0.972221	1.00393	0.989146	0.999291	0.992273	1.04116	1.02385	1.01128	0.992398	1.01752	0.969936	0.984907	1.0223	0.949096	1.02197	0.994841	1.10427	0.993909	1.00203	0.966386	0.985802	1.05381	0.974139	1.03658	0.969895	0.933144	0.92466	0.995998	0.993887	1.01581	0.98874	0.973298	1.07997	0.987036	0.961955	0.976698	0.88987	0.979653	0.988777	1.27398	0.997277	1.0587	0.944716	0.925699	0.965312	0.95824	1.00542	1.00157	0.960855
16	0.985541	0.950509	0.988283	0.982728	0.954607	0.880291	0.981851	1.01412	0.995019	0.988549	0.95309	0.971288	0.982346	0.963588	1.04732	1.00845	1.00239	0.988787	0.980363	0.978233	0.966138	1.04601	1.00383	1.02422	0.951241	0.889428	0.926393	0.911553	0.927286	0.922071	0.925772	0.938231	1.02935	0.948923	0.936549	0.954165	0.890047	1.0172	0.936008	1.14744	0.940036	0.988796	0.965004	0.940311	0.951902	0.987107	0.967131	1.02746	0.954632
17	0.987268	0.958698	0.976744	0.998723	0.972041	0.98471	0.956623	0.958786	0.964943	0.97414	0.954268	0.961285	0.9962	0.959253	0.96435	0.984819	1.07083	1.02	1.00562	1.00232	1.01211	1.02259	1.01338	0.99937	1.07817	0.867489	0.917791	0.935178	0.936643	0.916954	0.954675	0.937707	0.995671	0.949988	0.948243	0.977539	0.975544	0.936184	0.960593	1.08604	0.961348	1.02085	0.972464	0.972704	0.956349	0.974151	0.900401	0.999202	0.998943
18	0.944394	0.941587	0.957818	0.930489	0.898194	0.888308	0.972624	0.96073	0.957479	0.975522	0.932902	0.979847	1.01009	0.910015	0.909771	0.976827	0.936728	0.999778	0.928006	0.990694	0.981041	1.06018	0.980448	0.992234	0.989391	0.883609	0.896756	0.894385	0.948379	0.898795	0.936102	0.947937	0.976267	0.944104	0.891422	0.952729	0.944691	0.949527	0.976095	1.17954	0.963368	1.04998	1.00284	1.01287	1.01402	1.03157	0.926473	0.969029	0.840627
19	0.910738	0.923228	0.943214	0.890876	0.940051	0.844668	0.916284	0.938194	0.943255	0.926222	0.910671	0.985845	0.931189	0.928026	0.956758	0.917563	0.922254	1.00165	0.96245	0.939084	0.939226	1.07797	0.953263	0.966274	1.0017	0.855455	0.918624	0.912067	0.938624	0.895133	0.908159	0.900275	0.978735	0.934467	0.936646	0.914845	0.91484	0.977437	0.947505	1.1532	1.02552	1.02282	0.949447	0.917531	1.03353	0.957517	0.92362	0.974951	0.974293
20	0.874525	0.827165	0.90481	0.868649	0.89921	0.792334	0.893759	0.884369	0.920262	0.905469	0.905343	0.953939	0.875079	0.872559	0.820977	0.827113	0.83092	0.984362	0.943445	0.945137	0.99838	1.03719	0.96695	0.999748	0.953033	0.868652	0.902347	0.901706	0.925236	0.860547	0.891489	0.884313	0.968708	0.93215	0.884853	0.913988	0.926079	0.935663	0.993638	1.03515	0.993227	0.993998	0.96101	0.907785	0.951371	0.937922	0.944666	1.02926	0.943825
21	0.836455	0.797827	0.867397	0.81118	0.840148	0.722808	0.832478	0.847621	0.904659	0.867896	0.839958	0.872689	0.80402	0.80485	0.789367	0.757635	0.703508	0.980205	0.905179	0.916759	0.921861	1.02042	0.948023	0.985249	0.900461	0.872337	0.921779	0.908618	0.943368	0.874762	0.893333	0.920336	1.00501	0.960398	0.877943	0.896081	0.926434	0.940524	0.962383	0.790956	0.98297	0.985247	0.927415	0.872364	0.949335	0.961539	0.925978	1.00935	0.947145
22	0.763473	0.761979	0.795897	0.792725	0.810623	0.662658	0.771919	0.748415	0.868936	0.816052	0.784094	0.843954	0.716975	0.774705	0.670738	0.63693	0.716374	0.989939	0.884488	0.885608	0.92047	1.04586	0.892867	0.936195	0.904039	0.855698	0.903739	0.938439	0.973168	0.869806	0.90402	0.921593	0.951903	0.945461	0.890521	0.856891	0.873062	0.957572	0.960836	0.748562	0.980972	0.824283	0.912701	0.921354	0.978005	0.952312	0.906753	1.04082	0.972554
24	0.678056	0.665773	0.734225	0.730271	0.734305	0.645253	0.656437	0.631391	0.788869	0.708486	0.666278	0.80988	0.746901	0.677552	0.641128	0.533992	0.512375	0.902431	0.770458	0.79709	0.817968	0.892903	0.823364	0.776532	0.732162	0.810368	0.836719	0.906738	0.871897	0.848445	0.825062	0.864041	0.939071	0.864835	0.820483	0.849207	0.850681	0.890234	0.873005	1.00317	0.868629	0.929774	0.966457	0.879184	0.939932	0.912999	0.885793	1.0751	1.01874
25	0.594291	0.588409	0.666543	0.621396	0.677771	0.576298	0.575019	0.558254	0.71627	0.621044	0.583222	0.70743	0.667162	0.614665	0.533835	0.439761	0.402724	0.834038	0.678678	0.746193	0.76264	0.865402	0.770017	0.687277	0.740087	0.790854	0.834672	0.861965	0.845195	0.736589	0.776629	0.828758	0.921182	0.845203	0.775057	0.785446	0.875556	0.907024	0.837294	0.995411	0.869839	0.883904	0.946391	0.912191	0.906188	0.916509	0.972308	1.02909	0.985046
26	0.511697	0.506759	0.584381	0.571824	0.587954	0.554549	0.500099	0.478245	0.666268	0.526451	0.4996	0.615599	0.601516	0.530248	0.488105	0.368239	0.366421	0.775436	0.609829	0.666226	0.670034	0.804565	0.739509	0.673865	0.804326	0.788206	0.838706	0.878433	0.816476	0.731997	0.812914	0.853451	0.910172	0.835168	0.749894	0.732524	0.879916	0.873488	0.826851	0.925916	0.85079	0.915318	0.924731	0.854374	0.93543	0.877062	0.886625	0.939701	0.896486
27	0.426113	0.425005	0.503143	0.492889	0.521847	0.49752	0.421219	0.405971	0.593491	0.456646	0.425817	0.592194	0.567096	0.476838	0.416655	0.324048	0.301762	0.692753	0.518164	0.602325	0.593557	0.750427	0.680534	0.582276	0.795006	0.765358	0.794602	0.87704	0.833915	0.69996	0.774198	0.809755	0.913384	0.787344	0.68726	0.679273	0.822948	0.844291	0.812517	0.779754	0.867014	0.853707	0.882257	0.828201	0.892768	0.907735	0.896386	0.893962	0.873554
28	0.37725	0.365167	0.440681	0.426861	0.472508	0.4115	0.374223	0.341751	0.542595	0.396729	0.360194	0.504326	0.448989	0.384644	0.358937	0.290892	0.280593	0.622317	0.440124	0.552118	0.534809	0.683877	0.583721	0.494058	0.720985	0.753815	0.798677	0.850734	0.784357	0.65653	0.75059	0.811906	0.902407	0.762747	0.654031	0.650088	0.786762	0.856804	0.775719	0.6025	0.835877	0.853148	0.870484	0.797598	0.855908	0.869725	0.874815	0.937145	0.875609
29	0.330503	0.322749	0.394036	0.383759	0.424373	0.414769	0.324447	0.302323	0.471377	0.34008	0.312494	0.459281	0.410437	0.357433	0.311377	0.26307	0.256921	0.553122	0.370229	0.487565	0.464148	0.626752	0.52501	0.421646	0.685501	0.703744	0.765045	0.845436	0.783614	0.695552	0.737369	0.790814	0.893293	0.732495	0.60322	0.628193	0.750961	0.851713	0.771463	0.54208	0.826642	0.872397	0.84381	0.758495	0.843971	0.889917	0.870297	0.888437	0.839407
30	0.287379	0.296185	0.333035	0.345828	0.355475	0.349461	0.294901	0.261702	0.416055	0.300457	0.286685	0.365728	0.368801	0.304234	0.265656	0.248418	0.241139	0.491465	0.320105	0.41679	0.408534	0.543191	0.46816	0.367043	0.636808	0.680781	0.745453	0.848594	0.765031	0.638277	0.70511	0.783649	0.860257	0.700453	0.582201	0.589461	0.748308	0.790372	0.758805	0.641878	0.797428	0.861962	0.818087	0.769277	0.864039	0.859001	0.858412	0.875916	0.836275
31	0.26393	0.262255	0.304997	0.304222	0.349126	0.340615	0.271224	0.24478	0.362965	0.273118	0.26044	0.359254	0.318165	0.26324	0.246062	0.234137	0.240883	0.420221	0.283617	0.362838	0.359706	0.482335	0.396814	0.31221	0.573157	0.694002	0.727214	0.844112	0.775823	0.603189	0.71982	0.764364	0.846583	0.668884	0.554231	0.593192	0.726794	0.800068	0.752231	0.475652	0.804614	0.853736	0.830131	0.778897	0.841403	0.863585	0.847355	0.838106	0.810924
32	0.250553	0.250637	0.268029	0.273159	0.336455	0.291254	0.251374	0.2353	0.332188	0.252573	0.248692	0.317216	0.305662	0.257318	0.224101	0.231295	0.228557	0.39074	0.255874	0.323334	0.315832	0.41402	0.339275	0.287914	0.523834	0.694882	0.717997	0.773363	0.706128	0.657577	0.7036	0.77806	0.791052	0.643977	0.522551	0.553585	0.704746	0.787111	0.737032	0.35642	0.805529	0.827278	0.81176	0.720261	0.855366	0.810318	0.823449	0.833902	0.791214
33	0.244913	0.241245	0.248313	0.28	0.338357	0.307799	0.247281	0.232274	0.294675	0.243825	0.235619	0.301279	0.290385	0.224718	0.219907	0.231247	0.229651	0.334126	0.236233	0.298689	0.269455	0.368745	0.303987	0.254161	0.467972	0.691488	0.717995	0.795141	0.669563	0.576126	0.666125	0.754924	0.81069	0.609415	0.545434	0.541898	0.718985	0.810997	0.730672	0.436601	0.80451	0.83973	0.763101	0.686396	0.838527	0.801865	0.818758	0.850957	0.786596
34	0.235737	0.22848	0.250238	0.259649	0.320244	0.309186	0.237165	0.225065	0.273879	0.240309	0.229114	0.301179	0.276477	0.220746	0.21412	0.224974	0.223366	0.307569	0.219311	0.263746	0.264006	0.324324	0.275408	0.23776	0.455111	0.657927	0.723113	0.760169	0.679585	0.607776	0.665119	0.73162	0.803433	0.5875	0.532044	0.524883	0.719114	0.785516	0.703654	0.447931	0.777691	0.853573	0.783167	0.70989	0.831219	0.817582	0.83567	0.81366	0.753122
35	0.235809	0.228023	0.240629	0.246497	0.301807	0.320829	0.242707	0.216355	0.260877	0.23312	0.224416	0.278571	0.254552	0.214462	0.212477	0.220872	0.242871	0.284859	0.206927	0.238407	0.237642	0.287935	0.243656	0.22366	0.398077	0.651378	0.699008	0.776104	0.721509	0.586566	0.647935	0.718177	0.799295	0.560268	0.545087	0.487515	0.687566	0.776701	0.706941	0.417231	0.78024	0.874032	0.7672	0.735452	0.825192	0.817825	0.82041	0.809868	0.756246
36	0.231427	0.226424	0.231156	0.243713	0.302657	0.369455	0.226547	0.210915	0.248841	0.229999	0.218145	0.274906	0.263898	0.210203	0.207939	0.224267	0.212013	0.273426	0.202937	0.219724	0.225443	0.274155	0.228493	0.218012	0.365533	0.630993	0.699025	0.767782	0.655923	0.556626	0.594931	0.738702	0.773748	0.542956	0.516866	0.491132	0.684891	0.76046	0.712238	0.300969	0.815743	0.836726	0.757859	0.706271	0.749224	0.778821	0.773331	0.806798	0.733441
37	0.226291	0.218638	0.231545	0.24138	0.311797	0.342695	0.219488	0.222403	0.238424	0.22643	0.219668	0.271979	0.248229	0.210059	0.20301	0.224754	0.223035	0.256936	0.196213	0.207151	0.210617	0.251473	0.222804	0.207553	0.335933	0.651953	0.685192	0.758893	0.593587	0.572691	0.63371	0.725394	0.801248	0.54033	0.534291	0.508719	0.675571	0.810267	0.716686	0.291441	0.794973	0.813589	0.740321	0.656941	0.750102	0.777969	0.768465	0.798083	0.747219
38	0.228138	0.225161	0.225216	0.238374	0.315486	0.357598	0.211319	0.210093	0.231514	0.223135	0.222125	0.267933	0.228409	0.20483	0.206365	0.217855	0.221805	0.256473	0.200942	0.207897	0.202774	0.243233	0.211855	0.203136	0.313494	0.622827	0.676741	0.755986	0.597397	0.546762	0.651229	0.71357	0.769914	0.531167	0.525026	0.484768	0.700952	0.768579	0.666981	0.101374	0.773189	0.796888	0.734625	0.670515	0.767543	0.777858	0.813904	0.790601	0.740706
39	0.219415	0.217751	0.213659	0.209172	0.309344	0.336395	0.21764	0.213946	0.225482	0.216909	0.214766	0.248336	0.229878	0.202376	0.200633	0.223988	0.21123	0.249864	0.195334	0.200095	0.199314	0.235907	0.201548	0.20529	0.282973	0.617556	0.67118	0.752125	0.603997	0.582062	0.620756	0.719968	0.814882	0.528689	0.516369	0.472032	0.651804	0.741767	0.683723	0.129891	0.770227	0.847935	0.714882	0.650037	0.747864	0.794987	0.812622	0.78291	0.699654
40	0.227361	0.211171	0.217059	0.232192	0.299882	0.389405	0.21717	0.206103	0.219337	0.220383	0.213117	0.252467	0.217858	0.204345	0.205342	0.219196	0.223481	0.246977	0.185972	0.198467	0.18963	0.227231	0.195381	0.199667	0.27839	0.634001	0.649948	0.720663	0.561135	0.493433	0.613634	0.691305	0.759191	0.518127	0.5194	0.473951	0.630827	0.785786	0.68261	0.131584	0.748522	0.786401	0.726301	0.692618	0.760875	0.777538	0.776482	0.78926	0.716098
41	0.224121	0.214606	0.215934	0.23263	0.299141	0.430945	0.228815	0.210152	0.220162	0.216449	0.211997	0.257234	0.212032	0.200612	0.20301	0.221517	0.22269	0.238838	0.190045	0.190092	0.191239	0.219285	0.200967	0.203992	0.260389	0.608106	0.641677	0.71344	0.529798	0.50896	0.593579	0.709206	0.794181	0.520603	0.51955	0.498133	0.642325	0.721381	0.670216	0.128792	0.77034	0.863041	0.728419	0.665294	0.740486	0.813653	0.820997	0.783408	0.708606
42	0.216349	0.222534	0.216249	0.229476	0.30238	0.45426	0.223353	0.205116	0.21755	0.21856	0.207618	0.256373	0.214971	0.193074	0.207001	0.209778	0.214791	0.238913	0.187905	0.188759	0.187359	0.225465	0.198182	0.194522	0.265973	0.611898	0.644104	0.721575	0.539835	0.428202	0.602989	0.696482	0.803974	0.50462	0.529254	0.524145	0.622219	0.770659	0.658318	0.095806	0.77498	0.873727	0.716531	0.681763	0.774255	0.750887	0.705822	0.817783	0.733348
43	0.211466	0.215787	0.212777	0.239829	0.304884	0.426668	0.220313	0.204835	0.219213	0.220856	0.205687	0.23481	0.227201	0.204267	0.219406	0.215557	0.217868	0.239357	0.185908	0.187116	0.18753	0.221971	0.191226	0.204168	0.255143	0.60346	0.632035	0.726552	0.38711	0.413991	0.599485	0.673014	0.795656	0.508519	0.522275	0.5185	0.602439	0.721591	0.643088	0.126157	0.77644	0.850889	0.714135	0.705069	0.737408	0.783528	0.766035	0.786008	0.726906
44	0.216675	0.221676	0.210434	0.241564	0.32344	0.461466	0.225766	0.208349	0.216062	0.216587	0.207383	0.243993	0.200737	0.20546	0.209858	0.213915	0.228229	0.233534	0.18405	0.185051	0.180867	0.219334	0.192172	0.192263	0.251832	0.594489	0.642586	0.711725	0.389522	0.36049	0.613961	0.684906	0.774804	0.50657	0.544795	0.523956	0.603035	0.739021	0.647323	0.043141	0.78221	0.871937	0.707241	0.712015	0.727124	0.740378	0.762558	0.795137	0.705313
45	0.21312	0.219912	0.212111	0.240129	0.331658	0.455739	0.224721	0.214125	0.211687	0.214517	0.211325	0.252585	0.210637	0.194554	0.216276	0.209539	0.226782	0.229118	0.183335	0.18513	0.186677	0.222143	0.195772	0.202222	0.248252	0.583595	0.624397	0.7092	0.393487	0.306642	0.611925	0.669862	0.807279	0.493549	0.53148	0.522068	0.596459	0.737587	0.635122	0.132465	0.740844	0.849937	0.715024	0.701653	0.72554	0.758522	0.745486	0.769315	0.719784
46	0.215547	0.211431	0.209114	0.237725	0.345883	0.496801	0.217908	0.214759	0.208825	0.215916	0.206661	0.248344	0.203182	0.197835	0.199219	0.22292	0.217585	0.22494	0.185947	0.185049	0.186044	0.214168	0.192233	0.198603	0.224033	0.592783	0.621933	0.677046	0.39695	0.254757	0.585907	0.65783	0.804507	0.489505	0.529953	0.508406	0.583919	0.74725	0.589567	0.069744	0.764561	0.84281	0.690001	0.699989	0.66397	0.742562	0.741426	0.799525	0.71093
47	0.210423	0.216248	0.208274	0.245139	0.332925	0.490359	0.222241	0.21066	0.201297	0.216845	0.208562	0.270224	0.226357	0.202196	0.201065	0.212812	0.216333	0.226703	0.183624	0.181338	0.187538	0.225805	0.192146	0.203677	0.245707	0.563048	0.615829	0.669833	0.398267	0.239244	0.582789	0.646407	0.78624	0.491261	0.541886	0.546477	0.551094	0.777104	0.598089	0.111622	0.752004	0.870002	0.686757	0.691888	0.727678	0.750097	0.592891	0.816125	0.723059
48	0.214373	0.219661	0.205994	0.238147	0.340347	0.568943	0.216409	0.209172	0.203332	0.213878	0.207012	0.256739	0.216835	0.202698	0.202284	0.211085	0.209592	0.224337	0.180064	0.18059	0.183561	0.212037	0.184557	0.204444	0.235327	0.550075	0.591168	0.679257	0.435964	0.268768	0.58245	0.656413	0.778842	0.495166	0.532408	0.576262	0.527517	0.724251	0.588815	0.093106	0.797075	0.808442	0.695382	0.723985	0.701448	0.748029	0.585221	0.797747	0.715489
49	0.217115	0.220454	0.194007	0.241484	0.339177	0.533355	0.220379	0.207144	0.20049	0.21326	0.206971	0.252485	0.202196	0.196692	0.194973	0.212232	0.230961	0.217902	0.180842	0.188594	0.185079	0.210067	0.187773	0.205902	0.223682	0.543003	0.605331	0.643599	0.41623	0.268756	0.592264	0.680791	0.786729	0.492913	0.544543	0.539207	0.500307	0.749995	0.598506	0.072421	0.787954	0.8743	0.699865	0.719877	0.723439	0.717372	0.610895	0.798597	0.680764
50	0.215828	0.219411	0.200386	0.226606	0.303168	0.586128	0.220138	0.206645	0.198532	0.21496	0.205245	0.260662	0.222972	0.204248	0.198077	0.214172	0.213422	0.216867	0.176316	0.181218	0.186507	0.207617	0.188979	0.20317	0.232845	0.554043	0.578527	0.639879	0.404774	0.33922	0.599519	0.657188	0.775377	0.498631	0.550659	0.558293	0.494533	0.726401	0.628857	0.114606	0.759186	0.833451	0.68308	0.656895	0.698084	0.716611	0.647571	0.797156	0.702162
51	0.216356	0.223678	0.201889	0.233498	0.332857	0.53695	0.22241	0.213978	0.197613	0.212773	0.204302	0.254445	0.22772	0.198449	0.186646	0.211108	0.211739	0.220123	0.176124	0.184533	0.185298	0.205148	0.188427	0.199435	0.230295	0.542748	0.57401	0.626277	0.390531	0.362238	0.544272	0.641133	0.75441	0.498393	0.548671	0.517525	0.498837	0.70267	0.623414	0.097486	0.738707	0.8214	0.682427	0.739352	0.698127	0.708339	0.573288	0.854046	0.700165
52	0.211742	0.220068	0.206228	0.22977	0.318946	0.511711	0.218266	0.211795	0.1962	0.21054	0.209544	0.248131	0.233153	0.191542	0.191563	0.214907	0.216747	0.218207	0.174785	0.181085	0.187012	0.211364	0.182779	0.203396	0.23034	0.527726	0.556108	0.614146	0.3488	0.340575	0.525222	0.656128	0.732219	0.501345	0.546273	0.547464	0.488263	0.736101	0.599533	0.033244	0.782871	0.83099	0.691047	0.741421	0.720637	0.708999	0.413963	0.804105	0.675305
53	0.209795	0.216963	0.204234	0.23889	0.329586	0.469405	0.214148	0.219686	0.197594	0.215674	0.21126	0.245478	0.218869	0.190028	0.183139	0.208936	0.209483	0.219601	0.175396	0.177306	0.186197	0.210198	0.182665	0.197837	0.219368	0.529006	0.542902	0.616332	0.364376	0.292175	0.508984	0.635113	0.727167	0.488649	0.539676	0.546193	0.502605	0.728026	0.62663	0.090046	0.743133	0.800941	0.675128	0.713495	0.723427	0.720351	0.403287	0.828183	0.715228
54	0.214435	0.217169	0.203879	0.229633	0.33574	0.429864	0.215766	0.219933	0.195823	0.212552	0.200833	0.255316	0.225034	0.185831	0.179023	0.206895	0.21217	0.216979	0.175229	0.179565	0.194248	0.21037	0.185484	0.19725	0.221946	0.507567	0.554371	0.618172	0.361419	0.338862	0.502584	0.626266	0.679225	0.49394	0.514634	0.53256	0.532611	0.743707	0.604294	0.085653	0.770846	0.769728	0.671603	0.751739	0.709719	0.715099	0.377579	0.862292	0.69218
55	0.216788	0.2182	0.205726	0.235612	0.315361	0.469482	0.218392	0.220765	0.196348	0.209105	0.203512	0.241476	0.217362	0.193953	0.18043	0.205955	0.218158	0.209942	0.174677	0.174941	0.189894	0.207461	0.186452	0.19366	0.224032	0.486696	0.541002	0.612978	0.391927	0.299751	0.509314	0.656211	0.687609	0.48927	0.54989	0.542488	0.543512	0.765472	0.601254	0.082764	0.745882	0.833668	0.6583	0.731911	0.683035	0.710287	0.208357	0.842736	0.696511
56	0.212657	0.217428	0.201741	0.247257	0.328619	0.432407	0.22227	0.227393	0.196974	0.211877	0.203854	0.22533	0.218961	0.18336	0.164826	0.21328	0.210698	0.209273	0.173038	0.180884	0.190225	0.207883	0.178055	0.196363	0.217938	0.505942	0.537723	0.575466	0.384153	0.319069	0.534731	0.647849	0.669306	0.498653	0.527976	0.53974	0.544723	0.7243	0.602683	0.099171	0.723814	0.764863	0.651077	0.701939	0.707422	0.71972	0.234426	0.835842	0.693994
57	0.215372	0.213664	0.195555	0.25126	0.324133	0.462997	0.210628	0.216125	0.196026	0.211784	0.202768	0.248855	0.22895	0.185122	0.171005	0.208882	0.203229	0.211631	0.176845	0.180593	0.191512	0.205624	0.185206	0.197449	0.218347	0.505902	0.526661	0.580247	0.426068	0.247686	0.486594	0.642369	0.664357	0.490485	0.517463	0.514578	0.579892	0.78216	0.638467	0.052194	0.754668	0.789933	0.663323	0.703435	0.719722	0.697308	0.321448	0.8399	0.649837
58	0.215756	0.21594	0.20328	0.237937	0.319864	0.466603	0.202025	0.218926	0.198734	0.20822	0.206632	0.252411	0.225336	0.194864	0.179269	0.20977	0.219716	0.211333	0.174616	0.177313	0.188516	0.201835	0.18763	0.198164	0.219366	0.478572	0.505335	0.573778	0.427068	0.286861	0.480445	0.654601	0.628224	0.492149	0.510122	0.479987	0.573946	0.742733	0.598113	0.097486	0.764976	0.775993	0.653117	0.729375	0.685381	0.717974	0.311284	0.800178	0.670456
59	0.221658	0.221534	0.197701	0.243545	0.344002	0.528761	0.201314	0.217778	0.20132	0.209059	0.200023	0.244805	0.221242	0.188321	0.186565	0.206774	0.212922	0.209668	0.1766	0.178047	0.185854	0.208264	0.1866	0.192332	0.228755	0.493685	0.524783	0.552149	0.364911	0.285411	0.513371	0.634981	0.612861	0.499173	0.504394	0.494278	0.569715	0.715523	0.578061	0.0737	0.742844	0.773933	0.649463	0.710697	0.642367	0.718395	0.359624	0.87549	0.682082
60	0.213978	0.213191	0.19965	0.240461	0.349951	0.433766	0.212726	0.22198	0.20085	0.211518	0.201136	0.249658	0.230493	0.192808	0.184708	0.20708	0.217135	0.209419	0.175528	0.172262	0.189169	0.211041	0.184766	0.186733	0.223172	0.491177	0.504315	0.527098	0.445717	0.30289	0.514537	0.639084	0.581763	0.493747	0.519257	0.486657	0.555698	0.718109	0.593485	0.079227	0.721126	0.775255	0.646969	0.719135	0.651318	0.681644	0.391507	0.856897	0.631168
61	0.215338	0.207946	0.206604	0.239685	0.332822	0.491961	0.2087	0.226105	0.195354	0.203997	0.201629	0.246928	0.218756	0.197552	0.183595	0.212755	0.218209	0.211672	0.171952	0.170133	0.185099	0.212639	0.192976	0.195361	0.223038	0.488914	0.513307	0.531547	0.38162	0.347327	0.481874	0.656116	0.582599	0.49801	0.484728	0.482394	0.588733	0.72991	0.574297	0.065564	0.725371	0.727126	0.632329	0.700649	0.643157	0.683833	0.365177	0.815791	0.634484
62	0.210296	0.212904	0.20131	0.239417	0.335438	0.465452	0.208663	0.223266	0.201185	0.20645	0.203728	0.255497	0.216062	0.210112	0.177429	0.212002	0.203788	0.210356	0.173856	0.173563	0.187664	0.203416	0.186241	0.188136	0.23135	0.474637	0.496288	0.500354	0.409207	0.330983	0.502322	0.630883	0.548073	0.48163	0.50251	0.475758	0.574779	0.673772	0.593833	0.073067	0.685666	0.727772	0.640855	0.703232	0.65775	0.670549	0.400453	0.842657	0.604603
63	0.216608	0.213623	0.201617	0.247001	0.331373	0.405744	0.210861	0.225149	0.199659	0.208958	0.20177	0.236788	0.220134	0.209804	0.189781	0.206199	0.221221	0.20957	0.171055	0.174368	0.18385	0.212804	0.185344	0.194794	0.216929	0.476939	0.498308	0.486244	0.388843	0.323885	0.482639	0.608164	0.512353	0.474498	0.481339	0.450947	0.593912	0.71567	0.608231	0.0569	0.694991	0.693606	0.648364	0.693045	0.62935	0.685482	0.428977	0.798756	0.65424
																		0.213597	0.173896	0.175962	0.185237	0.207697	0.185074	0.192099	0.225996																		0.627717	0.689001	0.637268	0.662334	0.448611	0.798432	0.669463
																		0.206937	0.169078	0.172134	0.187247	0.195209	0.173659	0.17534	0.221011																		0.611883	0.688449	0.621236	0.646598	0.474891	0.770857	0.639072
[truncated: 3 more columns]
