# Supplementary material for: A general method for the development of multicolor biosensors with large dynamic ranges
Source: Nat Chem Biol. 2023 Jun 8;19(9):1147–57. doi: 10.1038/s41589-023-01350-1 (PMC10449634; doi:10.1038/s41589-023-01350-1)
Supplement: Source Data Extended Data Fig. 9 — Source data. [file 41589_2023_1350_MOESM18_ESM.xlsx]

## Sheet: 9b
NAD+ [M]	ChemoG-NAD+SiR
0.01	48436	47779	46718
0.001	47914	47106	46735
0.0001	46423	46182	44284
1e-05	40496	40888	41180
1e-06	37886	39461	36993
1e-07	38258	38281	37780
1e-08	37053	37260	38061
1e-09	37525	37326	36799

## Sheet: 9c
	ChemoG-NAD+SiR													HT7+SiR
Wavelength [nm]	10-3			10-4			10-5			0				1 mM NAD+			0 mM NAD+
640	8378	8196	8292	7864	7767	7464	6573	6596	6571	5378	5488	5372		6970	6711	6693	6672	5893	6236
642	9834	9403	9592	9087	9053	8396	7273	7404	7697	6091	6114	5929		7313	7219	7390	6950	6621	6875
644	12348	11600	12012	11351	11738	10789	9335	9132	9595	7498	7644	7646		9328	8874	8948	8723	8139	8161
646	15577	14478	14616	13763	14172	13314	11311	11451	11553	9161	9179	9414		10910	10893	10978	10604	9844	10254
648	18752	18175	18205	17344	17520	16371	14306	14004	14244	11671	11583	11544		13573	13277	13162	13275	12201	12372
650	22828	21922	22537	21063	21391	20705	17057	16983	17310	13968	14206	14019		16817	15933	16098	15750	14237	15165
652	27354	25985	26348	25192	25807	24812	20496	21076	21283	17602	17432	16968		19686	19154	19522	18619	17367	17826
654	31654	30423	30531	29877	29895	27869	24128	24351	24990	20233	20299	19944		22028	21960	22055	21454	19272	20305
656	36085	34432	35060	33487	33946	31485	27739	27734	28182	23628	23726	23278		25209	25197	24502	24332	22681	23218
658	38928	37744	39243	37844	38032	35190	31468	30748	31986	26607	26429	26106		28263	28088	28307	27346	24705	25850
660	42521	41594	42149	41134	41787	38881	34241	35234	34695	30000	29905	30081		30655	30364	31411	29580	26897	28017
662	45276	44860	44952	43396	44104	41282	37195	37775	37771	32377	32317	31895		32876	32445	32813	32004	29378	29683
664	46723	46279	46073	45832	44969	42787	39043	39357	40116	34283	34833	34346		34931	34202	34519	33293	30402	31416
666	47566	47106	46735	45917	45508	44255	39925	40485	40449	36361	36176	35720		35343	34683	35349	34069	31196	32014
668	47914	46026	46163	46423	46182	44284	40496	40888	40785	36795	36760	36764		35843	34981	35517	34275	31420	32231
670	46254	45304	44800	45692	45950	42965	39876	40276	41180	37285	37326	36799		36109	35113	35555	33810	31182	32166
672	44892	43449	43838	43880	43358	41239	39121	39737	40186	37525	37038	36670		35213	33763	34217	33584	30940	31339
674	41777	41270	40810	41671	41239	39642	37474	38202	38428	36360	36198	36615		33676	32497	33671	31749	28890	29747
676	38989	38281	38085	38564	38077	36564	35709	36452	36261	34305	34332	34525		31778	30464	32090	30373	27770	28554
678	35013	35517	35224	35558	35242	33757	32905	33557	33444	32481	32780	32535		29479	28553	29729	28543	26224	27196
680	32466	31411	31341	32369	31627	30284	30000	31137	30918	30493	30694	30664		27865	26604	27373	26111	24342	24687
682	29226	28655	28520	29177	28598	27803	27877	29086	28546	28351	27704	28315		25387	24522	25591	24724	22532	22374
684	25798	25636	25369	25940	25807	25089	25185	26278	25592	25784	25039	25677		23043	22627	22522	21790	20241	20790
686	23250	22630	22542	23951	23295	21811	23343	23128	23115	23325	23420	23363		20607	20049	20545	20020	18846	18651
688	20509	20266	20225	20396	20043	19548	19950	20341	20275	21225	20837	21131		18445	17688	18848	17743	16438	16574
690	18090	17821	17907	18143	18213	17410	17888	18255	18667	18740	19015	19036		16733	15880	16135	15817	14442	15062
692	16139	15953	15414	16387	16294	15385	15581	16486	16230	16755	17039	16861		15005	14388	14701	14056	12925	13496
694	14263	14097	13934	14588	14312	13748	13759	14919	14606	15780	15145	15527		13569	13133	13836	12625	11673	12045
696	13170	13046	12539	13048	12852	12632	13107	13413	13528	14360	13695	13700		12073	11759	12190	11492	10810	10939
698	11520	11444	11419	11823	11639	11154	11719	11801	12369	12714	12589	12295		11193	10567	10656	10596	9803	10064
700	10389	10276	10630	10627	11118	10117	10619	10613	10742	11336	11350	11120		10052	10026	9880	9540	8699	9107
702	9815	9434	9571	9451	9798	9259	10087	9978	10001	10733	10179	10302		9325	8878	9385	8805	8106	8230
704	8895	8926	8738	9130	8967	8506	8740	9076	9376	9934	9492	9517		8202	8209	8189	8151	7628	7624
706	8383	8366	8007	8279	8595	7874	8295	8587	8623	8680	8484	8662		7991	7693	7907	7703	6877	7327
708	8231	7854	7744	7975	7859	7526	7877	8272	7980	8014	8075	7938		7565	7023	7493	7130	6617	6665
710	7340	7349	7250	7587	7536	7329	7182	7496	7434	7873	7583	7531		6658	6725	6879	6727	6197	6321
712	7391	7043	7193	7229	7147	6707	6984	7090	7229	7337	6927	7323		6625	6511	6606	6490	6002	6030
714	6993	6862	6555	6914	6932	6482	6854	6884	6957	6756	6769	6822		6427	6095	6471	5934	5662	5733
716	6820	6789	6901	6498	6919	6287	6323	6717	6596	6227	6352	6495		6200	5876	5931	6019	5316	5650
718	6670	6306	6392	6664	6615	6013	6305	6458	6415	6228	6335	6351		5769	5775	5928	5709	5107	5512
720	6565	6540	6215	6431	6562	6105	5944	6271	6145	6180	5938	5961		5805	5651	5739	5447	5142	5193
722	6515	5968	6263	6223	6244	5930	6030	6101	6063	5907	5870	5831		5582	5289	5602	5282	4980	5120
724	6288	5954	6156	6301	6088	5850	5793	5968	6010	5922	5642	5758		5689	5363	5420	5229	5048	5078
726	6040	5811	6006	6220	6082	5888	5696	5718	5671	5715	5574	5752		5421	5409	5279	5199	4662	4902
728	6073	5933	5972	5952	5614	5617	5506	5576	5833	5399	5471	5566		5327	5206	5256	5136	4598	4704
730	5686	5813	5769	5905	5593	5503	5403	5513	5614	5393	5279	5531		5137	5047	5166	4916	4521	4819
732	5541	5546	5438	5599	5635	5406	5284	5447	5510	5298	5223	5228		5178	4878	4958	4878	4389	4373
734	5449	5438	5526	5386	5581	5272	5158	5295	5227	5101	5026	5162		4901	4666	4925	4619	4256	4349
736	5444	5362	5052	5232	5323	4962	4980	5039	5038	5033	5101	4926		4836	4829	4570	4621	4091	4158
738	4987	5143	5083	5162	4920	4549	4821	4937	4799	4787	4765	4885		4444	4342	4450	4267	3954	4114
740	5044	4810	4816	4827	4624	4590	4672	4794	4830	4603	4520	4493		4367	4100	4326	4218	3905	3975
742	4469	4618	4356	4374	4649	4275	4362	4275	4398	4382	4520	4418		4280	4033	4174	4051	3711	3686
744	4363	4160	4170	4363	4262	4050	4213	4341	4235	4244	4036	4267		3955	3732	3863	3885	3548	3737
746	4186	3902	3984	4179	4071	3952	3733	3959	4059	4108	4058	4045		3720	3517	3786	3478	3204	3383
748	3738	3791	3815	3731	3863	3342	3769	3856	3741	3707	3709	3668		3470	3160	3321	3242	3018	3118
750	3601	3470	3383	3509	3526	3363	3369	3654	3540	3606	3532	3568		3233	3142	3337	3121	2909	2856
752	3341	3103	3146	3220	3092	3045	3194	3292	3330	3322	3365	3310		3055	2969	3130	2923	2617	2844
754	2944	3000	2928	3043	3063	2835	3010	3003	2917	3113	3064	3117		2906	2761	2935	2512	2562	2404
756	2862	2801	2805	2821	2807	2590	2795	2931	2692	2852	2829	2884		2740	2712	2653	2521	2342	2369
758	2488	2507	2514	2685	2523	2502	2718	2666	2623	2555	2649	2789		2517	2382	2422	2452	2206	2176
760	2201	2291	2294	2455	2256	2252	2282	2334	2398	2696	2396	2460		2277	2277	2191	2196	2144	2016
762	2285	2102	2035	2355	2278	2131	2243	2231	2260	2448	2244	2378		2097	2036	2015	1929	1945	1883
764	1960	2003	1939	1909	1951	1974	2102	2098	1923	2041	2147	2245		1932	1901	2068	1849	1836	1865
766	1814	1748	1860	1882	1946	1678	1934	1995	1981	2113	2069	2087		1743	1767	1801	1667	1711	1712
768	1602	1615	1704	1822	1477	1645	1840	1865	1790	1876	1855	1874		1651	1651	1543	1442	1439	1546
770	1521	1523	1519	1575	1617	1416	1556	1618	1649	1717	1650	1612		1561	1538	1380	1447	1366	1322
772	1408	1334	1469	1376	1472	1352	1378	1489	1430	1647	1565	1529		1460	1415	1434	1286	1393	1299
774	1325	1277	1228	1248	1172	1188	1414	1362	1332	1639	1476	1405		1427	1243	1280	1180	1278	1289
776	1280	1135	1150	1236	1116	1228	1227	1318	1262	1395	1317	1327		1155	1235	1278	1064	1126	1070
778	1114	1160	1113	1152	1138	1190	1212	1076	1155	1194	1235	1309		1092	1078	1123	1097	1009	1019
780	1024	1016	1007	1021	1111	944	1064	1005	1114	1156	1119	1129		982	931	974	999	945	901
782	891	879	962	980	1011	910	895	990	1056	1159	1013	1071		929	934	1025	916	859	922
784	918	871	849	900	1018	812	985	929	843	1009	903	956		948	796	827	824	762	882
786	832	830	753	901	791	851	887	964	791	902	959	936		909	793	828	865	741	744
788	844	796	711	785	867	776	911	803	884	957	887	939		868	811	717	817	674	726
790	734	742	701	772	753	786	835	872	751	808	842	792		815	715	806	824	689	642
792	727	702	759	796	713	766	651	731	749	765	730	749		683	636	802	689	664	593
794	665	638	757	659	713	623	648	656	731	777	693	808		644	671	611	676	589	545
796	614	721	689	576	604	653	763	633	653	660	705	720		637	583	687	602	472	696
798	610	660	668	701	635	596	609	741	670	694	725	623		580	621	579	640	563	662
800	609	532	590	576	611	577	639	643	606	615	639	630		635	615	565	551	560	514

## Sheet: 9d
Free Ca2+ [M]	ChemoG-CaMSiR
3.9e-05	0.325661	0.308714	0.322236
6.4e-06	0.284195	0.282752	0.309615
3.2e-06	0.307993	0.240745	0.25643
1.6e-06	0.236238	0.278606	0.284375
8e-07	0.337921	0.301322	0.331971
4e-07	0.284736	0.279688	0.284195
2e-07	0.261118	0.22506	0.220012
1e-07	0.189002	0.194591	0.222716
5e-08	0.098678	0.080649	0.019892
2.5e-08	0.011599	0.03756	0.041526
1e-08	0.013401	0.017007	0.004207
1e-18	0.01232	0.009615	-0.02194

## Sheet: 9e
ATP [M]	ChemoG-ATPSiR
0.01	0.171396	0.11391	0.195437
0.007	0.173195	0.17573	0.155695
0.005	0.162483	0.186442	0.160111
0.003	0.193638	0.140568	0.160438
0.002	0.069916	0.085943	0.065991
0.001	0.049473	0.054461	0.076785
0.000333	0.001717	0.029765	0.017826
0.0001	0.011039	0.033363	0.027067
1e-05	-0.05037	-0.01635	-0.01235
1e-18	0.010385	-0.00147	-0.00891

## Sheet: 9f
NAD+ [M]	ChemoG-NAD+SiR			ChemoD-NAD+SiR
0.01	48436	47779	46718	29298	30671	30217
0.001	47914	47106	46735	29652	29250	29301
0.0001	46423	46182	44284	25026	24642	24045
1e-05	40496	40888	41180	17508	17006	15999
1e-06	37886	39461	36993	11051	11397	10451
1e-07	38258	38281	37780	11632	12195	11509
1e-08	37053	37260	38061	11176	11481	10681
1e-09	37525	37326	36799	11349	11226	11961

## Sheet: 9g
NAD+ [M]	ChemoG-NAD+SiR			ChemoD-NAD+SiR
0.01	0.30146	0.283807	0.255298	1.545	1.66426	1.62483
0.001	0.287434	0.265723	0.255755	1.57575	1.54083	1.54526
0.0001	0.247371	0.240896	0.189897	1.1739	1.14055	1.08869
1e-05	0.088115	0.098648	0.106494	0.520848	0.477241	0.389767
1e-06	0.017985	0.060305	-0.00601	-0.04005	-0.00999	-0.09216
1e-07	0.02798	0.028598	0.015137	0.010424	0.059329	-0.00026
1e-08	-0.0044	0.001164	0.022687	-0.02919	-0.00269	-0.07219
1e-09	0.008285	0.002938	-0.01122	-0.01416	-0.02484	0.039003

## Sheet: 9h
NAD+ [M]	ChemoG-NAD+SiR			ChemoD-NAD+SiR
0.01	4.167	4.223	4.16	3.36	3.371	3.366
0.001	4.186	4.192	4.051	3.396	3.383	3.371
0.0001	4.181	4.117	4.115	3.166	3.15	3.162
1e-05	3.876	3.841	3.836	2.564	2.575	2.573
1e-06	3.681	3.677	3.683	2.257	2.249	2.245
1e-07	3.645	3.658	3.645	2.207	2.203	2.205

## Sheet: 9i
NAD+ [M]	ChemoG-NAD+SiR			ChemoD-NAD+SiR
0.01	0.517667	0.573667	0.510667	1.16233	1.14833	1.14133
0.001	0.536667	0.542667	0.401667	1.24133	1.18833	1.20733
0.0001	0.531667	0.467667	0.465667	0.894333	0.888333	0.900333
1e-05	0.226667	0.191667	0.186667	0.254333	0.290333	0.274333
1e-06	0.0316667	0.0276667	0.0336667	0.0343333	0.0313333	0.0143333
1e-07	-0.00433333	0.00866667	-0.00433333	0.0113333	0.000333333	-0.0116667

## Sheet: 9j
NAD+ [M]	ChemoD-NAD+CPY
0.01	3.237	3.22	3.222
0.001	3.143	3.143	3.147
0.0001	2.838	2.845	2.853
1e-05	2.282	2.277	2.272
1e-06	2.07	2.072	2.07
1e-07	2.052	2.043	2.043

## Sheet: 9k
NAD+ [M]	ChemoD-NAD+JF635
0.01	2.359	2.346	2.346
0.001	2.251	2.247	2.247
0.0001	2.131	2.118	2.128
1e-05	1.811	1.795	1.781
1e-06	1.609	1.688	1.67
1e-07	1.58	1.583	1.582

[truncated: 4 more sheets: 9l, 9m, 9n, 9o]
