# Supplementary material for: A general method for the development of multicolor biosensors with large dynamic ranges
Source: Nat Chem Biol. 2023 Jun 8;19(9):1147–57. doi: 10.1038/s41589-023-01350-1 (PMC10449634; doi:10.1038/s41589-023-01350-1)
Supplement: Source Data Extended Data Fig. 10 — Source data. [file 41589_2023_1350_MOESM19_ESM.xlsx]

## Sheet: 10a
Ctrl	NAM	NR	NMN	NRH	FK866	NAM +FK866	FK866 + NR	NMN +FK866	NRH +FK866
1.45669	1.31277	1.89627	1.72665	1.69749	0.628768	0.757684	1.66222	1.07363	0.592015
1.71532	1.48293	1.9558	1.51138	1.61246	0.656996	0.777714	1.59995	1.00502	0.616545
1.60662	1.59052	1.81852	1.61613	1.47688	0.625993	0.771316	1.58737	1.00584	0.614559
1.59947	1.51075	1.69232	1.63514	1.50846	0.663763	0.777456	1.494	1.01402	0.659341
1.59236	1.51878	1.69026	1.6495	1.6373	0.678962	0.772936	1.49732	1.10598	0.587256
1.55459	1.50437	2.02399	1.75737	1.68353	0.621094	0.68836	1.57932	0.970745	0.598457

## Sheet: 10b
Ctrl	NAM	NR	NMN	NRH	FK866	NAM +FK866	FK866 + NR	NMN +FK866	NRH +FK866
0.883912	0.727273	0.812749	0.919283	0.745009	0.346491	0.467049	0.853768	0.689855	0.322677
0.95	0.881897	0.80292	0.968519	0.885742	0.393986	0.549751	0.764279	0.586017	0.38641
0.981635	0.87767	0.977654	0.781475	0.937148	0.361905	0.445883	0.979354	0.68609	0.335156
0.829108	0.897317	0.959633	0.919091	0.872827	0.432588	0.462931	0.77767	0.609127	0.345455
0.866249	0.831158	0.912371	0.833504	0.820847	0.379473	0.448052	0.885542	0.526745	0.326496
0.873913	0.845674	0.767061	0.895055	0.97033	0.343842	0.428699	0.951677	0.63761	0.35964

## Sheet: 10c
Wavelength [nm]	1600			200			100 nM			50			0
398	0.023781	0.022661	0.023938	0.023375	0.024257	0.023295	0.023346	0.023539	0.022704	0.02171	0.023553	0.022443	0.020757	0.020078	0.020989
413	0.397735	0.410399	0.408245	0.397462	0.412419	0.405076	0.403238	0.413591	0.401619	0.39612	0.398294	0.397494	0.358181	0.348461	0.363986
428	2.38949	2.45481	2.45268	2.42765	2.50397	2.43759	2.45201	2.47052	2.42338	2.37907	2.37704	2.37406	2.1638	2.12251	2.19004
443	5.83974	6.03871	6.02802	5.95107	6.04414	5.96847	5.99901	6.06999	5.93951	5.84609	5.87255	5.82644	5.32053	5.23029	5.3329
458	7.28375	7.51532	7.50113	7.41273	7.48772	7.39375	7.45514	7.52698	7.40983	7.2089	7.27	7.30624	6.62799	6.50699	6.58753
473	6.67419	6.88709	6.96304	6.82333	6.87208	6.80387	6.94159	6.9222	6.78314	6.65998	6.7272	6.83552	6.16118	6.06956	6.13754
488	5.44582	5.6361	5.70129	5.65174	5.69459	5.63676	5.89297	5.88532	5.782	5.99359	6.04721	6.12858	5.8282	5.74126	5.82844
503	4.41727	4.57359	4.62038	4.82418	4.85626	4.83353	5.55044	5.50364	5.43215	6.79086	6.84825	6.924	7.5439	7.43173	7.52179
518	3.82387	3.94144	3.94235	4.44022	4.49398	4.44132	5.55292	5.50436	5.4403	7.7261	7.77464	7.86199	9.20594	9.09528	9.19028
533	2.48931	2.55388	2.54468	2.93062	2.9463	2.94424	3.73195	3.73378	3.69212	5.43499	5.47804	5.46835	6.61399	6.51618	6.59739
548	1.50937	1.52457	1.51797	1.74918	1.76326	1.73873	2.20928	2.22692	2.19997	3.26382	3.27691	3.26737	3.9397	3.90743	3.93903
563	0.991872	0.982637	0.982544	1.13724	1.13713	1.13216	1.41975	1.43042	1.42697	2.05826	2.08724	2.08438	2.51118	2.50641	2.51089
578	0.757114	0.758469	0.744338	0.843701	0.850441	0.857646	1.03093	1.0432	1.03492	1.43882	1.44234	1.44155	1.69684	1.7162	1.71113
593	1	1	1	1	1	1	1	1	1	1	1	1	1	1	1
608	2.26051	2.28786	2.27317	2.13164	2.14463	2.13565	1.91562	1.94327	1.9147	1.36419	1.38893	1.39904	0.959616	0.941356	0.950918
623	5.50722	5.68625	5.66848	5.28552	5.31264	5.2778	4.64569	4.67749	4.66322	2.94478	2.98714	3.01492	1.47528	1.47764	1.48231
638	8.00901	8.25918	8.19773	7.63675	7.6811	7.60804	6.79763	6.78547	6.63605	4.28733	4.34244	4.42136	1.9724	1.94441	1.95913
653	7.21287	7.39123	7.3459	6.83365	6.86568	6.93852	6.06158	6.0709	6.02027	3.8886	3.96187	3.96027	1.77624	1.73631	1.7664

## Sheet: 10d
Free Ca2+ [M]	ChemoL-NAD+CPY
3.9e-05	2.17136	2.14714	2.14999
1.6e-06	2.09448	2.09547	2.0794
8e-07	2.0104	2.03151	2.0339
4e-07	1.9184	1.93595	1.92583
2e-07	1.7199	1.7092	1.71301
1e-07	1.22415	1.23274	1.21979
5e-08	0.554915	0.558539	0.562372
1e-13	0.214253	0.213782	0.213174

## Sheet: 10e
Wavelength [nm]	10 mM			1 mM			0.333 mM			0.01 mM
398	0.033433	0.033468	0.033697	0.028564	0.028673	0.029099	0.024653	0.023996	0.024675	0.02103	0.020672	0.020693
413	0.449009	0.450715	0.453492	0.378024	0.379532	0.380381	0.318686	0.319299	0.319658	0.269314	0.268922	0.266015
428	3.25858	3.24969	3.26968	2.69857	2.73934	2.7585	2.27242	2.27057	2.28483	1.92955	1.92093	1.91367
443	8.05471	8.07016	8.11427	6.76838	6.83657	6.84293	5.66467	5.65727	5.70699	4.83266	4.80193	4.77368
458	10.5157	10.5678	10.6509	8.93367	9.02134	9.00071	7.48212	7.439	7.51915	6.36396	6.32943	6.29806
473	9.7857	9.7957	9.87859	8.25905	8.35132	8.34999	6.94435	6.92884	6.98621	5.94538	5.9183	5.89729
488	8.26678	8.25651	8.32837	7.20899	7.27377	7.29034	6.33836	6.32673	6.36972	5.66167	5.62588	5.61093
503	7.17782	7.17092	7.22999	7.25166	7.25969	7.24537	7.33778	7.30551	7.35858	7.36209	7.35832	7.30277
518	5.5772	5.54584	5.60273	7.02173	6.93954	6.97784	8.26132	8.23136	8.27805	9.05143	9.12847	9.05021
533	3.98292	3.96874	3.99293	5.46168	5.37064	5.39668	6.71861	6.6582	6.72776	7.56028	7.61738	7.55672
548	2.20804	2.21183	2.22502	3.05895	2.98859	3.00998	3.75621	3.74134	3.75364	4.23885	4.25545	4.21566
563	1.23601	1.24808	1.24665	1.68911	1.66309	1.6765	2.06657	2.06822	2.06805	2.31817	2.32856	2.30961
578	0.849554	0.853218	0.855321	1.07633	1.05984	1.06547	1.26131	1.26054	1.2598	1.37997	1.3891	1.38028
593	1	1	1	1	1	1	1	1	1	1	1	1
608	3.10648	3.12644	3.12645	2.30816	2.3555	2.37007	1.60182	1.59788	1.60699	1.09785	1.09792	1.0882
623	10.1811	10.1377	10.1649	7.13014	7.31733	7.36464	4.39253	4.37987	4.43977	2.40762	2.39086	2.37794
638	14.078	13.9931	14.0529	9.84993	10.1592	10.2307	6.01776	6.02102	6.11513	3.2146	3.2054	3.18547
653	12.9908	12.95	13.0034	9.2326	9.48316	9.5438	5.69993	5.71628	5.77812	3.05948	3.06167	3.03816

## Sheet: 10f
ATP [M]	ChemoL-ATP
0.01	2.52421	2.52316	2.50823
0.00333	2.22282	2.31523	2.31405
0.002	2.05506	2.04431	2.01613
0.001	1.40278	1.46396	1.46617
0.000333	0.728426	0.731473	0.738717
0.0001	0.414195	0.419707	0.42064
1e-05	0.355148	0.351143	0.351977
